# Supplementary material for: Metabolomic analysis of the food-borne pathogen Campylobacter jejuni: application of direct injection mass spectrometry for mutant characterisation
Source: Metabolomics. 2014 Mar 6;10(5):887–96. doi: 10.1007/s11306-014-0644-z (PMC4145198; doi:10.1007/s11306-014-0644-z)
Supplement: Supplementary file 1 — Online resource 1. Excel spread sheet showing 0.2 Da mass unit bin centres of peaks normalized to total ion count for C. jejuni NCTC 11168, sdaA and aspB strains run in positive and negative ionisation modes. Putative metabolite allocations based on the full and Campylobacter jejuni jejuni NCTC 11168 specific biocyc (www.biocyc.com) compounds lists and preliminary data analysis are also shown (XLS 8510 kb) [file 11306_2014_644_MOESM1_ESM.xls]

## Sheet: % total ion Negative
Negative Ionisation mode % total ion count for bin centres at 0.2 Da mass accuracy
								Strain
			Replicate					Replicate					Replicates
Bin Center	11168-1	11168-2	11168-3	11168-4	11168-5	sdaA-1	sdaA-2	sdaA-3	sdaA-4	sdaA-5	aspB-1	aspB-2	aspB-3	aspB-4	aspB-5
49.8	0	0	0	0	0	0	0	0	0	0	0	0	0	0	0
50	0	0	0	0	0	0	0	0	0	0	0	0	0	0	0
50.2	0	0	0	0	0	0	0	0	0	0	0	0	0	0	0
50.4	0	0	0	0	0	0	0	0	0	0	0	0	0	0	0
50.6	0	0	0	0	0	0	0	0	0	0	0	0	0	0	0
50.8	0	0	0	0	0	0	0	0	0	0	0	0	0	0	0
51	0	0	0	0	0	0	0	0	0	0	0	0	0	0	0
51.2	0	0	0	0	0	0	0	0	0	0	0	0	0	0	0
51.4	0	0	0	0	0	0	0	0	0	0	0	0	0	0	0
51.6	0	0	0	0	0	0	0	0	0	0	0	0	0	0	0
51.8	0	0	0	0	0	0	0	0	0	0	0	0	0	0	0
52	0	0	0	0	0	0	0	0	0	0	0	0	0	0	0
52.2	0	0	0	0	0	0	0	0	0	0	0	0	0	0	0
52.4	0	0	0	0	0	0	0	0	0	0	0	0	0	0	0
52.6	0	0	0	0	0	0	0	0	0	0	0	0	0	0	0
52.8	0	0	0	0	0	0	0	0	0	0	0	0	0	0	0
53	0	0	0	0	0	0	0	0	0	0	0	0	0	0	0
53.2	0	0	0	0	0	0	0	0	0	0	0	0	0	0	0
53.4	0	0	0	0	0	0	0	0	0	0	0	0	0	0	0
53.6	0	0	0	0	0	0	0	0	0	0	0	0	0	0	0
53.8	0	0	0	0	0	0	0	0	0	0	0	0	0	0	0
54	0	0	0	0	0	0	0	0	0	0	0	0	0	0	0
54.2	0	0	0	0	0	0	0	0	0	0	0	0	0	0	0
54.4	0	0	0	0	0	0	0	0	0	0	0	0	0	0	0
54.6	0	0	0	0	0	0	0	0	0	0	0	0	0	0	0
54.8	0	0	0	0	0	0	0	0	0	0	0	0	0	0	0
55	0	0	0	0	0	0	0	0	0	0	0	0	0	0	0
55.2	0	0	0	0	0	0	0	0	0	0	0	0	0	0	0
55.4	0	0	0	0	0	0	0	0	0	0	0	0	0	0	0
55.6	0	0	0	0	0	0	0	0	0	0	0	0	0	0	0
55.8	0	0	0	0	0	0	0	0	0	0	0	0	0	0	0
56	0	0	0	0	0	0	0	0	0	0	0	0	0	0	0
56.2	0	0	0	0	0	0	0	0	0	0	0	0	0	0	0
56.4	0	0	0	0	0	0	0	0	0	0	0	0	0	0	0
56.6	0	0	0	0	0	0	0	0	0	0	0	0	0	0	0
56.8	0	0	0	0	0	0	0	0	0	0	0	0	0	0	0
57	0	0	0	0	0	0	0	0	0	0	0	0	0	0	0
57.2	0	0	0	0	0	0	0	0	0	0	0	0	0	0	0
57.4	0	0	0	0	0	0	0	0	0	0	0	0	0	0	0
57.6	0	0	0	0	0	0	0	0	0	0	0	0	0	0	0
57.8	0	0	0	0	0	0	0	0	0	0	0	0	0	0	0
58	0	0	0	0	0	0	0	0	0	0	0	0	0	0	0
58.2	0	0	0	0	0	0	0	0	0	0	0	0	0	0	0
58.4	0	0	0	0	0	0	0	0	0	0	0	0	0	0	0
58.6	0	0	0	0	0	0	0	0	0	0	0	0	0	0	0
58.8	0	0	0	0.0004626	0	0	0	0	0	0	0	0	0	0	0
59	0.00159727	0.000592974	0.000578963	0	0.00174616	0.00173934	0.000106498	0.00148576	0.00145611	0.00196054	0	0	0.00101594	0.00106557	0.000868295
59.2	0	0	0	0	0	0	0	0	0	0	0	0	0	0	0
59.4	0	0	0	0	0	0	0	0	0	0	0	0	0	0	0
59.6	0	0	2.8695e-06	0	0	0	0	0	0	0	0	0	0	0	0
59.8	0	0	2.83643e-06	0	3.13063e-05	0	0	0	0	0.000150407	0	0	0	0	0
60	0.000618474	0.00115479	0.00221813	0	0.00125277	0	0	0	0.000752156	0.00117754	0	0	0	0.000587055	0
60.2	0	0	6.60813e-06	8.49817e-05	0.000229878	0	0	0	0	0.000236716	0	0	0	0.000244169	0
60.4	0	0	0.000205548	0	0.00042453	0	2.3586e-05	0	0	0	0.000588185	0	0	0	0
60.6	0	0	8.37606e-06	0.000132976	0	0	0	0	0	0.000376092	0	0	0	0	0
60.8	0	0	0.000397067	0	0.000129819	0	4.86772e-05	0	0	0	0	0	0	0	0
61	0.00472604	0.00614805	0.00673332	0.00821112	0.0102169	0.00394415	0.00506947	0.00257997	0.00544805	0.00453721	0.00447052	0	0.00247845	0.00397059	0.00374742
61.2	0	0	0.000197825	0.000175497	0	0	0.000379871	0	0	0.000408141	0	0	0	0	0
61.4	0	0.00047281	0.000396584	0	0	0	0.00019853	0	0	0	0	0	0	0	0
61.6	0	0	0.00236794	0	0.000132857	0	0.000318742	0	0	0	0	0	0	0	0
61.8	0	0	0.00261676	0	0.000169996	0	0.00179911	0	0	0	0	0	0	0	0
62	0.0430914	0.167767	0.28362	0.113459	0.0399847	0.0278133	0.643286	0.154056	0.0889174	0.0264207	0.0644205	0.218204	0.0553066	0.0317515	0.0703364
62.2	0	0	0.000574435	0	0	0	0	0	0	0	0	0	0	0	0
62.4	0	0	0.000192905	0	0	0	0	0	0	0	0	0	0	0	0
62.6	0	0	2.3839e-06	0	0	0	0	0	0	0	0	0	0	0	0
62.8	0	0	1.02764e-06	0	0	0	0	0	0	0	0	0	0	0	0
63	0	0.000957954	0.00190374	0	0	0	0.0025829	0	0.000769203	0	0	0	0.000494441	0	0
63.2	0	0	0.000190913	0	0	0	0	0	0	0.000342991	0	0	0	0	0
63.4	0	0	3.7202e-07	0	0.000108996	0	0	0	0	0	0	0	0	0	0
63.6	0	0	2.06631e-07	0	2.88316e-06	0	0	0	0	0	0	0	0	0	0
63.8	0	0	3.77456e-07	0	0	0	0	0	0	0	0	0	0	0	0
64	0	0.00217736	0.00289326	0.00113108	0.00101852	0	0.00566887	0	0	0.000481412	0	0	0	0.00025563	0.000592536
64.2	0	0	7.88362e-09	0	7.93007e-05	0	0	0	0	0	0	0	0	0	0
64.4	0	0	0	0	0	0	0	0	0	0	0	0	0	0	0
64.6	0	0	0	0	0	0	0	0	0	0	0	0	0	0	0
64.8	0	0	0	0	0	0	0	0	0	0	0	0	0	0	0
65	0	0	0.0022807	0.00114008	0.00159535	0.000675007	0.000673741	0	0	0.00111309	0	0	0.00050881	0.000940306	0.000876593
65.2	0	0	0	0	0	0	0	0	0	0	0	0	0	0	0
65.4	0	0	0	0	0	0	0	0	0	0	0	0	0	0	0
65.6	0	0	0	0	0	0	0	0	0	0	0	0	0	0	0
65.8	0	0	0	0	0	0	0	0	0	0	0	0	0	0	0
66	0	0.000600176	0.00189754	0.000266271	0.000734428	0	0.00257813	0	0	0.0003844	0	0	0	0	0.000404611
66.2	0	0	0	0	0	0	0	0	0	0	0	0	0	0	0
66.4	0	0	0	0	0	0	0	0	0	0	0	0	0	0	0
66.6	0	0	0	0	0	0	0	0	0	0	0	0	0	0	0
66.8	0	0	0	0	0	0	0	0	0	0	0	0	0	0	0
67	0	0	0.00132509	0.00101805	0	0.000817784	0.000290367	0	0.000935544	0.00138742	0	0	0.000851318	0.000839265	0.000870764
67.2	0	0	0	0	0	0	0	0	0	0	0	0	0	0	0
67.4	0	0	0	0	0	0	0	0	0	0	0	0	0	0	0
67.6	0	0	0	0	0	0	0.000231732	0	0	0	0	0	0	0	0
67.8	0	0	0	0	0	0	3.05237e-05	0	0	0	0	0	0	0	0
68	0.00804421	0.0199025	0.13934	0.0165743	0.021926	0.00589643	0.230397	0.0762572	0.00862441	0.0126891	0.0159849	0.0739733	0.00838744	0.0138111	0.0252176
68.2	0	0	0	0	0	0	0	0	0	0	0	0	0	0	0
68.4	0	0	0	0	0	0	0	0	0	0	0	0	0	0	0
68.6	0	0	0	0	0	0	9.4981e-05	0	0	0	0	0	0	0	0
68.8	0	0	0	0	0	0	0	0	0	0	0	0	0	0	0
69	0.0141061	0.0315734	0.0520189	0.00904918	0.0306102	0.0168423	0.0742768	0.0383802	0.0275191	0.0199734	0.0458521	0.0945308	0.0418917	0.0473497	0.0543617
69.2	0	0	0	0	0	0	0	0	0	0	0	0	0	0	0
69.4	0	0	0.000187188	0	0	0	0	0	0	0	0	0	0	0	0
69.6	0	0	0	0	0	0	0	0	0	0	0	0	0	0	0
69.8	0	0	0	0	0	0	0	0	0	0	0	0	0	0	0
70	0.00915521	0.0145677	0.0800611	0.0119021	0.0116229	0.00836077	0.127683	0.0458912	0.00800038	0.00851198	0.0145502	0.0419024	0.00734944	0.011383	0.0181653
70.2	0	0	0	0	0	0	0	0	0	0	0	0	0	0	0
70.4	0	0	0	0	0	0	0	0	0	0	0	0	0	0	0
70.6	0	0	0	0	0	0	0.000293671	0	0	0	0	0	0	0	0
70.8	0	0	0	0	0	0	0.000280277	0	0	0	0	0	0	0	0
71	0.0757014	0.104461	0.118999	0.0663841	0.0654659	0.0594288	0.329256	0.15564	0.045013	0.0493526	0.0132817	0.122326	0.04114	0.0532402	0.0666689
71.2	0	0	0	0	0	0	0	0	0	0	0	0	0	0	0
71.4	0	0	0	0	0	0	0	0	0	0	0	0	0	0	0
71.6	0	0	0	0	0	0	0	0	0	0	0	0	0	0	0
71.8	0	0	0	0	0	0	0	0	0	0	0	0	0	0	0
72	0.0493739	0.0295551	0.0404558	0.0283019	0.0236833	0.0428875	0.050937	0.0334067	0.0177458	0.019982	0.0188396	0.0273901	0.0173083	0.0193262	0.0198669
72.2	0	0	0	0	0	0	0	0	0	0	0	0	0	0	0
72.4	0	0	0	0	0	0	0.000285483	0	0	0	0	0	0	0	0
72.6	0	0.000259486	0	0	0	0	0.000376682	0	0	0	0	0	0	0	0
72.8	0	0	0.00186789	0	0	0	0	0	0	0	0	0	0	0	0
73	0.11385	0.188413	0.299456	0.14201	0.236149	0.0715136	0.346875	0.0811411	0.0510958	0.0440169	0.204457	0.172784	0.0822467	0.108684	0.153855
73.2	0	0	0	0	0	0	0	0	0	0	0	0	0	0	0
73.4	0	0	0	0	0.000283522	0	0	0	0	0	0	0	0	0	0
73.6	0	0	0	0	0	0	0	0	0	0	0	0	0	0	0
73.8	0	0	0	0	0	0	0	0	0	0	0	0	0	0	0
74	0.161122	0.100732	0.120256	0.106204	0.0931014	0.174323	0.139819	0.144571	0.0995224	0.107545	0	0.0882627	0.0714281	0.0783916	0.0810346
74.2	0	0	0	0	0	0	0	0	0	0	0	0	0	0	0
74.4	0	0.00045033	0	0	0.000381282	0	0	0	0	0	0	0	0	0	0
74.6	0	0	0	0	0	0	0.000712006	0	0	0.000401264	0	0	0	0	0
74.8	0	0	0.00207789	0.000146922	0.000484431	0	0	0	0	0	0	0	0	0	0
75	0.151807	0.194728	0.382255	0.214435	0.203371	0.135857	0.542224	0.26879	0.144397	0.125607	0.180319	0.201987	0.0998005	0.107198	0.136681
75.2	0	0	0	0	0	0	0	0	0	0	0	0	0	0	0
75.4	0	0	0	0	0	0	0	0	0	0	0	0	0	0	0
75.6	0	0	0	0	0	0	0	0	0	0	0	0	0	0	0
75.8	0	0	0	0	0	0	0	0	0	0	0	0	0	0	0
76	0.00438005	0.00528666	0.00982354	0.00620103	0.00621766	0.00380734	0.011295	0.00745107	0.00366255	0	0	0.00416025	0.00285264	0.00320045	0
76.2	0	0	0	0	0	0	0	0	0	0	0	0	0	0	0
76.4	0	0	0	0	0	0	0	0	0	0	0	0	0	0	0
76.6	0	0	0	0	0	0	0	0	0	0	0	0	0	0	0
76.8	0	0	0	0	0	0	0	0	0	0	0	0	0	0	0
77	0.0145836	0.0167629	0.0178212	0.012357	0.0156211	0.00863398	0.00813163	0.013879	0.0101626	0.00662653	0.0120391	0.00613296	0.00698967	0.00685097	0.00610547
77.2	0	0	0	0	0	0	0	0	0	0	0	0	0	0	0
77.4	0	0	0	0	0	0	0	0	0	0	0	0	0	0	0
77.6	0	0	0	0	0	0	0	0	0	0	0	0	0	0	0
77.8	0	0	0	0	0	0	0	0	0	0	0	0	0	0	0
78	0.0138637	0.0186417	0.0166328	0.0181141	0.0188311	0.0133533	0.015707	0.0160748	0.0150081	0.0168872	0.0248701	0.0124425	0.0144937	0.0160236	0.0135367
78.2	0	0	0	0	0	0	0	0	0	0	0	0	0	0	0
78.4	0	0	0.0052152	0	0	0.000792808	0	0.0029932	0	0.00142264	0.00220983	0	0.00251315	0.00128337	0
78.6	0.00137346	0.00411514	0.00659673	0.00132923	0	0.000894156	0.00114689	0.00178251	0.00104207	0	0.00249071	0.000988627	0	0	0
78.8	0	0.00209193	0.00932179	0	0.00261192	0	0	0	0.00258112	0.00295104	0	0.00190677	0.0034404	0.0047098	0
79	0.435104	0.834889	0.76536	0.732068	0.805048	0.502403	0.649364	0.727965	0.609636	0.62369	0.779047	0.641891	0.584727	0.65218	0.643152
79.2	0	0	0	0	0	0	0	0	0	0	0	0	0	0	0
79.4	0	0	0	0	0	0	0	0	0	0	0	0	0	0	0
79.6	0	0	0	0	0	0	0	0	0	0	0	0	0	0	0
79.8	0	0	0	0	0	0	0	0	0	0	0	0	0	0	0
80	0.00979627	0.0105147	0.015202	0.00849098	0.00886652	0.00617453	0.0149491	0.00863789	0.00442703	0.00594521	0.0131082	0.00629431	0.00494709	0.00164303	0.00603365
80.2	0	0	0	0	0	0	0	0	0	0	0	0	0	0	0
80.4	0	0	0	0	0	0	0	0	0	0	0	0	0	0	0
80.6	0	0	0	0	0	0	0	0	0	0	0	0	0	0	0
80.8	0	0	0	0	0	0	0	0	0	0	0	0	0	0	0
81	0.0257048	0.037796	0.125492	0.0315331	0.035123	0.0190836	0.212762	0.0715157	0.0239464	0.0252531	0.0353941	0.119562	0.0254511	0.0317028	0.052655
81.2	0	0	0	0	0	0	0	0	0	0	0	0	0	0	0
81.4	0	0	0.000371754	0	0	0	0	0	0	0	0	0	0	0	0
81.6	0	0	0	0	0	0	0	0	0	0	0	0	0	0	0
81.8	0	0	0	0	0	0	0	0	0	0	0	0	0	0	0
82	0.0168686	0.0177773	0.0525853	0.0175977	0.0159329	0.017547	0.0700965	0.0283391	0.0154643	0.0153711	0.0294108	0.0323707	0.0167198	0.0177833	0.0179753
82.2	0	0	0	0	0	0	0	0	0	0	0	0	0	0	0
82.4	0	0	0	0	0	0	0	0	0	0	0	0	0	0	0
82.6	0	0	0	0	0	0	0	0	0	0	0	0	0	0	0
82.8	0	0	0	0	0	0	0	0	0	0	0	0	0	0	0
83	0.0314042	0.0378465	0.111089	0.0287326	0.0313032	0.022721	0.179503	0.0607722	0.0210263	0.0217059	0.0375855	0.0879785	0.0179743	0.0219245	0.0342184
83.2	0	0	0	0	0	0	0	0	0	0	0	0	0	0	0
83.4	0	0	0	0	0	0	0	0	0	0	0	0	0	0	0
83.6	0	0	0	0	0	0	0	0	0	0	0	0	0	0	0
83.8	0	0	0	0	0	0	0	0	0	0	0	0	0	0	0
84	0.0321638	0.0270058	0.0749818	0.025893	0.0269909	0.0346663	0.0726528	0.0403912	0.0287518	0.0241762	0.0454229	0.0503856	0.0352159	0.0344328	0.0371068
84.2	0	0	0	0	0	0	0	0	0	0	0	0	0	0	0
84.4	0	0	0.000378216	0	0	0	0	0	0	0	0	0	0	0	0
84.6	0	0	0.0010571	0	0	0	0	0	0	0	0	0	0	0	0
84.8	0	0	0	0	0	0	0	0	0	0	0	0	0	0	0
85	0.095942	0.131686	0.206635	0.135815	0.114555	0.072019	0.289935	0.136022	0.0827121	0.0735894	0.162818	0.20439	0.113056	0.113347	0.129772
85.2	0	0	0	0	0	0	0	0	0	0	0	0	0	0	0
85.4	0	0	0	0	0	0	0	0	0	0	0	0	0	0	0
85.6	0	0	0	0	0	0	0	0	0	0	0	0	0	0	0
85.8	0	0	0	0	0	0	0	0	0	0	0	0	0	0	0
86	0.0374691	0.0419411	0.135164	0.0408236	0.0521865	0.0285109	0.122891	0.0625311	0.0274457	0.0332171	0.0420094	0.0679198	0.0288528	0.0317164	0.029823
86.2	0	0	0.000838537	0	0	0	0	0	0.0027237	0	0	0	0	0	0
86.4	0	0	0.0403874	0	0	0.00464154	0.00768358	0	0	0	0.0103559	0.01021	0.00388417	0	0
86.6	0.00665433	0	0.0358203	0.00210817	0.00483351	0.00814226	0	0	0	0	0.00761712	0	0.00571244	0	0
86.8	0.0104275	0.00682271	0.0365843	0.00597012	0.00608947	0	0.0295462	0	0	0	0	0.00870625	0	0	0
87	1.48327	2.44947	2.90557	1.24633	2.44829	1.54608	3.58412	2.43133	2.17587	1.8308	3.13755	3.90034	2.22276	2.33087	2.57083
87.2	0	0.00039204	0.000878069	0	0.000486291	0	0	0	0.000725908	0	0	0	0	0	0.00107788
87.4	0	0	0.0101198	0.00217544	0.00263404	0.00195337	0	0.00203362	0	0	0	0.00181689	0	0.000819643	0
87.6	0	0	0.0123154	0	0	0.00178353	0	0	0	0.00155514	0.001643	0	0	0	0
87.8	0	0	0.0095816	0	0	0.00138615	0	0	0.00188116	0.00223433	0	0	0	0.00115157	0.00239981
88	0.609451	0.377966	0.702146	0.370313	0.356631	0.519782	0.696084	0.491939	0.31173	0.310786	0.342092	0.459669	0.298621	0.31619	0.336807
88.2	0	0	0	0	0	0.000309288	0	0.0010028	0	0	0	0.00268801	0	0.00480255	0
88.4	0	0	0.0419396	0.00175439	0	0	0.00257385	0	0	0	0.00267257	0.00630483	0	0	0
88.6	0	0.00360885	0.031413	0	0	0	0.00354114	0	0	0	0.00779173	0	0.0058263	0.00554652	0
88.8	0.00478364	0.00601529	0.0351361	0	0.00709145	0	0	0	0.00695345	0.00461297	0	0	0	0	0.00432776
89	1.61	1.61651	2.78765	1.29293	1.55571	1.06348	2.62065	1.19463	0.76521	0.736562	1.84717	2.11398	1.04265	1.65052	1.63085
89.2	0	0	0.00412997	0	0.000499714	0	0	0.000487264	0	0	0	0	0	0.000464034	0
89.4	0	0.00111436	0.00428239	0.000518546	0	0	0	0	0	0	0	0	0	0	0.000738737
89.6	0	0	0.0022577	0	0	0	0	0	0	0	0	0.00108045	0	0.000773416	0
89.8	0	0	0.00107136	0	0	0	0	0	0	0	0	0	0	0	0
90	0.0718626	0.0681279	0.124108	0.0577331	0.0669442	0.0467826	0.113593	0.0531208	0.0342682	0.0325459	0.00774179	0.0799441	0.0421965	0.0651304	0.0660104
90.2	0	0	0	0	0	0	0	0	0	0	0	0	0	0	0
90.4	0	0	0.000836446	0	0	0	0	0	0	0	0	0	0	0	0
90.6	0	0	0	0.000264845	0	0	0	0	0	0	0	0	0	0	0
90.8	0	0	0	0	0	0	0	0	0	0	0	0	0	0	0
91	0.174246	0.180313	0.159674	0.191598	0.134505	0.100533	0.164329	0.0609764	0.0568799	0.0446223	0.0153807	0.121909	0.0957261	0.110763	0.126987
91.2	0	0	0	0	0	0	0	0	0	0	0	0	0	0	0
91.4	0	0	0	0	0	0	0	0	0	0	0	0	0	0	0
91.6	0	0	0	0	0	0	0	0	0	0	0	0	0	0	0
91.8	0	0	0.000178674	0	0	0	0	0	0	0	0	0	0	0	0
92	0.0207317	0.0190089	0.0220884	0.0173736	0.0153037	0.0152989	0.019594	0.0111925	0.00938233	0.00729629	0	0.0138032	0.0119198	0.0122999	0.0120881
92.2	0	0	0.0020895	0.000665389	0	0	0	0.000905105	0.00121204	0.00282563	0	0	0	0.000484863	0
92.4	0.000521179	0	0.00172136	0.000512751	0.00187594	0	0	0	0	0.000708482	0	0	0	0	0.000808584
92.6	0	0	0.00139066	0.000956777	0.000962258	0	0.00451385	0	0	0.00107124	0	0	0.00112981	0	0
92.8	0	0	0.0052209	0.00124987	0.00174058	0.00148863	0.00623606	0	0.00144838	0.00121046	0.00225909	0.00284421	0.00114116	0	0
93	0.407739	0.554651	0.548584	0.611625	0.546902	0.401408	1.17006	0.95641	0.658539	0.620057	0.777442	0.860094	0.573735	0.5438	0.663891
93.2	0	0	0	0	0	0	0	0	0	0	0	0	0	0	0
93.4	0	0	0	0	0	0	0	0	0	0	0	0	0	0	0
93.6	0	0	0	0	0	0	0	0	0	0	0	0	0	0	0
93.8	0	0	0	0	0	0	0	0	0	0	0	0	0	0	0
94	0.00776998	0.00754668	0.0192377	0.00722893	0.00786995	0.00564857	0.013276	0.0092999	0.00517429	0.00511356	0.00790115	0.00837975	0.00567123	0.00608074	0.00558545
94.2	0	0	0	0	0.000805618	0	0	0	0	0	0.000846636	0	0	0	0
94.4	0	0	0	0	0	0	0	0	0.000444152	0	0.0012511	0	0.00080484	0.000492247	0
94.6	0	0	0.000650759	0	0.00198071	0	0	0.000592487	0	0.00128936	0	0	0.000433699	0	0
94.8	0.000522618	0	0.00119851	0.00115585	0.00130153	0	0	0	0	0	0.00292633	0.00161785	0	0	0.00125547
95	0.311943	0.417456	0.455912	0.455557	0.40325	0.30383	0.890689	0.692292	0.472957	0.446745	0.596786	0.633074	0.413583	0.390423	0.476277
95.2	0	0	0	0	0	0	0	0	0	0	0	0	0	0	0
95.4	0	0	0	0	0	0	0	0	0	0	0	0	0	0	0
95.6	0	0	0	0	0	0	0	0	0	0	0	0	0	0	0
95.8	0	0	0.00115555	0	0	0	0	0	0	0	0	0	0	0	0
96	0.046685	0.0507306	0.0676771	0.0501661	0.0451221	0.0456758	0.0620783	0.0464931	0.0384565	0.0384471	0.0573868	0.0355569	0.0388526	0.0385703	0.0315752
96.2	0	0.0226469	0.0608338	0	0	0	0	0	0.0123179	0	0	0.0188284	0.00980122	0.0113752	0
96.4	0	0.0188566	0.0758294	0.00973514	0.0367974	0.0239033	0.0211206	0	0.0109563	0	0	0	0.0217604	0	0
96.6	0	0	0.0756014	0	0.010354	0	0.0102981	0.0232256	0.00785063	0	0	0	0.0076571	0.0172545	0
96.8	0	0	0.0938546	0	0	0	0	0	0	0	0.0171503	0.0270979	0	0.0217106	0.0203929
97	3.60972	6.49693	6.65005	5.25723	5.7308	3.66768	6.34704	6.74248	4.63729	4.50585	6.33715	6.47381	4.04688	4.69228	4.99257
97.2	0	0	0.00643081	0	0.00111909	0	0	0	0	0.00258936	0.00164795	0.00308074	0	0	0
97.4	0	0.00308873	0.010733	0	0	0.000846746	0	0.00354774	0.001072	0	0	0.00251573	0.00149468	0.00123918	0
97.6	0.000721784	0.0028729	0.00950481	0	0	0.00106067	0	0	0.00101523	0.00235172	0	0.00118164	0	0	0
97.8	0	0	0.00851119	0	0.00128111	0	0	0	0	0	0.00232788	0.000748781	0.000767697	0	0
98	0.0977831	0.12058	0.225827	0.108392	0.103497	0.0782396	0.21405	0.127971	0.080645	0.0696809	0.126019	0.130364	0.0729382	0.075163	0.0830485
98.2	0.00265656	0	0.0189309	0.0052653	0.0270027	0.00325203	0	0	0.00302356	0.0162812	0.00478527	0	0.00633359	0.00713615	0.00813374
98.4	0	0	0.00889492	0.00244023	0.00143652	0	0	0	0.000480002	0	0.000897502	0.00128757	0.000557775	0	0
98.6	0.000579851	0	0.00956145	0	0.000699989	0	0	0	0	0.000687293	0	0	0	0	0
98.8	0.00184849	0	0.00957779	0	0.0013857	0	0	0	0	0	0.00128623	0.000681848	0	0.000960349	0
99	0.347049	0.455688	0.677429	0.377552	0.419761	0.245211	0.673819	0.426622	0.238936	0.221654	0.38401	0.471019	0.245954	0.286881	0.33169
99.2	0	0	0.000635365	0.0003543	0	0	0	0	0	0.00230386	0	0	0	0	0
99.4	0	0	0.000648859	0	0	0	0	0	0	0	0	0	0	0	0
99.6	0	0	0.00289896	0	0.000684966	0	0	0	0	0	0	0	0	0	0
99.8	0	0	0.0017989	0	0	0	0	0	0	0	0	0	0	0	0
100	0.127799	0.133697	0.309755	0.128519	0.133884	0.113964	0.357778	0.177502	0.0954634	0.086362	0.0971439	0.169225	0.0825903	0.0871851	0.102035
100.2	0	0	0.0010265	0	0	0	0	0.000628479	0	0	0	0	0	0	0
100.4	0	0	0.00065266	0	0.000425937	0	0	0	0	0	0	0	0	0	0
100.6	0	0	0.0026458	0	0	0.000268258	0	0	0	0	0	0	0	0	0
100.8	0	0	0.00137355	0	0.000623757	0	0	0	0	0	0	0	0	0	0
101	0.283587	0.336521	0.421121	0.293767	0.274534	0.246543	0.428374	0.289934	0.224292	0.204647	0.397681	0.384947	0.227051	0.242014	0.255597
101.2	0	0	0	0	0	0	0	0	0	0	0.00127779	0	0.000882156	0.00111868	0
101.4	0	0	0.000830745	0	0	0	0	0	0.000531949	0	0.00135863	0	0.000932868	0	0
101.6	0	0	0	0	0	0	0	0	0	0	0	0	0	0.000413559	0.000568265
101.8	0	0	0	0	0	0	0	0	0.000641265	0	0.0030087	0	0	0.000911402	0
102	0.0902219	0.175649	0.197055	0.0833095	0.135696	0.189545	0.300551	0.13075	0.284474	0.102222	0.713596	0.54437	0.496813	0.488743	0.543222
102.2	0	0	0.00232061	0	0	0	0	0	0	0	0	0	0	0	0
102.4	0	0	0	0	0	0	0	0	0	0	0	0	0	0	0
102.6	0	0	0.00152598	0	0	0	0	0	0	0	0	0	0	0.000420162	0
102.8	0	0	0.000320248	0	0	0	0	0	0	0	0	0	0	0	0
103	0.213675	0.232905	0.387204	0.206797	0.200063	0.200552	0.571594	0.321347	0.172209	0.175527	0.148054	0.32269	0.170075	0.185087	0.20795
103.2	0	0	0	0	0	0	0	0	0	0	0	0	0	0	0
103.4	0	0	0	0	0	0.000227303	0	0	0.000310551	0.000505927	0	0	0	0	0
103.6	0	0	0	0	0	0.000426274	0	0	0	0	0	0	0	0	0
103.8	0	0	0.00017225	0	0	0	0	0	0	0	0	0	0	0	0
104	0.0963019	0.0852837	0.100465	0.0704647	0.0641901	0.399797	0.368166	0.405882	0.338386	0.354782	0.108619	0.091557	0.0659091	0.0661614	0.0646281
104.2	0	0	0	0	0	0	0	0	0	0	0	0	0	0	0
104.4	0	0	0	0	0	0	0	0	0	0	0	0	0	0	0
104.6	0	0	0	0	0	0	0	0	0	0	0	0	0	0	0
104.8	0	0	0	0	0	0	0	0	0	0	0	0	0	0	0
105	0.0630796	0.116001	0.107685	0.0832055	0.0684606	0.0690281	0.190371	0.0888851	0.0702123	0.0598503	0.00647764	0.0889171	0.0491581	0.0500778	0.0542495
105.2	0	0	0	0	0	0	0	0	0	0	0	0	0	0	0
105.4	0	0	0	0	0	0	0	0	0	0	0	0	0	0	0
105.6	0	0	0.00017149	0	0	0	0	0	0	0	0	0	0	0	0
105.8	0	0	0	0	0	0	0	0	0	0	0	0	0	0	0
106	0.0170804	0.00529936	0.025031	0.0121481	0.0088628	0.0155214	0.0101793	0.0136774	0.0100385	0.0100608	0.00835239	0.0045927	0.00207204	0.00245933	0.00604502
106.2	0	0	0	0	0	0	0	0	0	0	0	0	0	0	0
106.4	0	0	0	0	0	0	0	0	0	0	0	0	0	0	0
106.6	0	0	0	0	0	0	0	0	0	0	0	0	0	0	0
106.8	0	0	0	0	0	0	0	0	0	0	0	0	0	0	0
107	0.0683633	0.059098	0.0483231	0.0577348	0.0442539	0.0611429	0.046433	0.0449129	0.0418335	0.0432543	0.0707281	0.0457472	0.043287	0.0411239	0.0383823
107.2	0	0	0	0	0	0	0	0	0	0	0	0	0	0	0
107.4	0	0	0	0	0	0	0	0	0	0	0	0	0	0	0
107.6	0	0	0	0	0	0	0	0	0	0	0	0	0	0	0
107.8	0	0	0	0	0	0	0	0	0	0	0	0	0	0	0
108	0.0309695	0.0295589	0.0422887	0.0289541	0.0235299	0.0271771	0.0281755	0.024299	0.0215378	0.0212057	0.0297412	0.0208347	0.0195356	0.0179187	0.0176962
108.2	0	0	0.000325969	0	0	0	0	0	0	0	0	0	0	0	0
108.4	0	0	0.000321388	0	0	0	0	0	0	0	0	0	0	0	0
108.6	0	0	0	0	0	0	0	0	0	0	0	0	0	0	0
108.8	0	0	0.000681549	0	0	0	0	0	0	0	0	0	0	0	0
109	0.0948152	0.120738	0.117671	0.119893	0.109618	0.0905723	0.220092	0.167258	0.121296	0.11209	0.12456	0.151797	0.111568	0.108051	0.127044
109.2	0	0	0	0	0	0	0	0	0	0	0	0	0	0	0
109.4	0	0	0	0	0	0	0	0	0	0	0	0	0	0	0
109.6	0	0	0	0	0	0	0	0	0	0	0	0	0	0	0
109.8	0	0	0	0	0	0	0	0	0	0	0	0	0	0	0
110	0.0593802	0.0774036	0.0843859	0.0699764	0.0646104	0.0577543	0.0840332	0.0721242	0.0577725	0.0587981	0.0725065	0.0543287	0.0497524	0.0447096	0.0468904
110.2	0	0	0.000647718	0	0	0	0	0	0	0	0	0	0	0	0
110.4	0	0	0	0	0	0	0	0	0	0	0	0	0	0	0
110.6	0	0.00154382	0	0	0	0	0	0	0	0	0	0	0	0	0
110.8	0	0	0	0	0	0.000358367	0	0	0	0	0	0	0	0.000436649	0
111	0.321362	0.495401	0.417311	0.355608	0.357637	0.291785	0.765879	0.419048	0.329169	0.318932	0.460862	0.599256	0.293369	0.313848	0.358526
111.2	0	0	0	0	0	0	0	0	0	0	0	0	0	0	0
111.4	0	0	0.00115004	0	0	0	0	0	0	0	0	0	0	0	0
111.6	0	0	0	0	0	0	0	0	0	0	0	0	0	0	0
111.8	0	0	0.000664444	0	0	0	0	0	0	0	0	0	0	0	0
112	0.122771	0.145263	0.250267	0.1223	0.121464	0.0994181	0.31976	0.16204	0.0938277	0.0945205	0.149016	0.177244	0.0967089	0.0956891	0.100741
112.2	0.000911473	0	0.0051502	0	0	0	0	0	0	0.00248874	0	0	0	0.00366931	0
112.4	0	0.000304411	0.00728949	0	0	0	0	0.000787951	0	0.000721439	0	0	0	0.000410372	0
112.6	0	0	0.00438654	0	0	0.000430333	0	0	0.00103104	0	0	0	0	0.000484848	0
112.8	0.000704604	0	0.00572931	0.000884832	0	0	0	0	0.00080274	0	0.00153292	0	0	0.00120941	0.000443721
113	0.473141	0.57928	0.953123	0.434005	0.496841	0.448739	1.29229	0.659879	0.492591	0.402659	0.810018	1.0314	0.562389	0.574998	0.647579
113.2	0	0	0.01518	0	0.00553898	0	0	0	0	0	0	0	0	0	0
113.4	0	0	0.000607046	0	0	0	0	0	0	0	0	0	0	0	0
113.6	0	0	0.00173257	0	0	0	0	0	0.000495441	0	0	0	0	0	0
113.8	0	0	0.0022672	0	0	0	0	0	0	0	0	0.000719592	0	0	0
114	0.322592	0.309373	0.519349	0.236996	0.258239	0.260976	0.541705	0.307202	0.217362	0.19915	0.23648	0.349904	0.258464	0.262542	0.257498
114.2	0	0	0	0	0	0	0.00374983	0	0	0	0	0	0	0	0
114.4	0	0	0	0	0	0	0.00223059	0	0	0	0	0	0	0	0
114.6	0	0.00216198	0.000710248	0	0	0	0.00319573	0	0	0	0	0.0019895	0	0	0
114.8	0	0	0.00417349	0.000629339	0	0	0.00415672	0	0	0	0	0	0	0	0
115	0.371423	1.03428	0.635268	0.494467	0.38218	0.230209	2.09933	0.365089	0.246321	0.207118	0.535111	1.09579	0.335138	0.375448	0.410395
115.2	0.00433289	0	0.00856973	0	0	0	0	0	0	0.00195726	0	0.00137547	0	0.00148781	0.000981734
115.4	0.00382529	0.00300671	0.00905589	0.00200699	0	0	0.00426069	0.00302156	0	0.00125743	0.000976282	0	0.00147818	0	0
115.6	0	0	0.0149741	0	0.00148889	0.00641929	0.00215307	0	0.00221898	0	0	0	0	0	0.0011625
115.8	0	0	0.013937	0.00284858	0	0	0.00395013	0	0.00127354	0	0.00161456	0	0.00146815	0	0
116	2.40781	0.953791	1.66733	1.11349	0.858898	1.72768	1.25687	1.09285	0.672741	0.74268	0.809088	0.812083	0.643735	0.663979	0.644574
116.2	0.00244084	0	0.0178598	0	0.00682922	0	0.00268797	0	0	0.000541974	0	0	0	0	0
116.4	0	0.0030744	0.0191237	0.00244355	0	0.00130612	0	0.00144781	0.00047706	0	0.00632106	0.00522547	0	0	0
116.6	0	0	0.00780759	0	0	0.00198609	0	0	0.000701997	0.000487674	0.00480272	0.00159585	0	0	0
116.8	0.00343938	0.0111049	0.0207715	0	0	0	0	0.0022526	0	0	0	0.00168492	0.0019167	0.00209824	0
117	0.993804	1.49885	1.8574	1.08312	1.8115	0.648757	1.47372	0.780329	0.414549	0.350033	1.61372	1.1873	0.720312	0.859231	1.14895
117.2	0	0.00174081	0.00419706	0	0	0	0	0.00120283	0.000362051	0.00114027	0	0	0.000364708	0	0.000605874
117.4	0	0.00179356	0.00311467	0.00143289	0.0015843	0	0	0	0.0004537	0	0	0	0.00119637	0	0
117.6	0.000583404	0	0.0028275	0	0	0.00113285	0	0	0.000516372	0	0.000742253	0	0	0.00114798	0.00059289
117.8	0	0	0.00334674	0	0	0	0	0	0	0	0	0	0	0.000491711	0
118	0.53847	0.478354	0.436089	0.451056	0.426281	0.587147	0.537328	0.582884	0.446515	0.480916	0.598408	0.42537	0.383464	0.375703	0.39571
118.2	0	0	0.00819645	0	0	0.00411931	0	0.00494995	0.00205883	0	0	0.00191289	0	0	0.00138972
118.4	0	0.00513696	0.0118811	0	0	0.00200947	0	0	0	0	0.00135856	0.00260971	0	0.000935199	0.00150692
118.6	0.00890778	0	0.00804897	0.00259757	0	0.00165836	0	0.00162535	0.00268562	0	0	0	0.00130446	0.00107951	0.000980731
118.8	0.00293282	0	0.00732674	0.00337498	0	0.00239899	0	0	0.00170919	0.00582147	0	0	0.0024916	0	0
119	1.07831	1.2491	1.23692	1.1172	1.09768	0.957808	1.39978	1.2431	0.927374	0.906606	1.16996	1.01621	0.773801	0.725499	0.7394
119.2	0	0	0	0	0	0	0	0	0	0	0	0	0	0	0
119.4	0	0	0.000656841	0	0	0	0	0	0	0	0	0	0	0	0
119.6	0	0	0	0.000643582	0	0	0	0	0.000310328	0	0	0	0	0	0
119.8	0	0	0.000836066	0	0	0	0	0	0	0	0	0	0	0	0
120	0.0861873	0.142033	0.0920319	0.165042	0.0840199	0.0726665	0.237439	0.114458	0.191951	0.0772551	0.104133	0.116992	0.115378	0.0642343	0.0823374
120.2	0	0	0	0	0	0	0	0	0	0	0	0	0	0	0
120.4	0	0	0	0	0	0	0	0	0	0	0	0	0	0	0
120.6	0	0	0.00228127	0.000971253	0.00137608	0	0	0	0.000897219	0	0	0	0	0	0
120.8	0	0	0	0	0	0	0	0	0	0	0	0	0	0	0
121	0.142393	0.20291	0.336529	0.14874	0.147337	0.102611	0.601103	0.251199	0.114736	0.103206	0.179718	0.222853	0.0996018	0.0835377	0.110405
121.2	0	0	0	0	0	0	0	0	0	0	0	0	0	0	0
121.4	0	0	0	0	0	0	0	0	0	0	0	0	0	0	0
121.6	0	0	0	0	0	0	0	0	0	0	0	0	0	0	0
121.8	0	0	0.000280336	0	0	0	0	0	0	0	0	0	0	0	0
122	0.0891125	0.154088	0.183787	0.15901	0.130595	0.0860095	0.291132	0.155253	0.150784	0.118645	0.157086	0.147075	0.122126	0.103349	0.110281
122.2	0	0	0.000657411	0	0	0	0	0	0	0	0	0	0	0	0
122.4	0	0	0	0	0	0	0	0	0	0	0	0	0	0	0
122.6	0	0	0	0	0	0	0	0	0	0	0	0	0	0	0
122.8	0	0	0.00206954	0	0	0	0	0	0	0	0	0	0	0	0
123	0.0540698	0.0854108	0.329154	0.0833272	0.0678855	0.0366759	0.541057	0.19531	0.0506798	0.0440373	0.00432593	0.177814	0.0494669	0.0554862	0.0822985
123.2	0	0	0.000299342	0	0	0	0	0	0	0	0	0	0	0	0
123.4	0	0	0	0	0	0	0	0	0	0	0	0	0	0	0
123.6	0	0	0.000482748	0	0	0	0	0	0	0	0	0	0	0	0
123.8	0	0	0	0	0	0	0	0	0	0	0	0	0	0	0
124	0.0970524	0.102792	0.133763	0.112702	0.0927617	0.0937078	0.157573	0.0499197	0.0914292	0.0879011	0.05905	0.0777041	0.0812121	0.0764591	0.0795063
124.2	0	0	0.00110614	0.000958532	0	0.00123919	0	0	0	0	0	0	0	0	0
124.4	0	0	0	0	0	0	0	0	0	0	0	0	0	0	0
124.6	0	0	0	0	0	0	0	0	0	0	0	0	0	0	0
124.8	0	0	0	0	0	0	0	0	0	0	0	0	0	0	0
125	0.0802485	0.0901799	0.151039	0.0842436	0.0769504	0.0644544	0.191048	0.0964813	0.0668472	0.0575366	0.103677	0.0951265	0.0640221	0.0680967	0.065163
125.2	0.0225514	0.00616069	0.00255818	0	0	0	0	0	0	0	0	0	0	0	0.00876188
125.4	0	0	0	0	0	0	0	0	0	0	0	0	0	0	0
125.6	0	0	0	0	0	0	0	0	0	0	0	0	0	0	0
125.8	0	0	0	0	0	0	0	0	0	0	0	0	0	0	0
126	0.0747807	0.106415	0.207141	0.0904087	0.0902764	0.0250076	0.264599	0.130219	0.0802177	0.069438	0.132457	0.141448	0.0783195	0.0839589	0.0907089
126.2	0	0	0	0	0	0	0	0	0	0	0	0	0	0	0
126.4	0	0	0.000818391	0	0	0	0	0	0	0	0	0	0	0	0
126.6	0	0	0	0	0	0	0	0	0	0	0	0	0	0	0
126.8	0	0	0	0	0	0	0	0	0	0	0	0	0	0	0
127	0.169622	0.181582	0.40891	0.19907	0.163355	0.188643	0.539042	0.295452	0.192943	0.154981	0	0.269406	0.210857	0.191851	0.208756
127.2	0	0	0.00242039	0	0	0	0	0.00290433	0.00393372	0	0	0.00626708	0.0115146	0	0
127.4	0	0	0.00108884	0	0	0.00494889	0.00309778	0	0	0	0	0	0.00644466	0.00679278	0
127.6	0	0	0.0027566	0	0	0	0	0.00174791	0.0073817	0	0.0105658	0	0	0.00526475	0.010588
127.8	0.000379023	0	0.00191009	0	0	0.0107511	0.00283811	0.0026464	0	0	0	0.0100621	0.00840821	0.00772664	0
128	0.391532	0.703487	0.657774	0.460499	0.53582	1.79204	1.92949	1.4496	2.79682	1.6061	4.99481	4.68895	3.73263	3.69555	3.84387
128.2	0	0	0.0112642	0	0	0.00128032	0	0	0.00193407	0.0010414	0.00484459	0	0.00394201	0.00642176	0
128.4	0.00198793	0	0.0119583	0.0033677	0	0.00122013	0	0	0	0.000985584	0	0.0098781	0	0	0.00730539
128.6	0.00466966	0.00468605	0.0107978	0	0	0.00179966	0.0040101	0.00190583	0	0	0.00681383	0.00588957	0	0.00278602	0.00368109
128.8	0	0.00365379	0.023018	0.00633149	0.00270284	0	0	0.00384925	0	0.00113795	0	0.0236317	0	0	0
129	1.22243	1.31508	1.81705	2.27019	1.31846	0.480502	1.52973	0.824856	0.573394	0.426433	2.01739	2.03779	1.32714	1.35768	1.46056
129.2	0.0196161	0.0142502	0.0499454	0.00859636	0.0116465	0.0954983	0	0	0.0516154	0.0419683	0	0	0	0	0
129.4	0.0216052	0.00556686	0.0448423	0.00994609	0	0	0	0	0	0.0112991	0.0238477	0.0239221	0	0.00697162	0
129.6	0.0569873	0.0133836	0.0650094	0.0136206	0.01266	0	0.0244138	0	0	0	0.0137595	0	0.00634555	0	0
129.8	0	0.0126681	0.102088	0	0	0.028267	0	0	0	0.00686709	0	0	0	0	0
130	10.725	4.12243	6.85244	5.18723	3.83501	8.0217	4.4887	4.3743	3.30756	3.24862	0.0106135	2.92941	2.75207	2.70252	2.56988
130.2	0.00846363	0.00331217	0.00887952	0	0	0	0	0	0	0	0	0	0	0.00219556	0
130.4	0.00844749	0.00533312	0.0168335	0.0040191	0	0	0	0	0	0	0	0	0.00257863	0	0.00184062
130.6	0	0.00595061	0.0184223	0.00588379	0	0.00429579	0	0.00334964	0.00164298	0	0	0.00318673	0.00307458	0.00230311	0
130.8	0.00578951	0.0107328	0.0237972	0.00311741	0	0	0.0229638	0.0107421	0.00403293	0.001802	0.00276059	0.0176968	0.00378139	0	0.00517639
131	1.3248	0.779646	1.07554	0.855989	0.691122	1.09115	0.957556	0.832448	0.64278	0.604174	1.02126	0.80415	0.654966	0.642228	0.629501
131.2	0	0.000759713	0.00168753	0.00259767	0.000701633	0	0	0	0	0	0	0	0.00110201	0	0
131.4	0	0	0.00532505	0.000864389	0	0.00240428	0	0	0	0	0	0	0	0	0
131.6	0.00140023	0.000977354	0.00454486	0	0	0	0	0	0	0	0	0	0.000988399	0	0
131.8	0	0	0.00400092	0	0.00209355	0.00123305	0	0	0	0.00112205	0	0.00160635	0.00199303	0.000538624	0.00134767
132	0.207719	0.236494	0.204749	0.19451	0.248938	0.16851	0.315018	0.176707	0.145394	0.180946	0.0698645	0.219377	0.188758	0.188824	0.219517
132.2	0	0.0036776	0.00179472	0	0	0	0	0	0	0	0	0.00124158	0	0.000585097	0
132.4	0	0	0.000944779	0.00117365	0.000636966	0.000275025	0.00550978	0	0	0	0	0.00179609	0.000377897	0	0
132.6	0	0.00232168	0.00316485	0.00111286	0	0	0	0	0.000393091	0	0	0.00207774	0	0	0
132.8	0.00143753	0.00190506	0.00137317	0	0	0.0014265	0.0114949	0.00267697	0.00200672	0	0.00208685	0.00760487	0	0	0.00161362
133	0.272907	0.914906	0.362156	0.358796	0.316004	0.285371	1.56462	0.499586	0.340249	0.332074	0.422994	0.935951	0.330899	0.371597	0.447315
133.2	0	0	0	0	0	0	0	0	0	0	0	0	0	0	0
133.4	0	0	0.000435423	0	0	0	0	0	0	0	0	0	0.000194043	0	0
133.6	0	0	0	0	0	0	0	0	0	0	0	0	0	0	0
133.8	0.000797654	0	0.00183083	0	0	0	0	0.00052172	0	0	0	0	0	0.000460054	0
134	0.13266	0.135828	0.119311	0.109181	0.0931888	0.0853862	0	0.0743809	0.0814647	0.0621514	0.28219	0.191448	0.196876	0.187633	0.183719
134.2	0.00050404	0	0	0	0	0	0	0	0	0	0	0	0	0	0
134.4	0.00049425	0	0	0	0	0.000547342	0	0	0	0	0	0	0	0	0
134.6	0	0	0	0	0	0	0	0	0	0	0	0	0	0	0
134.8	0.00111131	0	0.00115232	0	0	0.00118354	0	0	0	0	0	0	0	0	0
135	0.51911	0.323516	0.283529	0.255581	0.274255	0.454272	0.38677	0.336593	0.282831	0.16385	0.654325	0.291726	0.240771	0.28251	0.351858
135.2	0	0	0	0	0	0	0	0	0	0	0	0	0	0	0
135.4	0	0	0	0	0	0	0	0	0	0	0	0	0	0	0
135.6	0	0	0	0	0	0	0	0	0	0	0	0	0	0	0
135.8	0	0	0	0	0	0	0	0	0	0	0	0	0	0	0
136	0.0998618	0.0864073	0.0939895	0.0788118	0.0728597	0.0802818	0.115282	0.0729486	0.0661483	0.0536423	0	0.06441	0.0579655	0.0564374	0.0612358
136.2	0	0	0.000806417	0	0	0	0	0	0	0	0	0	0	0	0
136.4	0	0	0	0	0	0	0	0	0	0	0	0	0	0	0
136.6	0.00304284	0.00219115	0.00354339	0.00251627	0.00270277	0.00297194	0	0	0.00178009	0.00162073	0	0	0.00186649	0.00148317	0.00140122
136.8	0	0	0.00139921	0	0	0	0	0	0	0	0	0	0	0	0
137	0.144743	0.178335	0.245878	0.184691	0.148992	0.127482	0.404136	0.252824	0.160276	0.133754	0.102992	0.150562	0.157878	0.156511	0.176177
137.2	0	0	0	0	0	0	0	0	0	0	0	0	0	0	0
137.4	0	0	0	0	0	0	0	0	0	0	0	0	0	0	0
137.6	0	0	0	0	0	0	0	0	0	0	0	0	0	0	0
137.8	0	0	0.00042497	0	0	0	0	0	0	0	0	0	0	0	0
138	0.0546115	0.077845	0.194302	0.0790385	0.0618598	0.0358012	0.314193	0.116403	0.0586905	0.0477313	0	0.114033	0.0529744	0.0524147	0.0463859
138.2	0	0	0.00106756	0	0	0	0	0	0	0	0	0	0	0	0
138.4	0	0	0	0	0	0	0	0	0	0	0	0	0	0	0
138.6	0	0	0	0	0	0	0	0	0	0	0	0	0	0	0
138.8	0	0	0	0	0	0	0	0	0	0	0	0	0	0	0
139	0.15411	0.164662	0.255134	0.15519	0.155844	0.106569	0.318117	0.174456	0.096559	0.0858299	0.138662	0.18084	0.106367	0.104572	0.1274
139.2	0	0	0	0	0	0	0	0	0	0	0	0	0	0	0
139.4	0	0	0.000458611	0	0	0	0	0	0	0	0	0	0	0	0
139.6	0	0	0	0	0	0	0	0	0	0	0	0	0	0	0
139.8	0	0	0	0	0	0	0	0	0	0	0	0	0	0	0
140	0.0734941	0.0918573	0.156076	0.0960017	0.0867581	0.0708129	0.163049	0.112878	0.08292	0.0795504	0.0933119	0.0773948	0.0664038	0.0636524	0.063877
140.2	0	0	0	0	0	0	0	0	0	0	0	0	0	0	0
140.4	0	0	0	0	0	0	0	0	0	0	0	0	0	0	0
140.6	0	0	0	0	0	0	0	0	0	0	0	0	0	0	0
140.8	0	0	0	0	0	0	0	0	0	0	0	0	0	0	0
141	0.103424	0.11873	0.169802	0.113138	0.0987176	0.0952384	0.230687	0.135794	0.103887	0.0876347	0.168573	0.149747	0.110431	0.104399	0.1155
141.2	0	0	0	0	0	0	0	0	0	0	0	0	0	0	0
141.4	0	0	0	0	0	0	0	0	0	0	0	0	0	0	0
141.6	0	0	0	0	0	0	0	0	0	0	0	0	0	0	0
141.8	0	0	0.000463552	0	0	0	0	0	0	0	0	0	0	0	0
142	0.127755	0.147163	0.307284	0.161897	0.227095	0.107128	0.370862	0.18297	0.122808	0.155921	0	0.173646	0.119355	0.118617	0.122898
142.2	0	0	0	0	0	0	0	0	0	0	0	0	0	0	0
142.4	0	0	0	0	0	0	0	0	0	0	0	0	0	0	0
142.6	0	0	0.000443406	0	0	0	0	0	0	0	0	0	0	0	0
142.8	0	0.000352734	0.000753961	0	0	0	0	0	0	0	0	0	0	0	0
143	0.166835	0.142838	0.187778	0.140879	0.107207	0.13045	0.211928	0.134811	0.097345	0.0983527	0.152619	0.132119	0.089028	0.0878156	0.0865254
143.2	0.102798	0.145466	0.0648859	0.0771989	0.113945	0.117504	0.129072	0.122707	0.152812	0.0999776	0.143863	0.0871806	0.120956	0.124925	0.153642
143.4	0	0	0	0	0	0	0	0	0	0	0	0	0	0	0
143.6	0	0	0.00103107	0	0	0	0	0	0	0	0	0	0	0	0
143.8	0	0	0.00444565	0	0	0	0	0	0.000564757	0	0	0	0	0.000808355	0
144	0.129916	0.130965	0.241912	0.149328	0.116435	0.0959003	0.322211	0.187892	0.0812148	0.0862695	0	0.185652	0.113525	0.120468	0.116646
144.2	0	0.0181098	0.00416608	0	0	0	0	0	0.0188919	0.0131238	0	0	0.0155632	0.0144457	0.0195344
144.4	0.00451397	0	0.00356454	0	0	0	0	0	0	0	0	0	0	0	0
144.6	0	0.000554064	0.00696449	0	0	0.00207609	0	0.00129758	0	0	0	0	0.00129611	0.00142522	0
144.8	0	0.00315684	0.0123659	0.00276349	0.00243736	0.00528817	0.00354898	0	0	0	0	0	0	0.00595202	0
145	0.275638	0.305067	0.109935	0.0901366	0.137614	0.104439	0.545052	0.370187	0.418851	0.333438	0.685197	0.894998	0.469016	0.433534	0.618403
145.2	0	0.346533	1.21084	0.662644	0.351351	1.16416	0.510593	0.533454	0	0.308933	0.367439	0.00467859	0.225573	0.261118	0.205136
145.4	0	0	0.00225884	0	0	0.0013376	0	0	0	0	0	0	0	0.0032869	0
145.6	0	0	0.00122074	0	0.000633248	0.00133341	0	0	0.00171966	0	0	0.00325594	0	0	0
145.8	0	0	0.00682765	0	0	0.00426689	0	0.00203279	0	0.00203711	0	0.0166756	0	0.0115587	0
146	0.224078	0.571293	0.274976	0.243252	0.480059	0.731335	0.666036	0.418157	1.28442	0.50064	3.08551	2.28315	2.25039	2.28219	2.57444
146.2	0.153344	0	0.120081	0	0	0.00107736	0	0	0.0010411	0	0	0	0	0	0.00137746
146.4	0	0	0	0	0	0.00304357	0	0	0.00142234	0	0.00226417	0.0010278	0	0.00102613	0.00133657
146.6	0	0	0.0026344	0	0.00066657	0	0	0	0	0	0.00456807	0	0.00163359	0	0
146.8	0	0	0.00625273	0.00130519	0	0.00185303	0	0.00515391	0.00295551	0.00207883	0.00326983	0.00566487	0	0.00375927	0
147	1.28614	0.765272	0.847871	0.890408	0.68401	1.02172	0.774948	0.688446	0.68302	0.53414	1.08874	0.910741	0.778443	0.797817	0.894624
147.2	0	0	0	0	0	0	0	0	0	0	0	0	0	0	0
147.4	0.000839924	0	0.000754531	0	0	0	0	0	0	0	0	0	0.000391283	0	0
147.6	0	0	0.00299608	0	0	0.00056291	0	0.00108705	0	0	0	0	0	0.000970754	0
147.8	0	0.000902338	0	0.0016375	0.000495411	0	0	0	0.000954486	0.00103837	0	0.00196174	0	0	0
148	0.625915	0.376392	0.40505	0.401252	0.341467	0.543836	0.346077	0.383205	0.321239	0.350976	0.426599	0.296247	0.294452	0.279266	0.289887
148.2	0	0	0	0	0	0	0	0	0	0	0	0	0	0	0
148.4	0	0	0	0	0	0	0	0	0	0	0	0	0	0	0
148.6	0.00184536	0	0.000803946	0	0	0.00184835	0	0	0.00109015	0.00143252	0	0	0.00155253	0	0
148.8	0.000318152	0.000993358	0	0	0	0.000435091	0	0	0	0	0	0	0	0	0
149	0.264696	0.240296	0.179645	0.211228	0.190165	0.191838	0.23002	0.198762	0.177333	0.173473	0.264256	0.178107	0.164599	0.175557	0.191204
149.2	0	0	0	0	0	0	0	0	0	0	0	0	0	0	0
149.4	0	0	0	0	0	0	0	0	0	0	0	0	0	0	0
149.6	0	0	0	0.00139778	0.00138006	0.000985387	0	0	0	0	0	0	0	0.000987353	0
149.8	0	0	0.000431432	0	0	0	0	0	0	0	0	0	0	0	0
150	0.115242	0.114591	0.0919116	0.113995	0.0934316	0.104837	0.0991217	0.0903411	0.0997862	0.0908404	0.124518	0.0794517	0.0888607	0.0823585	0.0783241
150.2	0	0	0	0	0	0	0	0	0	0	0	0	0	0	0
150.4	0	0	0	0	0	0	0	0	0	0	0	0	0	0	0
150.6	0.00344381	0.00207407	0.00216286	0.00259096	0.00213743	0.00361809	0	0.00157127	0.00237127	0.00186734	0	0	0.00221773	0.00195004	0
150.8	0.013766	0.0206821	0.022693	0.0251905	0.0215994	0.0136112	0.0730587	0.048036	0.0309442	0.0241007	0	0.0488462	0.0254278	0.0227864	0.0312772
151	0.132585	0.184137	0.144064	0.164905	0.140316	0.129785	0.224561	0.168942	0.156452	0.147285	0.257032	0.156277	0.147705	0.136148	0.138902
151.2	0	0	0	0	0	0	0	0	0	0	0	0	0	0	0
151.4	0	0	0	0	0	0	0	0	0	0	0	0	0	0	0
151.6	0	0	0	0	0	0	0	0	0	0	0	0	0	0	0
151.8	0	0	0.000679458	0	0	0	0	0	0	0	0	0	0	0	0
152	0.0423693	0.0968448	0.102118	0.0740021	0.0800834	0.0341464	0.113882	0.0917114	0.0667119	0.0834751	0.0387172	0.0797378	0.0705039	0.0628081	0.0674843
152.2	0	0	0.000519239	0	0	0	0	0	0	0	0	0	0	0	0
152.4	0	0	0	0	0	0	0	0	0	0	0	0	0	0	0
152.6	0	0	0.000431242	0	0	0	0	0	0	0	0	0	0	0	0
152.8	0.0151849	0.0233863	0.0230731	0.0297881	0.023751	0.0142921	0.0653525	0.0491771	0.0348504	0.0261695	0.0366308	0.0450357	0.0275193	0.0236509	0.0329778
153	0.181829	0.120983	0.16651	0.179943	0.142357	0.14129	0.185415	0.125423	0.113745	0.103638	0.201222	0.0824697	0.106053	0.100741	0.11523
153.2	0	0	0.000436184	0	0	0	0	0	0	0	0	0	0	0	0
153.4	0	0	0.00136956	0	0	0	0	0	0	0	0	0	0	0	0
153.6	0	0.00254401	0.00183653	0	0	0.000809054	0.00171969	0.00264137	0.000828798	0	0	0	0	0	0
153.8	0	0.00307002	0.00108979	0	0.00194539	0.00237247	0	0	0.00151486	0.00154523	0.00528107	0.00383679	0.00129047	0.00163506	0.00108451
154	0.670682	0.705407	0.558921	0.748502	0.640741	0.537326	0.55518	0.646389	0.520244	0.613416	0.67198	0.410297	0.452549	0.420485	0.414325
154.2	0	0	0.00250383	0	0	0	0	0	0	0	0	0	0	0	0
154.4	0	0	0.00108257	0	0	0	0	0	0	0	0	0	0	0	0
154.6	0.000804158	0	0.00119319	0.000790726	0	0	0	0.00195372	0	0	0	0	0.000791242	0	0
154.8	0	0	0.00614781	0.00289017	0.000893387	0	0	0.00148821	0.00143945	0	0	0	0	0.000414473	0
155	0.44328	0.534884	0.52209	0.626657	0.609733	0.398516	0.643267	0.856162	0.584675	0.5649	0.773786	0.806236	0.54362	0.518709	0.608024
155.2	0	0	0	0	0	0	0	0	0	0	0	0	0	0	0
155.4	0	0	0.000486929	0	0	0	0	0	0	0	0	0	0	0	0
155.6	0	0	0	0	0	0.00108149	0	0	0.00162338	0	0	0	0.00114979	0.00141678	0
155.8	0	0	0.00211155	0	0	0	0	0	0	0	0	0.0026296	0.000978614	0	0
156	0.161858	0.158608	0.307307	0.158264	0.173619	0.144046	0.381294	0.219194	0.16041	0.15208	0.0884079	0.262732	0.160126	0.178462	0.192519
156.2	0	0	0.000876358	0	0	0	0	0	0	0	0	0	0	0.000608414	0
156.4	0	0	0	0	0	0	0	0	0	0	0	0	0	0	0
156.6	0	0.00245104	0.0016594	0.00218906	0.00303923	0	0	0	0.00264869	0.00221062	0.00487715	0	0.00228438	0.00423216	0.00375639
156.8	0	0	0.00130462	0	0	0.000504785	0	0.000914611	0	0	0	0	0.00209396	0	0
157	0.212872	0.355533	0.500727	0.264166	0.368709	0.235828	0.470533	0.444879	0.395746	0.340172	0.183596	0.745824	0.489794	0.513469	0.561156
157.2	0.207346	0.10224	0.00049111	0.0518358	0.105924	0.0959158	0.0973865	0.0444548	0.0637292	0.0520304	0.137165	0.0305755	0.0550885	0.27463	0.360337
157.4	0	0	0.000128612	0	0	0	0	0	0	0	0	0	0	0	0
157.6	0.00453438	0.00413038	0.00306184	0.00399072	0.00468321	0.00458101	0	0.00223372	0.00335944	0.00332012	0	0	0.00355456	0.00351314	0.00284023
157.8	0	0	0	0	0	0	0	0	0	0	0	0	0	0	0
158	0.118262	0.173903	0.304062	0.170733	0.162408	0.126516	0.361141	0.116984	0.165425	0.141756	0.0984801	0.271847	0.161195	0.0703649	0.178176
158.2	0.014943	0	0	0	0	0	0	0	0	0	0	0	0	0.0282774	0.0374377
158.4	0	0	0	0	0	0	0	0	0	0	0	0	0	0	0
158.6	0	0	0	0	0	0	0	0	0	0	0	0	0	0	0
158.8	0	0	0.000720131	0	0	0	0	0	0	0	0	0	0	0	0
159	0.19314	0.16849	0.219878	0.168319	0.145072	0.202316	0.276464	0.217994	0.178238	0.152971	0.27121	0.248436	0.162966	0.176068	0.172215
159.2	0	0	0.00014568	0	0	0	0	0	0	0	0	0	0	0	0
159.4	0	0	0	0	0	0	0	0	0	0	0	0	0	0	0
159.6	0	0	0	0	0	0	0	0	0	0	0	0	0	0	0
159.8	0	0	0.00159421	0.00240612	0	0.000409643	0	0	0	0	0	0	0	0	0
160	0.182784	0.213428	0.253581	0.269024	0.234811	0.105631	0.211473	0.184498	0.156665	0.146145	0.223842	0.181249	0.163914	0.178259	0.200947
160.2	0	0	0	0	0	0	0	0	0	0	0	0	0	0	0
160.4	0	0	0.00101054	0	0	0	0	0	0	0	0	0	0	0	0
160.6	0.000609136	0	0.00138666	0	0	0	0	0	0	0	0	0	0	0	0
160.8	0.00288763	0.00297922	0.0019709	0.000680411	0.00087998	0.00113661	0	0	0.000705923	0	0.00230172	0.00185322	0.000457325	0	0
161	0.436828	0.47741	0.337771	0.47076	0.395079	0.400429	0.385485	0.459862	0.40877	0.423662	0.538089	0.418924	0.371205	0.343634	0.347908
161.2	0	0	0	0	0	0	0	0	0	0	0	0	0	0	0
161.4	0	0	0	0	0	0	0	0	0	0	0	0	0	0	0
161.6	0.00167761	0.0016071	0.00055364	0	0.0021329	0	0	0	0.0017699	0.00136072	0	0	0.00171649	0.00162516	0
161.8	0	0	0	0	0	0	0	0	0	0	0	0	0	0	0
162	0.122363	0.111977	0.0946281	0.105955	0.0965208	0.138524	0.13196	0.142158	0.121451	0.124064	0.12426	0.0875343	0.0800208	0.0739358	0.0850989
162.2	0	0	0	0	0	0	0	0	0	0	0	0	0	0	0
162.4	0	0	0	0	0	0	0	0	0	0	0	0	0	0	0
162.6	0	0	0.00273304	0	0	0	0	0.00256095	0	0	0	0	0	0.0011178	0.00133127
162.8	0	0	0.0169154	0	0	0.00451005	0	0	0	0.0049853	0.00360069	0	0	0	0.00180328
163	0.300206	0.206868	0.237953	0.273589	0.203833	0.214128	0.218685	0.151704	0.140465	0.126515	0.326909	0.199223	0.167381	0.173211	0.219365
163.2	0	0	0.0120231	0	0.00197153	0.00385803	0	0	0	0	0.00184184	0	0	0	0
163.4	0	0.002506	0.0059895	0	0	0	0	0	0	0.00119721	0	0	0.00089118	0.00123321	0
163.6	0.0190379	0.011025	0.0135282	0.0126982	0.0030683	0.0124404	0	0.00586993	0.00617668	0	0	0.00134428	0.00603013	0.00586662	0
163.8	0	0.00599439	0.0164015	0	0	0.00476512	0.00182341	0.00323976	0	0	0.00399267	0.00254198	0	0.00345028	0.00339003
164	3.05873	1.58709	1.94096	1.78833	1.4025	2.63757	1.48293	1.63058	1.37179	1.32332	0	1.19919	1.24859	1.20767	1.14888
164.2	0	0	0	0	0	0	0	0	0	0	0	0	0	0	0
164.4	0	0	0	0	0	0.000884609	0	0	0	0	0	0	0	0	0
164.6	0.00203632	0.000647248	0.00335605	0.00540204	0.00431084	0.00517366	0	0.00259979	0	0.00353144	0.00395815	0	0.00285533	0.0007048	0.00275483
164.8	0.00333586	0.00293573	0.00374624	0.00131594	0	0.00146767	0	0	0.00151239	0	0.000876479	0	0	0	0
165	0.460986	0.457356	0.350217	0.350355	0.304024	0.388463	0.557809	0.31672	0.284936	0.285642	0.444741	0.392785	0.313872	0.307889	0.310773
165.2	0	0	0	0	0	0	0	0	0	0	0	0	0	0	0
165.4	0	0	0	0	0	0	0	0	0	0	0	0	0	0	0
165.6	0	0	0.000656841	0	0	0	0	0	0	0	0	0	0	0	0
165.8	0	0	0	0	0	0	0	0	0	0	0	0	0	0	0
166	0.132867	0.155355	0.13229	0.145277	0.124671	0.122928	0.17232	0.130222	0.148862	0.133562	0.188136	0.112725	0.146083	0.147438	0.136519
166.2	0	0	0	0	0	0	0	0	0	0	0	0	0	0	0
166.4	0	0	0	0	0	0	0	0	0	0	0	0	0	0	0
166.6	0	0	0	0	0	0	0	0	0	0	0	0	0	0	0
166.8	0.00269288	0.0051006	0.00464179	0.00606514	0.0048909	0.00337635	0.0151228	0.00887507	0.00689722	0.00546659	0.00634278	0.00845444	0.00562041	0.00508983	0.00722316
167	0.119197	0.0988426	0.109962	0.116329	0.106237	0.121452	0.122872	0	0.115048	0.0939934	0.140404	0.115608	0.123783	0.112853	0.106627
167.2	0.0133409	0	0	0	0	0	0	0	0	0	0	0	0	0	0
167.4	0	0	0	0	0	0	0	0	0	0	0	0	0	0	0
167.6	0	0	0	0	0	0	0	0	0	0	0	0	0	0	0
167.8	0	0	0	0	0	0	0	0	0	0	0	0	0	0	0
168	0.192586	0.302644	0.187542	0.284404	0.259788	0.284572	0.255388	0.244912	0.336376	0.257707	0.283512	0.326201	0.39382	0.350204	0.338611
168.2	0	0	0	0	0	0	0	0	0	0	0	0	0	0	0
168.4	0	0	0	0	0	0	0	0	0	0	0	0	0	0	0
168.6	0	0	0	0	0	0.000859736	0	0	0	0	0	0	0	0	0
168.8	0	0.00950848	0.00815008	0.00855219	0.0097342	0.00482464	0.0172608	0.0118012	0	0.00696054	0.0106932	0.0113977	0.00749352	0.00821199	0.0109454
169	0.0474941	0.181707	0.174074	0.0448129	0.0421269	0.132986	0.130427	0.140907	0	0.0231621	0	0.0680903	0.0473076	0.133391	0.131753
169.2	0	0	0	0	0.108343	0	0	0	0	0	0	0	0.0979133	0	0
169.4	0	0	0.000712528	0	0	0	0	0	0	0	0	0	0	0	0
169.6	0.00305646	0.00187402	0.00448005	0.00312983	0.00101385	0.00371836	0	0	0.00265903	0	0	0	0.00209448	0.00156369	0
169.8	0.000674682	0	0.00614762	0	0	0	0	0	0	0	0	0	0	0	0
170	0.334776	0.439037	0.486359	0.372928	0.478949	0.179039	0.295188	0.240715	0.193439	0.156572	0.160239	0.137671	0.111312	0.121798	0.121149
170.2	0	0	0.000803756	0	0	0	0	0	0	0	0	0	0	0	0
170.4	0	0	0.000877309	0	0	0	0	0	0	0	0	0	0	0	0
170.6	0	0.00660395	0.0026057	0.00726251	0.00707719	0.00720547	0	0.00429821	0.00543333	0.00469198	0.00707157	0	0.00616877	0.00542139	0.00381922
170.8	0.00367004	0.00774524	0.0098855	0	0	0.00469786	0.0105933	0.00801307	0.0140265	0.00487068	0.00844427	0	0	0.00674425	0.00821045
171	0.294128	0.484123	0.483413	0.44198	0.450659	0.332405	0.530879	0.531642	0.395146	0.391096	0.563246	0.518599	0.365708	0.379604	0.411879
171.2	0.189362	0.0875572	0.0439985	0.0677424	0.0776006	0.133656	0.0570347	0.048595	0.0621933	0.0519143	0.175094	0	0.0551179	0.0855926	0.0893931
171.4	0	0	0	0	0	0	0	0	0	0	0	0	0	0	0
171.6	0.0058641	0	0.00572455	0.00496908	0.00541137	0.00574035	0	0	0	0.0043524	0.00631099	0	0.00447087	0.00371743	0.00277413
171.8	0.00196787	0	0.00115346	0	0	0.00169384	0	0.00202823	0.00327657	0.00121284	0	0	0	0.00205808	0
172	0.11174	0.143947	0.202699	0.0998184	0.116801	0.106429	0	0.145558	0.0901051	0.087963	0.145171	0.138102	0.0989357	0.0926497	0.118626
172.2	0	0	0.000661403	0	0	0	0	0	0	0.000360317	0	0	0	0	0
172.4	0	0	0.00157824	0	0	0.00105295	0	0	0	0	0.000779058	0.00047075	0	0	0
172.6	0.0043147	0.0045786	0.00328421	0.00119113	0.000778065	0.00423048	0	0	0.00654397	0.00427139	0.00282414	0	0.00413216	0	0
172.8	0.00496787	0.00775292	0.00374662	0	0	0.0056313	0.00481501	0	0.011843	0.00637519	0.0074052	0	0.00472138	0.00789756	0.00741481
173	0.0239591	0.112257	0.0913819	0.0686026	0.0608418	0.0274451	0.214621	0.0299	0.0609163	0.0649614	0.0605487	0.127333	0.0701373	0.0653355	0.0775293
173.2	0.86322	0.628373	0.611988	0.718975	0.635408	0.949873	0.848871	1.0764	0.834402	0.852843	1.08371	0.828889	0.751191	0.682419	0.69897
173.4	0	0	0	0	0	0	0	0	0	0	0	0	0	0	0
173.6	0.000994229	0	0	0	0.00137182	0.00120909	0	0	0	0	0.00138937	0	0	0.00126953	0
173.8	0	0	0.000836826	0	0	0.000490076	0	0	0	0	0	0	0	0	0
174	0.152934	0.135179	0.206474	0.106865	0.114966	0.117669	0.126332	0.12625	0.100875	0.0995623	0.146839	0.115414	0.0972309	0.102676	0.103762
174.2	0.102358	0.0850008	0	0	0.114715	0.100334	0	0.123724	0.102763	0.1191	0.136162	0	0.0952134	0	0.0863871
174.4	0	0	0	0	0	0	0	0	0	0	0	0	0	0	0
174.6	0	0	0	0	0	0	0	0	0	0	0	0	0	0	0
174.8	0	0	0.00194182	0	0.00240569	0.00129501	0	0	0.00432136	0.00119837	0	0	0.00232761	0.00275389	0.00372184
175	0.13847	0.236017	0.154666	0.111276	0.237997	0.244176	0.279128	0.315645	0.342185	0.338846	0.53219	0.474151	0.410295	0.371096	0.41748
175.2	0	0	0.0443026	0	0.0351646	0	0	0	0	0	0	0	0	0	0
175.4	0	0	0	0	0	0	0	0	0	0	0	0	0	0	0
175.6	0	0.00223904	0	0.00191853	0.00247354	0.0019854	0	0	0.00170658	0.00181623	0.00258912	0	0.00178865	0	0
175.8	0	0	0.00102498	0	0	0	0	0	0	0	0	0	0.000443886	0	0
176	0.131497	0.129821	0.111982	0	0.171034	0.135158	0	0.144697	0.132116	0.167982	0	0	0	0	0.0881163
176.2	0	0	0	0	0	0	0	0	0	0	0	0	0	0	0
176.4	0	0	0	0	0	0	0	0	0	0	0	0	0	0	0
176.6	0	0	0.00116145	0	0.00156828	0	0	0	0.00157486	0	0	0	0	0.00159946	0
176.8	0	0.000829226	0.000681929	0	0	0	0	0	0.00112843	0.00062151	0	0	0	0	0
177	0.31011	0.490602	0.295408	0.235423	0.313033	0.216569	0.43431	0.42301	0.235028	0.336367	0.47866	0.418101	0.279363	0.294233	0.303067
177.2	0	0	0	0	0	0	0	0	0	0	0	0	0	0	0
177.4	0	0	0	0	0	0	0	0	0	0	0	0	0	0	0
177.6	0.01167	0	0.00626052	0.0126608	0.012293	0.0133991	0	0.00920283	0.0100749	0.00865492	0.0113324	0	0.0109479	0.00941547	0.00728485
177.8	0.00265689	0	0.00210699	0	0.0010099	0	0	0.00215988	0	0	0.00212096	0	0	0	0.000958903
178	0.0935355	0.0983906	0.0839221	0.0908108	0.0835025	0.0924845	0.0945981	0.0999788	0.095189	0.0893693	0	0.0873207	0.0762873	0.0762228	0.0738349
178.2	0	0	0.00259448	0	0.00112335	0.00201379	0	0	0.00131679	0	0	0	0.000857396	0.000846776	0
178.4	0	0	0.00184261	0.00314142	0	0	0	0	0.00176879	0.00150906	0.000885596	0.000941939	0.00353806	0	0.00158318
178.6	0.0132632	0.00950327	0.0117395	0	0	0.0166753	0.00104446	0	0	0.00348921	0.010697	0	0.00855921	0	0.000974646
178.8	0	0.00856551	0.00802768	0	0	0.00974661	0	0	0	0	0.00315119	0	0	0	0.0013868
179	1.839	1.5328	1.12622	1.63885	1.40004	1.70582	1.218	1.59221	1.38951	1.56231	1.77674	1.18652	1.22147	1.20476	1.14019
179.2	0	0	0.000889282	0	0	0	0	0	0	0	0	0	0	0	0
179.4	0.00118042	0	0.000984502	0	0	0	0	0.00117886	0	0	0	0	0	0	0
179.6	0.00435248	0.00422189	0.00414669	0.00724217	0	0.00594476	0	0	0.00569967	0.00375974	0	0	0.00318042	0.00386658	0
179.8	0	0	0.00251447	0	0.00162833	0.00168863	0	0.000957619	0	0.00272141	0	0	0.00171767	0.000899455	0
180	0.855674	0.629053	0.608707	0.692724	0.582032	0.752772	0.516801	0.573463	0.515818	0.52024	0.638075	0.419983	0.448667	0.432471	0.41332
180.2	0	0	0.000273874	0	0	0	0	0	0	0	0	0	0	0	0
180.4	0	0	0.00118824	0	0	0	0	0	0	0	0	0	0	0	0
180.6	0.000845524	0.000852021	0.0013764	0	0	0.000682542	0	0	0	0	0	0	0	0	0
180.8	0	0	0.000360731	0	0	0	0	0	0	0	0	0	0	0	0
181	0.235841	0.219445	0.19289	0.222165	0.203094	0.209359	0.183813	0.200076	0.194437	0.192952	0.269666	0.165987	0.181677	0.173767	0.165365
181.2	0	0	0	0	0	0	0	0	0	0	0	0	0	0	0
181.4	0	0	0.000432382	0	0	0	0	0	0	0	0	0	0	0	0
181.6	0	0	0	0	0	0	0	0	0	0	0	0	0.000716025	0	0
181.8	0	0	0	0	0	0	0	0	0	0	0	0	0	0	0
182	0.081943	0.105623	0.105351	0.131923	0.0945179	0.0084556	0.140916	0.0246604	0.161407	0.0959851	0.16195	0.139342	0.156809	0.145465	0.161366
182.2	0	0	0	0	0	0	0	0	0	0	0	0	0	0	0
182.4	0	0	0	0	0	0	0	0	0	0	0	0	0	0	0
182.6	0	0	0	0	0	0	0	0	0	0	0	0	0	0.000604339	0
182.8	0	0	0	0	0	0	0	0	0	0	0	0	0.000701131	0	0
183	0	0	0.142141	0.0726932	0.053282	0	0.0963137	0	0.0385965	0.00106889	0.0532813	0.0552358	0.0410958	0.0385689	0.0440821
183.2	0.124866	0.0692106	0.000299912	0.0679692	0.055184	0.116957	0	0.0521327	0.0855009	0.069328	0.16717	0.0831415	0.11625	0.103098	0.0965235
183.4	0	0	0	0	0	0	0	0	0	0	0	0	0	0	0
183.6	0	0	0.00116791	0	0	0.00189418	0	0	0	0	0.00253924	0	0.00157505	0	0
183.8	0	0	0	0	0	0	0	0	0	0	0	0	0	0	0
184	0.173671	0.162189	0.18728	0.183061	0.13271	0.160334	0.2423	0.156137	0.172592	0.160999	0.0759965	0.145904	0.170023	0.167686	0.166693
184.2	0	0	0	0	0	0	0	0	0	0	0	0	0	0	0
184.4	0	0	0.000575686	0	0	0	0	0	0	0	0	0	0	0	0
184.6	0.00695004	0.00753154	0.00280336	0.00987064	0.00937653	0.0081582	0	0.00440728	0.00773652	0.00790451	0.000725741	0	0.00882297	0.0085686	0.0061903
184.8	0	0	0	0	0	0	0	0.00120392	0.00105577	0	0.00206047	0	0	0.00153641	0.00121567
185	0.240721	0.236617	0.243676	0.257652	0.249864	0.252246	0.284896	0.272151	0.286458	0.263312	0.483106	0.366468	0.346314	0.32916	0.324895
185.2	0.042858	0	0.0071918	0	0	0.0423244	0	0	0	0	0.0622832	0	0.0117052	0.0175476	0.0230655
185.4	0	0	0	0	0	0	0	0	0	0	0	0	0	0	0
185.6	0	0	0.00140415	0.00650686	0.00592121	0	0	0	0.00717146	0	0.000934568	0	0.00717719	0.000854214	0.0054166
185.8	0	0	0.000314356	0	0	0.000973816	0	0	0	0	0	0	0	0	0
186	0.0896035	0.108734	0.135585	0.136721	0.127707	0.173773	0.228692	0.180825	0.223457	0.174526	0	0.259999	0.253416	0.225076	0.203514
186.2	0.0498217	0.0511403	0	0	0	0	0	0	0.000560319	0	0	0	0	0	0.049361
186.4	0.000604876	0	0	0	0	0	0	0	0	0	0	0	0	0	0.000544557
186.6	0.00431052	0.00424347	0.00477787	0.00523031	0.00466057	0.00614411	0	0	0.00632807	0.00460019	0.00865075	0	0.00552092	0.00496975	0.0037267
186.8	0.000998193	0	0.00144482	0.00116406	0	0	0	0	0	0.00133506	0.00225578	0	0.00241526	0	0.00185957
187	0.0872844	0.103693	0.0897607	0.123756	0.0996386	0.0596625	0.111565	0.0812404	0.0822788	0.0774573	0.132278	0.103551	0.0999386	0.0900764	0.0921704
187.2	0.336741	0.229986	0.216476	0.327904	0.224552	0.772515	0.534739	0.66136	0.721068	0.640751	1.03861	0.650615	0.72754	0.634183	0.60682
187.4	0	0	0	0	0	0.000152181	0	0	0	0.000449255	0	0	0	0	0
187.6	0	0	0.00169038	0	0	0	0	0	0	0	0	0	0	0	0
187.8	0	0	0.0029364	0	0	0	0	0	0	0	0	0	0	0	0
188	0.508896	0.358642	0.353132	0.412665	0.328294	0.413886	0.487571	0.43242	0.324266	0.325138	0.00149681	0.286935	0.263782	0.243693	0.23709
188.2	0	0	0	0	0	0.0921645	0	0	0.104848	0.0899368	0.141346	0.0964408	0.108975	0.0927384	0.0908116
188.4	0	0	0	0	0	0	0	0	0	0	0	0	0	0	0
188.6	0.0016509	0	0.000887762	0	0	0	0	0	0	0	0	0	0	0	0
188.8	0	0	0	0	0	0	0	0	0	0	0	0	0	0	0
189	0.248058	0.150265	0.11341	0.118875	0.124354	0.176642	0.1217	0.179867	0.182809	0.156325	0.161809	0.209613	0.174417	0.18057	0.289232
189.2	0	0	0.0118596	0	0	0	0	0	0	0	0	0	0	0	0
189.4	0	0	0	0	0	0	0	0	0	0	0	0	0	0	0
189.6	0	0	0	0	0	0	0	0	0	0	0	0	0	0.000849203	0
189.8	0	0	0	0	0	0	0	0	0	0	0	0	0	0	0
190	0.222794	0.231228	0.151208	0.239425	0.221799	0.182991	0.186275	0.218951	0.203643	0.22114	0.233093	0.146761	0.1692	0.162406	0.157923
190.2	0	0	0	0	0	0	0	0	0	0	0	0	0	0	0
190.4	0	0	0	0	0	0	0	0	0	0	0	0	0	0	0
190.6	0.0022466	0.00213113	0.000818391	0.00261332	0.00247905	0.00213961	0	0	0.00133679	0.00163035	0	0	0.00221994	0	0.00147955
190.8	0	0	0	0	0	0	0	0	0	0	0	0	0	0	0
191	0.187267	0.232721	0.0878806	0.108508	0.0989856	0.110605	0.372019	0.0054381	0.0951682	0.11292	0.273096	0.404552	0.213878	0.238757	0.347034
191.2	0	0	0	0	0	0	0	0	0	0	0	0	0	0	0
191.4	0	0	0	0	0	0	0	0	0	0	0	0	0	0	0
191.6	0	0	0.00160523	0	0.00315185	0.00189658	0	0	0	0	0	0	0	0.00206729	0
191.8	0	0	0	0	0	0	0	0	0	0	0	0	0	0	0
192	0.0731458	0.111057	0.0709297	0.115499	0.120141	0.0668326	0.107032	0.098319	0.0953682	0.109143	0.1251	0.100483	0.0925719	0.0915755	0.101162
192.2	0	0	0	0	0	0	0	0	0	0	0	0	0	0	0
192.4	0	0	0	0	0	0	0	0	0	0	0	0	0	0	0
192.6	0	0	0.00239359	0	0	0	0	0	0.0030794	0	0	0	0.00278098	0	0
192.8	0.0119184	0.0109288	0.00873698	0.013455	0.0104647	0.0111802	0.0136612	0.015623	0.0121738	0.0134883	0.0176821	0.0108145	0.0116317	0.00934839	0.0100145
193	0.078187	0.0936486	0.0777832	0.0995997	0.0762469	0.0927955	0	0.0693675	0.0855761	0.0859091	0.130194	0	0.066267	0.0679177	0
193.2	0	0	0	0	0	0	0	0	0	0	0	0	0	0	0.00442029
193.4	0	0	0	0	0	0	0	0	0	0	0	0	0	0	0
193.6	0	0.00482265	0	0.00492464	0.00540239	0.00442751	0	0	0.00398833	0	0.00367794	0	0.0039905	0.00368339	0
193.8	0	0	0	0	0	0	0	0	0	0	0	0	0.000433212	0	0
194	0.0489049	0.0558494	0.0694093	0.0644871	0.055087	0.0403313	0.0112259	0.0522832	0.0567053	0.0571616	0	0	0.0594908	0.0455553	0.0503724
194.2	0	0	0	0	0	0	0	0	0	0	0	0	0	0	0
194.4	0	0	0	0	0	0	0	0	0	0	0	0	0	0	0
194.6	0.00409858	0.00319123	0.00155316	0.00473017	0.00329825	0.00511707	0	0	0.00311644	0.00299714	0.00338627	0	0.00279122	0.00241107	0.00155899
194.8	0.000450228	0	0.00352938	0.00618286	0	0	0.00537506	0	0.00580632	0.00535599	0	0	0.00585215	0.00415469	0.00522062
195	0.487969	0.708558	0.446029	0.639168	0.64322	0.489945	0.585046	0.73574	0.593343	0.669978	0.726739	0.610509	0.533366	0.542291	0.543948
195.2	0	0	0	0	0	0	0	0	0	0	0	0	0	0	0
195.4	0	0	0	0	0	0	0	0	0	0	0	0	0	0	0
195.6	0.00139372	0	0	0	0.000980697	0.00145014	0	0	0.0012924	0	0	0	0	0	0
195.8	0.00186601	0	0.00130551	0	0	0	0	0	0	0	0	0	0	0	0
196	0.125934	0	0.111697	0.183313	0.154306	0.122936	0.152003	0.186055	0.148773	0.17539	0.163531	0.10985	0.111846	0.119115	0.11438
196.2	0	0	0	0	0	0	0	0	0	0	0	0	0	0	0
196.4	0	0	0	0	0	0	0	0	0	0	0	0	0	0	0
196.6	0.000949289	0	0	0	0	0	0	0	0	0	0	0	0	0	0
196.8	0	0	0.00369872	0	0	0	0	0	0	0	0	0	0.000558553	0	0
197	0.119318	0.104079	0.139771	0.128924	0.16181	0.110908	0.141281	0.111977	0.138276	0.082644	0.132782	0.154687	0.117613	0.0996325	0.14271
197.2	0	0	0	0	0	0.050155	0	0	0.0384864	0.0267236	0.117047	0.0469757	0.0634256	0.0514441	0.0526907
197.4	0	0	0	0	0	0	0	0	0	0	0	0	0	0	0
197.6	0	0.00313149	0.000500233	0	0.00344231	0.00476122	0	0	0.00311143	0.00268523	0	0	0.00390074	0	0.00275871
197.8	0.00283376	0	0.00306944	0	0	0	0	0	0	0	0	0	0	0	0
198	0.0978652	0.0867093	0.0976519	0.0915152	0.0826852	0.0890729	0.102209	0.0859744	0.0883869	0.0785232	0.114656	0.0830873	0.0866099	0.0784228	0.077831
198.2	0	0	0	0	0	0	0	0	0	0	0	0	0	0	0
198.4	0	0	0	0	0	0	0	0	0	0	0	0	0	0	0
198.6	0	0.00443915	0.00146915	0.00498163	0.00514671	0.00414916	0	0	0	0.00359034	0	0.00303543	0.00597077	0.00581906	0
198.8	0	0	0.00081706	0	0	0	0.0031519	0	0	0	0	0.00276279	0	0	0
199	0.236249	0.282708	0.284175	0.309463	0.301003	0.264007	0.322977	0.348755	0.370057	0.321445	0.7488	0.712322	0.599256	0.585198	0.592222
199.2	0.16131	0.0484471	0.0447207	0.0530003	0.053283	0.107114	0.0565477	0.0179588	0.0307252	0.0169849	0.221256	0	0.0138568	0.0300446	0.0492128
199.4	0	0	0	0	0	0	0	0	0	0	0	0	0.000929892	0	0
199.6	0	0	0	0.00420266	0.00443703	0	0	0	0	0	0	0	0	0	0
199.8	0	0	0.000537675	0	0	0	0	0	0	0	0	0	0.000704502	0	0.000974698
200	0.121512	0.167827	0.142125	0.176497	0.161953	0.131112	0	0.174709	0.168559	0.167592	0.228157	0.199415	0.172178	0.178232	0.175663
200.2	0.0224013	0	0.00448727	0	0	0	0	0	0	0	0.0303737	0	0	0	0
200.4	0	0	0	0	0	0	0	0	0	0	0	0	0	0	0
200.6	0	0	0	0	0	0.00198121	0	0	0.00165239	0	0.0023603	0	0.00185977	0.00157723	0
200.8	0	0	0.00105672	0	0	0	0	0	0	0	0	0	0	0	0
201	0.104038	0.133303	0.106488	0.151465	0.118191	0.0188725	0.0814418	0.0959731	0.0150929	0.016374	0	0.0086171	0.0106565	0.00753917	0.00738361
201.2	0.0782467	0	0.0305614	0	0	0.339795	0.170647	0.204594	0.334021	0.241982	0.581672	0.346961	0.416828	0.357926	0.36066
201.4	0	0	0	0	0	0	0	0	0	0	0	0	0	0	0
201.6	0.00253909	0	0	0.00295776	0.00223567	0.00377651	0	0	0.00264334	0	0.00241756	0	0.00188575	0	0.00126941
201.8	0.000691967	0	0.000887762	0	0	0.00130791	0	0	0	0	0	0	0	0	0
202	0.000850593	0	0.137408	0	0.119589	0	0.0101128	0	0	0	0	0	0	0	0.00884604
202.2	0	0.10764	0	0	0	0.183442	0	0	0	0	0.243975	0	0.184527	0	0
202.4	0.000693935	0	0.000736286	0	0	0.000772196	0	0	0	0	0	0	0	0	0
202.6	0.00264337	0	0.000899926	0	0	0	0	0	0	0.000769168	0	0	0.000303894	0.000929085	0
202.8	0	0	0	0	0	0.00101381	0	0	0	0	0	0	0	0	0
203	0.835047	0.458769	0.516221	0.5434	0.434802	0.754006	0.485429	0.535359	0.486638	0.476333	0.00380143	0.40668	0.434279	0.410335	0.393285
203.2	0	0	0	0	0	0	0	0	0	0	0	0	0	0	0
203.4	0	0	0.000591461	0	0	0	0	0	0	0	0	0	0	0	0
203.6	0.00311677	0.00328392	0.00214956	0	0.00378687	0	0	0	0.003327	0.00289061	0.00329852	0	0.00396878	0.00319766	0.00254131
203.8	0	0	0	0	0	0	0	0	0	0	0	0	0	0	0
204	0.166063	0.129205	0.122491	0.138701	0.130649	0.162643	0.0395476	0.128187	0.167165	0.127158	0	0.0943566	0.187965	0.175976	0.183415
204.2	0	0	0	0	0	0	0	0	0	0	0	0	0	0	0
204.4	0	0	0	0	0	0	0	0	0	0	0	0	0	0	0
204.6	0	0	0	0.00302639	0.0038644	0	0	0	0.00312044	0.00280587	0	0	0.00323555	0.00298177	0
204.8	0	0	0	0	0	0	0	0	0	0	0	0	0	0	0
205	0.1211	0.0782284	0.0775229	0.0793617	0.0810014	0.126726	0.08849	0.127403	0.12804	0.127822	0.173155	0.109796	0.125004	0.114423	0.121455
205.2	0.0303524	0.0136483	0.00764224	0.00589785	0.00912569	0.0357232	0.0208201	0	0	0	0.0192074	0	0	0	0
205.4	0	0	0	0	0	0	0	0	0	0	0	0	0	0	0
205.6	0.00407171	0.00314535	0.00257909	0	0	0.00456767	0	0	0.00257495	0.00288812	0.00369297	0	0.00358377	0.00375718	0.00211071
205.8	0	0	0	0	0	0	0	0	0	0	0	0	0	0	0
206	0.123591	0.108764	0.0827514	0.11638	0.0963432	0.120583	0	0.117555	0.116956	0.112897	0.15188	0.101167	0.116542	0.107096	0.112305
206.2	0.00409313	0	0	0	0	0	0	0	0	0	0	0	0	0	0
206.4	0	0	0	0	0	0	0	0	0	0	0	0	0	0	0
206.6	0.00497628	0	0.00288128	0	0.00535744	0.00557001	0	0	0.00423352	0.00412281	0	0	0.00396483	0.00429593	0
206.8	0	0	0	0	0	0	0	0	0.00103907	0	0	0	0	0	0
207	0.116901	0.031726	0.0908478	0.0225457	0.108051	0.100734	0.0174419	0.106984	0.10932	0.101952	0	0.108186	0.104689	0.0227599	0.100338
207.2	0	0	0	0	0	0	0	0	0	0	0	0	0	0	0
207.4	0	0	0	0	0	0	0	0	0	0	0	0	0	0	0
207.6	0.00397942	0.00578641	0.0017799	0.00693298	0.0066392	0.004743	0	0	0.00559411	0.00482011	0	0	0.00471511	0.00504905	0.00290698
207.8	0	0	0	0	0	0	0	0	0	0	0	0	0	0	0
208	0.076467	0.0792819	0.052209	0.0880426	0.0344237	0.0660513	0.0333053	0.0743965	0.0741729	0.0384368	0.0884383	0.0385933	0.0689367	0.0641383	0.0629905
208.2	0	0	0	0	0	0	0	0	0	0	0	0	0	0	0
208.4	0	0	0	0	0	0	0	0	0	0	0	0	0	0	0
208.6	0.00188338	0	0.000192339	0	0	0	0	0	0	0.00126584	0	0	0	0	0
208.8	0.00282775	0.00425008	0.00243465	0.006114	0.00458555	0.00262847	0.0153774	0.00838813	0.00744528	0.00517086	0.00717836	0	0.00512077	0.00499528	0.00635549
209	0.197417	0.254964	0.171181	0.283273	0.279937	0.183525	0.244726	0.299536	0.275535	0.297269	0	0.227811	0.244672	0.223762	0.225153
209.2	0.0745139	0	0	0	0	0.0543738	0	0	0	0	0.103738	0	0	0.0203924	0.0453726
209.4	0	0	0	0	0	0	0	0	0	0	0	0	0	0	0
209.6	0	0	0	0	0	0	0	0	0	0	0	0	0	0	0
209.8	0	0	0.000467733	0	0	0	0	0	0	0	0	0	0	0	0
210	0.16061	0.177521	0.163127	0.195891	0.192284	0.135368	0.130028	0.146413	0.15367	0.149875	0	0.116377	0.137025	0.131627	0.12576
210.2	0	0	0	0	0	0	0	0	0	0	0.201038	0	0	0	0.00711606
210.4	0	0	0	0	0	0	0	0	0	0	0	0	0	0	0
210.6	0	0.00148667	0	0	0	0	0	0	0	0.00111352	0	0	0	0	0
210.8	0.00263255	0.00420773	0.00659559	0.00640935	0.0045088	0.00283926	0.0146475	0.00955569	0.00831046	0.00553696	0.00764708	0.00968506	0.00602721	0.00518076	0.00735936
211	0.164685	0.274844	0.208247	0.267295	0.273082	0.240397	0.244286	0.281062	0.282338	0.265179	0.122145	0.235059	0.257676	0.252247	0.258238
211.2	0.0784872	0	0	0	0	0	0	0	0	0	0	0	0	0	0
211.4	0	0	0	0	0	0	0	0	0	0	0	0	0	0	0
211.6	0.00182507	0.00201978	0.00101833	0	0	0	0	0	0.00210897	0	0	0	0	0	0
211.8	0	0	0	0	0	0	0	0	0	0	0	0	0	0	0
212	0.15103	0.144777	0.112153	0.104336	0.101928	0.0351396	0.0827633	0.0337616	0.114656	0.112577	0	0.0947567	0.103519	0.0977551	0.0785509
212.2	0	0	0.000491301	0	0	0.103995	0	0	0	0	0	0	0	0	0
212.4	0	0	0	0	0	0	0	0	0	0	0	0	0	0	0
212.6	0.00709182	0.00927774	0.00347312	0.0096936	0.00911869	0.00771533	0	0	0.00820995	0.00828615	0	0.00231351	0.00767804	0.00792708	0.00573064
212.8	0.014732	0.0218101	0.0256959	0.0345691	0.030579	0.0182164	0.0780422	0.0681069	0.038683	0.031533	0	0.0628427	0.0296783	0.0291557	0.0388304
213	0.0380721	0.0634374	0.00928625	0.037189	0	0.0382685	0.0558964	0.0426724	0.0549203	0.0377834	0.0873607	0.0585237	0.055675	0.04949	0.0482966
213.2	0.31095	0.249252	0.243408	0.255401	0.251547	0.35225	0.250906	0.293133	0.293218	0.263128	0.581023	0.244339	0.288635	0.277576	0.277591
213.4	0.00733559	0	0.0041484	0	0	0	0.00336806	0.00847618	0.0108924	0	0.00800707	0.00199081	0	0	0.0147517
213.6	0	0.0180992	0.00762134	0	0.00618313	0.0194054	0	0	0.00635301	0.0266507	0.0191032	0.0117712	0.0261446	0.0204841	0
213.8	0	0.00610976	0.00785986	0.0154685	0	0	0	0.0119808	0.00810337	0.00817988	0	0.0068924	0.0146472	0.00613289	0
214	0	0.183716	0.177988	0	0.175517	0.143573	0.108019	0	0.143328	0.160254	0.159153	0.18952	0.162495	0.163535	0.159861
214.2	0	0	0.013918	0	0	0	0	0	0	0	0.104637	0	0	0	0
214.4	0	0.00616088	0.00367801	0	0.00632974	0	0	0.017038	0.0184576	0.0265969	0	0	0.0116343	0	0.0170724
214.6	0.0192999	0.00514055	0.00911063	0	0.0274882	0.024117	0	0	0	0	0	0	0.0221396	0.0317469	0.026983
214.8	0.0224101	0.0315995	0.0279785	0.0521453	0.0467551	0.0426416	0.0614356	0.073767	0.0506539	0.0693583	0.0225324	0.0674334	0.0433128	0.0406172	0.0553006
215	2.89021	4.48188	1.8563	5.43322	5.8973	3.51282	3.01492	4.6865	5.49985	6.89238	0	2.72588	4.82833	5.34405	4.73759
215.2	0	0	0	0	0	0.103841	0	0	0.0855398	0	0.179939	0	0.0998694	0.0834867	0
215.4	0.00207969	0	0.00237953	0	0	0.00438884	0	0	0	0.00653894	0	0	0.00604605	0	0
215.6	0.00517587	0.00325252	0.00299855	0	0.0132815	0	0	0	0.0132268	0.0121409	0	0	0.0030848	0	0.00366677
215.8	0	0	0	0.0115808	0	0.00717787	0	0.0121589	0	0	0.00986187	0.00578151	0	0.00505499	0
216	0.284995	0.415972	0.205508	0.495993	0.515551	0.360621	0.298777	0.499827	0.551143	0.654275	0.631212	0.309514	0.508471	0.537644	0.487347
216.2	0	0.00274719	0	0	0.00394535	0	0	0	0	0	0	0	0.00378003	0	0
216.4	0	0.00213062	0.000668055	0.00594593	0.00366159	0	0	0	0	0.00640318	0.00571114	0	0.00716081	0	0.00309353
216.6	0.00482332	0.00965716	0.00401194	0.00686636	0.00755365	0.00756588	0	0.00590408	0	0.00858393	0	0.00213316	0	0.00496263	0
216.8	0	0	0.0048176	0	0	0	0	0.00780364	0	0	0	0	0	0.00479894	0.00665206
217	1.05309	1.73947	0.812328	2.06273	2.2653	1.27711	1.21918	1.81299	2.05491	2.51757	2.15216	1.05729	1.76203	1.93217	1.75281
217.2	0.0861441	0	0	0	0	0.376945	0.266297	0.410036	0.455739	0.40441	0	0.465215	0.508476	0.445144	0.426546
217.4	0	0	0	0	0	0	0	0.000890218	0.000670697	0.00130908	0	0	0	0.000697109	0
217.6	0.00201618	0.00153056	0.000833025	0	0	0	0	0	0.0030522	0	0	0	0.00333149	0	0
217.8	0	0.000765097	0.00032538	0	0	0	0	0.00120561	0	0	0.00262523	0	0	0	0
218	0.15349	0.21023	0.0970289	0.23995	0.243566	0.116146	0.128988	0.166496	0.173644	0.222988	0.194225	0.101749	0.162031	0.172447	0.160563
218.2	0	0	0.029459	0	0	0.0922841	0	0	0.116424	0.0840221	0.133803	0.107785	0.0993804	0.0927733	0.0865357
218.4	0	0	0	0	0	0	0	0	0	0	0	0	0	0	0
218.6	0.0057721	0.00534945	0.00218377	0.00751152	0.00645673	0.00666086	0	0.003383	0.0048187	0.0060221	0	0	0.00611032	0	0
218.8	0	0	0.000384678	0	0	0	0	0	0	0	0	0	0	0	0
219	0.121445	0.128907	0.0927237	0	0.139354	0.14498	0.00432134	0.161305	0.184925	0.186883	0	0.151603	0.188629	0.177996	0.172757
219.2	0.0158249	0.0118324	0.0220848	0.0212132	0.0084531	0.00727747	0.0226443	0.0120855	0	0	0	0	0.00558964	0	0
219.4	0	0	0	0	0	0	0	0	0	0	0	0	0	0	0
219.6	0.00414613	0	0.00147314	0.00675438	0.00593112	0.0049972	0	0	0.00479678	0	0	0	0.00541903	0	0.00336685
219.8	0	0	0	0	0	0	0	0	0	0	0	0	0	0	0
220	0.142147	0.175801	0.171763	0.149838	0.187563	0.0862951	0.0905351	0.0943313	0.0957217	0.0863897	0	0	0.0638888	0.062412	0.0624394
220.2	0	0	0.00355979	0	0	0	0	0	0	0	0	0	0	0	0
220.4	0	0	0	0	0	0	0	0	0	0	0	0	0	0	0
220.6	0.00538035	0.00649318	0.0029535	0.00753888	0.0079575	0.0059891	0	0.00296601	0.00623308	0.00642254	0	0	0.00622146	0.00658327	0.00397226
220.8	0	0	0	0	0	0	0	0	0	0	0	0	0	0	0
221	0.123274	0.138837	0.105216	0.151588	0.134761	0.20768	0.15482	0.125953	0.145121	0.193159	0	0.121575	0.194365	0.134162	0.129516
221.2	0	0	0	0	0	0	0	0	0	0	0	0	0	0	0.036286
221.4	0	0	0	0	0	0	0	0	0	0	0	0	0	0	0
221.6	0.00780183	0.008113	0.00442836	0.00921576	0.00937857	0.00867806	0	0	0.00662022	0.00708761	0	0	0.0072998	0.0070614	0.00383124
221.8	0	0	0	0	0	0	0	0	0	0	0	0	0	0	0
222	0.190135	0.138848	0.1082	0.143406	0.101539	0.175086	0.133647	0.125026	0.131368	0.126106	0.128094	0.0973279	0.103978	0.0761179	0.0774243
222.2	0	0	0	0	0	0	0	0	0	0	0	0	0	0	0
222.4	0	0	0	0	0	0	0	0	0	0	0	0	0	0	0
222.6	0.00167329	0	0	0	0	0.00189819	0	0	0	0	0	0	0	0	0
222.8	0	0	0	0	0	0	0	0	0	0	0	0	0	0	0
223	0.0630077	0.226664	0.0949151	0.136357	0.120499	0	0.395956	0.122266	0.146342	0.150414	0	0.0993283	0.137553	0.130506	0.124088
223.2	0	0	0	0	0	0	0	0	0	0	0	0	0	0	0
223.4	0	0	0	0	0	0	0	0	0	0	0	0	0	0	0
223.6	0	0	0	0	0	0	0	0	0.00162579	0	0	0	0	0	0
223.8	0	0	0	0	0	0	0	0	0	0	0	0	0	0	0
224	0.110257	0.119601	0.0519239	0.11501	0.0951879	0.0852911	0.1583	0.0685443	0.0944724	0.118481	0	0	0.0811424	0.0859424	0.0631814
224.2	0	0	0.0286798	0	0	0	0	0	0	0	0	0	0	0	0
224.4	0	0	0	0	0	0	0	0	0	0	0	0	0	0	0
224.6	0	0	0.00109131	0	0.00198956	0	0	0	0	0	0	0	0	0.00155183	0
224.8	0.000780612	0	0.0016862	0.00213882	0.00159418	0	0.00357374	0.00320575	0.00323439	0.00223072	0.00357915	0.00321719	0.00254452	0.00227211	0.0024747
225	0.306638	0.362557	0.257909	0.380218	0.341172	0.307106	0.35197	0.358443	0.377091	0.376791	0	0.315148	0.345728	0.341434	0.324393
225.2	0	0	0.000823902	0.0162449	0.0150638	0	0	0	0	0	0.239045	0	0	0	0
225.4	0.00116573	0	0	0	0	0.00221264	0	0	0	0	0	0	0.00102408	0.00135277	0
225.6	0.00869909	0.00616664	0.0041619	0.00747019	0.00649501	0.00873426	0	0.00272429	0.00687428	0.00646492	0.0115544	0	0.0066926	0.00734926	0.00541539
225.8	0	0	0	0	0	0.00121157	0	0	0.000721112	0	0	0	0.000483442	0.000516465	0.000354946
226	0	0	0.137165	0.189559	0	0	0	0	0.0366127	0	0.0689065	0.0537614	0.0540884	0.045346	0.0563078
226.2	0.178581	0.000387281	0	0	0.191239	0.217189	0.142969	0	0.17861	0.188637	0.26268	0.129847	0.160044	0.156281	0.135801
226.4	0.00181001	0	0.000332602	0	0	0	0	0	0.000653798	0	0	0	0	0	0.000734602
226.6	0.0119244	0.0127914	0.00896315	0.0150541	0.0161037	0.0145355	0	0	0.0136009	0.0136091	0.0220004	0.00466825	0.0141199	0.0154559	0.0104584
226.8	0	0	0.00129905	0.00466226	0	0.00355272	0.00730587	0.00536999	0.00632474	0.00312591	0	0.00560733	0.00640585	0.00476397	0.000798965
227	0	0.00125459	0.00707397	0	0	0	0	0	0	0	0	0	0.00336509	0	0
227.2	1.08644	0.643549	0.52076	0.659387	0.687476	1.09415	0.556057	0.604698	0.745293	0.59333	2.29184	0.908983	0.936813	0.919596	1.02464
227.4	0	0	0	0	0	0.000825685	0	0	0	0	0	0	0	0.000628817	0
227.6	0.0124885	0.0121241	0.00715071	0.0151513	0.0135751	0.0155068	0	0.00866553	0.0118685	0.012177	0	0.0043536	0.0132363	0.012463	0
227.8	0	0	0	0	0	0	0	0	0	0	0.00407746	0	0.000617276	0.000718783	0
228	0	0.0179235	0.000899546	0	0	0	0	0	0	0	0.0269554	0.0150796	0.0178081	0.015952	0.0171762
228.2	0.270669	0.192185	0.154198	0.208536	0.206803	0.267879	0.154147	0.195102	0.209201	0.181625	0.460118	0.205504	0.207699	0.214349	0.235222
228.4	0	0	0.000210965	0	0	0.000429464	0	0	0	0	0.00152469	0	0	0	0
228.6	0.00614038	0.00611708	0.00253918	0	0.00743652	0.00776662	0	0	0	0.00640851	0	0	0	0.0072711	0.00524741
228.8	0.00393014	0.00578499	0.0102061	0.00852412	0.00780481	0.00570262	0.0251026	0.017811	0.0117102	0.00931506	0.0159448	0.0180076	0.0106894	0.00971528	0.0117724
229	0.0219473	0.09576	0.112269	0	0.0170294	0	0	0.102383	0.0780927	0	0	0.0745444	0	0	0.0695166
229.2	0.228137	0.183844	0.114634	0.26189	0.191619	0.545301	0.3318	0.419426	0.583781	0.52818	1.04779	0.52256	0.75982	0.68646	0.620101
229.4	0	0	0	0	0	0	0	0	0	0	0	0	0	0	0
229.6	0.00342421	0	0.00143076	0	0.00332676	0.00411356	0	0	0.00340793	0	0	0	0	0.00347455	0.00260805
229.8	0	0	0	0	0	0	0	0	0	0	0	0	0	0	0
230	0	0	0.0930221	0	0	0	0	0	0	0	0	0	0	0	0
230.2	0.108254	0.104443	0	0.112168	0.10138	0.158114	0	0.159233	0.155606	0.154985	0	0.133976	0.111096	0.131047	0.12065
230.4	0	0	0	0	0	0	0	0	0	0	0	0	0	0	0
230.6	0	0.0012955	0.0001969	0	0	0.0020849	0	0	0	0	0	0	0.00277605	0.00205792	0.00132436
230.8	0.00225313	0.00369129	0.0108998	0.00707482	0	0	0	0.0139925	0.00681047	0.00639079	0	0.0128431	0.00590843	0.00563651	0.0093433
231	0.159419	0	0.13163	0	0	0	0	0	0	0	0	0	0	0	0
231.2	0	0	0	0	0	0.247782	0.20334	0.303615	0.330384	0.304624	0.443321	0.314131	0.349481	0.310266	0.305663
231.4	0	0	0	0	0	0	0	0	0	0	0	0	0	0	0
231.6	0	0	0	0	0	0	0	0	0.00145837	0	0	0	0	0	0
231.8	0	0	0	0	0	0	0	0	0	0	0	0	0	0	0
232	0.0974441	0.00246806	0.0648745	0	0.0574906	0	0.038084	0	0	0	0	0.147034	0.177604	0	0.16805
232.2	0	0	0.0279771	0	0	0	0	0	0	0.189084	0.232227	0	0	0	0
232.4	0	0	0	0	0	0	0	0	0	0	0	0	0	0	0
232.6	0.00321184	0	0.000739897	0	0.00342065	0	0	0	0	0	0	0	0	0.00336414	0
232.8	0	0	0.0133801	0	0	0	0	0	0	0	0	0	0	0	0
233	0.0111045	0.0175865	0.00902206	0.0223906	0.0221575	0.0106886	0	0.0297715	0.0187632	0.0199541	0.0226728	0.16618	0.0178808	0.228782	0.0219987
233.2	0.322165	0.275666	0.455265	0.302556	0	0.288326	0.678642	0.167331	0	0	0.319145	0.186684	0	0	0
233.4	0	0	0.000237003	0	0	0	0	0	0	0	0	0	0	0	0
233.6	0.00304603	0.00284366	0.00154137	0	0.00334154	0.00386977	0	0	0	0	0	0	0	0	0
233.8	0	0	0	0	0	0	0	0	0	0	0	0	0	0	0
234	0	0	0.0575926	0	0	0	0.0464914	0	0	0	0	0.053665	0	0	0
234.2	0.0792822	0.0799567	0.042421	0.0865758	0	0.0709097	0.091111	0	0.0749644	0.0757479	0.0955808	0.0310473	0.0713326	0	0
234.4	0	0	0	0	0	0	0	0	0	0	0	0	0	0	0
234.6	0.021194	0.018264	0.00958274	0.0221983	0.018527	0.0223615	0.00523415	0.0109892	0.0157111	0.0167654	0.0185637	0.00599253	0.0166653	0.0149893	0.0123971
234.8	0.0256506	0.0355948	0.0239093	0.0475382	0.0366466	0.0258061	0.0553889	0.0600377	0.0486885	0.0450773	0	0.0486113	0.0451513	0.0340057	0.0388748
235	0	0	0.031295	0	0.0696037	0	0.0875415	0.101797	0	0.114171	0	0	0	0	0
235.2	0.0824393	0	0.0281495	0	0	0.119136	0	0	0	0	0	0	0	0	0
235.4	0	0	0	0	0	0	0	0	0	0	0	0	0	0	0
235.6	0.00686138	0.00682073	0.00487879	0.00825896	0.00855234	0.00788384	0	0	0.00606345	0.00602704	0.00683244	0	0	0.00600305	0.00479978
235.8	0	0	0.000241564	0	0	0	0	0	0	0	0	0	0	0	0
236	0	0.120827	0.083504	0.14004	0.0915347	0	0	0.0852885	0	0.124639	0	0.0811404	0	0.104539	0
236.2	0	0	0	0	0	0	0	0	0	0	0	0	0	0	0.162762
236.4	0	0	0	0	0	0	0	0	0	0	0	0	0	0	0
236.6	0.012479	0.00781105	0.00601154	0.0101899	0.00971802	0.014073	0	0.00555053	0.00773565	0.00893281	0.009123	0	0.00712915	0.00742501	0.0054363
236.8	0.0297639	0.0364679	0.022826	0.0441436	0.0326639	0.0309415	0.0445189	0.0522575	0.0428062	0.0451545	0.0576647	0.036186	0.0442626	0.0320466	0.035222
237	0.086615	0.07496	0.0559626	0	0	0.0998083	0.0789278	0.102394	0.00780648	0.109299	0	0.0990379	0.138689	0.010672	0
237.2	0	0	0	0	0	0	0	0	0	0	0	0	0	0	0
237.4	0	0	0	0	0	0	0	0	0	0	0	0	0	0	0
237.6	0.00210521	0	0	0	0.00140359	0.0023374	0	0	0.00125863	0.00111468	0	0	0	0.00164769	0
237.8	0	0	0.000307134	0	0	0	0	0	0	0	0	0	0	0	0
238	0.0741727	0.0803796	0.0514184	0.103119	0.107597	0.10294	0.0588033	0.0772639	0.127944	0.126257	0	0.0990726	0.127162	0.113075	0.110517
238.2	0	0	0.0211345	0	0	0	0	0	0	0	0	0	0	0	0
238.4	0	0	0	0	0	0	0	0	0	0	0	0	0	0	0
238.6	0.00221867	0	0.00133003	0	0	0.00312977	0	0	0	0	0	0	0.00186427	0	0
238.8	0	0	0	0	0	0	0	0	0	0	0	0	0	0	0
239	0.163316	0.277528	0.128555	0.1747	0.163933	0.168278	0.48115	0.199761	0.198706	0.204883	0.0490697	0.223302	0.199532	0.19065	0.197656
239.2	0.0261536	0.00506109	0.00523991	0	0.00801121	0.0208907	0	0	0	0	0.20211	0	0	0	0.010297
239.4	0	0	0	0	0	0	0	0	0	0	0	0	0	0	0
239.6	0	0	0	0	0.0047696	0.00494713	0	0	0.00463457	0	0.00811758	0	0.00518243	0.00503479	0
239.8	0	0	0.000254678	0	0	0	0	0	0	0	0	0	0	0	0
240	0	0.0902043	0.00198117	0	0	0	0.141397	0.00136605	0.00356323	0	0	0	0	0	0
240.2	0.1289	0.062084	0.0894627	0.108829	0.114562	0.145611	0	0.0835397	0.114003	0.121693	0.210365	0.0663919	0.111708	0.103429	0.0582562
240.4	0	0	0	0	0	0	0	0	0	0	0.00166586	0	0	0.000479806	0
240.6	0.00490102	0	0.00314736	0.00641513	0.00647768	0	0	0	0.00557892	0	0	0	0.000450793	0	0
240.8	0	0	0	0	0	0	0	0	0.000356254	0	0	0	0	0	0
241	0.00915403	0	0.00671096	0	0	0.00394312	0	0	0	0	0	0.00377502	0	0	0
241.2	0.488264	0.413729	0.283605	0.403055	0.398446	0.560755	0.441044	0.433054	0.575075	0.470423	1.5669	0.743822	0.77945	0.732597	0.751629
241.4	0	0	0	0	0	0	0	0	0	0	0	0	0	0	0
241.6	0.0109578	0.0131933	0.00887743	0.0165394	0.015212	0.0121832	0	0.00621143	0.0145681	0.0117974	0.0169727	0	0.0145504	0.0136127	0.0103404
241.8	0	0	0	0	0	0	0	0	0	0	0.000780962	0	0	0	0
242	0	0.28355	0.173001	0.351258	0.243565	0	0.292173	0.274424	0.431219	0.293467	0.0167091	0.316592	0.27135	0.0102099	0.0117677
242.2	0.257306	0	0.00299532	0	0.00919677	0.0299173	0	0	0	0	0.111213	0	0	0.304334	0
242.4	0	0	0	0	0	0	0	0	0	0	0	0	0.000615037	0	0
242.6	0.00767876	0.00567065	0.00271213	0.00707815	0	0.00947478	0	0.00399248	0.00704004	0.00623771	0	0.00306981	0.00678573	0.00745094	0.0054225
242.8	0.014521	0.00423851	0	0.00606754	0.00242257	0.0154761	0.00398732	0.00715485	0.00619817	0.00642492	0.0099753	0.00447213	0.00604133	0.00467673	0.00464552
243	0.21836	0.253207	0.181352	0.278555	0.245445	0.213512	0.243113	0.320084	0.289115	0.306128	0.333745	0.271758	0.244897	0.244757	0.243092
243.2	0	0	0	0	0	0.137629	0.0647444	0.0846678	0.146431	0.110715	0.296559	0.128902	0.202269	0.165447	0.166786
243.4	0	0	0	0	0	0	0	0	0.0003174	0	0	0	0	0	0
243.6	0.00475858	0.0045374	0	0.0052023	0.00517867	0.00650991	0	0	0.00574234	0.00544344	0	0	0.00661088	0.00505136	0.00422777
243.8	0	0	0	0	0	0.000419426	0	0	0	0	0	0	0	0	0
244	0	0	0.00261273	0	0	0.00414988	0	0	0.00690073	0	0	0.00914822	0.00859501	0.00729993	0.0079952
244.2	0.164087	0.155633	0.109552	0.17074	0.146349	0.438807	0.326962	0.442781	0.427124	0.405198	0.542728	0.407514	0.410913	0.36959	0.361944
244.4	0	0	0	0	0	0	0	0	0	0	0	0	0	0	0
244.6	0.00642524	0.00450234	0.00416228	0.0044959	0.00364989	0.00996851	0	0.00346295	0.00460631	0.0040091	0	0	0.00464056	0.00454976	0
244.8	0	0	0.000730774	0	0	0	0	0.00173675	0	0	0	0	0	0	0.00160713
245	0.0111745	0.127329	0.0604385	0.138036	0.119715	0	0	0	0	0.00661325	0	0	0.00370938	0	0.00343416
245.2	0.166006	0.215194	0.121086	0.137236	0.183043	0.322123	0.360822	0.496675	0.455637	0.470305	0	0.364784	0.402488	0.386098	0.382484
245.4	0	0	0	0	0	0	0	0	0	0	0	0	0	0	0
245.6	0	0.00212049	0	0.00245851	0	0.00313538	0	0	0	0.002279	0	0	0.00225889	0	0
245.8	0	0	0	0	0	0	0	0	0	0	0	0	0	0	0
246	0.0806498	0	0.0412521	0	0.0559404	0	0.00748768	0	0	0	0.00420685	0	0	0	0
246.2	0	0	0.0319108	0	0.0467981	0.117797	0.0977204	0.153851	0.14693	0.147749	0.168239	0.128025	0.132773	0.124623	0.122877
246.4	0	0	0	0	0	0	0	0	0	0	0	0	0	0	0
246.6	0.00648292	0.00424716	0.00230921	0.00534497	0.00479083	0.00735428	0	0.00262956	0	0.00470536	0	0	0	0.0044684	0.00280649
246.8	0	0	0	0	0	0	0	0	0	0	0	0	0	0	0
247	0.112789	0.135759	0.084842	0.00280624	0.151736	0.00268387	0.139133	0.184456	0	0.206823	0	0	0.00150367	0	0.178856
247.2	0	0	0	0	0	0.134004	0	0	0	0	0.235572	0.157605	0.18901	0.172255	0
247.4	0	0	0	0	0	0	0	0	0	0	0	0	0	0	0
247.6	0.00698239	0.00649608	0.00417368	0.0084095	0.00823703	0.00744758	0	0.00310225	0	0	0	0	0.00696678	0.00627945	0
247.8	0	0	0.000572645	0	0	0	0	0	0	0	0	0	0	0	0
248	0.0565089	0.0598029	0.0447188	0.0663345	0.0589565	0.0466332	0	0.0535521	0.0790578	0.0732043	0.0318348	0.0832859	0.0901153	0.0832257	0.0810885
248.2	0	0	0	0	0	0	0	0	0	0	0	0	0	0	0
248.4	0	0	0	0	0	0	0	0	0	0	0	0	0	0	0
248.6	0.0140998	0.0111136	0.00363962	0.0127773	0.0136511	0.0121645	0	0	0.0103448	0.0116415	0.0221348	0	0.0132544	0.013473	0
248.8	0	0.000810157	0.00164229	0.00158597	0	0.0015715	0	0	0.00193869	0	0	0	0	0	0
249	0.00781721	0	0.017745	0	0	0	0	0	0	0	0	0	0	0	0.00676352
249.2	0.163575	0.125732	0.06844	0.117669	0.112906	0.142414	0.0696113	0.0667165	0.123805	0	0.20108	0	0	0.115776	0
249.4	0	0	0	0	0	0	0	0	0	0	0	0	0	0	0
249.6	0.00713221	0.00710283	0.00332982	0.0087893	0.0102802	0	0	0	0.00640301	0.00727576	0.00837537	0	0.00702425	0.00730116	0.00472174
249.8	0	0	0	0	0	0	0	0	0	0	0	0	0	0	0
250	0.14115	0.203857	0.0757952	0.214911	0.172319	0.13999	0.0949897	0.17366	0.170389	0.215272	0.22057	0.119691	0.174654	0.134997	0.137298
250.2	0	0	0.0283757	0	0	0	0	0	0	0	0	0	0	0	0
250.4	0	0	0	0	0	0	0	0	0	0	0	0	0	0	0
250.6	0.00611881	0.00553731	0	0.00711697	0.00619901	0.00635887	0	0	0.00525981	0.00545723	0	0	0.00583579	0.00483387	0.00338389
250.8	0.00914722	0.0122345	0.00760043	0.0163129	0.0116532	0.0095304	0.0167593	0.0193067	0.0166939	0.0151568	0.0218081	0.0132316	0.0152679	0.0128108	0.0158247
251	0	0.0914469	0.0122645	0	0.0874178	0	0	0	0	0.00431258	0	0	0	0	0
251.2	0	0	0.0663683	0	0	0.131947	0	0.134165	0.148171	0.136316	0.264026	0.133902	0.156882	0.141519	0.141533
251.4	0	0	0	0	0	0	0	0	0	0	0.00104853	0	0	0	0
251.6	0.00229797	0	0	0	0.00199002	0.00255711	0	0	0	0	0	0	0	0	0
251.8	0	0	0	0	0	0	0	0	0	0	0	0	0	0	0
252	0	0.066569	0.0278627	0.0620611	0.00298243	0	0.00463138	0.0618761	0	0	0	0.0516053	0	0.0656147	0.00485939
252.2	0.0367602	0	0.0241754	0	0	0	0	0	0	0	0.0960847	0	0.0665019	0	0
252.4	0	0	0	0	0	0	0	0	0	0	0.000851733	0	0	0	0
252.6	0.0115495	0.0129736	0.00650759	0.0151692	0.0147333	0.0132329	0	0.00582112	0.0112179	0.0122454	0.0191284	0	0.0121361	0.0118894	0.00770569
252.8	0.00725066	0.0110507	0.00649999	0.0128671	0.00988874	0.0072021	0.0123564	0.0154655	0.0127784	0.012802	0	0.0113671	0.0123915	0.00956141	0.0109561
253	0.00943799	0	0.0411495	0.00909935	0	0.00732393	0.0374001	0.013258	0.00876544	0.00959049	0	0.0123443	0.0122129	0.00879677	0.0120914
253.2	0.190222	0.114652	0.0581008	0.015303	0.129571	0.15408	0	0.124436	0.160083	0.0026933	1.17629	0.0812387	0.140336	0.00476029	0.177105
253.4	0.00109976	0	0	0	0	0	0	0	0	0	0	0	0	0	0
253.6	0.00646155	0.00336076	0	0	0.00395673	0.00605877	0	0	0.00273993	0	0.00659465	0	0.00296406	0	0
253.8	0	0	0	0	0	0	0	0	0	0	0.00146814	0	0	0	0
254	0.0909802	0.0765717	0.0419268	0.0727353	0.075427	0	0.0539326	0.0710318	0.0798687	0.0758146	0	0.0569649	0	0.0779158	0.0785599
254.2	0.00768285	0	0.0161702	0	0.00558078	0.0793032	0	0	0	0	0.209749	0	0	0	0
254.4	0.00196331	0	0.000268742	0	0	0.00336625	0	0	0	0	0	0	0	0	0
254.6	0.00183576	0.00789833	0.0049189	0.00767922	0.0100697	0	0	0	0.00763492	0.00579053	0.0114198	0	0.00705891	0	0
254.8	0	0.0124003	0.00128745	0	0	0	0.00707111	0.0123816	0.0082444	0.0110856	0.0190491	0.00784828	0.0105729	0.00773036	0
255	0.104393	0	0.0433219	0	0	0.116195	0	0	0	0	0	0.0170044	0.0969883	0	0.0188256
255.2	1.63419	0.554519	0.341782	0.360524	0.772843	1.46326	0.310001	0.320986	0.373308	0.20034	1.6444	0.0922481	0.194396	0.23561	0.598773
255.4	0	0	0	0	0	0.000933524	0	0	0	0	0	0	0	0	0
255.6	0.015525	0.0115322	0.00756812	0.0143833	0.0153937	0.0160571	0	0.00749433	0.0115792	0.0116657	0.0150723	0	0.0117242	0.011194	0.00833957
255.8	0	0	0	0	0	0.000905215	0	0	0	0	0	0	0	0	0
256	0	0.195125	0.0862807	0	0.205543	0	0	0	0	0	0	0	0	0	0.00275332
256.2	0.292412	0.0988782	0.100218	0.209862	0.135048	0.47597	0.220732	0.265261	0.319055	0.280638	0.327066	0.274139	0.306445	0.29786	0.358934
256.4	0	0	0	0	0	0	0	0	0	0	0	0	0	0	0
256.6	0.0178339	0.0178781	0.0120111	0.0182397	0.0174669	0.0195389	0	0.0104685	0.0147904	0.0170143	0.0195329	0	0.0154735	0.0144164	0.0112572
256.8	0.010773	0	0.0143114	0.0180758	0.0161543	0.0124375	0.0246786	0.0294179	0.0185538	0.0144517	0.0222073	0.0285386	0.0166829	0.0151995	0.0186959
257	0	0	0.00191579	0	0	0	0	0.280016	0.265831	0.278279	0	0.286456	0.266056	0.267701	0.270485
257.2	0.202373	0.179902	0.127343	0.181451	0.196357	0.254461	0	0	0	0.00431661	0	0	0.00456943	0.00595949	0.0151841
257.4	0	0	0	0	0	0	0	0	0	0	0	0	0	0	0
257.6	0.00587965	0.00550867	0.00315687	0.00556473	0	0.00800641	0	0	0.000435409	0	0.00844839	0	0.00684121	0	0
257.8	0	0	0	0	0	0.000465777	0	0	0.000290527	0.000761951	0	0	0	0	0
258	0	0	0.0325057	0	0	0.000767282	0	0	0	0	0	0	0	0	0
258.2	0	0.112257	0.0870657	0.150229	0.102514	0.364012	0.248067	0.326793	0.341705	0.318333	0.458449	0.311036	0.336242	0.307002	0.299353
258.4	0	0	0	0	0	0	0	0	0	0	0	0	0	0	0
258.6	0	0.00396903	0	0.00414998	0.004856	0.00447071	0	0.00305789	0	0.00507147	0.00618912	0	0.00503498	0.00486064	0
258.8	0.0110021	0	0.00674517	0.0101715	0.00776153	0.0166519	0	0.0164155	0.011195	0	0.0156385	0	0.0100013	0.00914811	0.00956055
259	0	0	0.0351342	0	0	0	0	0	0	0	0	0	0	0	0
259.2	0.23422	0.292802	0.160694	0.230994	0.234798	0.492012	0.49139	0.67244	0.649616	0	0.842705	0.663034	0.680603	0.63159	0.631669
259.4	0	0	0	0	0	0	0	0	0	0	0	0	0	0	0
259.6	0	0.00237976	0	0	0.00270995	0.0039383	0	0	0	0.00250434	0	0	0	0.00289826	0
259.8	0	0	0	0	0	0	0	0	0	0	0	0	0	0	0
260	0	0	0.00737996	0	0	0	0.00404372	0	0.000996179	0	0	0	0	0	0
260.2	0.14553	0.173383	0.110139	0.186831	0.169975	0.17998	0.174801	0.240359	0.229119	0.245568	0.281797	0.209849	0.217556	0.20257	0.198914
260.4	0	0	0	0	0	0	0	0	0	0	0	0	0	0	0
260.6	0	0.00291066	0	0	0	0.00340648	0	0	0	0	0.00369088	0	0	0.00229907	0
260.8	0.0519421	0.0307027	0.0291549	0.0332402	0.0255403	0.0414572	0.0229049	0.0329754	0.0224857	0.0293434	0	0	0.0250223	0.0187836	0.0172657
261	0.143494	0	0.108059	0.166152	0.161223	0	0	0	0	0	0	0	0	0	0
261.2	0	0	0	0	0	0.193504	0	0	0.222852	0.21813	0.314157	0.209478	0.248583	0.217452	0.220872
261.4	0	0	0	0	0	0	0	0	0	0	0	0	0	0	0
261.6	0.00580378	0.0060229	0.00226359	0.00864942	0.00774211	0.00760224	0	0.0037403	0.00683543	0.00635629	0.00645317	0	0.00659035	0.00569307	0
261.8	0	0	0	0	0	0	0	0	0	0	0	0	0	0	0
262	0.07753	0.0855842	0.00153054	0.0927093	0.0927846	0.0875065	0	0.0917153	0	0.105309	0	0.0859097	0	0.0953707	0.0942626
262.2	0	0	0.0607236	0	0	0	0	0	0	0	0	0	0	0	0
262.4	0	0	0	0	0	0	0	0	0	0	0	0	0	0	0
262.6	0.00672047	0.0070093	0.00226359	0	0.00954082	0.00741795	0	0	0.00749205	0.00655353	0	0	0.00720746	0.00688344	0
262.8	0	0.00219515	0.00282807	0	0	0.00205598	0.00664436	0	0	0	0	0	0	0	0
263	0.096841	0.116476	0.0781709	0.134514	0	0	0	0.14015	0	0.170849	0	0.123159	0.199236	0.187077	0.179211
263.2	0	0	0	0	0	0	0	0	0	0	0.245429	0	0	0	0
263.4	0	0	0	0	0	0	0	0	0	0	0	0	0	0	0
263.6	0.0084843	0.0103894	0.00703215	0.0124061	0.0140947	0	0.00171197	0	0.0113128	0.0101898	0	0	0.0104781	0.0105016	0.00724422
263.8	0	0	0	0	0	0	0	0	0	0	0	0	0	0	0
264	0	0	0.021182	0.0756807	0	0.0018517	0	0	0	0	0	0.00524282	0.00512031	0.00397645	0.0042676
264.2	0.0680082	0	0.0248976	0	0.067832	0.0685723	0	0	0.0730352	0.0735421	0.0928299	0	0	0	0
264.4	0	0	0	0	0	0	0	0	0	0	0	0	0	0	0
264.6	0.0101675	0	0.00673756	0.00865165	0.00763462	0.0106656	0	0	0.00677913	0.00691995	0	0.00196854	0.00658329	0.00654791	0.00455032
264.8	0	0.00176894	0.00508976	0.00206454	0	0	0.0112523	0	0.00213181	0	0	0.00612442	0	0	0
265	0.00209039	0.00242307	0.00142031	0	0	0	0	0	0.00339289	0	0.00352606	0	0.0043722	0	0
265.2	0.229399	0.0770242	0.204883	0	0.137754	0.163661	0.150677	0	0.202602	0.19277	0.296787	0	0.219971	0.243652	0.246586
265.4	0	0	0	0	0	0	0	0	0	0	0	0	0	0	0
265.6	0.00624841	0.00848525	0.00491396	0.00979303	0	0.00794885	0	0.00444959	0.00771595	0.00846125	0	0	0.00869607	0.00857743	0.00593715
265.8	0	0	0	0	0	0	0	0	0	0	0	0	0	0	0
266	0.056169	0.0998681	0.0534809	0.11478	0.109826	0	0	0.0931681	0	0.10979	0	0.0396771	0.0317146	0.0289093	0.0340054
266.2	0.0502875	0	0.0300672	0	0	0	0.0556894	0	0	0	0	0	0.0918511	0.0887019	0
266.4	0	0	0	0	0	0	0	0	0	0	0	0	0	0	0
266.6	0.00442349	0	0.00163526	0.00460634	0.00392646	0.00588953	0	0	0	0.00456748	0	0	0.0047278	0.00382544	0.00320717
266.8	0.00314863	0	0.00264941	0.00661368	0.00422856	0	0	0.0106048	0.00768947	0.0048346	0	0.00885143	0.00617268	0.0056126	0.00630247
267	0.258214	0.300692	0.145697	0.26914	0.261754	0.315476	0.231629	0.321462	0.38789	0.436426	0	0.223656	0.290618	0.280851	0.251057
267.2	0	0	0.0242647	0	0.00413037	0	0	0	0	0	0.43106	0.0946876	0.136852	0.111347	0.113041
267.4	0	0	0	0	0	0	0	0	0	0	0	0	0	0	0
267.6	0	0	0.000695423	0	0	0.00421499	0	0	0	0.00297375	0.00400989	0	0	0.00324059	0
267.8	0	0	0	0	0	0	0	0	0	0	0	0	0	0	0
268	0	0.108916	0.060857	0.0238455	0.0973112	0	0.0675937	0.117089	0.111245	0.136583	0	0.0851562	0.109925	0.109147	0.0964481
268.2	0.120298	0	0.00192529	0	0	0.123268	0	0	0	0	0.173873	0	0	0	0
268.4	0	0	0	0	0	0	0	0	0	0	0	0	0	0	0
268.6	0	0	0.00174549	0.00453052	0.00498832	0.00414771	0	0	0.00449016	0.00389331	0.00486376	0	0.00403867	0.00352051	0
268.8	0.00317861	0.00427297	0.0056778	0.00658609	0.00451546	0.0029911	0.0140646	0.0117344	0.00823248	0.00488932	0	0.00834046	0.0060074	0.00512741	0.00617392
269	0.255765	0.18669	0.0899717	0.202192	0.19032	0.205955	0.120441	0.161523	0.168154	0.188113	0	0.12288	0.165481	0.196032	0.168816
269.2	0.172061	0.0497791	0.0724502	0.0322466	0.0735973	0.13216	0.025213	0.0176009	0.0372401	0.0170739	0.244913	0	0.0161204	0.0186709	0.0568228
269.4	0	0	0	0	0	0	0	0	0	0	0	0	0	0	0
269.6	0.007706	0.00855632	0.00409461	0.0109766	0.011743	0.00857981	0	0	0.00927358	0.00913235	0.00961793	0	0.00869323	0.0094254	0.00671315
269.8	0	0	0	0	0	0	0	0	0	0	0	0	0	0	0
270	0	0	0.00518099	0	0	0.0117629	0	0	0.0109162	0.00533634	0.0320035	0.0145785	0.0200964	0.0156448	0.0175471
270.2	0.0287093	0.00707002	0.0787316	0.120573	0.124829	0.0238697	0	0	0.00532632	0.107641	0	0.0957603	0.111382	0.111317	0.105616
270.4	0	0	0	0	0	0	0	0	0	0	0	0	0	0	0
270.6	0.00767823	0.0103	0.00399502	0.0112976	0.0115916	0.00929501	0.00282279	0.00393703	0.00922303	0.00844081	0	0	0.00901787	0.00868204	0.00640769
270.8	0	0.00617257	0.00924253	0.0107404	0	0	0.0220367	0.0170284	0.012415	0.00853	0	0	0.00896912	0.0088714	0.0115641
271	0	0.145196	0.00527659	0.1633	0.166239	0	0.0954199	0.137847	0.14906	0.172918	0	0	0.153531	0.14469	0.149884
271.2	0.180611	0	0.0867312	0	0	0.154462	0	0	0	0	0.180617	0	0	0	0
271.4	0	0	0	0	0	0	0	0	0	0	0	0	0	0	0
271.6	0.0106022	0.0100119	0.00655511	0.0116376	0.0111491	0.0108734	0	0.0059572	0.00898185	0.00960151	0.0107032	0.00309183	0.00875664	0.00843065	0.00671963
271.8	0	0	0	0	0	0	0	0	0	0	0	0	0	0	0
272	0.0377531	0	0.0501678	0	0	0.0256811	0.0109507	0	0	0	0	0	0	0	0
272.2	0.0803209	0	0.0249028	0.116691	0.112871	0.0979741	0	0	0	0.106978	0.153092	0.0743324	0	0.0989603	0.0864549
272.4	0	0	0	0	0	0	0	0	0	0	0	0	0	0	0
272.6	0.00443531	0.00384544	0.00370195	0.00526478	0.00399027	0.00548824	0	0	0.00375714	0.00414331	0	0	0.00383771	0.00346172	0.0024848
272.8	0.00410838	0	0.00883961	0.0104856	0.00855907	0.00496696	0.0185352	0.0187352	0.0117887	0.00858297	0	0.0165677	0.00867213	0.00904048	0.0110181
273	0	0	0.00889092	0	0	0	0	0	0	0	0	0.00742832	0	0	0
273.2	0.137471	0.137227	0.0895744	0	0.13197	0.13383	0.105182	0.14296	0.154261	0.156066	0.199644	0.128369	0.149993	0.134847	0.139758
273.4	0	0	0	0	0	0	0	0	0	0	0	0	0	0	0
273.6	0.00239011	0.00283141	0	0	0.00330898	0	0	0	0.00328911	0.00210385	0	0	0.00309781	0	0.00172045
273.8	0	0	0	0	0	0	0	0	0	0	0	0	0	0	0
274	0.00147621	0	0	0	0	0	0	0	0	0	0	0	0	0	0
274.2	0.138539	0.165902	0.108523	0.176805	0.161958	0.144243	0.115818	0.182792	0.180024	0.20103	0	0.153936	0.176807	0.155338	0.15693
274.4	0	0	0	0	0	0	0	0	0	0	0	0	0	0	0
274.6	0	0	0.0022807	0.00732152	0	0.00662148	0	0	0.00619929	0.00627103	0	0	0.00660071	0.00566837	0
274.8	0.0147061	0.017119	0.0200517	0.0269769	0.0227326	0.0165424	0.0346358	0.0463399	0.0243962	0.0218159	0	0.0406893	0.0197266	0.0215157	0.0263962
275	0	0	0.00387909	0	0	0	0	0	0	0	0	0	0	0	0
275.2	0.118977	0.148238	0.0982031	0.15435	0.155103	0.186104	0.17726	0.225112	0.248098	0.23855	0.330752	0.271517	0.27739	0.257449	0.258607
275.4	0	0	0	0	0	0	0	0	0	0	0	0	0	0	0
275.6	0.00626034	0.00585572	0	0	0.00685783	0.00835208	0	0.00394465	0.00639934	0.00662612	0	0	0.00599184	0	0.00372622
275.8	0	0	0	0	0	0	0	0	0	0	0	0	0	0	0
276	0	0	0.0404672	0	0	0	0	0	0	0	0	0	0	0	0
276.2	0.0711563	0.0720722	0	0.0786203	0.0723192	0.0789631	0	0.0841704	0.091857	0.0960591	0	0	0.0951705	0.0884856	0.0838091
276.4	0	0	0	0	0	0	0	0	0	0	0	0	0	0	0
276.6	0.00585332	0.00669419	0.00368717	0.00777693	0.00748282	0.00673841	0	0	0.00670932	0.0068006	0.00777377	0	0.00684437	0.00652886	0.0045785
276.8	0.0254825	0.0149695	0.0120288	0.0200799	0.0148928	0.0238382	0	0.0272035	0.0174269	0.0192384	0	0.0184971	0.015905	0.0136989	0.0149367
277	0	0.0840849	0.0481328	0.100311	0.131899	0	0	0	0	0	0	0	0	0	0
277.2	0.100256	0.100946	0.0769793	0	0	0.210617	0	0.244336	0.275891	0.260327	0.354106	0.239626	0.277705	0.265527	0.258055
277.4	0	0	0	0	0	0	0	0	0	0	0	0	0	0	0
277.6	0.00446292	0.0067875	0.00150488	0	0.00815447	0.00568252	0	0	0.00652547	0.0058032	0	0	0.00607796	0.00662382	0.00345205
277.8	0	0	0	0	0	0	0	0	0	0	0	0	0	0	0
278	0	0	0.00218377	0	0	0	0	0	0	0	0	0	0	0	0
278.2	0.0528074	0.0622481	0.0451578	0.0730125	0.0731994	0.0776816	0.058822	0.0885399	0.0952488	0.095041	0	0.070987	0.0943046	0.0927438	0.0851979
278.4	0	0	0	0	0	0	0	0	0	0	0	0	0	0	0
278.6	0.0124854	0.0147036	0.00774867	0	0.0162568	0.012814	0	0	0.0127673	0.0146313	0	0.00411135	0.0126744	0.012832	0.0104475
278.8	0.00761306	0.0105262	0.00504034	0.0117141	0.0102917	0.00636239	0.00748128	0.0135795	0.0113427	0.0111698	0	0.00955968	0.0114154	0.00922487	0.00889486
279	0	0.0626928	0.0159953	0.0895498	0.138206	0.0496985	0.0689394	0.0845791	0.0903231	0.116381	0.0981555	0	0.0832451	0.0900765	0.112911
279.2	0.0876013	0.00562183	0.0588591	0.00363457	0.0068478	0.0903945	0	0	0.0973599	0.0831345	0.122851	0.102063	0.109716	0	0
279.4	0	0	0	0	0	0	0	0	0	0	0	0	0	0	0
279.6	0.0101145	0.00823668	0.00580628	0.0095602	0.00866454	0.0118098	0	0	0.00787353	0.00868778	0.0100345	0	0.00763786	0.0066551	0
279.8	0	0	0	0	0	0	0	0	0	0	0	0	0	0	0
280	0	0	0.00186903	0	0	0	0	0	0	0	0	0	0	0	0
280.2	0.0508516	0.0567459	0.0399122	0.0718068	0.0656257	0.0615097	0.0518098	0	0.0905061	0.0949398	0.131939	0.0547658	0.0867616	0.0833783	0.0786545
280.4	0	0	0	0	0	0	0	0	0	0	0	0	0	0	0
280.6	0.00275798	0.00223728	0.00170748	0	0	0	0	0.00174561	0.00366741	0.00328379	0	0	0	0.00240055	0.00192986
280.8	0	0	0	0.00406897	0	0	0	0	0.00413939	0.00315858	0	0.00303641	0	0	0
281	0.0122675	0.00876056	0.00659502	0.00487854	0	0.00729553	0	0	0	0	0.011205	0	0.00768535	0.00399946	0.0045264
281.2	0.114482	0.126758	0.0922543	0.109868	0.108391	0.156703	0.118884	0.128142	0.147338	0.141186	0.467196	0.105798	0.134245	0.126262	0.128129
281.4	0	0	0	0	0	0	0	0	0	0	0	0	0	0	0
281.6	0.00470165	0	0.00176659	0.0037199	0	0	0	0	0	0.00286974	0.0038364	0	0.00245344	0	0
281.8	0.000713009	0	0	0	0	0.00063904	0	0	0	0	0	0	0	0	0
282	0	0	0.00379907	0	0	0.00164996	0	0	0	0	0	0	0	0	0
282.2	0.00789753	0.00795252	0.0574546	0.0049341	0.00813794	0.109795	0.0638287	0.105136	0.113625	0.114165	0.203458	0.0870243	0.108166	0.103203	0.0975447
282.4	0.00186343	0	0	0	0	0.00138828	0	0	0	0	0	0	0	0	0
282.6	0.00989818	0.00550171	0.00178256	0.00679965	0	0.0104706	0	0	0	0.0041812	0	0	0.00532878	0.00502753	0
282.8	0.00731631	0	0.00129582	0.00348716	0.00676467	0	0	0.00168783	0.00277798	0.00215648	0	0	0.00399603	0	0
283	0	0	0.0205263	0	0	0.00383109	0	0	0	0	0.00346034	0	0	0	0
283.2	1.21559	0.640669	0.266576	0.349059	0.842724	1.28821	0.355249	0.328997	0.481453	0.192708	0	0.0955117	0.281771	0.243459	0.464832
283.4	0	0	0	0	0	0	0	0	0	0	0	0	0	0	0
283.6	0.00843643	0.00799355	0.00351418	0.00882109	0	0	0	0.00388689	0.00716237	0.00695832	0	0	0.00682284	0.00661327	0
283.8	0	0	0	0	0	0	0	0	0	0	0	0	0	0	0
284	0.0272359	0.0586085	0.0271289	0.0603827	0.0476683	0	0	0.0371599	0.0449158	0.0597188	0	0.0359615	0.0597145	0.0421884	0.0399084
284.2	0.33221	0.203486	0.117019	0.18166	0.271387	0.432925	0.169939	0.197384	0.224082	0.195813	0.295811	0.131023	0.157979	0.147576	0.180077
284.4	0	0	0	0	0	0	0	0	0	0	0	0	0	0	0
284.6	0.005999	0.00600946	0	0.00709145	0	0.00669597	0	0	0	0.00594144	0.00653687	0	0.0061212	0.00553272	0.00375009
284.8	0.000943111	0	0.000764794	0	0	0	0	0.00344134	0.003439	0.00194989	0.00259603	0	0.00281206	0	0.00312858
285	0	0	0.00407447	0.00271795	0	0	0.00182182	0	0	0.00188896	0	0	0	0.00161593	0
285.2	0.16876	0.140283	0.0855205	0.137895	0.0259804	0.164902	0.00699051	0.119089	0.145238	0.143494	0	0	0.140447	0.127547	0.13991
285.4	0	0	0	0	0	0	0	0	0	0	0	0	0	0	0
285.6	0.00865135	0.00698229	0.00418394	0.00906863	0.00868374	0.00883473	0	0.00423858	0.00671021	0.00702175	0	0	0.00680707	0.00663864	0.00465182
285.8	0	0	0	0	0	0	0	0	0	0	0	0	0	0	0
286	0	0	0.00505992	0	0	0.00428935	0.0487562	0.0019741	0.00487818	0	0.0124078	0.00797042	0.00964962	0.00761263	0
286.2	0.200131	0.199441	0.119167	0.237993	0.19536	0.198367	0.105177	0.164032	0.212629	0.228683	0.306551	0.15377	0.202782	0.169587	0.159266
286.4	0	0	0	0	0	0	0	0	0	0	0	0	0	0	0
286.6	0.00775268	0.007548	0.00661023	0.00867418	0.00877385	0.00846817	0	0.0042927	0.00684136	0.00681673	0.00783474	0	0.00708779	0.00816313	0.00555495
286.8	0	0	0.00524333	0.00441619	0	0	0.00868438	0.00839729	0	0.00401125	0	0.00856204	0	0	0.00705102
287	0.00376154	0.00683533	0.0260627	0.00505314	0	0	0.0111274	0.00511374	0.00742426	0.00570477	0.0132792	0.0121561	0	0	0.00884668
287.2	0.128191	0.117102	0.0606476	0.137261	0.123908	0.124694	0.0827702	0.132211	0.135342	0.138601	0	0.12407	0.133421	0.121796	0.122039
287.4	0	0	0	0	0	0	0	0	0	0	0	0	0	0	0
287.6	0.00384297	0.00380589	0.000899165	0.00455847	0.00473545	0.00435155	0	0	0.00472754	0.00421136	0	0	0.00407629	0.00359602	0.00274287
287.8	0	0	0	0	0	0	0	0	0	0	0	0	0	0	0
288	0	0	0.00603264	0	0	0.0125953	0	0	0.0164665	0	0.0315579	0.0273961	0.0276839	0.0201972	0.0278641
288.2	0.129433	0.135723	0.0834736	0.156492	0.133253	0.120693	0.10309	0.142418	0.140965	0.166489	0.204045	0.126462	0.143129	0.128998	0.128885
288.4	0	0	0	0	0	0	0	0	0	0	0	0	0	0	0
288.6	0.00236565	0	0	0	0.00182175	0.00286458	0	0	0.00286504	0	0	0	0	0.00196711	0
288.8	0	0.00222069	0.00513917	0	0.00381948	0.00162436	0	0.0083059	0.00553886	0.0036159	0	0	0.00408739	0.00419244	0.00623276
289	0.028604	0.0432287	0.0272163	0	0.042333	0	0	0	0	0	0	0	0	0	0.0250496
289.2	0.0946457	0.0800761	0.0626717	0.115322	0.0823587	0.0971901	0	0	0.11391	0.124823	0.163324	0.101887	0.115676	0.108106	0.113865
289.4	0	0	0	0	0	0	0	0	0	0	0	0	0	0	0
289.6	0	0.00323715	0.00140567	0.0037191	0.00316909	0.0033881	0	0	0	0.0026944	0	0	0	0.00253071	0
289.8	0	0	0.0005219	0	0	0	0	0	0	0	0	0	0	0	0
290	0.127194	0.170742	0.139237	0	0.167139	0	0.118484	0.131363	0	0	0	0	0	0	0
290.2	0	0	0.00042592	0	0	0.106413	0	0	0	0	0.125037	0.0894754	0.0976213	0.0911347	0.087739
290.4	0	0	0	0	0	0	0	0	0	0	0	0	0	0	0
290.6	0.00678831	0	0.00208114	0	0.00914825	0.00868484	0	0.00394191	0.00826216	0.00757804	0	0	0.00848346	0.00885031	0.00646004
290.8	0	0.0033089	0.00480847	0.0066989	0.0074486	0.00390375	0	0	0.00799927	0.0063836	0.00914279	0	0.00557702	0.00620617	0
291	0.03425	0.011914	0.106332	0.00790276	0.00983531	0	0	0.144447	0	0.00735996	0	0.0110381	0	0.00749763	0.0383161
291.2	0	0	0	0.136046	0.128041	0	0	0	0.139605	0.140556	0.206219	0	0	0	0.143316
291.4	0	0	0	0	0	0	0	0	0	0	0	0	0	0	0
291.6	0.00710771	0.00799004	0.00281248	0.00916079	0.00927339	0.00828766	0	0.00471135	0.00774632	0.00820771	0	0	0	0.0081918	0.00596569
291.8	0	0	0	0	0	0	0	0	0	0	0	0	0	0	0
292	0.00439822	0	0.0019671	0	0	0	0	0	0	0	0	0	0	0	0
292.2	0.0751348	0.0896051	0.0514298	0.0963084	0.0918295	0.0929275	0.0765765	0.112602	0.116396	0.123338	0.144064	0.0964048	0.118018	0.109238	0.109205
292.4	0	0	0	0	0	0	0	0	0	0	0	0	0	0	0
292.6	0.0297779	0.020823	0.0139731	0.0235412	0.0219478	0.0322594	0.00651164	0.0131283	0.0188722	0.0208308	0.0269459	0.00651277	0.0191988	0.0187095	0.0138239
292.8	0.00679232	0.00888911	0.0065361	0.0132869	0.010567	0.00851558	0.0184859	0.0191283	0.0149463	0.0124855	0.0155369	0.00391312	0.0128603	0.0101933	0.0133271
293	0.0195092	0.0312433	0.00332374	0.00165965	0.00374261	0.00506977	0.00236596	0	0	0	0	0.00583295	0	0.00213298	0.0137611
293.2	0	0.10773	0.0872937	0.103073	0.10355	0.143996	0.0756071	0	0.158374	0.160328	0	0.12809	0.157932	0.173941	0.392543
293.4	0	0	0	0	0	0	0	0	0	0	0	0	0	0	0
293.6	0.00680139	0.00792044	0.00601914	0	0.0105288	0	0	0	0.00760201	0.00816028	0	0	0.00741644	0.00792464	0.00626866
293.8	0	0	0	0	0	0	0	0	0	0	0	0	0	0	0
294	0.00152873	0	0.0222007	0	0	0	0	0	0	0	0	0	0	0	0
294.2	0.0514542	0.0573241	0.0307134	0.0560403	0.0588778	0.0603205	0	0.0791835	0.0878479	0.0933605	0.106397	0	0.0859561	0.0866712	0.129472
294.4	0	0	0	0	0	0	0	0	0	0	0	0	0	0	0
294.6	0	0	0	0	0	0.00338202	0	0	0.00292452	0.00259861	0.00368679	0	0	0.00276822	0
294.8	0	0.0101476	0.00791212	0.0131506	0.0118015	0.00671722	0.016315	0.018291	0.0158122	0.013561	0.0177378	0.0156667	0.0137871	0.00999497	0.0124799
295	0.00379161	0	0.00296871	0	0	0	0	0	0	0	0	0	0	0.00291101	0
295.2	0.0779206	0	0.0442646	0.00278469	0.0723007	0.0795283	0	0.0858148	0.0950978	0	0	0	0.0950621	0.0945969	0
295.4	0	0	0	0	0	0	0	0	0	0	0	0	0	0	0
295.6	0.0025766	0.00279309	0.0024546	0	0.00310311	0.00326339	0	0	0	0	0	0	0	0.00231415	0
295.8	0	0	0	0	0	0	0	0	0	0	0	0	0	0	0
296	0	0	0.00452529	0	0	0	0	0	0.00556607	0.00657249	0	0	0	0	0
296.2	0.127413	0	0.0554345	0.100247	0.0852217	0.118876	0.0644917	0.0930813	0.0965426	0.100598	0.120893	0	0.0869211	0.0838247	0.0830579
296.4	0	0	0	0	0	0	0	0	0	0	0	0	0	0	0
296.6	0	0.0059541	0.00231301	0.00637359	0.00807991	0	0	0	0.00568385	0.00580551	0.00574381	0	0.00544666	0.00553739	0.00396586
296.8	0	0.0177341	0.0110994	0.021366	0.0184211	0.0104542	0.018007	0.0260964	0	0.0182138	0.0281584	0.019411	0.0207242	0.0157328	0.0182807
297	0	0.159365	0.0434264	0.141769	0.178961	0	0.120153	0.0975037	0.112324	0	0	0.0918773	0.141404	0.143663	0.152468
297.2	0.162823	0.0165938	0.0461689	0.0118279	0.027295	0.0502699	0	0	0.0147217	0.00546046	0.0678461	0	0.00482581	0.00618516	0.0230036
297.4	0	0	0	0	0	0	0	0	0	0	0	0	0	0	0
297.6	0.0045002	0.00569329	0.00238846	0.00588092	0.00616696	0	0	0.00260962	0.00515633	0	0	0	0.00532502	0.0046093	0
297.8	0	0	0	0	0	0	0	0	0	0	0	0	0	0	0
298	0	0	0	0	0	0	0	0	0	0	0	0	0	0	0
298.2	0	0.143159	0.107915	0.168727	0.160832	0	0.180885	0.20425	0.211439	0.204168	0	0.181284	0.189587	0.19149	0.190194
298.4	0	0	0	0	0	0	0	0	0	0	0	0	0	0	0
298.6	0.00828242	0	0	0.00879289	0.00833983	0	0	0.0038722	0.00648692	0.00725426	0	0	0	0.00658703	0
298.8	0	0.00405751	0.0042364	0.00662489	0.00437898	0.00307052	0.00385825	0.0073674	0.00521894	0.00445046	0.00652719	0.0047611	0.00554113	0.00354918	0
299	0.00437901	0	0.00875237	0	0	0	0.0870926	0	0	0	0	0	0.0107608	0	0.00579514
299.2	0.175072	0.150417	0.0794329	0.144095	0.144221	0.174012	0	0.141241	0.162152	0.172714	0.039216	0.138303	0.160656	0.154123	0.156738
299.4	0	0	0	0	0	0	0	0	0	0	0	0	0	0	0
299.6	0.00740934	0.0075983	0.00245175	0	0.00852596	0	0	0	0.00703028	0.00771378	0.00878537	0	0.00702442	0.00667317	0.00417835
299.8	0	0	0	0	0	0	0	0	0	0	0	0	0	0	0
300	0	0.0458642	0.0174435	0	0.0300441	0	0.0406308	0	0	0.0345817	0.00293007	0	0.0373237	0.00206864	0
300.2	0.112698	0.0838027	0.0973858	0.112239	0.102168	0.164808	0	0.15943	0.171811	0.127666	0	0.0930732	0.151552	0.165051	0.150355
300.4	0	0	0.000346856	0	0	0	0	0	0	0	0	0	0	0	0
300.6	0.00801621	0.00993372	0.00420409	0.0135269	0.0127825	0	0.00256009	0.00648088	0.0109419	0.0107348	0.0106689	0	0.00997495	0.0104966	0
300.8	0	0.00305697	0.00204883	0.00711762	0.0043768	0	0	0.00425456	0.00455062	0.00432902	0	0.00385884	0.00533118	0.00349726	0
301	0.00210387	0	0.00332412	0	0	0	0	0	0	0	0	0	0	0	0
301.2	0.188183	0.1875	0.132109	0.21987	0.181551	0.181084	0.146516	0.2021	0.200574	0.217638	0.257152	0.165955	0.191406	0.174174	0.167016
301.4	0	0	0	0	0	0	0	0	0	0	0	0	0	0	0
301.6	0.00482735	0.005785	0	0.00704463	0.00627266	0.00578997	0	0	0	0.00537612	0	0	0.00500097	0.00594644	0
301.8	0	0	0	0	0	0	0	0	0	0	0	0	0	0	0
302	0	0	0.00166852	0	0	0	0	0	0.00477338	0	0	0.00388166	0.00476175	0.00318276	0.0038388
302.2	0.110877	0.129045	0.0771446	0.152234	0.129758	0.121039	0	0.148607	0.151138	0.161989	0	0.121587	0.139716	0.127355	0.126867
302.4	0	0	0	0	0	0	0	0	0	0	0	0	0	0	0
302.6	0	0	0.00058785	0	0.0030923	0.00353723	0	0	0.00234139	0.00235883	0	0	0.00270976	0.00229298	0
302.8	0	0	0.00148645	0	0	0	0	0	0	0	0	0	0	0	0
303	0	0	0.00714809	0	0	0	0	0	0	0	0	0	0	0	0
303.2	0.110501	0.128029	0.0802806	0.134132	0.138935	0.109562	0.084141	0.136829	0.142113	0.163917	0	0.13917	0.151491	0.148248	0.150767
303.4	0	0	0	0	0	0	0	0	0	0	0	0	0	0	0
303.6	0.00335274	0	0.00141327	0.00540984	0.00491954	0.00394734	0	0.00245659	0.0037471	0	0	0	0.00373407	0	0
303.8	0	0	0	0	0	0	0	0	0	0	0	0	0	0	0
304	0	0	0.0242115	0.039777	0.037515	0	0.0172379	0	0.0318522	0.0363228	0	0	0.00679463	0	0
304.2	0.0976366	0.121317	0.0584429	0.112192	0.103939	0.10504	0.074706	0.117018	0.112567	0.123314	0.180166	0.11019	0.122924	0.125761	0.117327
304.4	0	0	0	0	0	0	0	0	0	0	0	0	0	0	0
304.6	0	0.00437913	0.00302193	0.00545312	0.0054383	0.00430756	0	0	0.00405371	0.00451551	0	0	0.00423901	0.00405446	0.00237399
304.8	0.0017106	0.00158453	0	0	0	0	0	0	0	0	0	0	0	0	0
305	0.0212451	0.0487636	0.0344766	0	0.0381844	0	0.0416176	0	0.0899909	0.0877489	0	0	0	0.0285725	0
305.2	0.069093	0.0608567	0.0334883	0	0	0.0860129	0.0272704	0	0	0	0	0	0	0.0648039	0
305.4	0	0	0	0	0	0	0	0	0	0	0	0	0	0	0
305.6	0.020319	0.0366618	0.0147827	0.0400085	0.0464128	0.021407	0.00713313	0.019035	0.0319738	0.0315974	0.0300542	0.00768767	0.0295716	0.0304384	0.0225235
305.8	0.00183739	0	0.00176526	0	0	0	0	0	0	0	0	0	0	0	0
306	0	0	0.0143536	0	0	0	0.0252076	0	0	0	0	0	0	0.00270274	0
306.2	0.0747418	0	0.0557642	0.08983	0.0862016	0.0667259	0	0	0.0795681	0.0769609	0	0	0.0687511	0.065999	0.053399
306.4	0	0	0.0015752	0	0	0	0	0	0	0	0	0	0	0	0
306.6	0.00902999	0.00912341	0.00528153	0.0103118	0.0113404	0.00705309	0	0	0.00635116	0.00656098	0	0	0.00520129	0.00537916	0.00374556
306.8	0	0.00113576	0.0040969	0.00107719	0	0	0	0	0	0	0	0	0	0	0
307	0	0	0.0260473	0.00203496	0	0	0	0	0	0	0	0	0	0	0
307.2	0.0931486	0.0905847	0.0435442	0.0975146	0.092455	0.081096	0	0	0.0870597	0.0875685	0.115266	0	0.0819717	0.0765109	0.0694373
307.4	0.000805043	0.00233672	0.00320628	0	0.00109416	0	0	0	0	0	0	0	0	0	0
307.6	0.00803712	0.00804321	0.00706066	0.00983567	0	0.00647181	0	0	0.00470155	0.00459828	0.0047025	0	0.00411713	0.00396498	0.00277814
307.8	0.0013544	0.00129805	0.0043109	0.00157909	0	0	0	0	0	0	0	0	0	0	0
308	0	0	1.42468	0	0	0	0.615716	0	0	0	0	0	0	0	0
308.2	0	0	0	0	1.73814	0	0	0	0	0.465735	0.238494	0.121501	0.191866	0.1959	0.172998
308.4	0	0	0	0	0	0	0	0	0	0	0	0	0	0	0
308.6	0	0.00719022	0.00425369	0	0.00818867	0	0	0	0	0.00471775	0	0	0.0050722	0.00563571	0.00320497
308.8	0.00335838	0.00583194	0.00456824	0.00800298	0.00591892	0.00299678	0.0084115	0.00836215	0.00806397	0.00587112	0	0.00619428	0.00665703	0.0047272	0.00626339
309	0.00245489	0	0.00300292	0	0	0	0	0	0	0	0	0.122311	0.00253957	0	0.00326583
309.2	0.265813	0.309759	0.321195	0.280788	0.346435	0.147823	0	0	0.167194	0.160391	0.176044	0	0.123571	0.129516	0.153446
309.4	0	0	0	0	0	0	0	0	0	0	0	0	0	0	0
309.6	0.00491239	0.00507918	0.00190438	0	0.00612297	0.00592359	0	0	0.00438509	0	0.00454439	0	0	0.00392901	0
309.8	0	0	0	0	0	0	0	0	0	0	0	0	0	0	0
310	0	0	0.00157672	0	0	0	0	0	0	0	0.0186544	0	0.0141972	0.00927922	0.0103663
310.2	0.341114	0.171355	0.152959	0.192825	0.172899	0.28706	0.0772581	0.164144	0.135378	0.157276	0.156267	0.0843568	0.102276	0.115156	0.103923
310.4	0	0	0	0	0	0	0	0	0	0	0	0	0	0	0
310.6	0.00436538	0.00384624	0.00338114	0	0	0	0	0	0	0.00366266	0	0	0	0.00377602	0
310.8	0	0.00514204	0.00526271	0.00831934	0.00674244	0.00315049	0.00937905	0.00936822	0.00901014	0.00726161	0	0.00889106	0.00817737	0.006296	0.0079956
311	0	0	0.0109304	0.00387771	0	0.0028508	0.00366588	0.0037295	0	0.00195352	0	0.0064294	0	0	0
311.2	0.186255	0.121155	0.0830779	0.118494	0.129232	0.132603	0.103585	0	0.00382329	0.108931	0.24118	0.0894757	0.121545	0	0.14283
311.4	0	0	0	0.00107982	0.0025115	0	0	0	0	0	0	0	0	0	0
311.6	0.00491562	0.00484033	0	0.00666414	0	0.00420784	0	0	0.00469246	0	0.00362173	0	0.0048118	0	0
311.8	0	0	0	0	0	0	0	0	0	0	0	0	0	0	0
312	0	0	0.0179434	0	0	0	0	0	0	0	0	0	0	0.00187981	0
312.2	0.110261	0.0958701	0.0528172	0.126185	0.117223	0.147545	0.133312	0.176623	0.194722	0.186903	0.250415	0.163605	0.176937	0.173484	0.172823
312.4	0	0	0.000844239	0	0	0	0	0	0	0	0	0	0	0	0
312.6	0.0104699	0.0100854	0.00474195	0.0121225	0.0103885	0.0105052	0	0.00452291	0.00848794	0.00923479	0	0	0.00872314	0.00797287	0.00594718
312.8	0	0.00732107	0.00487271	0	0.00826519	0.00317847	0	0	0.00910454	0.00882141	0.0112987	0	0.00992657	0.00721343	0.00839475
313	0	0.174057	0.0515248	0.105674	0.0756395	0	0.219719	0	0.00371587	0	0	0.0967135	0	0	0
313.2	0.13775	0	0.048729	0	0.0779949	0.130677	0	0	0.124365	0.12226	0	0	0.115816	0.113091	0.117925
313.4	0	0	0	0	0	0	0	0	0	0	0	0	0	0	0
313.6	0.00827009	0.0122816	0.00188728	0.0132049	0.0132837	0.00956065	0.00343554	0.00728218	0.010884	0.0113603	0.0121327	0	0.00947852	0.0109713	0.00768282
313.8	0	0	0	0	0	0	0	0	0	0	0	0	0	0	0
314	0	0	0	0	0	0	0	0	0	0	0.00267603	0	0	0	0
314.2	0.111044	0.129528	0.0856402	0.135982	0.122112	0.146611	0.149111	0.17203	0.178247	0.181932	0	0.16571	0.169945	0.160143	0.160222
314.4	0	0	0	0	0	0	0	0	0	0	0	0	0	0	0
314.6	0.00935188	0.0152731	0.00875788	0.0170295	0.0189096	0.00974785	0	0.00796984	0.0134674	0.014769	0	0	0.0132947	0.0147171	0
314.8	0	0	0.0039285	0.00525803	0.00307093	0	0	0	0.00392533	0.00228824	0.0034456	0	0	0	0.00338745
315	0	0.0120061	0.0121542	0	0	0.0081535	0	0.0141849	0.00662943	0	0	0	0.00785693	0.00797352	0.01125
315.2	0.151911	0.157286	0.0925964	0.16693	0.145911	0.155175	0	0.165753	0.164642	0.175214	0.226196	0.157223	0.151378	0.144663	0.147127
315.4	0	0	0.000153852	0	0	0	0	0	0	0	0	0	0	0	0
315.6	0	0.00427101	0.00238143	0	0.00470911	0	0	0	0.00411874	0.00449599	0	0	0.00400657	0.00408757	0.00239899
315.8	0	0	0	0	0	0	0	0	0	0	0	0	0	0	0
316	0	0	0.00453669	0	0	0	0	0	0	0.00539843	0	0	0.00617641	0	0
316.2	0.146195	0.166109	0.105026	0.197447	0.171963	0.158495	0.156972	0.205103	0.194618	0.215214	0	0.176645	0.180215	0.168463	0.166921
316.4	0	0	0	0	0	0	0	0	0	0	0	0	0	0	0
316.6	0.00797995	0.00680587	0.00419459	0.00954219	0.00958721	0.00854582	0	0.00536553	0	0.00828973	0	0	0.00818621	0.00718968	0.00468452
316.8	0	0	0	0.00229159	0	0.00185103	0	0	0	0	0	0.00235746	0	0	0.00124899
317	0.00811087	0	0.00701809	0	0	0	0.00956553	0	0	0.00404389	0	0	0.010369	0.00741759	0.0108816
317.2	0.171297	0	0.0873698	0.163124	0.133889	0.15913	0.114616	0.166242	0.153368	0.173808	0.203306	0.134432	0.141405	0.132078	0.129617
317.4	0	0	0	0	0	0	0	0	0	0	0	0	0	0	0
317.6	0.00294818	0.00284272	0.00118862	0	0.0040813	0.0034692	0	0	0.00289561	0	0	0	0.00347945	0.00244214	0
317.8	0	0	0	0	0	0	0	0	0	0	0	0	0	0	0
318	0	0	0	0	0	0	0.0019672	0	0.0023295	0	0	0	0	0	0
318.2	0.119221	0.133415	0.0791973	0.161838	0.140197	0.11492	0.0991238	0.140408	0.144098	0.161923	0.17109	0.10953	0.13157	0.117445	0
318.4	0	0	0	0	0	0	0	0	0	0	0	0	0	0	0
318.6	0	0	0	0.0047259	0.00520857	0.00404767	0	0	0	0.00365646	0	0	0.003449	0	0.00224633
318.8	0.00919449	0	0.0106052	0.0163733	0.0154814	0.00923142	0	0.0195512	0.0151266	0.0161234	0	0.0145487	0.0151101	0.0119838	0.0130698
319	0	0	0.00110804	0	0	0	0	0	0	0	0	0	0	0	0
319.2	0.097128	0.108446	0.066672	0.128307	0.114752	0.0956309	0.0826635	0.113237	0.116419	0.125309	0.14896	0.0974073	0.106187	0.10074	0.0989428
319.4	0	0	0	0	0	0	0	0	0	0	0	0	0	0	0
319.6	0.00871148	0.00657818	0.00388156	0	0.0075844	0.00905507	0	0	0.0060316	0.0061373	0	0	0.00612093	0.0056758	0.00411764
319.8	0	0	0	0	0	0	0	0	0	0	0	0	0	0	0
320	0	0	0.00171014	0	0	0	0	0	0	0	0	0	0	0	0
320.2	0.0675124	0.0705393	0.0396842	0.0803712	0.073383	0.0627898	0	0.0710861	0.0758563	0.081396	0.0992268	0	0.0736081	0.0677894	0.0688353
320.4	0	0	0	0	0	0	0	0	0	0	0	0	0	0	0
320.6	0.00589849	0.00522611	0.00288318	0.00598563	0.0066682	0.00653774	0	0	0.00445508	0.00598507	0	0	0.00526774	0.00465805	0
320.8	0.00239103	0.00198722	0	0.00269893	0.00155616	0	0	0	0	0	0	0	0.00260883	0	0
321	0	0	0.0169646	0	0	0	0	0	0	0	0	0	0	0	0
321.2	0.0691019	0	0.0271973	0.0659587	0.0646846	0.0651102	0	0.0531406	0.0648672	0.0673926	0	0.0423905	0.0639691	0.0579981	0.0603634
321.4	0	0	9.05247e-05	0	0	0	0	0	0	0	0	0	0	0	0
321.6	0.0083681	0.00568414	0.00405736	0.00648702	0.00558858	0.00758802	0	0.00281531	0.00501831	0.00519184	0	0	0.00470399	0.00465103	0
321.8	0	0	0	0	0	0	0	0	0	0	0	0	0	0	0
322	0.0322904	0.0640823	0.0567894	0.0486625	0.0647316	0.0421636	0.040866	0.0547152	0.0565342	0.0441814	0	0.0599436	0.0541682	0.0596717	0.0656743
322.2	0.0448736	0.0390954	0.0149044	0.0591102	0.0505316	0.0410919	0	0	0.0535563	0.0669158	0	0	0.0478294	0	0.0418369
322.4	0	0	0	0	0	0	0	0	0	0	0	0	0	0	0
322.6	0.00702412	0.011069	0.00502324	0.0139136	0.0149298	0.00801069	0	0	0.0104487	0.0104589	0.0103274	0.00471076	0.00963814	0.010836	0.00798632
322.8	0	0	0	0	0	0	0	0	0	0	0	0	0.00205745	0.00104861	0
323	0.0408678	0.0891121	0.0445611	0.0727216	0.0734937	0.0526842	0.0773698	0.0875472	0.0786551	0.0806027	0.0975159	0.0916197	0.0769168	0.0721446	0.072717
323.2	0.0725144	0.0488359	0.0373464	0.0561917	0.054609	0.0575304	0.0340121	0.0410091	0.0494035	0.0492758	0.0894361	0	0.0478088	0.0482268	0
323.4	0	0	0	0	0	0	0	0	0	0	0	0	0	0	0
323.6	0.00513777	0	0.00226169	0	0	0.0062053	0	0	0.00487001	0.00469141	0	0	0.00489611	0.00512797	0.00258615
323.8	0	0	0	0	0	0	0	0	0	0	0	0	0	0	0
324	0	0	0.00902206	0	0	0	0	0	0	0	0	0	0	0	0
324.2	0.0982962	0.105487	0.0542046	0.124559	0.109373	0.0983039	0	0.0989757	0.111458	0.124009	0.138453	0.0612436	0.106254	0.101723	0.0905559
324.4	0	0	0	0	0	0	0	0	0	0	0	0	0	0	0
324.6	0.00668195	0	0.00302687	0	0.00697693	0.00668734	0	0.00347476	0.00603207	0	0	0	0.00641919	0.00582289	0
324.8	0	0	0.000820291	0.00140034	0	0	0	0	0.00096221	0	0	0	0	0	0.00101642
325	0	0	0.0019519	0	0	0	0	0	0	0	0	0	0	0	0
325.2	0.232026	0	0.0886432	0.125316	0.122744	0.169835	0.105892	0.0899326	0.118936	0.112784	0	0.0558289	0.10449	0.138877	0.113915
325.4	0	0	0	0	0	0.00735509	0	0	0	0	0	0	0	0	0
325.6	0	0.00631552	0.00319697	0.00856342	0	0.00750893	0	0.00427921	0.00723723	0	0.00804186	0	0	0.00748932	0.0046213
325.8	0	0	0	0	0	0	0	0	0	0	0	0	0	0	0
326	0.00268634	0.00569956	0.00395587	0	0	0.00550353	0	0.00413778	0	0	0	0	0	0	0
326.2	0.199641	0.172829	0.102764	0.213333	0.184635	0.228866	0.189151	0.250583	0.275248	0.278227	0.360506	0.223515	0.271536	0.254878	0.255553
326.4	0	0	0	0	0	0	0	0	0	0	0	0	0	0	0
326.6	0.00617273	0.00645726	0.00396633	0.00830073	0.00792876	0.00654766	0	0.00405031	0.00662901	0.00697316	0.00703849	0	0.00680599	0.0065751	0.0044813
326.8	0	0	0.00127491	0	0	0	0	0.00246929	0.00267651	0	0.001941	0	0.00171858	0.00159439	0
327	0	0	0.00661289	0	0	0	0	0	0	0	0	0	0	0	0
327.2	0	0.131469	0.0943449	0.150873	0.147825	0	0	0.142156	0.167721	0.166504	0.22014	0.126605	0.161532	0.157859	0.151667
327.4	0	0	0	0	0	0	0	0	0	0	0	0	0	0	0
327.6	0.00851025	0.0139794	0.00911709	0.0161073	0.0188173	0.0109402	0	0.00953887	0.0128375	0.0133787	0.0136103	0	0.0122735	0.0140863	0.0101224
327.8	0	0	0	0	0	0	0	0	0	0	0	0	0	0	0
328	0	0	0	0	0	0	0	0	0	0	0	0.00453326	0	0.00448724	0.00536453
328.2	0	0	0.102289	0	0.168317	0.251476	0.221434	0.302934	0.299389	0.317003	0.356377	0.260859	0.266328	0.257994	0.251021
328.4	0	0	0	0	0	0	0	0	0	0	0	0	0	0	0
328.6	0	0.00543715	0.00397982	0.00700653	0.00689127	0.00606078	0	0	0	0.00638641	0	0	0.00526894	0.00584749	0.00317066
328.8	0	0	0.00118026	0.00274452	0	0	0	0.00146722	0.00346344	0.00310067	0	0.00411902	0.00302439	0	0.00317909
329	0	0.023176	0.018793	0.0280377	0	0.0021288	0.033472	0.0330205	0	0.0278805	0	0	0	0	0
329.2	0.115361	0	0.071804	0.123936	0.107159	0.125975	0	0.133498	0.149193	0.143402	0.183519	0.116843	0.125608	0.124801	0.150195
329.4	0	0	0	0	0	0	0	0	0	0	0	0	0	0	0
329.6	0.0038858	0.00384321	0.00310141	0.0041352	0	0.00398763	0	0	0	0.00355937	0.00409943	0	0	0.00321406	0.00187416
329.8	0	0	0	0	0	0	0	0	0	0	0	0	0	0	0
330	0.0132407	0	0.0106286	0	0	0.0100826	0	0.00999009	0.00855193	0	0	0	0	0	0
330.2	0.159295	0.202076	0.128232	0.249667	0.212486	0.166596	0.150782	0.208732	0.216672	0.246129	0.344754	0.16724	0.200643	0.182055	0.177147
330.4	0	0	0	0	0	0	0	0	0	0	0	0	0	0	0
330.6	0	0.00241872	0.00252017	0	0	0	0	0	0.00269336	0	0.0034961	0	0	0	0
330.8	0	0	0	0	0.0029789	0	0	0	0.00479624	0.00282542	0	0	0.00286096	0.00287208	0.00373508
331	0	0	0.00527222	0	0	0	0	0	0	0	0	0	0	0	0
331.2	0	0.112008	0.0779452	0.132804	0.121143	0.0993425	0.0623745	0.118436	0	0.133301	0.172022	0.102272	0.113484	0.106323	0.115511
331.4	0	0	8.75598e-05	0	0	0	0	0	0	0	0	0	0	0	0
331.6	0.00839875	0.00624372	0.00351798	0.00666428	0	0.00929519	0	0	0.00591723	0	0.00574113	0	0.0056232	0.00487785	0
331.8	0	0	0	0	0	0	0	0	0	0	0	0	0	0	0
332	0	0	0	0.00372336	0.00242304	0	0	0	0.00340804	0	0	0.00186791	0	0	0
332.2	0.108974	0.117552	0.0874078	0.140624	0	0.107828	0	0.140803	0.136451	0.14654	0.239358	0.113354	0.121481	0.11678	0
332.4	0	0	0	0	0	0	0	0	0	0	0	0	0	0	0
332.6	0.0308811	0.0184887	0.0152921	0.0218369	0.0186952	0.0331002	0.00618595	0.013196	0.016065	0.0188502	0.0213021	0	0.0153466	0.0157265	0.0104923
332.8	0	0.00277693	0.00539385	0	0.00756108	0.00370869	0.0126858	0.0121107	0.00799447	0.00578573	0.00628816	0.0117348	0.00557012	0.00586401	0
333	0.0150102	0.0517367	0	0.00160876	0	0.000587926	0.0444587	0	0.00251394	0.00149595	0	0.0489866	0.0054919	0.00517245	0.0191759
333.2	0.0886468	0.0521453	0.0593474	0.0746035	0.0788722	0.0877539	0	0	0.0897072	0.0779027	0.132491	0.0434376	0.0779126	0.0810951	0.0602523
333.4	0	0	0	0	0	0	0	0	0	0	0	0	0	0	0
333.6	0.00765046	0	0.00191959	0	0	0.0085524	0	0	0.00696439	0.0071351	0.00741586	0	0.00663385	0.00671208	0
333.8	0	0	0	0	0	0	0	0	0	0	0	0	0	0	0
334	0	0	0.00337924	0	0	0	0.00261379	0	0	0	0	0	0	0	0
334.2	0.0848468	0.0883641	0.0630309	0.104577	0.0959723	0.0858442	0.0570225	0.0971071	0.0950686	0.110496	0.113683	0.0595326	0.0885084	0.0883283	0.0789997
334.4	0	0	8.67426e-05	0	0	0	0	0	0	0	0	0	0	0	0
334.6	0.00573353	0.00689776	0.00384108	0.00771787	0.00840513	0.00607275	0	0	0.00632727	0.00636019	0.00679436	0	0.00669651	0.0069359	0.0044149
334.8	0	0.00615249	0.00535204	0.0109393	0	0.00688714	0.0102654	0.0153309	0.0107675	0.0100394	0.012704	0.0117537	0.0092912	0.00869143	0
335	0.018334	0	0.014495	0	0	0	0	0	0	0	0	0	0	0	0
335.2	0.0703648	0	0.035978	0.083515	0.0778525	0.0676184	0.0327123	0.0746399	0.0767568	0.0787975	0	0	0.0726738	0.0685225	0
335.4	0	0	0	0	0	0	0	0	0	0	0	0	0	0	0
335.6	0.00742708	0.00704764	0.00625672	0	0.00756929	0.00769148	0	0	0.006327	0.00695346	0	0	0.0064423	0.00705622	0.0040628
335.8	0	0	0	0	0	0	0	0	0	0	0	0	0	0	0
336	0	0	0.00238333	0	0	0	0	0	0	0	0	0	0	0	0
336.2	0.0545541	0.0727957	0.0405204	0.0869259	0.0813491	0.062538	0	0	0.0822968	0.090964	0	0.0524353	0.0784669	0.0775248	0.07223
336.4	0	0	0	0	0	0	0	0	0	0	0	0	0	0	0
336.6	0.00727173	0.00983312	0.00476666	0.0112214	0.011423	0.00754839	0	0	0.00885831	0.00919282	0.00877521	0	0.00812517	0.00916545	0.00622185
336.8	0.0159165	0.00892832	0.010934	0.0159252	0.015681	0.00939285	0	0.0241005	0.0150585	0.0142238	0	0.0234536	0.0151248	0.0131092	0.0212225
337	0	0	0.0109797	0	0	0	0	0	0	0	0	0	0.102806	0	0
337.2	0.0816502	0	0.0430292	0.0791702	0	0.0752145	0	0.0806057	0.0974239	0.0996165	0	0	0	0.0964429	0
337.4	0	0	0	0	0	0	0	0	0	0	0	0	0	0	0
337.6	0.00411022	0.00451116	0.00110918	0.00624264	0.00390814	0	0	0	0	0	0	0	0	0	0.00293215
337.8	0	0	0	0	0	0	0	0	0	0	0	0	0	0	0
338	0	0	0.00997045	0	0	0	0	0	0	0.00141904	0	0	0	0	0
338.2	0.0818318	0.0943676	0.0507646	0.0996422	0.0947976	0.088926	0	0.0928541	0.107889	0.109728	0	0.0793832	0.100994	0.0933944	0.0876289
338.4	0	0	0	0	0	0	0	0	0	0	0	0	0	0	0
338.6	0.00470507	0	0	0.00434446	0	0.00517762	0	0.00205786	0	0.00410818	0	0	0	0.00423908	0
338.8	0	0	0.00061997	0	0	0	0	0	0.00163125	0	0	0	0.00167812	0	0
339	0	0	0.0271662	0	0	0.0028289	0.0628456	0	0	0	0	0	0	0	0
339.2	0	0.0598076	0.0412997	0.0950253	0.0765529	0.0827558	0.033212	0.068038	0.0984352	0.0963586	0.158614	0.0533024	0.0975184	0.088749	0.109811
339.4	0	0	0	0	0	0	0	0	0	0	0	0	0	0	0
339.6	0.00439436	0.00401429	0	0	0	0	0	0	0.00476587	0	0	0	0.00383586	0	0
339.8	0	0	0	0	0	0	0	0	0	0	0	0	0	0	0
340	0	0	0	0	0	0	0	0	0	0	0	0	0	0	0
340.2	0.131016	0.146206	0.0967967	0.163966	0.149005	0.157368	0.131301	0.188678	0.207749	0.209893	0.269606	0.157292	0.184728	0.176348	0.172187
340.4	0	0	0	0	0	0	0	0	0	0	0	0	0	0	0
340.6	0.0270545	0.0194733	0.0129791	0.023923	0.019626	0.0281476	0	0.0114314	0.0164595	0.0200642	0	0	0.0165169	0.0154498	0.011699
340.8	0.00370087	0.00649762	0.00543719	0.00818425	0	0.0030727	0	0.00686272	0.0056063	0.0074728	0	0.00309265	0	0.00496551	0
341	0	0	0.00302535	0	0	0	0	0	0	0	0	0	0	0	0
341.2	0.281113	0.276462	0.16537	0.287062	0.250744	0.26592	0.202109	0.252149	0.250136	0.273558	0.330464	0	0.229053	0.212784	0.207619
341.4	0	0	0	0	0	0	0	0	0	0	0	0	0	0	0
341.6	0.00751484	0.00851249	0.00387339	0.00953837	0.00902457	0.00818628	0	0.00414633	0	0.00829355	0.00784944	0	0.00740025	0.00712254	0
341.8	0	0	0	0	0	0	0	0	0	0	0	0	0	0	0
342	0	0	0.00225979	0.00725869	0	0	0	0	0	0	0.00990608	0	0.00764534	0	0
342.2	0.149152	0.157684	0.111156	0.171977	0.164145	0.168878	0.146455	0.19665	0.195359	0.214458	0	0.158243	0.173446	0.165952	0.162409
342.4	0	0	0	0	0	0	0	0	0	0	0	0	0	0	0
342.6	0.00680972	0	0.00275774	0.00793927	0.00852632	0.00735788	0	0	0.00628793	0.00596949	0.00622932	0	0.00584543	0	0
342.8	0	0	0	0	0	0.00135901	0	0	0	0	0	0	0	0	0
343	0	0	0.00250497	0	0	0	0	0	0	0	0	0	0	0	0
343.2	0.124292	0	0.0764414	0	0.136398	0.127519	0.085079	0.122936	0.144074	0.154511	0.192627	0.107012	0.131672	0.125454	0
343.4	0	0	0	0	0	0	0	0	0	0	0	0	0	0	0
343.6	0.00631539	0.00642334	0.00320913	0.00866595	0.00744161	0.0066902	0	0.00278274	0.00579432	0.00610294	0.00600806	0	0.0054761	0.00597519	0
343.8	0	0	0.000301812	0	0	0	0	0	0	0	0	0	0	0	0
344	0	0	0.074943	0	0.184298	0	0.0531485	0	0	0	0	0	0.00338384	0.00250736	0.00356712
344.2	0.245835	0.214844	0.121865	0.26669	0	0.219147	0.11872	0	0.227182	0.256873	0	0.138419	0.167746	0.172179	0
344.4	0	0	0	0	0	0	0	0	0	0	0	0	0	0	0
344.6	0.00352602	0	0	0.00554043	0.00547029	0.00395333	0	0.0020576	0.00413	0.00387998	0.003118	0	0.00377894	0.00340525	0
344.8	0	0	0	0	0.00117689	0	0	0	0.00127916	0	0	0	0.00130654	0	0
345	0	0	0.0145984	0.00321092	0	0	0	0	0	0	0	0	0	0	0
345.2	0.18715	0.193061	0.108504	0.235879	0.202893	0.167375	0.12281	0.197661	0.189922	0.21893	0	0.144501	0.166144	0.159219	0.149665
345.4	0	0	0	0	0	0	0	0	0	0	0	0	0	0	0
345.6	0.00336396	0	0.00183102	0	0	0	0	0	0	0	0	0	0.00428379	0.00348982	0.00250285
345.8	0.000360193	0	0	0	0	0	0	0	0	0	0	0	0	0	0
346	0.0982043	0.138249	0.114795	0.14439	0.196409	0.0880914	0.112531	0.123572	0.143461	0.116928	0.128628	0.0855283	0.0919061	0.111333	0.109999
346.2	0.0832973	0.0948304	0.0663113	0.118741	0.105547	0.0894092	0	0.12518	0.122502	0.129381	0.175278	0.108169	0.113819	0.104487	0.104888
346.4	0	0	0	0	0	0	0	0	0	0	0	0	0	0	0
346.6	0.00479283	0	0.00360921	0	0	0.00460911	0	0	0.00541054	0.00634354	0.00604932	0	0	0	0
346.8	0	0	0.00157026	0.00163642	0	0	0.00498514	0.00300877	0	0	0	0	0.00129697	0	0.00231531
347	0	0	0.0162709	0	0	0	0	0	0.00172736	0	0	0	0	0	0
347.2	0.0817106	0.0966597	0.0541856	0.0823874	0.113053	0.0799248	0.0488528	0.0925715	0.0966348	0.101743	0	0	0.0895001	0.0870385	0.0872824
347.4	0	0	0	0	0	0	0	0	0	0	0	0	0	0	0
347.6	0	0.00659555	0.00270263	0.00832194	0	0.00657489	0	0.00411214	0	0.00679416	0.00691512	0	0	0.00590877	0.0037351
347.8	0	0	0	0	0	0	0	0	0	0	0	0	0	0	0
348	0	0	0.022226	0	0	0	0	0	0	0.00214194	0	0	0.0036952	0.00186072	0.00246531
348.2	0.0726454	0.0657809	0.039285	0.078983	0.084343	0.0701963	0	0.0887434	0.0895502	0.100537	0	0.065173	0.081967	0.0800904	0.0760753
348.4	0	0	0	0	0	0	0	0	0	0	0	0	0	0	0
348.6	0.00450267	0.00578183	0.00323669	0.00789013	0.00787546	0.00506194	0	0	0	0.00611407	0.00520997	0	0.00551088	0	0.00355387
348.8	0	0	0.00533303	0.00354169	0	0	0	0.00465461	0.0041788	0	0	0	0.00249168	0	0.00517164
349	0	0	0.0113085	0.00681301	0	0	0	0	0	0.00185763	0	0	0.00318511	0.00151406	0
349.2	0.0582468	0.0646127	0.035921	0.0725015	0.0709003	0.0628643	0	0.0681689	0.0776633	0.0812052	0.100237	0.056233	0.0754764	0.0725584	0.0667468
349.4	0	0	0	0	0	0	0	0	0	0	0	0	0	0	0
349.6	0.0047404	0.00595297	0.00412806	0.00755664	0.00850093	0.00552553	0	0	0.00605887	0.00559418	0	0	0.00550919	0.00541056	0.00359105
349.8	0	0	0	0	0	0	0	0	0	0	0	0	0	0	0
350	0	0	0.0128764	0	0	0	0	0	0	0	0.00113785	0	0	0	0
350.2	0.0577527	0.0622694	0.028743	0.0731497	0.0674122	0.0601251	0	0.0660924	0.0745583	0.0821958	0.0894454	0.0507856	0.0703394	0.0648466	0.0618434
350.4	0	0	0	0	0	0	0	0	0	0	0	0	0	0	0
350.6	0.00626952	0.00571097	0.00536555	0.00726965	0.00745331	0.0064816	0	0	0	0.00627453	0	0	0	0.00569897	0.00440691
350.8	0	0.0023598	0.00116829	0	0	0	0	0	0.00602356	0.00410815	0	0.00634926	0.00442693	0	0.00547293
351	0.0141504	0.0160347	0.0153282	0.0223549	0.0186288	0.0133583	0	0	0.014539	0.0263636	0	0	0	0.0124346	0
351.2	0.0753343	0.0518637	0.0275584	0	0.0575041	0.0646065	0.0373152	0	0	0.0627828	0.0969541	0.043559	0.0568463	0.0547208	0.056096
351.4	0	0	0	0	0	0	0	0	0	0	0	0	0	0	0
351.6	0.00781413	0.00787586	0.00408055	0.00851207	0	0.00807883	0	0	0.00656026	0.00666676	0	0	0.00673043	0	0.00427861
351.8	0	0	0	0	0	0	0	0	0	0	0	0	0	0	0
352	0	0	0.00662733	0.00794351	0.0070332	0	0	0	0	0	0	0	0	0	0
352.2	0.0599293	0.0591529	0.0344005	0.070582	0.0654949	0.0604204	0.0375066	0.0676785	0.0736213	0.0812965	0.0888651	0	0.0686538	0.0632495	0.0620311
352.4	0	0	0	0	0	0	0	0	0	0	0	0	0	0	0
352.6	0.00373315	0.00329426	0.00139731	0	0.00388629	0.00392842	0	0	0	0.00305687	0.00360953	0	0.00322575	0.00276491	0
352.8	0.0015211	0.00383388	0.00560862	0	0.00681935	0.00385581	0.00495979	0.00718729	0	0.00583379	0.00721456	0.00774059	0.00880328	0.00459122	0
353	0.0148498	0.0301768	0.026209	0.0222181	0.0258065	0.0137055	0.0236176	0.0252852	0.0286032	0.0200393	0.0263646	0.0298694	0.0207158	0.0206218	0.0249762
353.2	0.0730467	0.0592323	0.0462051	0.0651549	0.0665036	0.0670568	0	0.0662011	0.0710992	0.0772573	0	0.0475839	0.068534	0.0672877	0.0645648
353.4	0	0	0	0	0	0	0	0	0	0	0	0	0	0	0
353.6	0.00675363	0	0.00190818	0.0108232	0.0116113	0.00806373	0	0	0.00898234	0.00915144	0.00961369	0	0.00858366	0.00854678	0.00550615
353.8	0	0	0.00150697	0	0	0	0	0	0	0	0	0	0	0	0
354	0	0	0.00646749	0	0	0	0	0	0	0	0	0	0	0	0
354.2	0	0.118528	0.0623771	0.134634	0	0.11342	0	0.136527	0.149009	0.157445	0	0.0815339	0.133505	0.128107	0.124101
354.4	0	0	0	0	0	0	0	0	0	0	0	0	0	0	0
354.6	0.00478049	0.00579298	0.00328231	0	0	0	0	0	0.00551705	0.00547481	0	0	0.00558932	0.00505753	0
354.8	0	0	0.00507646	0	0.00726605	0	0	0.0103572	0.0101895	0.00769498	0	0	0.00879168	0.00652768	0
355	0	0.0219327	0.00927294	0	0.0163554	0	0	0.0100574	0.0182162	0	0	0	0	0.0127382	0.0163861
355.2	0.112301	0.109267	0.0778288	0.12612	0.11674	0.144693	0.103039	0.159001	0.159363	0.167901	0.196662	0.12542	0.145765	0.139703	0.140786
355.4	0	0	0	0	0	0	0	0	0	0	0	0	0	0	0
355.6	0.00448139	0.00601485	0	0	0.00708274	0.00510241	0	0	0	0.00503404	0	0	0.00517273	0.00582196	0.00385888
355.8	0	0	0	0	0	0	0	0	0	0	0	0	0	0	0
356	0	0	0.0065209	0	0	0	0	0	0	0	0	0	0	0	0.00526536
356.2	0.134633	0.169066	0.124279	0.19701	0.192357	0.167798	0.17195	0.252608	0.23158	0.24114	0	0.208222	0.198392	0.196803	0.204775
356.4	0	0	0	0	0	0	0	0	0	0	0	0	0	0	0
356.6	0	0.0075313	0.00374225	0	0.00915059	0.00700402	0	0.00438736	0.00721304	0.00660346	0	0	0.00647584	0.00728378	0
356.8	0	0.00538201	0.00238143	0	0	0	0	0	0.0070732	0.00695001	0	0.00495187	0.00734648	0.00643086	0
357	0	0	0.044696	0	0	0	0.0322204	0	0.012045	0	0	0	0	0	0.0101056
357.2	0.137964	0.166563	0.0785131	0.176979	0.124946	0.135095	0	0	0.160479	0.175333	0.215964	0	0.144112	0.100051	0.139299
357.4	0	0	0	0	0	0	0	0	0	0	0	0	0	0	0
357.6	0.00354184	0.00542953	0.00247228	0.00632856	0	0	0	0	0.00455954	0.00472237	0	0	0	0.00444721	0.00321014
357.8	0	0	0	0	0	0	0	0	0	0	0	0	0	0	0
358	0.00266528	0	0.00742558	0.00603571	0	0	0	0.00397715	0.00701716	0.00713396	0.00835268	0	0.00637432	0.00496373	0.00604132
358.2	0.124401	0.150334	0.107668	0.171305	0.157803	0.127816	0	0.161757	0.162076	0.171586	0	0.134709	0.147497	0.137662	0.134839
358.4	0	0	0	0	0	0	0	0	0	0	0	0	0	0	0
358.6	0.00335981	0	0.00208494	0.00417529	0	0.00295008	0	0	0.00348509	0	0	0	0.00321234	0.00384366	0
358.8	0.00376708	0.00764216	0.00298201	0.0114075	0.00955204	0.00482924	0	0.00919217	0.00920133	0.0111728	0.0111251	0.00858924	0.00963165	0.00771084	0.00692126
359	0	0	0.0019576	0	0	0	0	0	0	0	0	0.00738699	0	0	0
359.2	0	0.13262	0.0929005	0.15766	0.141676	0.109738	0	0.147824	0.137077	0.154345	0.195079	0.116892	0.12405	0.12149	0.118049
359.4	0	0	0	0	0	0	0	0	0	0	0	0	0	0	0
359.6	0	0.00467996	0	0.00610615	0.00587798	0.00470062	0	0	0	0.00476614	0	0	0	0.00460372	0
359.8	0	0	0	0	0	0	0	0	0	0	0	0	0	0	0.00163722
360	0	0	0.00454239	0	0	0	0	0	0	0.00224772	0	0	0	0	0
360.2	0.0859957	0.0989854	0.05544	0.119089	0.108838	0.0889942	0.0701233	0.109336	0.105608	0.118641	0	0.0863279	0.0947127	0.0921494	0.089687
360.4	0	0	0	0	0	0	0	0	0	0	0	0	0	0	0
360.6	0	0	0.00534254	0.00937692	0.00814903	0.00800547	0	0	0.0076199	0	0.00777269	0	0.00788831	0	0.00520115
360.8	0	0	0.000374415	0	0	0	0	0	0	0	0	0	0	0	0
361	0	0	0.010362	0.0037555	0.00475548	0	0	0	0	0	0	0	0	0	0
361.2	0.0620219	0.0683497	0.0343815	0.0764122	0.0756393	0.0600742	0	0.0737497	0	0.0800427	0.0724882	0.0629912	0.0700721	0.0646916	0.0644875
361.4	0	0	0	0	0	0	0	0	0	0	0	0	0	0	0
361.6	0.00582938	0.00590586	0.00220658	0.00728704	0.00675151	0.00643376	0	0	0	0.00628137	0.00637842	0	0.00538147	0.00549626	0.00307711
361.8	0	0	0.000964546	0	0	0	0	0	0	0	0	0	0	0	0
362	0	0.0696207	0.0502514	0.0505467	0.0655925	0.0428781	0.0564338	0.0718603	0.0689408	0.0533884	0.0784417	0.0701251	0.057523	0.0636186	0.0648328
362.2	0.0374468	0.0435645	0.0276725	0.0554094	0.05236	0.0509142	0.0447716	0.072091	0.0738981	0.0854551	0.0955666	0.0503576	0	0.067619	0.0662524
362.4	0	0	0	0	0	0	0	0	0	0	0	0	0	0	0
362.6	0.00613698	0	0.00317587	0.0080787	0.00800413	0.00675767	0	0	0.00617368	0.00681532	0	0	0	0.00633732	0
362.8	0.00343672	0.00188464	0	0	0	0	0	0.00294391	0.00169222	0.00249823	0.00328393	0	0.0028028	0.00193211	0
363	0	0	0.012789	0	0	0	0	0.00450738	0	0	0	0.00324609	0	0	0
363.2	0.0589995	0.0606485	0.0337543	0.0725395	0.0710473	0.0633391	0	0.060994	0	0.0824407	0	0.0557156	0.0741985	0.072505	0.0702238
363.4	0	0	0	0	0	0	0	0	0	0	0	0	0	0	0
363.6	0.00747574	0.00820591	0.00539765	0	0	0.0077639	0	0	0.0065522	0.00664663	0	0	0.00621649	0.00687743	0
363.8	0	0	0	0	0	0	0	0	0	0	0	0	0	0	0
364	0.00544157	0	0.00419459	0	0	0	0	0	0	0	0	0	0	0	0.00223415
364.2	0.188653	0.160281	0.0932996	0.195303	0.143758	0.169178	0.0982189	0.163425	0.16794	0.207762	0.208119	0.125463	0.156012	0.144899	0.134898
364.4	0	0	0	0	0	0	0	0	0	0	0	0	0	0	0
364.6	0.00567605	0.00704394	0.00435613	0.00857505	0.00788666	0.00660309	0	0.00492944	0.00584304	0.00607248	0.00655387	0	0	0.00582593	0
364.8	0.00107861	0	0	0.00161785	0	0	0	0	0	0	0	0	0	0	0
365	0	0	0.00445687	0.00286144	0.00267771	0	0	0	0.00222773	0	0	0	0	0	0
365.2	0.0877355	0.0797783	0.0443938	0.0926325	0.0788517	0	0	0.0810995	0.0838982	0.098135	0	0.0601767	0	0.0761828	0.0743963
365.4	0	0	0	0	0	0	0	0	0	0	0	0	0	0	0
365.6	0	0.00560129	0.00291454	0.00650236	0.00622762	0	0	0	0	0.00424861	0	0	0	0.004307	0.00317392
365.8	0	0	0	0	0	0	0	0	0	0	0	0	0	0	0
366	0.0723465	0.0888101	0.0803756	0.0931906	0.123443	0.0266621	0.0517052	0.0583255	0.0403466	0	0	0	0	0	0
366.2	0	0.0588295	0.0291549	0.0772058	0.0658607	0	0	0	0.0891842	0.123377	0	0.0571924	0.0887689	0.0861402	0.0790084
366.4	0	0	0	0	0	0	0	0	0	0	0	0	0	0	0
366.6	0.00359197	0.00516782	0.00234532	0	0.00624006	0.00352626	0	0	0	0	0	0	0.00389587	0.00401444	0
366.8	0	0	0.0008144	0.00215902	0	0	0	0	0.00322606	0	0	0	0	0.00158257	0.00230609
367	0	0	0.0259751	0	0	0.000679294	0	0	0	0	0	0.00762807	0.00762926	0	0
367.2	0.0817668	0	0.0267222	0	0.0825858	0.0728901	0	0.0725566	0.0790524	0.0861375	0	0	0.0666208	0.0668526	0
367.4	0	0	0	0	0	0	0	0	0	0	0	0	0	0	0
367.6	0.00363473	0.00470339	0.00220848	0	0.00626096	0.00431843	0.00184606	0	0	0.00484647	0	0	0	0.0039558	0
367.8	0	0	0	0	0	0	0	0	0	0	0	0	0	0	0
368	0.0319597	0.0392025	0.0300482	0.0306295	0.0506796	0	0.0289088	0	0.00286934	0	0	0	0.0051479	0.0036511	0.00420573
368.2	0.0487643	0.0503141	0.023953	0.0720251	0	0.0709539	0	0	0.0756527	0.0927903	0.0964093	0.0509986	0.0719969	0.0677992	0.0600665
368.4	0	0	0	0	0	0	0	0	0	0	0	0	0	0	0
368.6	0.00450467	0.00469689	0.00249927	0.00503496	0.00464181	0.00516725	0	0	0	0.00435062	0	0	0	0	0.00270442
368.8	0	0.00121292	0.0009138	0	0.00188225	0	0.00542279	0.0036359	0	0.0023934	0	0	0.00338932	0.00302841	0.00399223
369	0.0152718	0	0.000916651	0	0	0	0.011519	0	0	0	0	0	0	0	0.0113998
369.2	0.0701879	0.0714359	0.0513157	0.0829221	0.0827343	0.0985591	0.062597	0.103364	0.114438	0.120393	0	0.0859391	0.10343	0.0982108	0.0914466
369.4	0	0	0	0	0	0	0	0	0	0	0	0	0	0	0
369.6	0.00397697	0	0.00342865	0.00636766	0	0.00567357	0	0	0.00514718	0.00506605	0	0	0.00497525	0.00535831	0
369.8	0	0	0	0	0	0	0	0	0	0	0	0	0	0	0
370	0	0	0.0118634	0.00798884	0	0	0	0	0	0.00958204	0	0	0.0106361	0	0
370.2	0.0664398	0.0819146	0.0434663	0.0838019	0.0930951	0.101855	0.106826	0.150932	0.13977	0.142156	0	0.132859	0.120078	0.12088	0.125395
370.4	0	0	0	0	0	0	0	0	0	0	0	0	0	0	0
370.6	0	0	0	0.00628061	0.00691616	0.00508798	0	0.0022805	0.00495945	0.00514668	0	0	0.00455581	0.00588734	0.00416775
370.8	0	0.00200177	0.0017149	0	0.00518264	0	0	0.00737649	0.00732818	0.00528536	0	0	0.00659775	0	0
371	0.00919891	0	0.00437495	0	0	0	0	0	0	0	0.0037914	0	0	0	0
371.2	0.0824567	0.0997342	0.0587185	0.106954	0.100111	0.0921003	0.0742528	0.107764	0.1087	0.11661	0.136244	0.0944343	0.095824	0.0946471	0.0977932
371.4	0	0	0	0	0	0	0	0	0	0	0	0	0	0	0
371.6	0.00678577	0.00763244	0.0026057	0.0101127	0.00886491	0.00744199	0	0.00354179	0.00738274	0.00726226	0	0	0.00754434	0.00806416	0.00546147
371.8	0	0	0	0	0	0	0	0	0	0	0	0	0	0	0
372	0	0	0	0	0	0	0	0	0	0	0	0	0	0	0
372.2	0.0861315	0	0.0603815	0.11731	0.106402	0.0958748	0	0	0.121706	0	0.162466	0	0.11242	0.106442	0.105579
372.4	0	0	0	0	0	0	0	0	0	0	0	0	0	0	0
372.6	0.0212704	0.0104404	0.0126883	0.0143526	0.0119994	0.017045	0	0.00608161	0.00994237	0.00932216	0	0	0.00972578	0.00993303	0.0064311
372.8	0	0	0.00171628	0	0.0035621	0.00127717	0	0.00360906	0	0.00413888	0.00345432	0	0.00476104	0.00353896	0.00479741
373	0	0	0.00222748	0	0.00170953	0	0.0495	0	0	0	0	0	0.00161036	0.000785294	0.000921196
373.2	0.113356	0.118806	0.0769926	0.134551	0.123118	0.107107	0.0778448	0.12746	0.124049	0.131019	0	0.106386	0.111532	0.106462	0.103187
373.4	0	0	0	0	0	0	0	0	0	0	0	0	0	0	0
373.6	0.00675603	0.00624381	0	0	0.00634163	0.00677353	0	0	0.00572229	0	0	0	0.00627738	0.00563135	0.00382825
373.8	0.000989334	0	0	0	0	0	0	0	0	0	0	0	0	0	0
374	0	0.00423464	0.0015963	0	0.00391384	0	0.0114248	0.00371217	0.00515707	0	0	0.00259088	0.00443052	0	0
374.2	0.196556	0.223713	0.129772	0.237431	0.216443	0.234522	0.174956	0.251768	0.251606	0.247957	0.364761	0.182734	0.226352	0.216205	0.198638
374.4	0	0	0	0	0	0	0	0	0	0	0	0	0	0	0
374.6	0.0290341	0.0233263	0.0100959	0.029555	0.0203067	0.0231375	0.00427655	0	0.0172189	0.0215573	0	0	0.0160602	0	0.0107617
374.8	0.00128814	0	0.00166339	0.00564018	0.0058492	0.00208227	0	0	0.00585513	0	0	0.00403539	0	0.00320905	0.00402975
375	0	0	0.00539765	0	0.00872682	0	0	0.00687213	0.0109373	0	0	0	0	0	0.0076317
375.2	0.105097	0.131096	0.0922163	0.136669	0.134393	0.113551	0.0755873	0	0.135527	0.142665	0	0	0.123845	0.120563	0.115598
375.4	0	0	0	0	0	0	0	0	0	0	0	0	0	0	0
375.6	0.00979088	0.0119687	0.00597353	0.0142339	0	0.00952442	0	0	0.0104557	0.0116602	0	0.00253113	0.0112518	0.00992095	0
375.8	0	0	0	0	0	0	0	0	0	0	0	0	0	0	0
376	0	0	0.00171033	0	0	0	0	0	0.00320328	0	0	0	0.00138808	0	0
376.2	0.0908494	0.104439	0.0607426	0.118052	0.117087	0.0987261	0	0.115342	0.120239	0.137567	0	0	0.108718	0.106286	0.101005
376.4	0	0	0	0	0	0	0	0	0	0	0	0	0	0	0
376.6	0.015816	0	0.00875009	0.017128	0.0160298	0.0161006	0	0.0103689	0.0135781	0.0160474	0	0	0.0127497	0.0129951	0.00954858
376.8	0	0	0.0028332	0	0	0.00263901	0	0	0	0	0	0	0.00420245	0.00328847	0.00122219
377	0.360478	0.543802	0.240424	0.59949	0.547147	0.370493	0.433471	0.607165	0.535646	0.672923	0	0.447608	0.47516	0.450666	0.447799
377.2	0	0	0	0	0	0	0	0	0	0	0	0	0	0	0
377.4	0	0	0	0	0	0	0	0	0	0	0	0	0	0	0
377.6	0.0742344	0.0491376	0.0372426	0.0561301	0.0412786	0.078291	0.0180615	0.0357347	0.0394418	0.0472026	0.0563283	0.0145604	0.0410059	0.0384515	0.0278758
377.8	0	0	0	0	0	0	0	0	0	0	0	0	0	0	0
378	0.0626522	0.101301	0.00185402	0	0.100494	0	0.085048	0	0.0985331	0.130177	0	0.138701	0	0	0.0891037
378.2	0.0798356	0.0664654	0.0837967	0.0833269	0.0694283	0.0926282	0.0548325	0	0.0953562	0.101419	0.118801	0	0.0874745	0.08602	0.0708262
378.4	0	0	0	0	0	0	0	0	0	0	0	0	0	0	0
378.6	0.0139842	0	0.00788742	0.0137372	0	0.0148899	0	0.00652472	0.00904041	0.0113075	0	0	0.0100051	0.00896568	0.00742392
378.8	0.00314804	0	0.00290903	0.00307982	0.00197645	0.00346022	0	0	0.00331569	0.00410419	0.0170773	0	0	0.00201114	0
379	0.174734	0.235626	0.11261	0.263005	0.238485	0.17866	0.182189	0.269092	0.251651	0.307483	0	0.203212	0.226556	0.215145	0.210773
379.2	0	0	0	0	0	0	0	0	0	0	0	0	0	0	0
379.4	0	0	0	0	0	0	0	0	0	0	0	0	0	0	0
379.6	0	0.00377276	0	0.0052232	0.00479433	0.00396208	0	0	0	0	0	0	0.00337531	0	0.00178484
379.8	0	0	0	0	0	0	0	0	0	0	0	0	0	0	0
380	0	0	0.0112229	0	0	0	0.0376461	0	0.00447432	0	0.00427467	0	0	0	0
380.2	0.0713078	0.0624106	0.0340204	0.0578182	0.0525483	0.0571353	0.0264358	0	0.0809779	0.114993	0	0	0.0669367	0.0637125	0.0842403
380.4	0	0	0	0	0	0	0	0	0	0	0	0	0	0	0
380.6	0.00369286	0.00359464	0.00247608	0	0.004505	0.00405791	0	0	0.0032039	0.00385441	0	0	0	0	0
380.8	0.00390936	0.00333376	0.00344076	0	0.00242737	0.00407585	0	0	0	0.00497119	0	0	0.00381124	0.00212702	0
381	0	0	0.0109911	0	0	0	0	0	0	0	0	0.00392366	0	0	0
381.2	0.078708	0.0778818	0.0407143	0	0.0848484	0	0.0414447	0.0864386	0.0804265	0.0975726	0.113703	0.0636636	0.0823133	0.0806851	0.0731782
381.4	0	0	0	0	0	0	0	0	0	0	0	0	0	0	0
381.6	0.00354112	0.00395904	0	0	0	0.00448203	0	0	0	0.00428436	0	0	0.00303459	0	0.00213461
381.8	0	0	0	0	0	0	0	0	0	0	0	0	0	0	0
382	0.0129627	0.0171031	0.0120888	0	0.0210468	0	0	0	0	0	0	0	0	0	0.00207006
382.2	0	0.0584539	0.0361871	0.0772536	0.064243	0	0	0.0679941	0.0738446	0.0804225	0	0.0503893	0.0663992	0.0633427	0.0578152
382.4	0	0	0	0	0	0	0	0	0	0	0	0	0	0	0
382.6	0.00514956	0.0068344	0.00486549	0.00669291	0.0120521	0	0	0.00321913	0.00452972	0.0058953	0	0	0	0	0
382.8	0	0	0.001732	0	0	0	0	0	0.000220123	0	0.00079819	0	0	0	0
383	0.000961	0	0.00975569	0	0	0	0	0	0	0	0	0	0	0	0
383.2	0.265044	0.24323	0.158929	0.296315	0.237729	0.256529	0.149045	0.243185	0.259294	0.288771	0.336184	0.169546	0.235764	0.21599	0.195114
383.4	0	0	0	0	0	0	0	0	0	0	0	0	0	0	0
383.6	0.00920253	0.013543	0.0100389	0.0173725	0.0208778	0.0112154	0	0	0.0134868	0.0155555	0	0.00466514	0.014002	0.0133296	0.0109339
383.8	0	0	0	0	0	0	0	0	0	0	0	0	0	0	0
384	0.0147949	0.0153349	0.0105634	0.0160655	0	0	0	0	0	0	0	0.0123664	0.00362599	0.0101151	0
384.2	0.101828	0.100018	0.0564473	0.121306	0.0924476	0.10203	0.0633657	0.10968	0.111777	0.12637	0	0.0733268	0.104033	0.095346	0.0896113
384.4	0	0	0	0	0	0	0	0	0	0	0	0	0	0	0
384.6	0.00688747	0	0.00485599	0	0.0109044	0	0	0.00405069	0.00848992	0	0	0.00309908	0.00714567	0.00844554	0
384.8	0	0	0.000363962	0	0	0	0	0	0	0	0	0	0	0	0
385	0	0	0.00612368	0.00951117	0	0	0	0	0	0	0	0	0	0	0.00779423
385.2	0	0.096135	0.0609137	0.108526	0.103156	0.0961297	0	0.104609	0.108537	0.115217	0	0.0865518	0.0987135	0.0966955	0.0889201
385.4	0	0	0	0	0	0	0	0	0	0	0	0	0	0	0
385.6	0.00586293	0.00539799	0.00374985	0.00658708	0.00736475	0	0	0	0.00502414	0.00578005	0	0	0.0049814	0.00462415	0.00380203
385.8	0	0	0	0	0	0	0	0	0	0	0	0	0	0	0
386	0	0.00617116	0.0048807	0.00389184	0	0	0	0	0	0	0	0	0.00756847	0	0
386.2	0.0653716	0.0701339	0.0435233	0	0.0781827	0.0662119	0.0435928	0	0.0758677	0.0838669	0	0.0659122	0.0702332	0.0665047	0.0655467
386.4	0	0	0	0	0	0	0	0	0	0	0	0	0	0	0
386.6	0.0271602	0.0470814	0.0237003	0.0583842	0.061259	0.032757	0.0160152	0.0278892	0.0468478	0.0462868	0	0.01547	0.0442804	0.046219	0.0350742
386.8	0	0	0.0020093	0	0	0	0	0	0.000936332	0	0	0	0.000577964	0	0
387	0	0	0	0.00222067	0	0	0	0	0	0	0	0	0	0	0
387.2	0.123903	0.16189	0.101472	0.175529	0.162753	0.125018	0	0.160709	0.164143	0.174488	0	0.125771	0.148166	0.143765	0.136076
387.4	0	0	0	0	0	0	0	0	0	0	0	0	0	0	0
387.6	0.00688052	0.00977205	0.00320628	0.0107406	0.0113097	0.00970085	0	0	0.0107354	0.0100965	0.0113553	0	0.0104942	0.00967014	0.00764555
387.8	0	0	0	0	0	0	0	0	0	0	0	0	0	0	0
388	0	0	0.00903214	0	0	0	0	0	0	0	0	0	0	0	0
388.2	0.0790038	0.105874	0.0623771	0.114011	0.113142	0.0886499	0	0.121661	0.118556	0.122067	0.160427	0.100597	0.102591	0.101246	0.101946
388.4	0	0	0	0	0	0	0	0	0	0	0	0	0	0	0
388.6	0.00330641	0	0.00048845	0.00397833	0	0.00369538	0	0	0.00225895	0	0.00489103	0	0.00422207	0	0
388.8	0	0	0	0	0	0	0	0	0	0	0	0	0	0	0
389	0	0	0.00137488	0	0	0	0	0	0	0	0	0	0	0	0
389.2	0.0720238	0.0880495	0.0482368	0.0964394	0.0947306	0.0728563	0.0609412	0.0931489	0.0933105	0.102978	0	0.084538	0.0849372	0.0801956	0.0820713
389.4	0	0	0	0	0	0	0	0	0	0	0	0	0	0	0
389.6	0	0.00348235	0	0	0.00506069	0	0	0	0	0.00385129	0	0	0.00349786	0	0
389.8	0	0	0	0	0	0	0	0	0	0	0	0	0	0	0
390	0.00252679	0.00342287	0.00169779	0.00288899	0.00128644	0.00250369	0	0	0	0	0	0	0	0.00282066	0.003264
390.2	0.0595826	0.0793131	0.0569795	0.0868513	0.0855223	0.0626042	0.0582268	0.0805203	0.0857618	0.0909693	0	0	0.077697	0.0720934	0.0718062
390.4	0	0	0	0	0	0	0	0	0	0	0	0	0	0	0
390.6	0.00436963	0.00615179	0.00351798	0.00829265	0.0083557	0	0	0	0.00483299	0.00657035	0	0	0.00607948	0.00631351	0
390.8	0	0.00508974	0	0	0	0	0	0	0	0	0	0	0.00134908	0.00125979	0
391	0	0	0.0130019	0	0	0	0	0	0	0	0	0	0	0	0
391.2	0.0517102	0	0.0403589	0	0.114922	0.050638	0	0	0.12805	0.083501	0	0.0783626	0.0757115	0.0733234	0.0742503
391.4	0	0	0	0	0	0	0	0	0	0	0	0	0	0	0
391.6	0.0041734	0.0055937	0.00237003	0	0.0064693	0	0	0.0026848	0.00553657	0.00562022	0.00549979	0	0.00500499	0.00537731	0
391.8	0	0	0	0	0	0	0	0	0	0	0	0	0	0	0
392	0	0	0.00591689	0.0055427	0	0	0	0.00394816	0	0	0	0	0.0029092	0	0
392.2	0.0566195	0.0696315	0.0356169	0.0809006	0	0.0633168	0	0.0845071	0.0859262	0.0932035	0.102735	0	0.0780439	0.0734902	0.0674483
392.4	0	0	0	0	0	0	0	0	0	0	0	0	0	0	0
392.6	0.00626658	0.00896468	0	0.00926492	0.00949069	0.00709892	0	0	0.00676662	0.00718114	0	0	0.0073497	0.00726789	0.00618657
392.8	0.00137838	0	0.00414441	0.00390662	0.00317892	0	0	0.00797312	0.00418208	0.00452413	0	0	0.00355019	0.0024277	0.00304841
393	0	0.00918513	0.00629853	0.00285385	0	0	0	0	0	0	0.00278768	0	0.00189107	0	0
393.2	0.0717022	0.0859484	0.0530871	0	0.0918064	0.0887636	0	0.112592	0.117244	0.130244	0	0.0853593	0.105398	0.0989836	0.0962358
393.4	0	0	0	0	0	0	0	0	0	0	0	0	0	0	0
393.6	0.00519162	0.0073118	0.00376011	0	0.0109624	0.00473	0	0	0.00482193	0	0	0	0.00490732	0	0.00335594
393.8	0	0	0	0	0	0	0	0	0	0	0	0	0	0	0
394	0	0.0016695	0.00161131	0	0	0	0	0	0.00125269	0	0	0	0.000855203	0	0
394.2	0.0523992	0.0620601	0.0392128	0.068684	0	0.054829	0.0355853	0	0.0696028	0.078597	0	0.0491544	0.0669455	0.0613311	0.0606192
394.4	0	0	0	0	0	0	0	0	0	0	0	0	0	0	0
394.6	0	0.0076981	0.00535014	0.0092333	0	0	0	0.00413434	0.00750394	0	0	0	0.00661289	0.00712948	0.00490224
394.8	0	0	0.00232536	0	0.00405314	0	0	0	0	0	0.00246803	0.00588877	0	0.00395964	0
395	0	0.00161116	0.00557403	0	0	0	0	0	0	0	0	0	0.00150135	0	0
395.2	0.18213	0.219144	0.144748	0.247472	0.259347	0.162545	0.132615	0.18735	0.21609	0.249719	0	0.147334	0.180389	0.171339	0.151457
395.4	0	0	0	0	0	0	0	0	0	0	0	0	0	0	0
395.6	0	0	0	0	0	0.00614845	0	0	0	0.00513468	0.00611485	0	0.00554274	0.00490896	0.00347642
395.8	0	0	0	0	0	0	0	0	0	0	0	0	0	0	0
396	0	0	0.00088016	0	0	0	0	0	0	0	0.00284952	0	0	0.00206883	0
396.2	0.099701	0.122719	0.0777794	0.138201	0.151431	0.122672	0.0680131	0.123987	0.150618	0.146317	0	0.0846638	0.142837	0.139909	0
396.4	0	0	0	0	0	0	0	0	0	0	0	0	0	0	0
396.6	0.0155298	0.0212093	0.0125476	0.0235029	0	0.0278714	0.00757835	0.0200419	0.0322474	0.0247624	0	0.0103377	0.0297525	0.0325247	0
396.8	0.00326111	0.00334362	0	0	0	0	0	0.00432354	0	0.00519879	0.00505569	0	0	0	0
397	0	0	0.00179795	0.00457153	0	0	0	0.00196513	0	0	0.00239765	0.00235162	0	0	0
397.2	0.110142	0.103463	0.0661213	0.142058	0.138664	0.117187	0.0500209	0	0	0.123375	0	0.0927996	0.105914	0.130702	0.0853627
397.4	0	0	0	0	0	0	0	0	0	0	0	0	0	0	0
397.6	0.00818063	0	0.0045823	0.0104492	0.00958835	0	0	0	0.00884423	0.00821984	0	0	0	0.00793475	0
397.8	0	0	0	0	0	0	0	0	0	0	0	0	0	0	0
398	0	0.00120509	0.00114092	0	0	0	0	0	0	0	0	0.00178336	0	0	0
398.2	0	0	0.0364228	0.0770881	0.0716713	0.0629733	0.0423323	0	0.0727524	0.0799816	0	0.0524372	0	0.0659156	0.0603521
398.4	0	0	0	0	0	0	0	0	0	0	0	0	0	0	0
398.6	0.00464481	0	0.00333362	0.00711871	0.00698381	0.00492935	0	0	0.00529549	0.00456397	0	0	0.00507267	0.00588877	0
398.8	0	0	0.000642967	0	0	0	0	0	0	0	0	0	0	0	0
399	0	0	0	0	0	0	0	0	0	0	0	0	0	0	0
399.2	0.0731058	0.0808223	0.0421739	0.0860523	0	0	0.0574798	0.0736339	0.0865474	0.0927789	0.111172	0.0577169	0.0813062	0.0752698	0.0753155
399.4	0	0	0	0	0	0	0	0	0	0	0	0	0	0	0
399.6	0	0.00432218	0	0.00579447	0.00481791	0.00413914	0	0	0.00389517	0.0037268	0.0038713	0	0.00436458	0.00345287	0.00307145
399.8	0	0	0	0	0	0	0	0	0	0	0	0	0	0	0
400	0	0	0	0.00229647	0	0	0	0	0	0	0	0	0	0	0
400.2	0	0.0673044	0.0371184	0.0764516	0.0733195	0.0620409	0	0.066396	0.0756457	0.0820732	0.0796139	0.0579447	0.0701065	0.0647243	0.0614582
400.4	0	0	0	0	0	0	0	0	0	0	0	0	0	0	0
400.6	0	0	0.00128289	0.00490188	0	0	0	0.00326653	0	0.00463053	0.00454184	0	0	0.00489192	0.00308335
400.8	0	0	0	0	0	0	0	0	0	0	0	0	0	0	0
401	0	0	0.00548508	0	0	0	0	0	0	0	0	0	0	0	0
401.2	0	0.0786198	0.0439035	0.0858289	0.0802307	0	0	0	0.0872504	0	0	0	0.0776113	0.0735271	0.0705903
401.4	0	0	0	0	0	0	0	0	0	0	0	0	0	0	0
401.6	0.0029838	0	0	0.00386813	0	0.0026656	0	0.00154966	0.00332967	0.00319633	0	0	0.00292793	0	0
401.8	0	0	0	0	0	0	0	0	0	0	0	0	0	0	0
402	0	0	0.00466593	0	0.0061533	0	0	0	0	0	0	0	0	0	0.00527938
402.2	0.0527067	0.0630361	0.0419839	0	0.0655577	0.054033	0.0374931	0.0671993	0.0709356	0.0752393	0	0.0452086	0.0607164	0.0609171	0.0570721
402.4	0	0	0	0	0	0	0	0	0	0	0	0	0	0	0
402.6	0.00400114	0	0	0.00522586	0.00522436	0.00380763	0	0	0.00458067	0	0	0	0.00388155	0.00416795	0
402.8	0	0	0.000712908	0	0	0	0	0	0	0	0	0	0	0	0
403	0.0079821	0.0180683	0.0149709	0.0110956	0.0163424	0	0	0	0.00856679	0.00599828	0	0	0.0150867	0.0169281	0.0188693
403.2	0.0656264	0.0798735	0.0514678	0.0871702	0.0840999	0.0697331	0.0501257	0.0885619	0.0834286	0.0933358	0.104483	0.0765257	0.0738407	0.0716427	0.0763958
403.4	0	0	0	0	0	0	0	0	0	0	0	0	0	0	0
403.6	0	0.00745052	0	0.00720043	0.00313763	0.00550865	0	0.00319833	0	0.0057935	0	0	0	0.00207234	0
403.8	0	0	0	0	0	0	0	0	0	0	0	0	0	0	0
404	0	0	0.00346856	0	0	0	0.00695185	0	0	0	0	0	0	0.00418776	0
404.2	0	0.0761684	0.0510439	0	0.083665	0.0643931	0	0.0858642	0.103246	0.094443	0.10516	0.0746921	0.0885297	0.0758287	0
404.4	0	0	0	0	0	0	0	0	0	0	0	0	0	0	0
404.6	0	0	0.0132794	0	0	0	0	0	0	0	0	0	0	0	0
404.8	0.0120392	0.0200657	0.000265131	0	0	0	0	0	0	0	0	0	0	0	0
405	0	0	0.00727923	0	0	0	0	0	0	0	0	0	0	0	0
405.2	0.0664583	0.0720534	0.0382777	0.080454	0.0767965	0.0700526	0	0.0759464	0.0838823	0.0886439	0	0.0592929	0.0782455	0.0753984	0
405.4	0	0	0	0	0	0	0	0	0	0	0	0	0	0	0
405.6	0.00727059	0.00887759	0.00577017	0	0.00926395	0.0089767	0	0	0.00829931	0.007266	0	0.00216166	0.00757091	0.007804	0.00411903
405.8	0	0	0	0	0	0	0	0	0	0	0	0	0	0	0
406	0.0313547	0	0.0237947	0	0	0	0.00461536	0	0.00188116	0	0	0.00191687	0	0.00158294	0
406.2	0.0502393	0.0636624	0.0383538	0.0840028	0.0902951	0.0710305	0	0.0872491	0.0869243	0.0905024	0.0987532	0.0629886	0.0772464	0.0743471	0.0709485
406.4	0	0	0	0	0	0	0	0	0	0	0	0	0	0	0
406.6	0	0.00556763	0.00407675	0.00882809	0.00791902	0.00621982	0	0.00475458	0.00651316	0.00680693	0.00552958	0	0.00675342	0	0.00300418
406.8	0	0	0.00055592	0	0	0	0	0	0	0	0	0	0	0	0
407	0	0	0.0105116	0.00303553	0	0	0	0	0	0	0	0	0	0	0
407.2	0.0634494	0.0777935	0.0367078	0.0738231	0.0736305	0.0646235	0	0	0.0735384	0.0792915	0.0952504	0.0522037	0.068047	0	0.0643869
407.4	0	0	0	0	0	0	0	0	0	0	0	0	0	0	0
407.6	0.00289294	0.00412278	0.00237953	0.00473459	0.00467294	0	0	0	0	0	0.00269717	0	0.00353989	0.00367594	0
407.8	0	0	0	0	0	0	0	0	0	0	0	0	0	0	0
408	0	0.00288902	0.00186314	0	0	0.00169645	0.00377424	0	0.00442989	0	0	0	0.00711272	0	0.0042353
408.2	0	0.0577178	0.0384689	0.0621573	0	0.0478567	0	0.0619236	0.0620099	0.0690534	0.0748297	0.0480551	0.0565627	0.0543891	0.053594
408.4	0	0	0	0	0	0	0	0	0	0	0	0	0	0	0
408.6	0	0.00420589	0.00321959	0.00399038	0.0047763	0.00440797	0	0	0.00379148	0.00526123	0	0	0	0	0.00232498
408.8	0	0	0	0	0	0	0	0	0	0	0	0	0	0	0
409	0	0.00256396	0	0.00390654	0.00353797	0	0	0	0	0.00349862	0	0	0	0	0
409.2	0.109648	0.130523	0.0737236	0.150148	0.140365	0.12166	0	0.11989	0.14166	0.151069	0	0.0802679	0.134246	0.123641	0.114422
409.4	0	0	0	0	0	0	0	0	0	0	0	0	0	0	0
409.6	0.0118562	0	0	0.0178178	0.0187327	0	0	0.00651393	0.0142831	0	0	0	0.0147559	0.0135974	0.00966473
409.8	0	0	0.00565613	0	0	0	0	0	0	0	0	0	0	0	0
410	0	0	0.00835686	0	0	0	0.00334932	0	0	0	0	0	0	0	0
410.2	0.0535867	0	0.0302573	0	0	0.0574671	0.0105568	0.0690812	0.0758624	0.0799579	0.0897385	0.0419625	0.0698781	0.0661632	0.0613613
410.4	0	0	0	0	0	0	0	0	0	0	0	0	0	0	0
410.6	0.00487856	0.00628977	0.00356549	0.00760379	0	0.00556146	0	0	0	0.00683639	0	0	0	0	0
410.8	0	0	0.00157235	0.0012648	0	0.000669464	0	0.00216316	0	0	0	0.00246446	0	0.00134063	0
411	0	0.00271906	0.00499625	0	0.00241278	0	0	0	0	0	0	0	0.00148479	0	0
411.2	0.0587717	0.0684483	0.0347236	0.0807534	0.0752865	0.0670212	0	0	0.079639	0.0828054	0	0	0.074743	0.0710181	0
411.4	0	0	0	0	0	0	0	0	0	0	0	0	0	0	0
411.6	0.00391022	0.00485758	0.00121371	0	0	0.00452262	0	0	0.00525988	0	0	0	0	0.00512637	0
411.8	0	0	0	0	0	0	0	0	0	0	0	0	0	0	0
412	0	0	0.00442836	0	0	0	0	0	0	0	0	0	0.00146117	0	0
412.2	0.0641273	0.0728066	0.0441581	0.0829056	0.0783195	0.0719307	0	0.0835419	0.0836475	0.0899016	0.101375	0	0.0766046	0.0745212	0.0702339
412.4	0	0	0	0	0	0	0	0	0	0	0	0	0	0	0
412.6	0.00619008	0	0	0.00893674	0.0114288	0.00709155	0	0	0	0	0	0	0.00810485	0.0077911	0
412.8	0.0009638	0	0.00435119	0.00188335	0	0	0	0	0	0.00155557	0.00177189	0	0	0	0.00247139
413	0	0	0.00702455	0	0	0	0	0	0	0	0	0.00611354	0	0	0
413.2	0.0769553	0.0910083	0.05544	0.101646	0.0955912	0.0822644	0	0.0940904	0.0967926	0	0	0	0.0938605	0.0862414	0
413.4	0	0	0	0	0	0	0	0	0	0	0	0	0	0	0
413.6	0	0.00699862	0	0	0.00847088	0.00549211	0	0	0.00632183	0.00578308	0	0	0.0056547	0.00639861	0
413.8	0	0	0.00303143	0	0	0	0	0	0	0	0	0	0	0	0
414	0	0.00382847	0.00543757	0	0	0	0	0	0	0	0	0	0	0	0
414.2	0.0637444	0.0623659	0.0336783	0.0762309	0	0.0644921	0	0.070401	0.0727045	0.0816246	0	0.0539665	0.0675396	0.0658413	0.0614767
414.4	0	0	0	0	0	0	0	0	0	0	0	0	0	0	0
414.6	0.00330665	0.00525904	0	0	0	0	0	0	0.00586665	0.00513215	0.00635813	0	0.00551852	0.0050018	0
414.8	0	0	0	0	0	0	0	0	0.00217239	0.000958374	0	0	0	0	0.0010155
415	0	0	0.00505935	0	0	0	0	0	0	0	0	0	0	0	0
415.2	0.0840226	0.0949085	0.0544897	0.106797	0.100725	0.0860973	0.0731422	0.0994779	0.102805	0.11263	0.13129	0.0788726	0.0970628	0.0922625	0.087982
415.4	0	0	0	0	0	0	0	0	0	0	0	0	0	0	0
415.6	0	0	0.00126294	0	0.00413204	0	0	0	0	0.00287213	0	0	0.0030862	0	0
415.8	0	0	0.000416418	0	0	0	0	0	0	0	0	0	0	0	0
416	0	0	0.000997045	0.00122846	0	0	0	0	0	0	0	0	0	0	0
416.2	0.0583652	0.0728132	0.0432192	0.0860053	0.076365	0.0644118	0	0	0.0795075	0.0870672	0.0985276	0.074942	0	0.0693568	0.069695
416.4	0	0	0	0	0	0	0	0	0	0	0	0	0	0	0
416.6	0.00321549	0	0	0	0	0.00289972	0	0	0.00285929	0	0.00300054	0	0.003252	0	0
416.8	0	0	0	0	0.00278134	0.00101146	0	0.00446754	0.00277572	0.00239228	0.00200677	0.0034286	0	0.00185876	0.00187718
417	0	0	0.00398134	0	0	0	0	0	0	0	0	0	0	0	0
417.2	0.0858738	0.0919509	0.0628903	0.105521	0.101005	0	0	0.0996045	0.0987282	0	0	0.0744013	0.087673	0.0837912	0.0825324
417.4	0	0	0	0	0	0	0	0	0	0	0	0	0	0	0
417.6	0	0.00875003	0	0	0.00917787	0.0069582	0	0	0.00761368	0.00755442	0	0	0.00704365	0.00823047	0.00558666
417.8	0	0	0	0	0	0	0	0	0	0	0	0	0	0	0
418	0	0	0.00107649	0	0	0	0	0	0	0	0	0.00161126	0	0	0.000594285
418.2	0.056363	0.0617531	0.0385875	0.068082	0	0.054781	0	0.0532289	0.0622042	0.068296	0.0832373	0.047382	0.0569415	0.0539206	0.0525381
418.4	0	0	0	0	0	0	0	0	0	0	0	0	0	0	0
418.6	0	0.00523092	0.00369283	0.00751156	0.00671626	0.00566948	0	0	0	0.00591579	0	0	0.00547689	0.00599741	0.00397056
418.8	0.00122948	0	0.000632134	0	0	0	0	0	0	0	0	0	0	0.000862912	0
419	0.00190373	0.00370209	0.00335453	0.00186662	0	0	0	0	0	0	0.00517113	0	0	0.0014582	0
419.2	0	0.0568434	0.0381865	0.0665711	0.0670639	0.0510476	0	0	0.0646874	0.0722868	0	0.0477852	0.0590306	0.057577	0.0552781
419.4	0	0	0	0	0	0	0	0	0	0	0	0	0	0	0
419.6	0.00669222	0.00965365	0.0036054	0.0111383	0.0113288	0.00686404	0	0.00642379	0	0	0	0	0.00773027	0.00832723	0.00648785
419.8	0	0	0	0	0	0	0	0	0	0	0	0	0	0	0
420	0	0.00522197	0.00178883	0	0	0	0	0	0	0	0	0	0	0	0
420.2	0.0434805	0.0533489	0.0309225	0.0588013	0	0.0478451	0.0296602	0	0.0559642	0.0638359	0	0.0413416	0.0528275	0.0508926	0.0493757
420.4	0	0	0	0	0	0	0	0	0	0	0	0	0	0	0
420.6	0	0	0	0.00711671	0.00768264	0	0	0	0	0	0	0	0.00499811	0.0054755	0.00495778
420.8	0	0	0.000152427	0	0	0	0	0	0	0	0	0	0	0	0
421	0	0	0.00192909	0	0	0	0	0	0	0	0	0	0	0	0
421.2	0.117063	0.0877849	0.0603625	0.0842701	0.0951494	0.103029	0	0.0734838	0.0843031	0	0	0	0.0701389	0.0752303	0.0971671
421.4	0	0	0	0	0	0	0	0	0	0	0	0	0	0	0
421.6	0	0.00458973	0	0	0.00553259	0	0	0	0.00471135	0.00414088	0	0	0.00386968	0.00381866	0.00298717
421.8	0	0	0	0	0	0	0	0	0	0	0	0	0	0	0
422	0	0	0.00104247	0	0	0	0	0	0	0	0	0.000989711	0	0	0
422.2	0	0.0590475	0.0351228	0.0664418	0.0632023	0.0582456	0	0.061751	0.0633377	0.0647787	0	0	0.055008	0.0547985	0.0588667
422.4	0	0	0	0	0	0	0	0	0	0	0	0	0	0	0
422.6	0.0032144	0.00350413	0	0.00456807	0.00481377	0.00362669	0	0	0	0	0	0	0	0.00440599	0
422.8	0	0	0	0	0	0.000500634	0	0	0	0	0	0	0	0	0
423	0	0	0	0	0	0	0	0	0	0	0	0	0	0	0
423.2	0.0723367	0.0642854	0.0382967	0.0675343	0.0689818	0.0699921	0	0.061952	0.0648768	0.0708915	0.105608	0	0.0583959	0.0583473	0.0649055
423.4	0	0	0	0	0	0	0	0	0	0	0	0	0	0	0
423.6	0	0.00403483	0.00218377	0	0.00534694	0.00439702	0	0	0.00418496	0	0.00388423	0	0	0.00433549	0
423.8	0	0	0	0	0	0	0	0	0	0	0	0	0	0	0
424	0	0.0127087	0.0194373	0.0119299	0.0147061	0.00433562	0.0161424	0	0.00217266	0	0	0.00442025	0	0	0
424.2	0.0461554	0.0385206	0.0298391	0.0586971	0.0536183	0.0497756	0.0319032	0.0515344	0.0593394	0.0616409	0.0726102	0.0313914	0.0466533	0.0458697	0.0495861
424.4	0	0	0	0	0	0	0	0	0	0	0	0	0	0	0
424.6	0.00348106	0.00478152	0	0	0	0.00442079	0	0.00369817	0	0	0	0	0	0.00454392	0
424.8	0	0	0.00370423	0	0	0	0	0	0	0	0	0	0	0	0
425	0	0	0.00480942	0	0.00539112	0	0	0.00568125	0	0	0.00496099	0	0.00577994	0	0.00560323
425.2	0.119207	0.142759	0.0719751	0.164585	0.148367	0.123446	0	0.134491	0.153719	0.164971	0	0.0993364	0.135071	0.130111	0.120993
425.4	0	0	0	0	0	0	0	0	0	0	0	0	0	0	0
425.6	0.00439024	0	0.00304473	0	0.00645512	0.0047295	0	0	0	0	0	0	0.0051411	0.00466506	0
425.8	0	0	0	0	0	0	0	0	0	0	0	0	0	0	0
426	0.0298833	0.0384873	0.0430292	0	0.0398907	0.0147816	0	0.0172817	0	0	0	0.00150201	0	0.0201595	0.0227412
426.2	0.121888	0.122576	0.0833595	0.150573	0.123554	0.123691	0.0812841	0	0.132183	0.150803	0.159333	0.0916964	0.118618	0.110792	0.10493
426.4	0	0	0	0	0	0	0	0	0	0	0	0	0	0	0
426.6	0	0.012483	0.00497572	0.0140186	0	0.00936545	0	0.00755884	0	0.0111665	0	0	0	0	0
426.8	0	0	0	0	0	0	0	0	0.0114747	0	0	0	0.0108277	0	0
427	0.00556831	0	0.0119862	0.00186313	0	0	0	0	0	0	0.00767603	0.00701039	0.00380316	0	0
427.2	0.09279	0.109314	0.0690101	0.131381	0.119678	0.0965475	0.0721559	0.113777	0.11861	0.130112	0.140582	0	0.105833	0.102629	0.100005
427.4	0	0	0	0	0	0	0	0	0	0	0	0	0	0	0
427.6	0.00432276	0.00695715	0.00316447	0.00724503	0	0	0	0	0	0.0061135	0	0	0	0.00626357	0.00517659
427.8	0	0	0.00192339	0	0	0	0	0	0	0	0	0	0	0	0
428	0.0253445	0.0295847	0.0391649	0.0323006	0.0451965	0	0	0	0	0	0	0	0	0	0
428.2	0.0664585	0.0773859	0.0501659	0.0900127	0.0859731	0.0778403	0	0	0.0940797	0.10173	0	0.0672207	0.0819886	0.0779044	0.07188
428.4	0	0	0	0	0	0	0	0	0	0	0	0	0	0	0
428.6	0.00419704	0	0	0	0	0.00439264	0	0	0	0.00596033	0	0	0	0	0.00367772
428.8	0	0	0	0	0	0	0	0	0	0	0	0	0	0	0
429	0	0	0	0	0	0	0	0	0	0	0	0	0	0	0
429.2	0.0897415	0.107841	0.0688771	0.120621	0.115026	0.0928949	0	0	0.118921	0.128242	0	0.0881917	0.104937	0.100176	0.0945879
429.4	0	0	0	0	0	0	0	0	0	0	0	0	0	0	0
429.6	0.00423802	0	0.00238143	0	0.00472534	0.00499721	0	0	0	0	0	0	0	0.00408603	0
429.8	0	0	0	0	0	0	0	0	0	0	0	0	0	0	0
430	0.00192005	0	0.00338114	0	0	0.00281422	0	0	0	0	0	0	0	0.00205628	0
430.2	0.058237	0	0.0376885	0.074842	0	0.0584704	0	0.0676674	0.0692404	0.0796974	0	0	0.0639974	0.0616242	0.0579395
430.4	0	0	0	0	0	0	0	0	0	0	0	0	0	0	0
430.6	0.00468708	0.00597901	0	0	0.0079324	0.00555292	0	0	0.00586628	0.00688058	0	0	0.00666744	0	0.00530604
430.8	0	0	0	0	0	0	0	0	0	0	0.00610309	0	0	0	0
431	0	0	0	0	0	0	0	0	0.00103784	0	0	0	0	0	0
431.2	0.0751516	0.0864768	0.0593989	0.0995473	0.0942883	0.0727787	0.0529518	0.0879667	0.0927512	0.100151	0	0.0720868	0.0843391	0.0829455	0.0793908
431.4	0	0	0	0	0	0	0	0	0	0	0	0	0	0	0
431.6	0	0.00367129	0	0.00371646	0	0.00329087	0	0	0.00382832	0.00402338	0	0	0.00356118	0.00368704	0.00268172
431.8	0	0	0	0	0	0	0	0	0	0	0	0	0	0	0
432	0	0.00030211	0.00698274	0	0	0	0	0	0	0	0	0	0	0	0
432.2	0.0443367	0.0518558	0.0318728	0.0602456	0.0558005	0.0446404	0	0.0553885	0.0555607	0	0	0.0388539	0.0519348	0.0482862	0.0470367
432.4	0	0	0.00019709	0	0	0	0	0	0	0	0	0	0	0	0
432.6	0.00738861	0.0126266	0.00445496	0.012263	0.0158699	0.00924597	0	0.00785262	0.0114449	0	0	0.00249916	0.0106846	0.0112892	0
432.8	0	0	0.0029516	0	0.00293792	0	0	0	0	0	0	0.0015998	0.000284198	0.000952315	0
433	0	0	0.000955423	0	0	0	0	0	0	0.00201415	0	0	0	0	0
433.2	0.0537752	0.0662129	0.0449678	0.0718644	0.0710486	0.0536243	0	0.0649388	0.0673731	0.0715622	0	0.0520309	0.0611853	0.060906	0.0567544
433.4	0	0	0	0	0	0	0	0	0	0	0	0	0	0	0
433.6	0	0.00561515	0.00247456	0.00650969	0.00714083	0.0044058	0	0	0.00518173	0.00479244	0	0	0	0.00553629	0
433.8	0	0	0.00117456	0	0	0	0	0	0	0	0	0	0	0	0
434	0	0	0.0015446	0	0	0	0	0	0	0	0	0.00429424	0	0	0
434.2	0.037444	0.0456197	0.0247646	0.0496306	0.0456346	0	0.0212034	0	0.045334	0.0478216	0	0	0.04134	0.0392633	0
434.4	0	0	0	0	0	0	0	0	0	0	0	0	0	0	0
434.6	0	0.00599882	0.00161169	0	0	0.00575735	0	0	0.00508284	0	0	0	0	0.0041837	0
434.8	0	0	0.00110652	0	0	0	0	0.00335089	0	0	0.00719342	0	0	0	0.00302461
435	0	0	0.00795964	0	0	0	0	0	0	0	0	0	0	0	0.007644
435.2	0.0634463	0.0603801	0.0307685	0	0.0614305	0.0630512	0	0.0570463	0.0618369	0.0633447	0	0.0388326	0.053535	0.0546464	0.0483027
435.4	0	0	0	0	0	0	0	0	0	0	0	0	0	0	0
435.6	0	0.00321709	0	0	0	0.00236759	0	0	0.00204946	0	0	0	0	0.00279205	0.00232648
435.8	0	0	0.000203932	0	0	0	0	0	0	0	0	0	0	0	0
436	0	0	0.00170026	0	0	0	0	0	0	0	0	0	0	0	0
436.2	0	0.0460217	0.0218947	0.0477102	0	0.0443161	0	0	0.0499915	0.0529659	0.0602974	0.0295141	0.0464494	0.0444837	0.0399296
436.4	0	0	0	0	0	0	0	0	0	0	0	0	0	0	0
436.6	0	0	0.00239473	0.00545691	0	0	0	0	0.00424552	0.00446438	0	0	0	0.00417691	0.00327188
436.8	0	0	0	0	0	0	0	0	0.00140537	0	0	0	0	0	0
437	0	0	0	0	0	0	0.00731755	0	0.001116	0	0	0	0	0	0
437.2	0.0744375	0	0.0387225	0.0677441	0.0735666	0.0712352	0	0	0.0646219	0.0751781	0.0992531	0	0.0602822	0	0.0631192
437.4	0	0	0	0	0	0	0	0	0	0	0	0	0	0	0
437.6	0.00346562	0.00411135	0.00123063	0.00515997	0	0.00443377	0	0	0.00364572	0	0	0	0.00364688	0.00437508	0.00232874
437.8	0	0	0.00114491	0	0	0	0	0	0	0	0	0	0	0	0
438	0	0	0	0	0	0	0	0	0	0.000634832	0	0	0	0	0
438.2	0	0.0594252	0.0347483	0.0650148	0	0.0588433	0.031157	0	0.0613476	0	0	0.0423491	0.0595543	0	0
438.4	0	0	0	0	0	0	0	0	0	0	0	0	0	0	0
438.6	0	0	0	0.00655586	0	0.00451142	0	0	0.00392449	0.0053146	0	0	0.0146175	0.030055	0.0351181
438.8	0	0	0	0	0.00544697	0	0	0	0.00166054	0	0	0	0	0	0
439	0	0.105848	0.0385818	0.0708615	0.0776098	0	0.0512845	0.0779533	0.0599453	0.0725572	0	0.0693282	0.0608521	0.0751481	0.0879506
439.2	0.0652781	0	0.0369283	0	0.0529798	0.0508596	0.0286477	0	0.0550417	0.0610407	0.103411	0	0.0528721	0.0412508	0
439.4	0	0	0	0	0	0	0	0	0	0	0	0	0	0	0
439.6	0	0	0	0	0	0	0	0	0	0	0	0	0	0.00437746	0.00539562
439.8	0	0	0.00299722	0	0	0	0	0	0	0	0	0	0	0	0
440	0	0	0.00470052	0	0.00394425	0	0	0	0	0.00076769	0	0	0	0	0
440.2	0.068204	0	0.0404045	0	0.0677327	0	0.0442655	0	0.0757935	0.0817633	0	0.024229	0.0632966	0.0571849	0
440.4	0	0	0.000467923	0	0	0	0	0	0	0	0	0	0	0	0
440.6	0.00458162	0.00379626	0	0	0.00573524	0	0	0	0	0.00488137	0	0	0.00448028	0	0
440.8	0	0	0.0026	0	0	0	0	0	0	0	0.0059643	0	0	0	0
441	0	0	0.00343435	0.00287535	0	0	0	0	0.00312526	0	0.00403798	0	0.00293703	0	0
441.2	0.0821896	0.103419	0.0577777	0	0.10833	0.0868962	0.0747913	0.117291	0.111158	0.118759	0	0.0919825	0.0988582	0.0960537	0.093447
441.4	0	0	0	0	0	0	0	0	0	0	0	0	0	0	0
441.6	0.00739824	0.00948856	0.00547178	0.0105591	0	0	0	0.00565987	0.00861085	0.00926732	0	0	0.00853058	0.00857625	0
441.8	0	0	0	0	0	0	0	0	0	0	0	0	0	0	0
442	0	0.00757037	0.0071709	0	0.00907134	0	0	0	0	0	0.00348717	0	0	0	0.0039796
442.2	0.110909	0.129315	0.0772587	0.148348	0.129697	0.11502	0	0.138652	0.13611	0.148701	0.159609	0.10776	0.123179	0.116069	0.106676
442.4	0	0	0	0	0	0	0	0	0	0	0	0	0	0	0
442.6	0.00391363	0.00465443	0	0.00657089	0.00618791	0	0	0	0	0.00497957	0.00533494	0	0	0.00483236	0.00370629
442.8	0	0	0.00199751	0	0	0.00518761	0	0	0	0	0	0	0	0	0
443	0	0.00256734	0	0	0	0	0	0	0	0.00354572	0	0	0.00373202	0	0.00308846
443.2	0.0899244	0.118624	0.0731534	0.142737	0.127716	0.0988213	0	0.134113	0.129616	0.137853	0	0.113037	0.109544	0.11066	0.107935
443.4	0	0	0	0	0	0	0	0	0	0	0	0	0	0	0
443.6	0	0	0.00285277	0.00675607	0.00717025	0.00552576	0	0	0	0	0	0	0	0.00632717	0
443.8	0	0	0.00154289	0	0	0	0	0	0	0	0	0	0	0	0
444	0	0.00658911	0.00758903	0	0	0	0.00247716	0	0	0	0	0	0	0	0
444.2	0.0864742	0.0852107	0.0540716	0.10041	0.0845849	0.0805736	0.0545125	0.0969409	0.0889464	0.0994663	0.104048	0	0.0795589	0.073812	0.0741437
444.4	0	0	0	0	0	0	0	0	0	0	0	0	0	0	0
444.6	0	0.00447733	0	0	0.00414224	0	0	0	0	0	0	0	0.00471635	0.00452318	0
444.8	0	0	0	0	0	0	0	0	0	0	0	0	0	0	0
445	0	0	0.00200511	0	0	0	0	0	0	0	0	0	0	0	0
445.2	0.0643888	0.0747909	0.0540849	0.0882152	0	0.0656401	0	0.0793015	0.0814077	0.0904945	0	0.0630137	0.0722531	0.072835	0.0683934
445.4	0	0	0	0	0	0	0	0	0	0	0	0	0	0	0
445.6	0	0	0	0.00301796	0	0	0	0	0.00280049	0	0	0	0.00237186	0.00277427	0
445.8	0	0	0	0	0	0	0	0	0	0	0	0	0	0	0
446	0	0	0.00443786	0	0	0.00132087	0.00556021	0	0	0	0	0	0	0	0.00116921
446.2	0	0.0503367	0.0295217	0.0566991	0.0527896	0.0448817	0	0	0.0527969	0.0589982	0	0.0416513	0.0446317	0.0449977	0.0415145
446.4	0	0	0	0	0	0	0	0	0	0	0	0	0	0	0
446.6	0.00307291	0	0.00346856	0	0	0	0	0	0.00461151	0	0	0	0	0.00451768	0.00353424
446.8	0	0	0	0	0	0	0	0	0	0	0	0	0	0	0
447	0.00136491	0	0.00272734	0	0.00131736	0	0.0233331	0	0.00233446	0	0	0	0	0.00172821	0
447.2	0.0597458	0.0724723	0.0379926	0.075433	0.0730641	0.0595889	0	0.0659658	0.0724895	0.0767299	0	0.0546901	0.0626138	0.063413	0.0625885
447.4	0	0	0	0	0	0	0	0	0	0	0	0	0	0	0
447.6	0	0.00355856	0	0	0	0	0	0	0	0	0	0	0.00359518	0.00355793	0
447.8	0	0	0	0	0	0	0	0	0	0	0	0	0	0	0
448	0.0116572	0.00664916	0.00930981	0	0.0115843	0	0	0.00488543	0	0	0.00951579	0	0.00577281	0.00655435	0.00697004
448.2	0.0393201	0.046286	0.0207544	0.0500545	0.0461356	0.0394424	0	0.0457181	0	0.0520474	0.057819	0.0287112	0.0427087	0.0406266	0
448.4	0	0	0	0	0	0	0	0	0	0	0	0	0	0	0
448.6	0	0	0	0.00275367	0	0	0	0	0	0	0	0	0.00274972	0.00418481	0
448.8	0	0	0	0	0	0	0	0	0	0	0	0	0	0	0
[truncated: 1,756 more rows]

## Sheet: metab allocation for Neg FULL
Putative metabolite allocation for negative ionisation mode bin centres
value of 0.0001 equivalent to zero
FROM FULL BIOCYC METABOLITE LIST DOWNLOAD
WARNING - DUPLICATIONS MAY EXIST										Strain
					Replicate					Replicate					Replicate
metabolite	detected	accurate	11168-1	11168-2	11168-3	11168-4	11168-5	SdaA-1	SdaA-2	SdaA-3	SdaA-4	SdaA-5	AspB-1	AspB-2	AspB-3	AspB-4	AspB-5
methane	15.0235	16.0313	0.0001	0.0001	0.0001	0.0001	0.0001	0.0001	0.0001	0.0001	0.0001	0.0001	0.0001	0.0001	0.0001	0.0001	0.0001
ammonia	16.0187	17.0265	0.0001	0.0001	0.0001	0.0001	0.0001	0.0001	0.0001	0.0001	0.0001	0.0001	0.0001	0.0001	0.0001	0.0001	0.0001
ammonium	17.0265	18.0344	0.0001	0.0001	0.0001	0.0001	0.0001	0.0001	0.0001	0.0001	0.0001	0.0001	0.0001	0.0001	0.0001	0.0001	0.0001
ethylene	27.0235	28.0313	0.0001	0.0001	0.0001	0.0001	0.0001	0.0001	0.0001	0.0001	0.0001	0.0001	0.0001	0.0001	0.0001	0.0001	0.0001
formaldehyde	29.0027	30.0106	0.0001	0.0001	0.0001	0.0001	0.0001	0.0001	0.0001	0.0001	0.0001	0.0001	0.0001	0.0001	0.0001	0.0001	0.0001
oxygen	30.982	31.9898	0.0001	0.0001	0.0001	0.0001	0.0001	0.0001	0.0001	0.0001	0.0001	0.0001	0.0001	0.0001	0.0001	0.0001	0.0001
hydrogen sulfide	32.9799	33.9877	0.0001	0.0001	0.0001	0.0001	0.0001	0.0001	0.0001	0.0001	0.0001	0.0001	0.0001	0.0001	0.0001	0.0001	0.0001
hydrogen peroxide	32.9977	34.0055	0.0001	0.0001	0.0001	0.0001	0.0001	0.0001	0.0001	0.0001	0.0001	0.0001	0.0001	0.0001	0.0001	0.0001	0.0001
carbon dioxide	42.982	43.9898	0.0001	0.0001	0.0001	0.0001	0.0001	0.0001	0.0001	0.0001	0.0001	0.0001	0.0001	0.0001	0.0001	0.0001	0.0001
acetaldehyde	43.0184	44.0262	0.0001	0.0001	0.0001	0.0001	0.0001	0.0001	0.0001	0.0001	0.0001	0.0001	0.0001	0.0001	0.0001	0.0001	0.0001
nitrite	44.9851	45.9929	0.0001	0.0001	0.0001	0.0001	0.0001	0.0001	0.0001	0.0001	0.0001	0.0001	0.0001	0.0001	0.0001	0.0001	0.0001
formate	44.9977	46.0055	0.0001	0.0001	0.0001	0.0001	0.0001	0.0001	0.0001	0.0001	0.0001	0.0001	0.0001	0.0001	0.0001	0.0001	0.0001
formic acid	44.9977	46.0055	0.0001	0.0001	0.0001	0.0001	0.0001	0.0001	0.0001	0.0001	0.0001	0.0001	0.0001	0.0001	0.0001	0.0001	0.0001
ethanol	45.034	46.0419	0.0001	0.0001	0.0001	0.0001	0.0001	0.0001	0.0001	0.0001	0.0001	0.0001	0.0001	0.0001	0.0001	0.0001	0.0001
methanethiol	46.9955	48.0034	0.0001	0.0001	0.0001	0.0001	0.0001	0.0001	0.0001	0.0001	0.0001	0.0001	0.0001	0.0001	0.0001	0.0001	0.0001
Methyl mercaptan	46.9955	48.0034	0.0001	0.0001	0.0001	0.0001	0.0001	0.0001	0.0001	0.0001	0.0001	0.0001	0.0001	0.0001	0.0001	0.0001	0.0001
Fe2+	54.8392	55.847	0.0001	0.0001	0.0001	0.0001	0.0001	0.0001	0.0001	0.0001	0.0001	0.0001	0.0001	0.0001	0.0001	0.0001	0.0001
Fe3+	54.8392	55.847	0.0001	0.0001	0.0001	0.0001	0.0001	0.0001	0.0001	0.0001	0.0001	0.0001	0.0001	0.0001	0.0001	0.0001	0.0001
Ni2+	57.6922	58.7	0.0001	0.0001	0.0001	0.0001	0.0001	0.0001	0.0001	0.0001	0.0001	0.0001	0.0001	0.0001	0.0001	0.0001	0.0001
Co2+	57.9222	58.93	0.0001	0.0001	0.0001	0.0001	0.0001	0.0001	0.0001	0.0001	0.0001	0.0001	0.0001	0.0001	0.0001	0.0001	0.0001
acetate	58.0362	59.044	0.0001	0.0001	0.0001	0.0001	0.0001	0.0001	0.0001	0.0001	0.0001	0.0001	0.0001	0.0001	0.0001	0.0001	0.0001
Trimethylamine	58.0657	59.0735	0.0001	0.0001	0.0001	0.0001	0.0001	0.0001	0.0001	0.0001	0.0001	0.0001	0.0001	0.0001	0.0001	0.0001	0.0001
thiocyanate	58.0782	59.086	0.0001	0.0001	0.0001	0.0001	0.0001	0.0001	0.0001	0.0001	0.0001	0.0001	0.0001	0.0001	0.0001	0.0001	0.0001
acetic acid	59.0133	60.0211	0.00159727	0.000592974	0.000578963	0.0001	0.00174616	0.00173934	0.000106498	0.00148576	0.00145611	0.00196054	0.0001	0.0001	0.00101594	0.00106557	0.000868295
glycolaldehyde	59.0133	60.0211	0.00159727	0.000592974	0.000578963	0.0001	0.00174616	0.00173934	0.000106498	0.00148576	0.00145611	0.00196054	0.0001	0.0001	0.00101594	0.00106557	0.000868295
urea	59.0472	60.055	0.00159727	0.000592974	0.000578963	0.0001	0.00174616	0.00173934	0.000106498	0.00148576	0.00145611	0.00196054	0.0001	0.0001	0.00101594	0.00106557	0.000868295
bicarbonate	60.0092	61.017	0.000618474	0.00115479	0.00221813	0.0001	0.00125277	0.0001	0.0001	0.0001	0.000752156	0.00117754	0.0001	0.0001	0.0001	0.000587055	0.0001
ethanolamine	60.0752	61.083	0.000618474	0.00115479	0.00221813	0.0001	0.00125277	0.0001	0.0001	0.0001	0.000752156	0.00117754	0.0001	0.0001	0.0001	0.000587055	0.0001
nitrate	60.98	61.9878	0.00472604	0.00614805	0.00673332	0.00821112	0.0102169	0.00394415	0.00506947	0.00257997	0.00544805	0.00453721	0.00447052	0.0001	0.00247845	0.00397059	0.00374742
H2CO3	61.0172	62.025	0.00472604	0.00614805	0.00673332	0.00821112	0.0102169	0.00394415	0.00506947	0.00257997	0.00544805	0.00453721	0.00447052	0.0001	0.00247845	0.00397059	0.00374742
ethylene glycol	61.029	62.0368	0.00472604	0.00614805	0.00673332	0.00821112	0.0102169	0.00394415	0.00506947	0.00257997	0.00544805	0.00453721	0.00447052	0.0001	0.00247845	0.00397059	0.00374742
dimethylsulfide	61.1212	62.129	0.0001	0.0001	0.000197825	0.000175497	0.0001	0.0001	0.000379871	0.0001	0.0001	0.000408141	0.0001	0.0001	0.0001	0.0001	0.0001
Cu2+	62.5382	63.546	0.0001	0.0001	2.3839e-06	0.0001	0.0001	0.0001	0.0001	0.0001	0.0001	0.0001	0.0001	0.0001	0.0001	0.0001	0.0001
Zn2+	64.3722	65.38	0.0001	0.0001	0.0001	0.0001	0.0001	0.0001	0.0001	0.0001	0.0001	0.0001	0.0001	0.0001	0.0001	0.0001	0.0001
1-pyrroline	68.0982	69.106	0.00804421	0.0199025	0.13934	0.0165743	0.021926	0.00589643	0.230397	0.0762572	0.00862441	0.0126891	0.0159849	0.0739733	0.00838744	0.0138111	0.0252176
alpha-aminopropiononitrile	69.0453	70.0531	0.0141061	0.0315734	0.0520189	0.00904918	0.0306102	0.0168423	0.0742768	0.0383802	0.0275191	0.0199734	0.0458521	0.0945308	0.0418917	0.0473497	0.0543617
methylglyoxal	71.0552	72.063	0.0757014	0.104461	0.118999	0.0663841	0.0654659	0.0594288	0.329256	0.15564	0.045013	0.0493526	0.0132817	0.122326	0.04114	0.0532402	0.0666689
3-aminopropanal	72.0449	73.0528	0.0493739	0.0295551	0.0404558	0.0283019	0.0236833	0.0428875	0.050937	0.0334067	0.0177458	0.019982	0.0188396	0.0273901	0.0173083	0.0193262	0.0198669
3-aminopropionaldehyde	72.0862	73.094	0.0493739	0.0295551	0.0404558	0.0283019	0.0236833	0.0428875	0.050937	0.0334067	0.0177458	0.019982	0.0188396	0.0273901	0.0173083	0.0193262	0.0198669
aminoacetone	72.0862	73.094	0.0493739	0.0295551	0.0404558	0.0283019	0.0236833	0.0428875	0.050937	0.0334067	0.0177458	0.019982	0.0188396	0.0273901	0.0173083	0.0193262	0.0198669
glyoxylic acid	72.9926	74.0004	0.11385	0.188413	0.299456	0.14201	0.236149	0.0715136	0.346875	0.0811411	0.0510958	0.0440169	0.204457	0.172784	0.0822467	0.108684	0.153855
Triacetylene	73.0078	74.0156	0.11385	0.188413	0.299456	0.14201	0.236149	0.0715136	0.346875	0.0811411	0.0510958	0.0440169	0.204457	0.172784	0.0822467	0.108684	0.153855
glyoxylate	73.0282	74.036	0.11385	0.188413	0.299456	0.14201	0.236149	0.0715136	0.346875	0.0811411	0.0510958	0.0440169	0.204457	0.172784	0.0822467	0.108684	0.153855
(S)-lactaldehyde	73.029	74.0368	0.11385	0.188413	0.299456	0.14201	0.236149	0.0715136	0.346875	0.0811411	0.0510958	0.0440169	0.204457	0.172784	0.0822467	0.108684	0.153855
(S)-lactaldehydeM	73.029	74.0368	0.11385	0.188413	0.299456	0.14201	0.236149	0.0715136	0.346875	0.0811411	0.0510958	0.0440169	0.204457	0.172784	0.0822467	0.108684	0.153855
propanoic acid	73.029	74.0368	0.11385	0.188413	0.299456	0.14201	0.236149	0.0715136	0.346875	0.0811411	0.0510958	0.0440169	0.204457	0.172784	0.0822467	0.108684	0.153855
propionic acid	73.029	74.0368	0.11385	0.188413	0.299456	0.14201	0.236149	0.0715136	0.346875	0.0811411	0.0510958	0.0440169	0.204457	0.172784	0.0822467	0.108684	0.153855
acetol	73.0712	74.079	0.11385	0.188413	0.299456	0.14201	0.236149	0.0715136	0.346875	0.0811411	0.0510958	0.0440169	0.204457	0.172784	0.0822467	0.108684	0.153855
L-lactaldehyde	73.0712	74.079	0.11385	0.188413	0.299456	0.14201	0.236149	0.0715136	0.346875	0.0811411	0.0510958	0.0440169	0.204457	0.172784	0.0822467	0.108684	0.153855
propionate	73.0712	74.079	0.11385	0.188413	0.299456	0.14201	0.236149	0.0715136	0.346875	0.0811411	0.0510958	0.0440169	0.204457	0.172784	0.0822467	0.108684	0.153855
1,3-diaminopropane	73.1172	74.125	0.0001	0.0001	0.0001	0.0001	0.0001	0.0001	0.0001	0.0001	0.0001	0.0001	0.0001	0.0001	0.0001	0.0001	0.0001
glycine	74.0242	75.032	0.161122	0.100732	0.120256	0.106204	0.0931014	0.174323	0.139819	0.144571	0.0995224	0.107545	0.0001	0.0882627	0.0714281	0.0783916	0.0810346
Glycine	74.0242	75.032	0.161122	0.100732	0.120256	0.106204	0.0931014	0.174323	0.139819	0.144571	0.0995224	0.107545	0.0001	0.0882627	0.0714281	0.0783916	0.0810346
glycine	74.0242	75.032	0.161122	0.100732	0.120256	0.106204	0.0931014	0.174323	0.139819	0.144571	0.0995224	0.107545	0.0001	0.0882627	0.0714281	0.0783916	0.0810346
aminopropanol	74.0606	75.0684	0.161122	0.100732	0.120256	0.106204	0.0931014	0.174323	0.139819	0.144571	0.0995224	0.107545	0.0001	0.0882627	0.0714281	0.0783916	0.0810346
1-amino-propan-2-ol	74.1022	75.11	0.0001	0.0001	0.0001	0.0001	0.0001	0.0001	0.0001	0.0001	0.0001	0.0001	0.0001	0.0001	0.0001	0.0001	0.0001
glycolic acid	75.0082	76.016	0.151807	0.194728	0.382255	0.214435	0.203371	0.135857	0.542224	0.26879	0.144397	0.125607	0.180319	0.201987	0.0998005	0.107198	0.136681
propane-1-thiol	75.0268	76.0347	0.151807	0.194728	0.382255	0.214435	0.203371	0.135857	0.542224	0.26879	0.144397	0.125607	0.180319	0.201987	0.0998005	0.107198	0.136681
Propane-2-thiol	75.0268	76.0347	0.151807	0.194728	0.382255	0.214435	0.203371	0.135857	0.542224	0.26879	0.144397	0.125607	0.180319	0.201987	0.0998005	0.107198	0.136681
glycolate	75.0442	76.052	0.151807	0.194728	0.382255	0.214435	0.203371	0.135857	0.542224	0.26879	0.144397	0.125607	0.180319	0.201987	0.0998005	0.107198	0.136681
propandiol	75.0446	76.0524	0.151807	0.194728	0.382255	0.214435	0.203371	0.135857	0.542224	0.26879	0.144397	0.125607	0.180319	0.201987	0.0998005	0.107198	0.136681
L-1,2-propanediol	75.0872	76.095	0.151807	0.194728	0.382255	0.214435	0.203371	0.135857	0.542224	0.26879	0.144397	0.125607	0.180319	0.201987	0.0998005	0.107198	0.136681
another	76.0142	77.022	0.00438005	0.00528666	0.00982354	0.00620103	0.00621766	0.00380734	0.011295	0.00745107	0.00366255	0.0001	0.0001	0.00416025	0.00285264	0.00320045	0.0001
cysteamine	76.0221	77.0299	0.00438005	0.00528666	0.00982354	0.00620103	0.00621766	0.00380734	0.011295	0.00745107	0.00366255	0.0001	0.0001	0.00416025	0.00285264	0.00320045	0.0001
cysteamine	76.1362	77.144	0.0001	0.0001	0.0001	0.0001	0.0001	0.0001	0.0001	0.0001	0.0001	0.0001	0.0001	0.0001	0.0001	0.0001	0.0001
trimethyl	76.1562	77.164	0.0001	0.0001	0.0001	0.0001	0.0001	0.0001	0.0001	0.0001	0.0001	0.0001	0.0001	0.0001	0.0001	0.0001	0.0001
pyridine-ring	78.0932	79.101	0.0138637	0.0186417	0.0166328	0.0181141	0.0188311	0.0133533	0.015707	0.0160748	0.0150081	0.0168872	0.0248701	0.0124425	0.0144937	0.0160236	0.0135367
x-phosphate-group	78.9722	79.98	0.435104	0.834889	0.76536	0.732068	0.805048	0.502403	0.649364	0.727965	0.609636	0.62369	0.779047	0.641891	0.584727	0.65218	0.643152
Pyrimidine	79.0296	80.0374	0.435104	0.834889	0.76536	0.732068	0.805048	0.502403	0.649364	0.727965	0.609636	0.62369	0.779047	0.641891	0.584727	0.65218	0.643152
sulfite	79.0502	80.058	0.435104	0.834889	0.76536	0.732068	0.805048	0.502403	0.649364	0.727965	0.609636	0.62369	0.779047	0.641891	0.584727	0.65218	0.643152
pyrimidine-ring	79.0812	80.089	0.435104	0.834889	0.76536	0.732068	0.805048	0.502403	0.649364	0.727965	0.609636	0.62369	0.779047	0.641891	0.584727	0.65218	0.643152
selenide	79.9682	80.976	0.00979627	0.0105147	0.015202	0.00849098	0.00886652	0.00617453	0.0149491	0.00863789	0.00442703	0.00594521	0.0131082	0.00629431	0.00494709	0.00164303	0.00603365
3-methyl-2-butenal	83.1102	84.118	0.0001	0.0001	0.0001	0.0001	0.0001	0.0001	0.0001	0.0001	0.0001	0.0001	0.0001	0.0001	0.0001	0.0001	0.0001
4-aminobutyraldehyde	86.0606	87.0684	0.0374691	0.0419411	0.135164	0.0408236	0.0521865	0.0285109	0.122891	0.0625311	0.0274457	0.0332171	0.0420094	0.0679198	0.0288528	0.0317164	0.029823
4-aminobutanal	86.1132	87.121	0.0001	0.0001	0.000838537	0.0001	0.0001	0.0001	0.0001	0.0001	0.0027237	0.0001	0.0001	0.0001	0.0001	0.0001	0.0001
pyruvic acid	87.0082	88.016	1.48327	2.44947	2.90557	1.24633	2.44829	1.54608	3.58412	2.43133	2.17587	1.8308	3.13755	3.90034	2.22276	2.33087	2.57083
pyruvate	87.0082	88.016	1.48327	2.44947	2.90557	1.24633	2.44829	1.54608	3.58412	2.43133	2.17587	1.8308	3.13755	3.90034	2.22276	2.33087	2.57083
butyric acid	87.0446	88.0524	1.48327	2.44947	2.90557	1.24633	2.44829	1.54608	3.58412	2.43133	2.17587	1.8308	3.13755	3.90034	2.22276	2.33087	2.57083
Ethyl acetate	87.0446	88.0524	1.48327	2.44947	2.90557	1.24633	2.44829	1.54608	3.58412	2.43133	2.17587	1.8308	3.13755	3.90034	2.22276	2.33087	2.57083
isobutyric acid	87.0446	88.0524	1.48327	2.44947	2.90557	1.24633	2.44829	1.54608	3.58412	2.43133	2.17587	1.8308	3.13755	3.90034	2.22276	2.33087	2.57083
putrescine	87.0922	88.1	1.48327	2.44947	2.90557	1.24633	2.44829	1.54608	3.58412	2.43133	2.17587	1.8308	3.13755	3.90034	2.22276	2.33087	2.57083
Putrescine	87.0922	88.1	1.48327	2.44947	2.90557	1.24633	2.44829	1.54608	3.58412	2.43133	2.17587	1.8308	3.13755	3.90034	2.22276	2.33087	2.57083
butyrate	87.0982	88.106	1.48327	2.44947	2.90557	1.24633	2.44829	1.54608	3.58412	2.43133	2.17587	1.8308	3.13755	3.90034	2.22276	2.33087	2.57083
putrescine	87.1442	88.152	0.0001	0.00039204	0.000878069	0.0001	0.000486291	0.0001	0.0001	0.0001	0.000725908	0.0001	0.0001	0.0001	0.0001	0.0001	0.00107788
oxamic acid	88.0035	89.0113	0.609451	0.377966	0.702146	0.370313	0.356631	0.519782	0.696084	0.491939	0.31173	0.310786	0.342092	0.459669	0.298621	0.31619	0.336807
alanine	88.0399	89.0477	0.609451	0.377966	0.702146	0.370313	0.356631	0.519782	0.696084	0.491939	0.31173	0.310786	0.342092	0.459669	0.298621	0.31619	0.336807
beta-alanine	88.0399	89.0477	0.609451	0.377966	0.702146	0.370313	0.356631	0.519782	0.696084	0.491939	0.31173	0.310786	0.342092	0.459669	0.298621	0.31619	0.336807
beta;-alanine	88.0862	89.094	0.609451	0.377966	0.702146	0.370313	0.356631	0.519782	0.696084	0.491939	0.31173	0.310786	0.342092	0.459669	0.298621	0.31619	0.336807
D-alanine	88.0862	89.094	0.609451	0.377966	0.702146	0.370313	0.356631	0.519782	0.696084	0.491939	0.31173	0.310786	0.342092	0.459669	0.298621	0.31619	0.336807
L-alanine	88.0862	89.094	0.609451	0.377966	0.702146	0.370313	0.356631	0.519782	0.696084	0.491939	0.31173	0.310786	0.342092	0.459669	0.298621	0.31619	0.336807
sarcosine	88.0862	89.094	0.609451	0.377966	0.702146	0.370313	0.356631	0.519782	0.696084	0.491939	0.31173	0.310786	0.342092	0.459669	0.298621	0.31619	0.336807
oxalic acid	88.9875	89.9953	1.61	1.61651	2.78765	1.29293	1.55571	1.06348	2.62065	1.19463	0.76521	0.736562	1.84717	2.11398	1.04265	1.65052	1.63085
Prpoanethial S-oxide	89.0061	90.0139	1.61	1.61651	2.78765	1.29293	1.55571	1.06348	2.62065	1.19463	0.76521	0.736562	1.84717	2.11398	1.04265	1.65052	1.63085
dihydroacetone	89.0239	90.0317	1.61	1.61651	2.78765	1.29293	1.55571	1.06348	2.62065	1.19463	0.76521	0.736562	1.84717	2.11398	1.04265	1.65052	1.63085
glycerone	89.0239	90.0317	1.61	1.61651	2.78765	1.29293	1.55571	1.06348	2.62065	1.19463	0.76521	0.736562	1.84717	2.11398	1.04265	1.65052	1.63085
lactic acid	89.0239	90.0317	1.61	1.61651	2.78765	1.29293	1.55571	1.06348	2.62065	1.19463	0.76521	0.736562	1.84717	2.11398	1.04265	1.65052	1.63085
dihydroxyacetone	89.0239	90.0317	1.61	1.61651	2.78765	1.29293	1.55571	1.06348	2.62065	1.19463	0.76521	0.736562	1.84717	2.11398	1.04265	1.65052	1.63085
D-lactate	89.0712	90.079	1.61	1.61651	2.78765	1.29293	1.55571	1.06348	2.62065	1.19463	0.76521	0.736562	1.84717	2.11398	1.04265	1.65052	1.63085
glyceraldehyde	89.0712	90.079	1.61	1.61651	2.78765	1.29293	1.55571	1.06348	2.62065	1.19463	0.76521	0.736562	1.84717	2.11398	1.04265	1.65052	1.63085
L-lactate	89.0712	90.079	1.61	1.61651	2.78765	1.29293	1.55571	1.06348	2.62065	1.19463	0.76521	0.736562	1.84717	2.11398	1.04265	1.65052	1.63085
glycerol	91.0862	92.094	0.174246	0.180313	0.159674	0.191598	0.134505	0.100533	0.164329	0.0609764	0.0568799	0.0446223	0.0153807	0.121909	0.0957261	0.110763	0.126987
toluene	91.1322	92.14	0.0001	0.0001	0.0001	0.0001	0.0001	0.0001	0.0001	0.0001	0.0001	0.0001	0.0001	0.0001	0.0001	0.0001	0.0001
Dimethyl disulfide	92.9833	93.9911	0.407739	0.554651	0.548584	0.611625	0.546902	0.401408	1.17006	0.95641	0.658539	0.620057	0.777442	0.860094	0.573735	0.5438	0.663891
phosphate	93.9632	94.971	0.00776998	0.00754668	0.0192377	0.00722893	0.00786995	0.00564857	0.013276	0.0092999	0.00517429	0.00511356	0.00790115	0.00837975	0.00567123	0.00608074	0.00558545
4-hydroxypyridine	94.0293	95.0371	0.00776998	0.00754668	0.0192377	0.00722893	0.00786995	0.00564857	0.013276	0.0092999	0.00517429	0.00511356	0.00790115	0.00837975	0.00567123	0.00608074	0.00558545
sulfate	95.0502	96.058	0.311943	0.417456	0.455912	0.455557	0.40325	0.30383	0.890689	0.692292	0.472957	0.446745	0.596786	0.633074	0.413583	0.390423	0.476277
phosphate-group	95.9792	96.987	0.046685	0.0507306	0.0676771	0.0501661	0.0451221	0.0456758	0.0620783	0.0464931	0.0384565	0.0384471	0.0573868	0.0355569	0.0388526	0.0385703	0.0315752
sulfate	96.9596	97.9674	3.60972	6.49693	6.65005	5.25723	5.7308	3.66768	6.34704	6.74248	4.63729	4.50585	6.33715	6.47381	4.04688	4.69228	4.99257
orthophosphate	96.9691	97.9769	3.60972	6.49693	6.65005	5.25723	5.7308	3.66768	6.34704	6.74248	4.63729	4.50585	6.33715	6.47381	4.04688	4.69228	4.99257
phosphoric acid	96.9691	97.9769	3.60972	6.49693	6.65005	5.25723	5.7308	3.66768	6.34704	6.74248	4.63729	4.50585	6.33715	6.47381	4.04688	4.69228	4.99257
Gyromitrin	99.0558	100.064	0.347049	0.455688	0.677429	0.377552	0.419761	0.245211	0.673819	0.426622	0.238936	0.221654	0.38401	0.471019	0.245954	0.286881	0.33169
Leaf alcohol	99.081	100.089	0.347049	0.455688	0.677429	0.377552	0.419761	0.245211	0.673819	0.426622	0.238936	0.221654	0.38401	0.471019	0.245954	0.286881	0.33169
4-methylpentanal	99.1522	100.16	0.0001	0.0001	0.000635365	0.0003543	0.0001	0.0001	0.0001	0.0001	0.0001	0.00230386	0.0001	0.0001	0.0001	0.0001	0.0001
L-azetidine 2-carboxylic acid	100.04	101.048	0.127799	0.133697	0.309755	0.128519	0.133884	0.113964	0.357778	0.177502	0.0954634	0.086362	0.0971439	0.169225	0.0825903	0.0871851	0.102035
1-aminocyclopropane-1-carboxylate	100.097	101.105	0.127799	0.133697	0.309755	0.128519	0.133884	0.113964	0.357778	0.177502	0.0954634	0.086362	0.0971439	0.169225	0.0825903	0.0871851	0.102035
Hexylamine	100.113	101.12	0.0001	0.0001	0.0010265	0.0001	0.0001	0.0001	0.0001	0.000628479	0.0001	0.0001	0.0001	0.0001	0.0001	0.0001	0.0001
succinate semialdehyde	101.024	102.032	0.283587	0.336521	0.421121	0.293767	0.274534	0.246543	0.428374	0.289934	0.224292	0.204647	0.397681	0.384947	0.227051	0.242014	0.255597
2-oxobutanoate	101.024	102.032	0.283587	0.336521	0.421121	0.293767	0.274534	0.246543	0.428374	0.289934	0.224292	0.204647	0.397681	0.384947	0.227051	0.242014	0.255597
acetoacetate	101.024	102.032	0.283587	0.336521	0.421121	0.293767	0.274534	0.246543	0.428374	0.289934	0.224292	0.204647	0.397681	0.384947	0.227051	0.242014	0.255597
Isovaleric acid	101.06	102.068	0.283587	0.336521	0.421121	0.293767	0.274534	0.246543	0.428374	0.289934	0.224292	0.204647	0.397681	0.384947	0.227051	0.242014	0.255597
valerianic acid	101.06	102.068	0.283587	0.336521	0.421121	0.293767	0.274534	0.246543	0.428374	0.289934	0.224292	0.204647	0.397681	0.384947	0.227051	0.242014	0.255597
L-canaline	101.071	102.079	0.283587	0.336521	0.421121	0.293767	0.274534	0.246543	0.428374	0.289934	0.224292	0.204647	0.397681	0.384947	0.227051	0.242014	0.255597
methylmalonate-semialdehyde	101.082	102.09	0.283587	0.336521	0.421121	0.293767	0.274534	0.246543	0.428374	0.289934	0.224292	0.204647	0.397681	0.384947	0.227051	0.242014	0.255597
cadaverine	101.108	102.116	0.0001	0.0001	0.0001	0.0001	0.0001	0.0001	0.0001	0.0001	0.0001	0.0001	0.00127779	0.0001	0.000882156	0.00111868	0.0001
betaine	101.148	102.156	0.0001	0.0001	0.0001	0.0001	0.0001	0.0001	0.0001	0.0001	0.0001	0.0001	0.00127779	0.0001	0.000882156	0.00111868	0.0001
3-amino-2-methylpropanoate	102.056	103.063	0.0902219	0.175649	0.197055	0.0833095	0.135696	0.189545	0.300551	0.13075	0.284474	0.102222	0.713596	0.54437	0.496813	0.488743	0.543222
4-aminobutanoate	102.056	103.063	0.0902219	0.175649	0.197055	0.0833095	0.135696	0.189545	0.300551	0.13075	0.284474	0.102222	0.713596	0.54437	0.496813	0.488743	0.543222
GABA	102.056	103.063	0.0902219	0.175649	0.197055	0.0833095	0.135696	0.189545	0.300551	0.13075	0.284474	0.102222	0.713596	0.54437	0.496813	0.488743	0.543222
y-Aminobutyric acid	102.056	103.063	0.0902219	0.175649	0.197055	0.0833095	0.135696	0.189545	0.300551	0.13075	0.284474	0.102222	0.713596	0.54437	0.496813	0.488743	0.543222
4-aminobutyrate	102.113	103.121	0.0001	0.0001	0.00232061	0.0001	0.0001	0.0001	0.0001	0.0001	0.0001	0.0001	0.0001	0.0001	0.0001	0.0001	0.0001
dimethylglycine	102.113	103.121	0.0001	0.0001	0.00232061	0.0001	0.0001	0.0001	0.0001	0.0001	0.0001	0.0001	0.0001	0.0001	0.0001	0.0001	0.0001
hydroxypyruvic acid	103.003	104.011	0.213675	0.232905	0.387204	0.206797	0.200063	0.200552	0.571594	0.321347	0.172209	0.175527	0.148054	0.32269	0.170075	0.185087	0.20795
malonic acid	103.003	104.011	0.213675	0.232905	0.387204	0.206797	0.200063	0.200552	0.571594	0.321347	0.172209	0.175527	0.148054	0.32269	0.170075	0.185087	0.20795
malonate	103.003	104.011	0.213675	0.232905	0.387204	0.206797	0.200063	0.200552	0.571594	0.321347	0.172209	0.175527	0.148054	0.32269	0.170075	0.185087	0.20795
urea-1-carboxylate	103.014	104.022	0.213675	0.232905	0.387204	0.206797	0.200063	0.200552	0.571594	0.321347	0.172209	0.175527	0.148054	0.32269	0.170075	0.185087	0.20795
hydroxypyruvate	103.054	104.062	0.213675	0.232905	0.387204	0.206797	0.200063	0.200552	0.571594	0.321347	0.172209	0.175527	0.148054	0.32269	0.170075	0.185087	0.20795
(R)-3-hydroxybutanoate	103.097	104.105	0.213675	0.232905	0.387204	0.206797	0.200063	0.200552	0.571594	0.321347	0.172209	0.175527	0.148054	0.32269	0.170075	0.185087	0.20795
3-hydroxy-isobutyrate	103.097	104.105	0.213675	0.232905	0.387204	0.206797	0.200063	0.200552	0.571594	0.321347	0.172209	0.175527	0.148054	0.32269	0.170075	0.185087	0.20795
choline	103.1	104.108	0.213675	0.232905	0.387204	0.206797	0.200063	0.200552	0.571594	0.321347	0.172209	0.175527	0.148054	0.32269	0.170075	0.185087	0.20795
choline	103.164	104.172	0.0001	0.0001	0.0001	0.0001	0.0001	0.0001	0.0001	0.0001	0.0001	0.0001	0.0001	0.0001	0.0001	0.0001	0.0001
glyceric acid	104.011	105.019	0.0963019	0.0852837	0.100465	0.0704647	0.0641901	0.399797	0.368166	0.405882	0.338386	0.354782	0.108619	0.091557	0.0659091	0.0661614	0.0646281
serine	104.035	105.043	0.0963019	0.0852837	0.100465	0.0704647	0.0641901	0.399797	0.368166	0.405882	0.338386	0.354782	0.108619	0.091557	0.0659091	0.0661614	0.0646281
L-serine	104.035	105.043	0.0963019	0.0852837	0.100465	0.0704647	0.0641901	0.399797	0.368166	0.405882	0.338386	0.354782	0.108619	0.091557	0.0659091	0.0661614	0.0646281
diethanolamine	104.071	105.079	0.0963019	0.0852837	0.100465	0.0704647	0.0641901	0.399797	0.368166	0.405882	0.338386	0.354782	0.108619	0.091557	0.0659091	0.0661614	0.0646281
D-glycerate	105.07	106.078	0.0630796	0.116001	0.107685	0.0832055	0.0684606	0.0690281	0.190371	0.0888851	0.0702123	0.0598503	0.00647764	0.0889171	0.0491581	0.0500778	0.0542495
1,2-benzoquinone	107.088	108.096	0.0683633	0.059098	0.0483231	0.0577348	0.0442539	0.0611429	0.046433	0.0449129	0.0418335	0.0432543	0.0707281	0.0457472	0.043287	0.0411239	0.0383823
4-hydroxyaniline	108.119	109.127	0.0001	0.0001	0.000325969	0.0001	0.0001	0.0001	0.0001	0.0001	0.0001	0.0001	0.0001	0.0001	0.0001	0.0001	0.0001
hypotaurine	108.135	109.143	0.0001	0.0001	0.000325969	0.0001	0.0001	0.0001	0.0001	0.0001	0.0001	0.0001	0.0001	0.0001	0.0001	0.0001	0.0001
catechol	109.104	110.112	0.0001	0.0001	0.0001	0.0001	0.0001	0.0001	0.0001	0.0001	0.0001	0.0001	0.0001	0.0001	0.0001	0.0001	0.0001
cytosine	110.035	111.043	0.0593802	0.0774036	0.0843859	0.0699764	0.0646104	0.0577543	0.0840332	0.0721242	0.0577725	0.0587981	0.0725065	0.0543287	0.0497524	0.0447096	0.0468904
histamine	110.072	111.08	0.0593802	0.0774036	0.0843859	0.0699764	0.0646104	0.0577543	0.0840332	0.0721242	0.0577725	0.0587981	0.0725065	0.0543287	0.0497524	0.0447096	0.0468904
uracil	111.019	112.027	0.321362	0.495401	0.417311	0.355608	0.357637	0.291785	0.765879	0.419048	0.329169	0.318932	0.460862	0.599256	0.293369	0.313848	0.358526
Parasorbic acid	111.045	112.052	0.321362	0.495401	0.417311	0.355608	0.357637	0.291785	0.765879	0.419048	0.329169	0.318932	0.460862	0.599256	0.293369	0.313848	0.358526
thiosulfate	111.11	112.118	0.0001	0.0001	0.0001	0.0001	0.0001	0.0001	0.0001	0.0001	0.0001	0.0001	0.0001	0.0001	0.0001	0.0001	0.0001
trans-1,2-Dihydrobenzene-1,2-diol	111.12	112.128	0.0001	0.0001	0.0001	0.0001	0.0001	0.0001	0.0001	0.0001	0.0001	0.0001	0.0001	0.0001	0.0001	0.0001	0.0001
(S)-1-pyrroline-5-carboxylate	112.04	113.048	0.122771	0.145263	0.250267	0.1223	0.121464	0.0994181	0.31976	0.16204	0.0938277	0.0945205	0.149016	0.177244	0.0967089	0.0956891	0.100741
creatinine	112.111	113.119	0.000911473	0.0001	0.0051502	0.0001	0.0001	0.0001	0.0001	0.0001	0.0001	0.00248874	0.0001	0.0001	0.0001	0.00366931	0.0001
3-cyanoalanine	113.035	114.043	0.473141	0.57928	0.953123	0.434005	0.496841	0.448739	1.29229	0.659879	0.492591	0.402659	0.810018	1.0314	0.562389	0.574998	0.647579
cyanoalanine	113.035	114.043	0.473141	0.57928	0.953123	0.434005	0.496841	0.448739	1.29229	0.659879	0.492591	0.402659	0.810018	1.0314	0.562389	0.574998	0.647579
L-B-Cyanoalanine	113.035	114.043	0.473141	0.57928	0.953123	0.434005	0.496841	0.448739	1.29229	0.659879	0.492591	0.402659	0.810018	1.0314	0.562389	0.574998	0.647579
Muscimol	113.035	114.043	0.473141	0.57928	0.953123	0.434005	0.496841	0.448739	1.29229	0.659879	0.492591	0.402659	0.810018	1.0314	0.562389	0.574998	0.647579
Diayl sulfide	113.042	114.05	0.473141	0.57928	0.953123	0.434005	0.496841	0.448739	1.29229	0.659879	0.492591	0.402659	0.810018	1.0314	0.562389	0.574998	0.647579
dihydrouracil	113.096	114.104	0.473141	0.57928	0.953123	0.434005	0.496841	0.448739	1.29229	0.659879	0.492591	0.402659	0.810018	1.0314	0.562389	0.574998	0.647579
N-methylhydantoin	113.096	114.104	0.473141	0.57928	0.953123	0.434005	0.496841	0.448739	1.29229	0.659879	0.492591	0.402659	0.810018	1.0314	0.562389	0.574998	0.647579
Heptan-2-one	113.097	114.104	0.473141	0.57928	0.953123	0.434005	0.496841	0.448739	1.29229	0.659879	0.492591	0.402659	0.810018	1.0314	0.562389	0.574998	0.647579
n-octane	113.222	114.23	0.0001	0.0001	0.01518	0.0001	0.00553898	0.0001	0.0001	0.0001	0.0001	0.0001	0.0001	0.0001	0.0001	0.0001	0.0001
proline	114.056	115.063	0.322592	0.309373	0.519349	0.236996	0.258239	0.260976	0.541705	0.307202	0.217362	0.19915	0.23648	0.349904	0.258464	0.262542	0.257498
L-proline	114.056	115.063	0.322592	0.309373	0.519349	0.236996	0.258239	0.260976	0.541705	0.307202	0.217362	0.19915	0.23648	0.349904	0.258464	0.262542	0.257498
fumaric acid	115.003	116.011	0.371423	1.03428	0.635268	0.494467	0.38218	0.230209	2.09933	0.365089	0.246321	0.207118	0.535111	1.09579	0.335138	0.375448	0.410395
succinate	115.003	116.011	0.371423	1.03428	0.635268	0.494467	0.38218	0.230209	2.09933	0.365089	0.246321	0.207118	0.535111	1.09579	0.335138	0.375448	0.410395
(R)-2-oxoisovalerate	115.04	116.047	0.371423	1.03428	0.635268	0.494467	0.38218	0.230209	2.09933	0.365089	0.246321	0.207118	0.535111	1.09579	0.335138	0.375448	0.410395
2-oxovaleric acid	115.04	116.047	0.371423	1.03428	0.635268	0.494467	0.38218	0.230209	2.09933	0.365089	0.246321	0.207118	0.535111	1.09579	0.335138	0.375448	0.410395
3-methyl-2-oxobutanoate	115.04	116.047	0.371423	1.03428	0.635268	0.494467	0.38218	0.230209	2.09933	0.365089	0.246321	0.207118	0.535111	1.09579	0.335138	0.375448	0.410395
fumarate	115.065	116.073	0.371423	1.03428	0.635268	0.494467	0.38218	0.230209	2.09933	0.365089	0.246321	0.207118	0.535111	1.09579	0.335138	0.375448	0.410395
caproic acid	115.076	116.084	0.371423	1.03428	0.635268	0.494467	0.38218	0.230209	2.09933	0.365089	0.246321	0.207118	0.535111	1.09579	0.335138	0.375448	0.410395
hexanoic acid	115.076	116.084	0.371423	1.03428	0.635268	0.494467	0.38218	0.230209	2.09933	0.365089	0.246321	0.207118	0.535111	1.09579	0.335138	0.375448	0.410395
Lilac aldehyde	115.076	116.084	0.371423	1.03428	0.635268	0.494467	0.38218	0.230209	2.09933	0.365089	0.246321	0.207118	0.535111	1.09579	0.335138	0.375448	0.410395
2-keto-isovalerate	115.108	116.116	0.00433289	0.0001	0.00856973	0.0001	0.0001	0.0001	0.0001	0.0001	0.0001	0.00195726	0.0001	0.00137547	0.0001	0.00148781	0.000981734
5-aminopentanamide	115.155	116.163	0.00433289	0.0001	0.00856973	0.0001	0.0001	0.0001	0.0001	0.0001	0.0001	0.00195726	0.0001	0.00137547	0.0001	0.00148781	0.000981734
trimethylaminoacetone	115.175	116.183	0.00433289	0.0001	0.00856973	0.0001	0.0001	0.0001	0.0001	0.0001	0.0001	0.00195726	0.0001	0.00137547	0.0001	0.00148781	0.000981734
aspartate-4-semialdehyde	116.035	117.043	2.40781	0.953791	1.66733	1.11349	0.858898	1.72768	1.25687	1.09285	0.672741	0.74268	0.809088	0.812083	0.643735	0.663979	0.644574
Indole	116.05	117.058	2.40781	0.953791	1.66733	1.11349	0.858898	1.72768	1.25687	1.09285	0.672741	0.74268	0.809088	0.812083	0.643735	0.663979	0.644574
indole	116.05	117.058	2.40781	0.953791	1.66733	1.11349	0.858898	1.72768	1.25687	1.09285	0.672741	0.74268	0.809088	0.812083	0.643735	0.663979	0.644574
Glycinebetaine	116.071	117.079	2.40781	0.953791	1.66733	1.11349	0.858898	1.72768	1.25687	1.09285	0.672741	0.74268	0.809088	0.812083	0.643735	0.663979	0.644574
valine	116.071	117.079	2.40781	0.953791	1.66733	1.11349	0.858898	1.72768	1.25687	1.09285	0.672741	0.74268	0.809088	0.812083	0.643735	0.663979	0.644574
L-valine	116.071	117.079	2.40781	0.953791	1.66733	1.11349	0.858898	1.72768	1.25687	1.09285	0.672741	0.74268	0.809088	0.812083	0.643735	0.663979	0.644574
2-amino-3-oxobutanoate	116.096	117.104	2.40781	0.953791	1.66733	1.11349	0.858898	1.72768	1.25687	1.09285	0.672741	0.74268	0.809088	0.812083	0.643735	0.663979	0.644574
L-aspartate-semialdehyde	116.096	117.104	2.40781	0.953791	1.66733	1.11349	0.858898	1.72768	1.25687	1.09285	0.672741	0.74268	0.809088	0.812083	0.643735	0.663979	0.644574
guanidinoacetate	116.099	117.107	2.40781	0.953791	1.66733	1.11349	0.858898	1.72768	1.25687	1.09285	0.672741	0.74268	0.809088	0.812083	0.643735	0.663979	0.644574
5-aminopentanoate	116.139	117.147	0.00244084	0.0001	0.0178598	0.0001	0.00682922	0.0001	0.00268797	0.0001	0.0001	0.000541974	0.0001	0.0001	0.0001	0.0001	0.0001
succinic acid	117.019	118.027	0.993804	1.49885	1.8574	1.08312	1.8115	0.648757	1.47372	0.780329	0.414549	0.350033	1.61372	1.1873	0.720312	0.859231	1.14895
3-methylamino-L-alanine	117.066	118.074	0.993804	1.49885	1.8574	1.08312	1.8115	0.648757	1.47372	0.780329	0.414549	0.350033	1.61372	1.1873	0.720312	0.859231	1.14895
L-alpha,y-Diaminobutyric acid	117.066	118.074	0.993804	1.49885	1.8574	1.08312	1.8115	0.648757	1.47372	0.780329	0.414549	0.350033	1.61372	1.1873	0.720312	0.859231	1.14895
allothreonine	118.05	119.058	0.53847	0.478354	0.436089	0.451056	0.426281	0.587147	0.537328	0.582884	0.446515	0.480916	0.598408	0.42537	0.383464	0.375703	0.39571
L-homoserine	118.05	119.058	0.53847	0.478354	0.436089	0.451056	0.426281	0.587147	0.537328	0.582884	0.446515	0.480916	0.598408	0.42537	0.383464	0.375703	0.39571
L-Threomine	118.05	119.058	0.53847	0.478354	0.436089	0.451056	0.426281	0.587147	0.537328	0.582884	0.446515	0.480916	0.598408	0.42537	0.383464	0.375703	0.39571
threonine	118.05	119.058	0.53847	0.478354	0.436089	0.451056	0.426281	0.587147	0.537328	0.582884	0.446515	0.480916	0.598408	0.42537	0.383464	0.375703	0.39571
homoserine	118.05	119.058	0.53847	0.478354	0.436089	0.451056	0.426281	0.587147	0.537328	0.582884	0.446515	0.480916	0.598408	0.42537	0.383464	0.375703	0.39571
L-threonine	118.112	119.12	0.0001	0.0001	0.00819645	0.0001	0.0001	0.00411931	0.0001	0.00494995	0.00205883	0.0001	0.0001	0.00191289	0.0001	0.0001	0.00138972
Methyl allyl disulfide	118.999	120.007	1.07831	1.2491	1.23692	1.1172	1.09768	0.957808	1.39978	1.2431	0.927374	0.906606	1.16996	1.01621	0.773801	0.725499	0.7394
3-(methylthio)propionic acid	119.017	120.025	1.07831	1.2491	1.23692	1.1172	1.09768	0.957808	1.39978	1.2431	0.927374	0.906606	1.16996	1.01621	0.773801	0.725499	0.7394
erythrose and isomers	119.034	120.042	1.07831	1.2491	1.23692	1.1172	1.09768	0.957808	1.39978	1.2431	0.927374	0.906606	1.16996	1.01621	0.773801	0.725499	0.7394
Purine	119.036	120.044	1.07831	1.2491	1.23692	1.1172	1.09768	0.957808	1.39978	1.2431	0.927374	0.906606	1.16996	1.01621	0.773801	0.725499	0.7394
purine	119.105	120.113	0.0001	0.0001	0.0001	0.0001	0.0001	0.0001	0.0001	0.0001	0.0001	0.0001	0.0001	0.0001	0.0001	0.0001	0.0001
purine-ring	119.105	120.113	0.0001	0.0001	0.0001	0.0001	0.0001	0.0001	0.0001	0.0001	0.0001	0.0001	0.0001	0.0001	0.0001	0.0001	0.0001
3-mercaptopyruvate	119.115	120.123	0.0001	0.0001	0.0001	0.0001	0.0001	0.0001	0.0001	0.0001	0.0001	0.0001	0.0001	0.0001	0.0001	0.0001	0.0001
L-cysteine	120.012	121.02	0.0861873	0.142033	0.0920319	0.165042	0.0840199	0.0726665	0.237439	0.114458	0.191951	0.0772551	0.104133	0.116992	0.115378	0.0642343	0.0823374
cysteine	120.012	121.02	0.0861873	0.142033	0.0920319	0.165042	0.0840199	0.0726665	0.237439	0.114458	0.191951	0.0772551	0.104133	0.116992	0.115378	0.0642343	0.0823374
phenethylamine	120.081	121.089	0.0861873	0.142033	0.0920319	0.165042	0.0840199	0.0726665	0.237439	0.114458	0.191951	0.0772551	0.104133	0.116992	0.115378	0.0642343	0.0823374
phenylethylamine	120.081	121.089	0.0861873	0.142033	0.0920319	0.165042	0.0840199	0.0726665	0.237439	0.114458	0.191951	0.0772551	0.104133	0.116992	0.115378	0.0642343	0.0823374
N,N-dimethylaniline	120.174	121.182	0.0001	0.0001	0.0001	0.0001	0.0001	0.0001	0.0001	0.0001	0.0001	0.0001	0.0001	0.0001	0.0001	0.0001	0.0001
dimethylarsinous	120.99	121.998	0.142393	0.20291	0.336529	0.14874	0.147337	0.102611	0.601103	0.251199	0.114736	0.103206	0.179718	0.222853	0.0996018	0.0835377	0.110405
nicotinate	121.016	122.024	0.142393	0.20291	0.336529	0.14874	0.147337	0.102611	0.601103	0.251199	0.114736	0.103206	0.179718	0.222853	0.0996018	0.0835377	0.110405
benzoic acid	121.029	122.037	0.142393	0.20291	0.336529	0.14874	0.147337	0.102611	0.601103	0.251199	0.114736	0.103206	0.179718	0.222853	0.0996018	0.0835377	0.110405
nicotinamide	121.04	122.048	0.142393	0.20291	0.336529	0.14874	0.147337	0.102611	0.601103	0.251199	0.114736	0.103206	0.179718	0.222853	0.0996018	0.0835377	0.110405
erythritol	121.05	122.058	0.142393	0.20291	0.336529	0.14874	0.147337	0.102611	0.601103	0.251199	0.114736	0.103206	0.179718	0.222853	0.0996018	0.0835377	0.110405
tropolone	121.115	122.123	0.0001	0.0001	0.0001	0.0001	0.0001	0.0001	0.0001	0.0001	0.0001	0.0001	0.0001	0.0001	0.0001	0.0001	0.0001
methylarsonite	121.955	122.963	0.0891125	0.154088	0.183787	0.15901	0.130595	0.0860095	0.291132	0.155253	0.150784	0.118645	0.157086	0.147075	0.122126	0.103349	0.110281
nicotinic acid	122.024	123.032	0.0891125	0.154088	0.183787	0.15901	0.130595	0.0860095	0.291132	0.155253	0.150784	0.118645	0.157086	0.147075	0.122126	0.103349	0.110281
guaiacol	123.131	124.139	0.0001	0.0001	0.000299342	0.0001	0.0001	0.0001	0.0001	0.0001	0.0001	0.0001	0.0001	0.0001	0.0001	0.0001	0.0001
methylcytosine	124.051	125.059	0.0970524	0.102792	0.133763	0.112702	0.0927617	0.0937078	0.157573	0.0499197	0.0914292	0.0879011	0.05905	0.0777041	0.0812121	0.0764591	0.0795063
Ntau;-methylhistamine	124.165	125.173	0.0001	0.0001	0.00110614	0.000958532	0.0001	0.00123919	0.0001	0.0001	0.0001	0.0001	0.0001	0.0001	0.0001	0.0001	0.0001
arsenite	124.935	125.943	0.0802485	0.0901799	0.151039	0.0842436	0.0769504	0.0644544	0.191048	0.0964813	0.0668472	0.0575366	0.103677	0.0951265	0.0640221	0.0680967	0.065163
dimethyl trisulfide	124.955	125.963	0.0802485	0.0901799	0.151039	0.0842436	0.0769504	0.0644544	0.191048	0.0964813	0.0668472	0.0575366	0.103677	0.0951265	0.0640221	0.0680967	0.065163
thymine	125.035	126.043	0.0802485	0.0901799	0.151039	0.0842436	0.0769504	0.0644544	0.191048	0.0964813	0.0668472	0.0575366	0.103677	0.0951265	0.0640221	0.0680967	0.065163
ethylphosphate	125.041	126.049	0.0802485	0.0901799	0.151039	0.0842436	0.0769504	0.0644544	0.191048	0.0964813	0.0668472	0.0575366	0.103677	0.0951265	0.0640221	0.0680967	0.065163
iodide	125.896	126.904	0.0001	0.0001	0.0001	0.0001	0.0001	0.0001	0.0001	0.0001	0.0001	0.0001	0.0001	0.0001	0.0001	0.0001	0.0001
selenite	125.95	126.958	0.0747807	0.106415	0.207141	0.0904087	0.0902764	0.0250076	0.264599	0.130219	0.0802177	0.069438	0.132457	0.141448	0.0783195	0.0839589	0.0907089
2-aminomuconate-6-semialdehyde	126.032	127.04	0.0747807	0.106415	0.207141	0.0904087	0.0902764	0.0250076	0.264599	0.130219	0.0802177	0.069438	0.132457	0.141448	0.0783195	0.0839589	0.0907089
alpha-(methylenecyclopropyl)glycine	126.056	127.063	0.0747807	0.106415	0.207141	0.0904087	0.0902764	0.0250076	0.264599	0.130219	0.0802177	0.069438	0.132457	0.141448	0.0783195	0.0839589	0.0907089
L-Baikian	126.056	127.063	0.0747807	0.106415	0.207141	0.0904087	0.0902764	0.0250076	0.264599	0.130219	0.0802177	0.069438	0.132457	0.141448	0.0783195	0.0839589	0.0907089
Galegine	126.103	127.111	0.0001	0.0001	0.0001	0.0001	0.0001	0.0001	0.0001	0.0001	0.0001	0.0001	0.0001	0.0001	0.0001	0.0001	0.0001
coniine	126.128	127.136	0.0001	0.0001	0.0001	0.0001	0.0001	0.0001	0.0001	0.0001	0.0001	0.0001	0.0001	0.0001	0.0001	0.0001	0.0001
(S)-2,3,4,5-tetrahydropiperidine-2-carboxylate	126.135	127.143	0.0001	0.0001	0.0001	0.0001	0.0001	0.0001	0.0001	0.0001	0.0001	0.0001	0.0001	0.0001	0.0001	0.0001	0.0001
Delta;1-piperideine-2-carboxylate	126.135	127.143	0.0001	0.0001	0.0001	0.0001	0.0001	0.0001	0.0001	0.0001	0.0001	0.0001	0.0001	0.0001	0.0001	0.0001	0.0001
gamma-amino-gamma-cyanobutanoate	127.051	128.059	0.169622	0.181582	0.40891	0.19907	0.163355	0.188643	0.539042	0.295452	0.192943	0.154981	0.0001	0.269406	0.210857	0.191851	0.208756
Naphthalene	127.055	128.063	0.169622	0.181582	0.40891	0.19907	0.163355	0.188643	0.539042	0.295452	0.192943	0.154981	0.0001	0.269406	0.210857	0.191851	0.208756
Ethyl 2-methlbut-2-enoate	127.076	128.084	0.169622	0.181582	0.40891	0.19907	0.163355	0.188643	0.539042	0.295452	0.192943	0.154981	0.0001	0.269406	0.210857	0.191851	0.208756
1-octanal	127.206	128.214	0.0001	0.0001	0.00242039	0.0001	0.0001	0.0001	0.0001	0.00290433	0.00393372	0.0001	0.0001	0.00626708	0.0115146	0.0001	0.0001
L-1-pyrroline-3-hydroxy-5-carboxylate	128.035	129.043	0.391532	0.703487	0.657774	0.460499	0.53582	1.79204	1.92949	1.4496	2.79682	1.6061	4.99481	4.68895	3.73263	3.69555	3.84387
pyroglutamic acid	128.035	129.043	0.391532	0.703487	0.657774	0.460499	0.53582	1.79204	1.92949	1.4496	2.79682	1.6061	4.99481	4.68895	3.73263	3.69555	3.84387
L-pipecolic acid	128.071	129.079	0.391532	0.703487	0.657774	0.460499	0.53582	1.79204	1.92949	1.4496	2.79682	1.6061	4.99481	4.68895	3.73263	3.69555	3.84387
pipecolic acid	128.071	129.079	0.391532	0.703487	0.657774	0.460499	0.53582	1.79204	1.92949	1.4496	2.79682	1.6061	4.99481	4.68895	3.73263	3.69555	3.84387
5-oxoproline	128.107	129.115	0.0001	0.0001	0.0112642	0.0001	0.0001	0.00128032	0.0001	0.0001	0.00193407	0.0010414	0.00484459	0.0001	0.00394201	0.00642176	0.0001
pyrroline-hydroxy-carboxylate	128.107	129.115	0.0001	0.0001	0.0112642	0.0001	0.0001	0.00128032	0.0001	0.0001	0.00193407	0.0010414	0.00484459	0.0001	0.00394201	0.00642176	0.0001
L-pipecolate	128.15	129.158	0.0001	0.0001	0.0112642	0.0001	0.0001	0.00128032	0.0001	0.0001	0.00193407	0.0010414	0.00484459	0.0001	0.00394201	0.00642176	0.0001
itaconate	129.019	130.027	1.22243	1.31508	1.81705	2.27019	1.31846	0.480502	1.52973	0.824856	0.573394	0.426433	2.01739	2.03779	1.32714	1.35768	1.46056
2-oxoisocaproic acid	129.055	130.063	1.22243	1.31508	1.81705	2.27019	1.31846	0.480502	1.52973	0.824856	0.573394	0.426433	2.01739	2.03779	1.32714	1.35768	1.46056
N-acetylputrescine	129.103	130.111	0.0196161	0.0142502	0.0499454	0.00859636	0.0116465	0.0954983	0.0001	0.0001	0.0516154	0.0419683	0.0001	0.0001	0.0001	0.0001	0.0001
agmatine	129.114	130.122	0.0196161	0.0142502	0.0499454	0.00859636	0.0116465	0.0954983	0.0001	0.0001	0.0516154	0.0419683	0.0001	0.0001	0.0001	0.0001	0.0001
octan-1-ol	129.128	130.136	0.0196161	0.0142502	0.0499454	0.00859636	0.0116465	0.0954983	0.0001	0.0001	0.0516154	0.0419683	0.0001	0.0001	0.0001	0.0001	0.0001
2-keto-3-methyl-valerate	129.135	130.143	0.0196161	0.0142502	0.0499454	0.00859636	0.0116465	0.0954983	0.0001	0.0001	0.0516154	0.0419683	0.0001	0.0001	0.0001	0.0001	0.0001
2-ketoisocaproate	129.135	130.143	0.0196161	0.0142502	0.0499454	0.00859636	0.0116465	0.0954983	0.0001	0.0001	0.0516154	0.0419683	0.0001	0.0001	0.0001	0.0001	0.0001
4-trimethylammoniobutanal	129.201	130.209	0.0196161	0.0142502	0.0499454	0.00859636	0.0116465	0.0954983	0.0001	0.0001	0.0516154	0.0419683	0.0001	0.0001	0.0001	0.0001	0.0001
octanol	129.222	130.23	0.0196161	0.0142502	0.0499454	0.00859636	0.0116465	0.0954983	0.0001	0.0001	0.0516154	0.0419683	0.0001	0.0001	0.0001	0.0001	0.0001
5-aminolevulinate	130.05	131.058	10.725	4.12243	6.85244	5.18723	3.83501	8.0217	4.4887	4.3743	3.30756	3.24862	0.0106135	2.92941	2.75207	2.70252	2.56988
glutamate-5-semialdehyde	130.05	131.058	10.725	4.12243	6.85244	5.18723	3.83501	8.0217	4.4887	4.3743	3.30756	3.24862	0.0106135	2.92941	2.75207	2.70252	2.56988
trans-4-hydroxy-L-proline	130.05	131.058	10.725	4.12243	6.85244	5.18723	3.83501	8.0217	4.4887	4.3743	3.30756	3.24862	0.0106135	2.92941	2.75207	2.70252	2.56988
trans-4-hydroxy-L-proline	130.05	131.058	10.725	4.12243	6.85244	5.18723	3.83501	8.0217	4.4887	4.3743	3.30756	3.24862	0.0106135	2.92941	2.75207	2.70252	2.56988
creatine	130.062	131.069	10.725	4.12243	6.85244	5.18723	3.83501	8.0217	4.4887	4.3743	3.30756	3.24862	0.0106135	2.92941	2.75207	2.70252	2.56988
Skatole	130.066	131.073	10.725	4.12243	6.85244	5.18723	3.83501	8.0217	4.4887	4.3743	3.30756	3.24862	0.0106135	2.92941	2.75207	2.70252	2.56988
iminoaspartate	130.08	131.088	10.725	4.12243	6.85244	5.18723	3.83501	8.0217	4.4887	4.3743	3.30756	3.24862	0.0106135	2.92941	2.75207	2.70252	2.56988
B-alaninebetaine	130.087	131.095	10.725	4.12243	6.85244	5.18723	3.83501	8.0217	4.4887	4.3743	3.30756	3.24862	0.0106135	2.92941	2.75207	2.70252	2.56988
isoleucine	130.087	131.095	10.725	4.12243	6.85244	5.18723	3.83501	8.0217	4.4887	4.3743	3.30756	3.24862	0.0106135	2.92941	2.75207	2.70252	2.56988
leucine	130.087	131.095	10.725	4.12243	6.85244	5.18723	3.83501	8.0217	4.4887	4.3743	3.30756	3.24862	0.0106135	2.92941	2.75207	2.70252	2.56988
L-Leucine	130.087	131.095	10.725	4.12243	6.85244	5.18723	3.83501	8.0217	4.4887	4.3743	3.30756	3.24862	0.0106135	2.92941	2.75207	2.70252	2.56988
L-isoleucine	130.087	131.095	10.725	4.12243	6.85244	5.18723	3.83501	8.0217	4.4887	4.3743	3.30756	3.24862	0.0106135	2.92941	2.75207	2.70252	2.56988
N-carbamoylputrescine	130.098	131.106	10.725	4.12243	6.85244	5.18723	3.83501	8.0217	4.4887	4.3743	3.30756	3.24862	0.0106135	2.92941	2.75207	2.70252	2.56988
5-amino-levulinate	130.123	131.131	0.00846363	0.00331217	0.00887952	0.0001	0.0001	0.0001	0.0001	0.0001	0.0001	0.0001	0.0001	0.0001	0.0001	0.00219556	0.0001
glutamate-1-semialdehyde	130.123	131.131	0.00846363	0.00331217	0.00887952	0.0001	0.0001	0.0001	0.0001	0.0001	0.0001	0.0001	0.0001	0.0001	0.0001	0.00219556	0.0001
L-4-hydroxy-proline	130.123	131.131	0.00846363	0.00331217	0.00887952	0.0001	0.0001	0.0001	0.0001	0.0001	0.0001	0.0001	0.0001	0.0001	0.0001	0.00219556	0.0001
L-leucine	130.166	131.174	0.00846363	0.00331217	0.00887952	0.0001	0.0001	0.0001	0.0001	0.0001	0.0001	0.0001	0.0001	0.0001	0.0001	0.00219556	0.0001
oxalacetic acid	130.998	132.006	1.3248	0.779646	1.07554	0.855989	0.691122	1.09115	0.957556	0.832448	0.64278	0.604174	1.02126	0.80415	0.654966	0.642228	0.629501
(R)-3-hydroxy-3-methyl-2-oxobutanoateM	131.034	132.042	1.3248	0.779646	1.07554	0.855989	0.691122	1.09115	0.957556	0.832448	0.64278	0.604174	1.02126	0.80415	0.654966	0.642228	0.629501
3-hydroxy-3-methyl-2-oxobutanoate	131.034	132.042	1.3248	0.779646	1.07554	0.855989	0.691122	1.09115	0.957556	0.832448	0.64278	0.604174	1.02126	0.80415	0.654966	0.642228	0.629501
glutaric acid	131.034	132.042	1.3248	0.779646	1.07554	0.855989	0.691122	1.09115	0.957556	0.832448	0.64278	0.604174	1.02126	0.80415	0.654966	0.642228	0.629501
2-acetolactate	131.034	132.042	1.3248	0.779646	1.07554	0.855989	0.691122	1.09115	0.957556	0.832448	0.64278	0.604174	1.02126	0.80415	0.654966	0.642228	0.629501
glutarate	131.034	132.042	1.3248	0.779646	1.07554	0.855989	0.691122	1.09115	0.957556	0.832448	0.64278	0.604174	1.02126	0.80415	0.654966	0.642228	0.629501
asparagine	131.046	132.053	1.3248	0.779646	1.07554	0.855989	0.691122	1.09115	0.957556	0.832448	0.64278	0.604174	1.02126	0.80415	0.654966	0.642228	0.629501
L-aspaargine	131.046	132.053	1.3248	0.779646	1.07554	0.855989	0.691122	1.09115	0.957556	0.832448	0.64278	0.604174	1.02126	0.80415	0.654966	0.642228	0.629501
oxaloacetate	131.065	132.073	1.3248	0.779646	1.07554	0.855989	0.691122	1.09115	0.957556	0.832448	0.64278	0.604174	1.02126	0.80415	0.654966	0.642228	0.629501
ornithine	131.082	132.09	1.3248	0.779646	1.07554	0.855989	0.691122	1.09115	0.957556	0.832448	0.64278	0.604174	1.02126	0.80415	0.654966	0.642228	0.629501
L-ornithine	131.082	132.09	1.3248	0.779646	1.07554	0.855989	0.691122	1.09115	0.957556	0.832448	0.64278	0.604174	1.02126	0.80415	0.654966	0.642228	0.629501
3-ureidopropionate	131.111	132.119	0.0001	0.000759713	0.00168753	0.00259767	0.000701633	0.0001	0.0001	0.0001	0.0001	0.0001	0.0001	0.0001	0.00110201	0.0001	0.0001
L-asparagine	131.111	132.119	0.0001	0.000759713	0.00168753	0.00259767	0.000701633	0.0001	0.0001	0.0001	0.0001	0.0001	0.0001	0.0001	0.00110201	0.0001	0.0001
N-carbamoylsarcosine	131.111	132.119	0.0001	0.000759713	0.00168753	0.00259767	0.000701633	0.0001	0.0001	0.0001	0.0001	0.0001	0.0001	0.0001	0.00110201	0.0001	0.0001
pteridine-ring	131.116	132.124	0.0001	0.000759713	0.00168753	0.00259767	0.000701633	0.0001	0.0001	0.0001	0.0001	0.0001	0.0001	0.0001	0.00110201	0.0001	0.0001
aspartic acid	132.03	133.038	0.207719	0.236494	0.204749	0.19451	0.248938	0.16851	0.315018	0.176707	0.145394	0.180946	0.0698645	0.219377	0.188758	0.188824	0.219517
L-aspartic acid	132.03	133.038	0.207719	0.236494	0.204749	0.19451	0.248938	0.16851	0.315018	0.176707	0.145394	0.180946	0.0698645	0.219377	0.188758	0.188824	0.219517
D-aspartate	132.096	133.104	0.207719	0.236494	0.204749	0.19451	0.248938	0.16851	0.315018	0.176707	0.145394	0.180946	0.0698645	0.219377	0.188758	0.188824	0.219517
L-aspartate	132.096	133.104	0.207719	0.236494	0.204749	0.19451	0.248938	0.16851	0.315018	0.176707	0.145394	0.180946	0.0698645	0.219377	0.188758	0.188824	0.219517
mailc acid	133.014	134.022	0.272907	0.914906	0.362156	0.358796	0.316004	0.285371	1.56462	0.499586	0.340249	0.332074	0.422994	0.935951	0.330899	0.371597	0.447315
malic acid	133.014	134.022	0.272907	0.914906	0.362156	0.358796	0.316004	0.285371	1.56462	0.499586	0.340249	0.332074	0.422994	0.935951	0.330899	0.371597	0.447315
(-)-ureidoglycolate	133.025	134.033	0.272907	0.914906	0.362156	0.358796	0.316004	0.285371	1.56462	0.499586	0.340249	0.332074	0.422994	0.935951	0.330899	0.371597	0.447315
(+)-ureidoglycolate	133.025	134.033	0.272907	0.914906	0.362156	0.358796	0.316004	0.285371	1.56462	0.499586	0.340249	0.332074	0.422994	0.935951	0.330899	0.371597	0.447315
S-dimethylsulfonium	133.032	134.04	0.272907	0.914906	0.362156	0.358796	0.316004	0.285371	1.56462	0.499586	0.340249	0.332074	0.422994	0.935951	0.330899	0.371597	0.447315
(R)-2,3-dihydroxy-3-methylbutanoateM	133.05	134.058	0.272907	0.914906	0.362156	0.358796	0.316004	0.285371	1.56462	0.499586	0.340249	0.332074	0.422994	0.935951	0.330899	0.371597	0.447315
2,3-dihydroxy-3-methylbutanoate	133.05	134.058	0.272907	0.914906	0.362156	0.358796	0.316004	0.285371	1.56462	0.499586	0.340249	0.332074	0.422994	0.935951	0.330899	0.371597	0.447315
deoxyribose	133.05	134.058	0.272907	0.914906	0.362156	0.358796	0.316004	0.285371	1.56462	0.499586	0.340249	0.332074	0.422994	0.935951	0.330899	0.371597	0.447315
1-deoxy-D-xylulose	133.05	134.058	0.272907	0.914906	0.362156	0.358796	0.316004	0.285371	1.56462	0.499586	0.340249	0.332074	0.422994	0.935951	0.330899	0.371597	0.447315
malate	133.08	134.088	0.272907	0.914906	0.362156	0.358796	0.316004	0.285371	1.56462	0.499586	0.340249	0.332074	0.422994	0.935951	0.330899	0.371597	0.447315
S-ureidoglycolate	133.083	134.091	0.272907	0.914906	0.362156	0.358796	0.316004	0.285371	1.56462	0.499586	0.340249	0.332074	0.422994	0.935951	0.330899	0.371597	0.447315
adenine-ring	133.112	134.12	0.0001	0.0001	0.0001	0.0001	0.0001	0.0001	0.0001	0.0001	0.0001	0.0001	0.0001	0.0001	0.0001	0.0001	0.0001
2,3-dihydroxy-isovalerate	133.124	134.132	0.0001	0.0001	0.0001	0.0001	0.0001	0.0001	0.0001	0.0001	0.0001	0.0001	0.0001	0.0001	0.0001	0.0001	0.0001
nt-pentose-ring	133.124	134.132	0.0001	0.0001	0.0001	0.0001	0.0001	0.0001	0.0001	0.0001	0.0001	0.0001	0.0001	0.0001	0.0001	0.0001	0.0001
6,7-dihydropteridine	133.132	134.14	0.0001	0.0001	0.0001	0.0001	0.0001	0.0001	0.0001	0.0001	0.0001	0.0001	0.0001	0.0001	0.0001	0.0001	0.0001
p-aminobezoic acid	134.024	135.032	0.13266	0.135828	0.119311	0.109181	0.0931888	0.0853862	0.0001	0.0743809	0.0814647	0.0621514	0.28219	0.191448	0.196876	0.187633	0.183719
homocysteine	134.028	135.035	0.13266	0.135828	0.119311	0.109181	0.0931888	0.0853862	0.0001	0.0743809	0.0814647	0.0621514	0.28219	0.191448	0.196876	0.187633	0.183719
se-Methyl-L-selenocysteine	134.028	135.035	0.13266	0.135828	0.119311	0.109181	0.0931888	0.0853862	0.0001	0.0743809	0.0814647	0.0621514	0.28219	0.191448	0.196876	0.187633	0.183719
L-homocysteine	134.028	135.035	0.13266	0.135828	0.119311	0.109181	0.0931888	0.0853862	0.0001	0.0743809	0.0814647	0.0621514	0.28219	0.191448	0.196876	0.187633	0.183719
4-hydroxy-L-threonine	134.045	135.053	0.13266	0.135828	0.119311	0.109181	0.0931888	0.0853862	0.0001	0.0743809	0.0814647	0.0621514	0.28219	0.191448	0.196876	0.187633	0.183719
adenine	134.047	135.054	0.13266	0.135828	0.119311	0.109181	0.0931888	0.0853862	0.0001	0.0743809	0.0814647	0.0621514	0.28219	0.191448	0.196876	0.187633	0.183719
2-phenylacetamide	134.061	135.068	0.13266	0.135828	0.119311	0.109181	0.0931888	0.0853862	0.0001	0.0743809	0.0814647	0.0621514	0.28219	0.191448	0.196876	0.187633	0.183719
N-acetylarylamine	134.157	135.165	0.00050404	0.0001	0.0001	0.0001	0.0001	0.0001	0.0001	0.0001	0.0001	0.0001	0.0001	0.0001	0.0001	0.0001	0.0001
(R)-amphetamine	134.2	135.208	0.00050404	0.0001	0.0001	0.0001	0.0001	0.0001	0.0001	0.0001	0.0001	0.0001	0.0001	0.0001	0.0001	0.0001	0.0001
(S)-amphetamine	134.2	135.208	0.00050404	0.0001	0.0001	0.0001	0.0001	0.0001	0.0001	0.0001	0.0001	0.0001	0.0001	0.0001	0.0001	0.0001	0.0001
hypoxanthine	135.031	136.039	0.51911	0.323516	0.283529	0.255581	0.274255	0.454272	0.38677	0.336593	0.282831	0.16385	0.654325	0.291726	0.240771	0.28251	0.351858
phenylacetic acid	135.045	136.052	0.51911	0.323516	0.283529	0.255581	0.274255	0.454272	0.38677	0.336593	0.282831	0.16385	0.654325	0.291726	0.240771	0.28251	0.351858
8-hydroxypurine	135.105	136.113	0.0001	0.0001	0.0001	0.0001	0.0001	0.0001	0.0001	0.0001	0.0001	0.0001	0.0001	0.0001	0.0001	0.0001	0.0001
5,6,7,8-tetrahydropteridine	135.148	136.156	0.0001	0.0001	0.0001	0.0001	0.0001	0.0001	0.0001	0.0001	0.0001	0.0001	0.0001	0.0001	0.0001	0.0001	0.0001
dimethylarsinate	135.982	136.99	0.0998618	0.0864073	0.0939895	0.0788118	0.0728597	0.0802818	0.115282	0.0729486	0.0661483	0.0536423	0.0001	0.06441	0.0579655	0.0564374	0.0612358
4-aminobenzoate	136.04	137.048	0.0998618	0.0864073	0.0939895	0.0788118	0.0728597	0.0802818	0.115282	0.0729486	0.0661483	0.0536423	0.0001	0.06441	0.0579655	0.0564374	0.0612358
anthranilate	136.04	137.048	0.0998618	0.0864073	0.0939895	0.0788118	0.0728597	0.0802818	0.115282	0.0729486	0.0661483	0.0536423	0.0001	0.06441	0.0579655	0.0564374	0.0612358
tyramine	136.076	137.084	0.0998618	0.0864073	0.0939895	0.0788118	0.0728597	0.0802818	0.115282	0.0729486	0.0661483	0.0536423	0.0001	0.06441	0.0579655	0.0564374	0.0612358
Tyramine	136.076	137.084	0.0998618	0.0864073	0.0939895	0.0788118	0.0728597	0.0802818	0.115282	0.0729486	0.0661483	0.0536423	0.0001	0.06441	0.0579655	0.0564374	0.0612358
3-pyridylacetate	136.13	137.138	0.0001	0.0001	0.000806417	0.0001	0.0001	0.0001	0.0001	0.0001	0.0001	0.0001	0.0001	0.0001	0.0001	0.0001	0.0001
1-methylnicotinamide	136.153	137.161	0.0001	0.0001	0.000806417	0.0001	0.0001	0.0001	0.0001	0.0001	0.0001	0.0001	0.0001	0.0001	0.0001	0.0001	0.0001
nn-dimethylaniline-n-oxide	136.173	137.181	0.0001	0.0001	0.000806417	0.0001	0.0001	0.0001	0.0001	0.0001	0.0001	0.0001	0.0001	0.0001	0.0001	0.0001	0.0001
phenylethanolamine	136.173	137.181	0.0001	0.0001	0.000806417	0.0001	0.0001	0.0001	0.0001	0.0001	0.0001	0.0001	0.0001	0.0001	0.0001	0.0001	0.0001
tyramine	136.173	137.181	0.0001	0.0001	0.000806417	0.0001	0.0001	0.0001	0.0001	0.0001	0.0001	0.0001	0.0001	0.0001	0.0001	0.0001	0.0001
methylarsonate	136.946	137.954	0.144743	0.178335	0.245878	0.184691	0.148992	0.127482	0.404136	0.252824	0.160276	0.133754	0.102992	0.150562	0.157878	0.156511	0.176177
hydroxybenzoic acid	137.024	138.032	0.144743	0.178335	0.245878	0.184691	0.148992	0.127482	0.404136	0.252824	0.160276	0.133754	0.102992	0.150562	0.157878	0.156511	0.176177
salicylic acid	137.024	138.032	0.144743	0.178335	0.245878	0.184691	0.148992	0.127482	0.404136	0.252824	0.160276	0.133754	0.102992	0.150562	0.157878	0.156511	0.176177
Nona-2,6-dienal	137.097	138.104	0.144743	0.178335	0.245878	0.184691	0.148992	0.127482	0.404136	0.252824	0.160276	0.133754	0.102992	0.150562	0.157878	0.156511	0.176177
4-hydroxybenzoate	137.115	138.123	0.0001	0.0001	0.0001	0.0001	0.0001	0.0001	0.0001	0.0001	0.0001	0.0001	0.0001	0.0001	0.0001	0.0001	0.0001
urocanate	137.118	138.126	0.0001	0.0001	0.0001	0.0001	0.0001	0.0001	0.0001	0.0001	0.0001	0.0001	0.0001	0.0001	0.0001	0.0001	0.0001
hydroxynicotinic acid	138.019	139.027	0.0546115	0.077845	0.194302	0.0790385	0.0618598	0.0358012	0.314193	0.116403	0.0586905	0.0477313	0.0001	0.114033	0.0529744	0.0524147	0.0463859
4-amino-5-hydroxymethyl-2-methylpyrimidine	138.067	139.075	0.0546115	0.077845	0.194302	0.0790385	0.0618598	0.0358012	0.314193	0.116403	0.0586905	0.0477313	0.0001	0.114033	0.0529744	0.0524147	0.0463859
4-nitrophenol	138.102	139.11	0.0001	0.0001	0.00106756	0.0001	0.0001	0.0001	0.0001	0.0001	0.0001	0.0001	0.0001	0.0001	0.0001	0.0001	0.0001
3,4-dihydroxybenzylamine	138.146	139.154	0.0001	0.0001	0.00106756	0.0001	0.0001	0.0001	0.0001	0.0001	0.0001	0.0001	0.0001	0.0001	0.0001	0.0001	0.0001
histidinal	138.149	139.157	0.0001	0.0001	0.00106756	0.0001	0.0001	0.0001	0.0001	0.0001	0.0001	0.0001	0.0001	0.0001	0.0001	0.0001	0.0001
arsenate	138.919	139.927	0.15411	0.164662	0.255134	0.15519	0.155844	0.106569	0.318117	0.174456	0.096559	0.0858299	0.138662	0.18084	0.106367	0.104572	0.1274
acetylphosphate	139.024	140.032	0.15411	0.164662	0.255134	0.15519	0.155844	0.106569	0.318117	0.174456	0.096559	0.0858299	0.138662	0.18084	0.106367	0.104572	0.1274
carbamoyl phosphate	139.975	140.983	0.0734941	0.0918573	0.156076	0.0960017	0.0867581	0.0708129	0.163049	0.112878	0.08292	0.0795504	0.0933119	0.0773948	0.0664038	0.0636524	0.063877
ethanolamine phosphate	140.011	141.019	0.0734941	0.0918573	0.156076	0.0960017	0.0867581	0.0708129	0.163049	0.112878	0.08292	0.0795504	0.0933119	0.0773948	0.0664038	0.0636524	0.063877
carbamoyl-phosphate	140.012	141.02	0.0734941	0.0918573	0.156076	0.0960017	0.0867581	0.0708129	0.163049	0.112878	0.08292	0.0795504	0.0933119	0.0773948	0.0664038	0.0636524	0.063877
phosphoryl-ethanolamine	140.055	141.063	0.0734941	0.0918573	0.156076	0.0960017	0.0867581	0.0708129	0.163049	0.112878	0.08292	0.0795504	0.0933119	0.0773948	0.0664038	0.0636524	0.063877
L-hypoglycin	140.071	141.079	0.0734941	0.0918573	0.156076	0.0960017	0.0867581	0.0708129	0.163049	0.112878	0.08292	0.0795504	0.0933119	0.0773948	0.0664038	0.0636524	0.063877
histidinol	140.082	141.09	0.0734941	0.0918573	0.156076	0.0960017	0.0867581	0.0708129	0.163049	0.112878	0.08292	0.0795504	0.0933119	0.0773948	0.0664038	0.0636524	0.063877
hygrine	140.108	141.115	0.0001	0.0001	0.0001	0.0001	0.0001	0.0001	0.0001	0.0001	0.0001	0.0001	0.0001	0.0001	0.0001	0.0001	0.0001
x-pyrophosphate-group	140.937	141.945	0.103424	0.11873	0.169802	0.113138	0.0987176	0.0952384	0.230687	0.135794	0.103887	0.0876347	0.168573	0.149747	0.110431	0.104399	0.1155
5-(2-hydroxyethyl)-4-methylthiazole	142.033	143.04	0.127755	0.147163	0.307284	0.161897	0.227095	0.107128	0.370862	0.18297	0.122808	0.155921	0.0001	0.173646	0.119355	0.118617	0.122898
4-guanidino-butanamide	143.093	144.101	0.166835	0.142838	0.187778	0.140879	0.107207	0.13045	0.211928	0.134811	0.097345	0.0983527	0.152619	0.132119	0.089028	0.0878156	0.0865254
caprylic acid	143.107	144.115	0.102798	0.145466	0.0648859	0.0771989	0.113945	0.117504	0.129072	0.122707	0.152812	0.0999776	0.143863	0.0871806	0.120956	0.124925	0.153642
octanoic acid	143.107	144.115	0.102798	0.145466	0.0648859	0.0771989	0.113945	0.117504	0.129072	0.122707	0.152812	0.0999776	0.143863	0.0871806	0.120956	0.124925	0.153642
1-naphthol	143.165	144.173	0.102798	0.145466	0.0648859	0.0771989	0.113945	0.117504	0.129072	0.122707	0.152812	0.0999776	0.143863	0.0871806	0.120956	0.124925	0.153642
octanoate	143.205	144.213	0.102798	0.145466	0.0648859	0.0771989	0.113945	0.117504	0.129072	0.122707	0.152812	0.0999776	0.143863	0.0871806	0.120956	0.124925	0.153642
1-(3-aminopropyl)-4-aminobutanal	143.208	144.216	0.102798	0.145466	0.0648859	0.0771989	0.113945	0.117504	0.129072	0.122707	0.152812	0.0999776	0.143863	0.0871806	0.120956	0.124925	0.153642
2-keto-glutaramate	144.107	145.115	0.0001	0.0181098	0.00416608	0.0001	0.0001	0.0001	0.0001	0.0001	0.0188919	0.0131238	0.0001	0.0001	0.0155632	0.0144457	0.0195344
spermidine	144.15	145.158	0.0001	0.0181098	0.00416608	0.0001	0.0001	0.0001	0.0001	0.0001	0.0188919	0.0131238	0.0001	0.0001	0.0155632	0.0144457	0.0195344
(S)-5-amino-3-oxohexanoate	144.15	145.158	0.0001	0.0181098	0.00416608	0.0001	0.0001	0.0001	0.0001	0.0001	0.0188919	0.0131238	0.0001	0.0001	0.0155632	0.0144457	0.0195344
2-aminoadipate-6-semialdehyde	144.15	145.158	0.0001	0.0181098	0.00416608	0.0001	0.0001	0.0001	0.0001	0.0001	0.0188919	0.0131238	0.0001	0.0001	0.0155632	0.0144457	0.0195344
2-keto-6-aminocaproate	144.15	145.158	0.0001	0.0181098	0.00416608	0.0001	0.0001	0.0001	0.0001	0.0001	0.0188919	0.0131238	0.0001	0.0001	0.0155632	0.0144457	0.0195344
gamma;-butyrobetaine	144.193	145.201	0.0001	0.0181098	0.00416608	0.0001	0.0001	0.0001	0.0001	0.0001	0.0188919	0.0131238	0.0001	0.0001	0.0155632	0.0144457	0.0195344
2-oxoglutarate	145.014	146.022	0.275638	0.305067	0.109935	0.0901366	0.137614	0.104439	0.545052	0.370187	0.418851	0.333438	0.685197	0.894998	0.469016	0.433534	0.618403
alpha-ketoglutairc acid	145.014	146.022	0.275638	0.305067	0.109935	0.0901366	0.137614	0.104439	0.545052	0.370187	0.418851	0.333438	0.685197	0.894998	0.469016	0.433534	0.618403
alpha-ketoglutaric acid	145.014	146.022	0.275638	0.305067	0.109935	0.0901366	0.137614	0.104439	0.545052	0.370187	0.418851	0.333438	0.685197	0.894998	0.469016	0.433534	0.618403
Diallyl disulfide	145.015	146.022	0.275638	0.305067	0.109935	0.0901366	0.137614	0.104439	0.545052	0.370187	0.418851	0.333438	0.685197	0.894998	0.469016	0.433534	0.618403
2-dehydropantoate	145.05	146.058	0.275638	0.305067	0.109935	0.0901366	0.137614	0.104439	0.545052	0.370187	0.418851	0.333438	0.685197	0.894998	0.469016	0.433534	0.618403
adipic acid	145.05	146.058	0.275638	0.305067	0.109935	0.0901366	0.137614	0.104439	0.545052	0.370187	0.418851	0.333438	0.685197	0.894998	0.469016	0.433534	0.618403
glutamine	145.061	146.069	0.275638	0.305067	0.109935	0.0901366	0.137614	0.104439	0.545052	0.370187	0.418851	0.333438	0.685197	0.894998	0.469016	0.433534	0.618403
L-Glutamine	145.061	146.069	0.275638	0.305067	0.109935	0.0901366	0.137614	0.104439	0.545052	0.370187	0.418851	0.333438	0.685197	0.894998	0.469016	0.433534	0.618403
2-ketoglutarate	145.091	146.099	0.275638	0.305067	0.109935	0.0901366	0.137614	0.104439	0.545052	0.370187	0.418851	0.333438	0.685197	0.894998	0.469016	0.433534	0.618403
L-Lysine	145.098	146.106	0.275638	0.305067	0.109935	0.0901366	0.137614	0.104439	0.545052	0.370187	0.418851	0.333438	0.685197	0.894998	0.469016	0.433534	0.618403
lysine	145.098	146.106	0.275638	0.305067	0.109935	0.0901366	0.137614	0.104439	0.545052	0.370187	0.418851	0.333438	0.685197	0.894998	0.469016	0.433534	0.618403
2-aceto-2-hydroxy-butyrate	145.135	146.143	0.0001	0.346533	1.21084	0.662644	0.351351	1.16416	0.510593	0.533454	0.0001	0.308933	0.367439	0.00467859	0.225573	0.261118	0.205136
coumarin	145.137	146.145	0.0001	0.346533	1.21084	0.662644	0.351351	1.16416	0.510593	0.533454	0.0001	0.308933	0.367439	0.00467859	0.225573	0.261118	0.205136
L-glutamine	145.138	146.146	0.0001	0.346533	1.21084	0.662644	0.351351	1.16416	0.510593	0.533454	0.0001	0.308933	0.367439	0.00467859	0.225573	0.261118	0.205136
(3S)-3,6-diaminohexanoate	145.181	146.189	0.0001	0.346533	1.21084	0.662644	0.351351	1.16416	0.510593	0.533454	0.0001	0.308933	0.367439	0.00467859	0.225573	0.261118	0.205136
(3S,5S)-3,5-diaminohexanoate	145.181	146.189	0.0001	0.346533	1.21084	0.662644	0.351351	1.16416	0.510593	0.533454	0.0001	0.308933	0.367439	0.00467859	0.225573	0.261118	0.205136
D-lysine	145.181	146.189	0.0001	0.346533	1.21084	0.662644	0.351351	1.16416	0.510593	0.533454	0.0001	0.308933	0.367439	0.00467859	0.225573	0.261118	0.205136
L-lysine	145.181	146.189	0.0001	0.346533	1.21084	0.662644	0.351351	1.16416	0.510593	0.533454	0.0001	0.308933	0.367439	0.00467859	0.225573	0.261118	0.205136
dimethylbenzimidazole	145.183	146.191	0.0001	0.346533	1.21084	0.662644	0.351351	1.16416	0.510593	0.533454	0.0001	0.308933	0.367439	0.00467859	0.225573	0.261118	0.205136
acetylcholine	145.201	146.209	0.0001	0.346533	1.21084	0.662644	0.351351	1.16416	0.510593	0.533454	0.0001	0.308933	0.367439	0.00467859	0.225573	0.261118	0.205136
glutamate	146.045	147.053	0.224078	0.571293	0.274976	0.243252	0.480059	0.731335	0.666036	0.418157	1.28442	0.50064	3.08551	2.28315	2.25039	2.28219	2.57444
glutamic acid	146.045	147.053	0.224078	0.571293	0.274976	0.243252	0.480059	0.731335	0.666036	0.418157	1.28442	0.50064	3.08551	2.28315	2.25039	2.28219	2.57444
L-glutamic acid	146.045	147.053	0.224078	0.571293	0.274976	0.243252	0.480059	0.731335	0.666036	0.418157	1.28442	0.50064	3.08551	2.28315	2.25039	2.28219	2.57444
O-acetyl-L-serine	146.045	147.053	0.224078	0.571293	0.274976	0.243252	0.480059	0.731335	0.666036	0.418157	1.28442	0.50064	3.08551	2.28315	2.25039	2.28219	2.57444
L-glutamate	146.045	147.053	0.224078	0.571293	0.274976	0.243252	0.480059	0.731335	0.666036	0.418157	1.28442	0.50064	3.08551	2.28315	2.25039	2.28219	2.57444
L-albizziine	146.057	147.064	0.224078	0.571293	0.274976	0.243252	0.480059	0.731335	0.666036	0.418157	1.28442	0.50064	3.08551	2.28315	2.25039	2.28219	2.57444
L-2-aminoadipate	146.058	147.066	0.224078	0.571293	0.274976	0.243252	0.480059	0.731335	0.666036	0.418157	1.28442	0.50064	3.08551	2.28315	2.25039	2.28219	2.57444
2-methylmalic acid	147.029	148.037	1.28614	0.765272	0.847871	0.890408	0.68401	1.02172	0.774948	0.688446	0.68302	0.53414	1.08874	0.910741	0.778443	0.797817	0.894624
arabinono-1,4-lactone	147.029	148.037	1.28614	0.765272	0.847871	0.890408	0.68401	1.02172	0.774948	0.688446	0.68302	0.53414	1.08874	0.910741	0.778443	0.797817	0.894624
citramalic acid	147.029	148.037	1.28614	0.765272	0.847871	0.890408	0.68401	1.02172	0.774948	0.688446	0.68302	0.53414	1.08874	0.910741	0.778443	0.797817	0.894624
ribonic acid	147.029	148.037	1.28614	0.765272	0.847871	0.890408	0.68401	1.02172	0.774948	0.688446	0.68302	0.53414	1.08874	0.910741	0.778443	0.797817	0.894624
cinnamic acid	147.045	148.052	1.28614	0.765272	0.847871	0.890408	0.68401	1.02172	0.774948	0.688446	0.68302	0.53414	1.08874	0.910741	0.778443	0.797817	0.894624
Cinnamic acid	147.045	148.052	1.28614	0.765272	0.847871	0.890408	0.68401	1.02172	0.774948	0.688446	0.68302	0.53414	1.08874	0.910741	0.778443	0.797817	0.894624
coumaraldehyde	147.045	148.052	1.28614	0.765272	0.847871	0.890408	0.68401	1.02172	0.774948	0.688446	0.68302	0.53414	1.08874	0.910741	0.778443	0.797817	0.894624
trans-cinnamate	147.045	148.052	1.28614	0.765272	0.847871	0.890408	0.68401	1.02172	0.774948	0.688446	0.68302	0.53414	1.08874	0.910741	0.778443	0.797817	0.894624
(R)-pantoate	147.066	148.074	1.28614	0.765272	0.847871	0.890408	0.68401	1.02172	0.774948	0.688446	0.68302	0.53414	1.08874	0.910741	0.778443	0.797817	0.894624
Mevalonic acid	147.066	148.074	1.28614	0.765272	0.847871	0.890408	0.68401	1.02172	0.774948	0.688446	0.68302	0.53414	1.08874	0.910741	0.778443	0.797817	0.894624
(R)-mevalonate	147.066	148.074	1.28614	0.765272	0.847871	0.890408	0.68401	1.02172	0.774948	0.688446	0.68302	0.53414	1.08874	0.910741	0.778443	0.797817	0.894624
abequose	147.066	148.074	1.28614	0.765272	0.847871	0.890408	0.68401	1.02172	0.774948	0.688446	0.68302	0.53414	1.08874	0.910741	0.778443	0.797817	0.894624
nornicotine	147.092	148.1	1.28614	0.765272	0.847871	0.890408	0.68401	1.02172	0.774948	0.688446	0.68302	0.53414	1.08874	0.910741	0.778443	0.797817	0.894624
2,3-dihydroxy-3-methylvalerate	147.15	148.158	0.0001	0.0001	0.0001	0.0001	0.0001	0.0001	0.0001	0.0001	0.0001	0.0001	0.0001	0.0001	0.0001	0.0001	0.0001
2-oxo-4-methylthiobutanoate	147.168	148.176	0.0001	0.0001	0.0001	0.0001	0.0001	0.0001	0.0001	0.0001	0.0001	0.0001	0.0001	0.0001	0.0001	0.0001	0.0001
L-Methionine	148.043	149.051	0.625915	0.376392	0.40505	0.401252	0.341467	0.543836	0.346077	0.383205	0.321239	0.350976	0.426599	0.296247	0.294452	0.279266	0.289887
methionine	148.043	149.051	0.625915	0.376392	0.40505	0.401252	0.341467	0.543836	0.346077	0.383205	0.321239	0.350976	0.426599	0.296247	0.294452	0.279266	0.289887
D-cathinone	148.076	149.084	0.625915	0.376392	0.40505	0.401252	0.341467	0.543836	0.346077	0.383205	0.321239	0.350976	0.426599	0.296247	0.294452	0.279266	0.289887
2-formylaminobenzaldehyde	148.141	149.149	0.0001	0.0001	0.0001	0.0001	0.0001	0.0001	0.0001	0.0001	0.0001	0.0001	0.0001	0.0001	0.0001	0.0001	0.0001
L-methionine	148.199	149.207	0.0001	0.0001	0.0001	0.0001	0.0001	0.0001	0.0001	0.0001	0.0001	0.0001	0.0001	0.0001	0.0001	0.0001	0.0001
phentermine	148.227	149.235	0.0001	0.0001	0.0001	0.0001	0.0001	0.0001	0.0001	0.0001	0.0001	0.0001	0.0001	0.0001	0.0001	0.0001	0.0001
tartaric acid	149.009	150.016	0.264696	0.240296	0.179645	0.211228	0.190165	0.191838	0.23002	0.198762	0.177333	0.173473	0.264256	0.178107	0.164599	0.175557	0.191204
arabinose	149.045	150.053	0.264696	0.240296	0.179645	0.211228	0.190165	0.191838	0.23002	0.198762	0.177333	0.173473	0.264256	0.178107	0.164599	0.175557	0.191204
D-Apiose	149.045	150.053	0.264696	0.240296	0.179645	0.211228	0.190165	0.191838	0.23002	0.198762	0.177333	0.173473	0.264256	0.178107	0.164599	0.175557	0.191204
ribose	149.045	150.053	0.264696	0.240296	0.179645	0.211228	0.190165	0.191838	0.23002	0.198762	0.177333	0.173473	0.264256	0.178107	0.164599	0.175557	0.191204
Ribulose	149.045	150.053	0.264696	0.240296	0.179645	0.211228	0.190165	0.191838	0.23002	0.198762	0.177333	0.173473	0.264256	0.178107	0.164599	0.175557	0.191204
Xylose	149.045	150.053	0.264696	0.240296	0.179645	0.211228	0.190165	0.191838	0.23002	0.198762	0.177333	0.173473	0.264256	0.178107	0.164599	0.175557	0.191204
xylose	149.045	150.053	0.264696	0.240296	0.179645	0.211228	0.190165	0.191838	0.23002	0.198762	0.177333	0.173473	0.264256	0.178107	0.164599	0.175557	0.191204
Xylulose	149.045	150.053	0.264696	0.240296	0.179645	0.211228	0.190165	0.191838	0.23002	0.198762	0.177333	0.173473	0.264256	0.178107	0.164599	0.175557	0.191204
xylulose	149.045	150.053	0.264696	0.240296	0.179645	0.211228	0.190165	0.191838	0.23002	0.198762	0.177333	0.173473	0.264256	0.178107	0.164599	0.175557	0.191204
Dipropyl disulfide	149.046	150.054	0.264696	0.240296	0.179645	0.211228	0.190165	0.191838	0.23002	0.198762	0.177333	0.173473	0.264256	0.178107	0.164599	0.175557	0.191204
coumaryl-alcohol	149.06	150.068	0.264696	0.240296	0.179645	0.211228	0.190165	0.191838	0.23002	0.198762	0.177333	0.173473	0.264256	0.178107	0.164599	0.175557	0.191204
beta;-D-ribofuranose	149.123	150.131	0.0001	0.0001	0.0001	0.0001	0.0001	0.0001	0.0001	0.0001	0.0001	0.0001	0.0001	0.0001	0.0001	0.0001	0.0001
beta;-D-ribopyranose	149.123	150.131	0.0001	0.0001	0.0001	0.0001	0.0001	0.0001	0.0001	0.0001	0.0001	0.0001	0.0001	0.0001	0.0001	0.0001	0.0001
D-xylulose	149.123	150.131	0.0001	0.0001	0.0001	0.0001	0.0001	0.0001	0.0001	0.0001	0.0001	0.0001	0.0001	0.0001	0.0001	0.0001	0.0001
pentose-ring	149.123	150.131	0.0001	0.0001	0.0001	0.0001	0.0001	0.0001	0.0001	0.0001	0.0001	0.0001	0.0001	0.0001	0.0001	0.0001	0.0001
guanine	150.042	151.049	0.115242	0.114591	0.0919116	0.113995	0.0934316	0.104837	0.0991217	0.0903411	0.0997862	0.0908404	0.124518	0.0794517	0.0888607	0.0823585	0.0783241
D-cathine	150.092	151.1	0.115242	0.114591	0.0919116	0.113995	0.0934316	0.104837	0.0991217	0.0903411	0.0997862	0.0908404	0.124518	0.0794517	0.0888607	0.0823585	0.0783241
acetaminophen	150.157	151.165	0.0001	0.0001	0.0001	0.0001	0.0001	0.0001	0.0001	0.0001	0.0001	0.0001	0.0001	0.0001	0.0001	0.0001	0.0001
N-methylphenylethanolamine	150.2	151.208	0.0001	0.0001	0.0001	0.0001	0.0001	0.0001	0.0001	0.0001	0.0001	0.0001	0.0001	0.0001	0.0001	0.0001	0.0001
alloxanthin	151.026	152.033	0.132585	0.184137	0.144064	0.164905	0.140316	0.129785	0.224561	0.168942	0.156452	0.147285	0.257032	0.156277	0.147705	0.136148	0.138902
alloxanthine	151.026	152.033	0.132585	0.184137	0.144064	0.164905	0.140316	0.129785	0.224561	0.168942	0.156452	0.147285	0.257032	0.156277	0.147705	0.136148	0.138902
xanthine	151.026	152.033	0.132585	0.184137	0.144064	0.164905	0.140316	0.129785	0.224561	0.168942	0.156452	0.147285	0.257032	0.156277	0.147705	0.136148	0.138902
d-arabitol	151.061	152.068	0.132585	0.184137	0.144064	0.164905	0.140316	0.129785	0.224561	0.168942	0.156452	0.147285	0.257032	0.156277	0.147705	0.136148	0.138902
ribitol	151.061	152.068	0.132585	0.184137	0.144064	0.164905	0.140316	0.129785	0.224561	0.168942	0.156452	0.147285	0.257032	0.156277	0.147705	0.136148	0.138902
xylitol	151.061	152.068	0.132585	0.184137	0.144064	0.164905	0.140316	0.129785	0.224561	0.168942	0.156452	0.147285	0.257032	0.156277	0.147705	0.136148	0.138902
3-sulfinyl-pyruvate	151.114	152.122	0.0001	0.0001	0.0001	0.0001	0.0001	0.0001	0.0001	0.0001	0.0001	0.0001	0.0001	0.0001	0.0001	0.0001	0.0001
3,4-dihydroxyphenylacetaldehyde	151.141	152.149	0.0001	0.0001	0.0001	0.0001	0.0001	0.0001	0.0001	0.0001	0.0001	0.0001	0.0001	0.0001	0.0001	0.0001	0.0001
vanillin	151.141	152.149	0.0001	0.0001	0.0001	0.0001	0.0001	0.0001	0.0001	0.0001	0.0001	0.0001	0.0001	0.0001	0.0001	0.0001	0.0001
3-hydroxyanthranilate	152.035	153.043	0.0423693	0.0968448	0.102118	0.0740021	0.0800834	0.0341464	0.113882	0.0917114	0.0667119	0.0834751	0.0387172	0.0797378	0.0705039	0.0628081	0.0674843
dopamine and octopamine	152.071	153.079	0.0423693	0.0968448	0.102118	0.0740021	0.0800834	0.0341464	0.113882	0.0917114	0.0667119	0.0834751	0.0387172	0.0797378	0.0705039	0.0628081	0.0674843
octopamine	152.071	153.079	0.0423693	0.0968448	0.102118	0.0740021	0.0800834	0.0341464	0.113882	0.0917114	0.0667119	0.0834751	0.0387172	0.0797378	0.0705039	0.0628081	0.0674843
dopamine	152.071	153.079	0.0423693	0.0968448	0.102118	0.0740021	0.0800834	0.0341464	0.113882	0.0917114	0.0667119	0.0834751	0.0387172	0.0797378	0.0705039	0.0628081	0.0674843
3-sulfinoalanine	152.145	153.153	0.0001	0.0001	0.000519239	0.0001	0.0001	0.0001	0.0001	0.0001	0.0001	0.0001	0.0001	0.0001	0.0001	0.0001	0.0001
1-(4-hydroxyphenyl)-2-aminoethanol	152.172	153.18	0.0001	0.0001	0.000519239	0.0001	0.0001	0.0001	0.0001	0.0001	0.0001	0.0001	0.0001	0.0001	0.0001	0.0001	0.0001
vanillylamine	152.172	153.18	0.0001	0.0001	0.000519239	0.0001	0.0001	0.0001	0.0001	0.0001	0.0001	0.0001	0.0001	0.0001	0.0001	0.0001	0.0001
dihydroxybenzoic acid	153.019	154.027	0.181829	0.120983	0.16651	0.179943	0.142357	0.14129	0.185415	0.125423	0.113745	0.103638	0.201222	0.0824697	0.106053	0.100741	0.11523
gentisic acid	153.019	154.027	0.181829	0.120983	0.16651	0.179943	0.142357	0.14129	0.185415	0.125423	0.113745	0.103638	0.201222	0.0824697	0.106053	0.100741	0.11523
propionyl-P	153.051	154.059	0.181829	0.120983	0.16651	0.179943	0.142357	0.14129	0.185415	0.125423	0.113745	0.103638	0.201222	0.0824697	0.106053	0.100741	0.11523
diethylphosphate	153.094	154.102	0.181829	0.120983	0.16651	0.179943	0.142357	0.14129	0.185415	0.125423	0.113745	0.103638	0.201222	0.0824697	0.106053	0.100741	0.11523
protocatechuate	153.114	154.122	0.0001	0.0001	0.000436184	0.0001	0.0001	0.0001	0.0001	0.0001	0.0001	0.0001	0.0001	0.0001	0.0001	0.0001	0.0001
6,8-dihydroxypurine	153.12	154.128	0.0001	0.0001	0.000436184	0.0001	0.0001	0.0001	0.0001	0.0001	0.0001	0.0001	0.0001	0.0001	0.0001	0.0001	0.0001
1,8-cineol	153.128	154.136	0.0001	0.0001	0.000436184	0.0001	0.0001	0.0001	0.0001	0.0001	0.0001	0.0001	0.0001	0.0001	0.0001	0.0001	0.0001
argentine	153.193	154.2	0.0001	0.0001	0.000436184	0.0001	0.0001	0.0001	0.0001	0.0001	0.0001	0.0001	0.0001	0.0001	0.0001	0.0001	0.0001
histidine	154.062	155.069	0.670682	0.705407	0.558921	0.748502	0.640741	0.537326	0.55518	0.646389	0.520244	0.613416	0.67198	0.410297	0.452549	0.420485	0.414325
L-histidine	154.062	155.069	0.670682	0.705407	0.558921	0.748502	0.640741	0.537326	0.55518	0.646389	0.520244	0.613416	0.67198	0.410297	0.452549	0.420485	0.414325
orotate	155.009	156.017	0.44328	0.534884	0.52209	0.626657	0.609733	0.398516	0.643267	0.856162	0.584675	0.5649	0.773786	0.806236	0.54362	0.518709	0.608024
3-indoleacetonitrile	155.061	156.069	0.44328	0.534884	0.52209	0.626657	0.609733	0.398516	0.643267	0.856162	0.584675	0.5649	0.773786	0.806236	0.54362	0.518709	0.608024
y-nonalactone	155.107	156.115	0.0001	0.0001	0.0001	0.0001	0.0001	0.0001	0.0001	0.0001	0.0001	0.0001	0.0001	0.0001	0.0001	0.0001	0.0001
4-imidazolone-5-propionate	155.133	156.141	0.0001	0.0001	0.0001	0.0001	0.0001	0.0001	0.0001	0.0001	0.0001	0.0001	0.0001	0.0001	0.0001	0.0001	0.0001
m-chlorobenzoate	155.56	156.568	0.0001	0.0001	0.0001	0.0001	0.0001	0.00108149	0.0001	0.0001	0.00162338	0.0001	0.0001	0.0001	0.00114979	0.00141678	0.0001
2-aminomuconate	156.03	157.038	0.161858	0.158608	0.307307	0.158264	0.173619	0.144046	0.381294	0.219194	0.16041	0.15208	0.0884079	0.262732	0.160126	0.178462	0.192519
Homostachydrine	156.102	157.11	0.0001	0.0001	0.000876358	0.0001	0.0001	0.0001	0.0001	0.0001	0.0001	0.0001	0.0001	0.0001	0.0001	0.000608414	0.0001
2-amino-muconate	156.118	157.126	0.0001	0.0001	0.000876358	0.0001	0.0001	0.0001	0.0001	0.0001	0.0001	0.0001	0.0001	0.0001	0.0001	0.000608414	0.0001
(S)-dihydroorotate	157.025	158.033	0.212872	0.355533	0.500727	0.264166	0.368709	0.235828	0.470533	0.444879	0.395746	0.340172	0.183596	0.745824	0.489794	0.513469	0.561156
Tiglyl tiglate	157.029	158.037	0.212872	0.355533	0.500727	0.264166	0.368709	0.235828	0.470533	0.444879	0.395746	0.340172	0.183596	0.745824	0.489794	0.513469	0.561156
allantoin	157.036	158.044	0.212872	0.355533	0.500727	0.264166	0.368709	0.235828	0.470533	0.444879	0.395746	0.340172	0.183596	0.745824	0.489794	0.513469	0.561156
2-isopropylmaleate	157.05	158.058	0.212872	0.355533	0.500727	0.264166	0.368709	0.235828	0.470533	0.444879	0.395746	0.340172	0.183596	0.745824	0.489794	0.513469	0.561156
dihydroorotate	157.105	158.113	0.207346	0.10224	0.00049111	0.0518358	0.105924	0.0959158	0.0973865	0.0444548	0.0637292	0.0520304	0.137165	0.0305755	0.0550885	0.27463	0.360337
S-allantoin	157.108	158.116	0.207346	0.10224	0.00049111	0.0518358	0.105924	0.0959158	0.0973865	0.0444548	0.0637292	0.0520304	0.137165	0.0305755	0.0550885	0.27463	0.360337
isopropylmaleate	157.146	158.154	0.207346	0.10224	0.00049111	0.0518358	0.105924	0.0959158	0.0973865	0.0444548	0.0637292	0.0520304	0.137165	0.0305755	0.0550885	0.27463	0.360337
Betonicine	158.082	159.09	0.118262	0.173903	0.304062	0.170733	0.162408	0.126516	0.361141	0.116984	0.165425	0.141756	0.0984801	0.271847	0.161195	0.0703649	0.178176
3-dehydrocarnitine	158.177	159.185	0.014943	0.0001	0.0001	0.0001	0.0001	0.0001	0.0001	0.0001	0.0001	0.0001	0.0001	0.0001	0.0001	0.0282774	0.0374377
5-acetamidovalerate	158.177	159.185	0.014943	0.0001	0.0001	0.0001	0.0001	0.0001	0.0001	0.0001	0.0001	0.0001	0.0001	0.0001	0.0001	0.0282774	0.0374377
aminopropylcadaverine	158.266	159.274	0.014943	0.0001	0.0001	0.0001	0.0001	0.0001	0.0001	0.0001	0.0001	0.0001	0.0001	0.0001	0.0001	0.0282774	0.0374377
tellurite	158.591	159.599	0.0001	0.0001	0.0001	0.0001	0.0001	0.0001	0.0001	0.0001	0.0001	0.0001	0.0001	0.0001	0.0001	0.0001	0.0001
molybdate	158.93	159.938	0.19314	0.16849	0.219878	0.168319	0.145072	0.202316	0.276464	0.217994	0.178238	0.152971	0.27121	0.248436	0.162966	0.176068	0.172215
2-oxoadipate	159.029	160.037	0.19314	0.16849	0.219878	0.168319	0.145072	0.202316	0.276464	0.217994	0.178238	0.152971	0.27121	0.248436	0.162966	0.176068	0.172215
Tricholomic acid	159.041	160.048	0.19314	0.16849	0.219878	0.168319	0.145072	0.202316	0.276464	0.217994	0.178238	0.152971	0.27121	0.248436	0.162966	0.176068	0.172215
pimelic acid	159.066	160.074	0.19314	0.16849	0.219878	0.168319	0.145072	0.202316	0.276464	0.217994	0.178238	0.152971	0.27121	0.248436	0.162966	0.176068	0.172215
homoglutamine	159.077	160.085	0.19314	0.16849	0.219878	0.168319	0.145072	0.202316	0.276464	0.217994	0.178238	0.152971	0.27121	0.248436	0.162966	0.176068	0.172215
Tryptamine	159.092	160.1	0.19314	0.16849	0.219878	0.168319	0.145072	0.202316	0.276464	0.217994	0.178238	0.152971	0.27121	0.248436	0.162966	0.176068	0.172215
alpha;-ketoadipate	159.118	160.126	0.0001	0.0001	0.00014568	0.0001	0.0001	0.0001	0.0001	0.0001	0.0001	0.0001	0.0001	0.0001	0.0001	0.0001	0.0001
tryptamine	159.21	160.218	0.0001	0.0001	0.00014568	0.0001	0.0001	0.0001	0.0001	0.0001	0.0001	0.0001	0.0001	0.0001	0.0001	0.0001	0.0001
selenophosphate	159.948	160.956	0.182784	0.213428	0.253581	0.269024	0.234811	0.105631	0.211473	0.184498	0.156665	0.146145	0.223842	0.181249	0.163914	0.178259	0.200947
2-aminoadipic acid	160.061	161.069	0.182784	0.213428	0.253581	0.269024	0.234811	0.105631	0.211473	0.184498	0.156665	0.146145	0.223842	0.181249	0.163914	0.178259	0.200947
O-acetyl-L-homoserine	160.061	161.069	0.182784	0.213428	0.253581	0.269024	0.234811	0.105631	0.211473	0.184498	0.156665	0.146145	0.223842	0.181249	0.163914	0.178259	0.200947
alpha;-aminoadipate	160.149	161.157	0.0001	0.0001	0.0001	0.0001	0.0001	0.0001	0.0001	0.0001	0.0001	0.0001	0.0001	0.0001	0.0001	0.0001	0.0001
D-carnitine	160.192	161.2	0.0001	0.0001	0.0001	0.0001	0.0001	0.0001	0.0001	0.0001	0.0001	0.0001	0.0001	0.0001	0.0001	0.0001	0.0001
L-carnitine	160.192	161.2	0.0001	0.0001	0.0001	0.0001	0.0001	0.0001	0.0001	0.0001	0.0001	0.0001	0.0001	0.0001	0.0001	0.0001	0.0001
nicotine-Delta;1'5'-iminium	160.218	161.226	0.0001	0.0001	0.0001	0.0001	0.0001	0.0001	0.0001	0.0001	0.0001	0.0001	0.0001	0.0001	0.0001	0.0001	0.0001
Allicin	161.009	162.017	0.436828	0.47741	0.337771	0.47076	0.395079	0.400429	0.385485	0.459862	0.40877	0.423662	0.538089	0.418924	0.371205	0.343634	0.347908
Umbelliferone	161.024	162.032	0.436828	0.47741	0.337771	0.47076	0.395079	0.400429	0.385485	0.459862	0.40877	0.423662	0.538089	0.418924	0.371205	0.343634	0.347908
Tridec-1-ene-3,5,7,9,11-pentayne	161.039	162.047	0.436828	0.47741	0.337771	0.47076	0.395079	0.400429	0.385485	0.459862	0.40877	0.423662	0.538089	0.418924	0.371205	0.343634	0.347908
3-hydroxy-3-methylglutaric acid	161.045	162.053	0.436828	0.47741	0.337771	0.47076	0.395079	0.400429	0.385485	0.459862	0.40877	0.423662	0.538089	0.418924	0.371205	0.343634	0.347908
Oleandrose	161.081	162.089	0.436828	0.47741	0.337771	0.47076	0.395079	0.400429	0.385485	0.459862	0.40877	0.423662	0.538089	0.418924	0.371205	0.343634	0.347908
D-4-hydroxy-2-keto-glutarate	161.091	162.099	0.436828	0.47741	0.337771	0.47076	0.395079	0.400429	0.385485	0.459862	0.40877	0.423662	0.538089	0.418924	0.371205	0.343634	0.347908
carnitine	161.105	162.113	0.0001	0.0001	0.0001	0.0001	0.0001	0.0001	0.0001	0.0001	0.0001	0.0001	0.0001	0.0001	0.0001	0.0001	0.0001
anabasine	161.108	162.116	0.0001	0.0001	0.0001	0.0001	0.0001	0.0001	0.0001	0.0001	0.0001	0.0001	0.0001	0.0001	0.0001	0.0001	0.0001
nicotine	161.108	162.116	0.0001	0.0001	0.0001	0.0001	0.0001	0.0001	0.0001	0.0001	0.0001	0.0001	0.0001	0.0001	0.0001	0.0001	0.0001
norcotinine	161.183	162.191	0.0001	0.0001	0.0001	0.0001	0.0001	0.0001	0.0001	0.0001	0.0001	0.0001	0.0001	0.0001	0.0001	0.0001	0.0001
1,2-dihydroxy-3-keto-5-methylthiopentene	161.195	162.203	0.0001	0.0001	0.0001	0.0001	0.0001	0.0001	0.0001	0.0001	0.0001	0.0001	0.0001	0.0001	0.0001	0.0001	0.0001
L-erythro-4-hydroxy-glutamate	162.122	163.13	0.0001	0.0001	0.0001	0.0001	0.0001	0.0001	0.0001	0.0001	0.0001	0.0001	0.0001	0.0001	0.0001	0.0001	0.0001
4-(3-pyridyl)-3-butenoate	162.168	163.176	0.0001	0.0001	0.0001	0.0001	0.0001	0.0001	0.0001	0.0001	0.0001	0.0001	0.0001	0.0001	0.0001	0.0001	0.0001
4-coumarate	163.04	164.047	0.300206	0.206868	0.237953	0.273589	0.203833	0.214128	0.218685	0.151704	0.140465	0.126515	0.326909	0.199223	0.167381	0.173211	0.219365
coumaric acid	163.04	164.047	0.300206	0.206868	0.237953	0.273589	0.203833	0.214128	0.218685	0.151704	0.140465	0.126515	0.326909	0.199223	0.167381	0.173211	0.219365
hydroxycinnamic acid	163.04	164.047	0.300206	0.206868	0.237953	0.273589	0.203833	0.214128	0.218685	0.151704	0.140465	0.126515	0.326909	0.199223	0.167381	0.173211	0.219365
phenylpyruvate	163.04	164.047	0.300206	0.206868	0.237953	0.273589	0.203833	0.214128	0.218685	0.151704	0.140465	0.126515	0.326909	0.199223	0.167381	0.173211	0.219365
1-phenylhepta-1,3,5-triyne	163.055	164.063	0.300206	0.206868	0.237953	0.273589	0.203833	0.214128	0.218685	0.151704	0.140465	0.126515	0.326909	0.199223	0.167381	0.173211	0.219365
2-deoxy glucose	163.061	164.068	0.300206	0.206868	0.237953	0.273589	0.203833	0.214128	0.218685	0.151704	0.140465	0.126515	0.326909	0.199223	0.167381	0.173211	0.219365
beta-D-fucose	163.061	164.068	0.300206	0.206868	0.237953	0.273589	0.203833	0.214128	0.218685	0.151704	0.140465	0.126515	0.326909	0.199223	0.167381	0.173211	0.219365
fucose	163.061	164.068	0.300206	0.206868	0.237953	0.273589	0.203833	0.214128	0.218685	0.151704	0.140465	0.126515	0.326909	0.199223	0.167381	0.173211	0.219365
Fucose	163.061	164.068	0.300206	0.206868	0.237953	0.273589	0.203833	0.214128	0.218685	0.151704	0.140465	0.126515	0.326909	0.199223	0.167381	0.173211	0.219365
quercitol	163.061	164.068	0.300206	0.206868	0.237953	0.273589	0.203833	0.214128	0.218685	0.151704	0.140465	0.126515	0.326909	0.199223	0.167381	0.173211	0.219365
quinovose	163.061	164.068	0.300206	0.206868	0.237953	0.273589	0.203833	0.214128	0.218685	0.151704	0.140465	0.126515	0.326909	0.199223	0.167381	0.173211	0.219365
rhamnose	163.061	164.068	0.300206	0.206868	0.237953	0.273589	0.203833	0.214128	0.218685	0.151704	0.140465	0.126515	0.326909	0.199223	0.167381	0.173211	0.219365
viburnitol	163.061	164.068	0.300206	0.206868	0.237953	0.273589	0.203833	0.214128	0.218685	0.151704	0.140465	0.126515	0.326909	0.199223	0.167381	0.173211	0.219365
S-methylmethionine	163.067	164.075	0.300206	0.206868	0.237953	0.273589	0.203833	0.214128	0.218685	0.151704	0.140465	0.126515	0.326909	0.199223	0.167381	0.173211	0.219365
Jasmone	163.112	164.12	0.0001	0.0001	0.0120231	0.0001	0.00197153	0.00385803	0.0001	0.0001	0.0001	0.0001	0.00184184	0.0001	0.0001	0.0001	0.0001
enol-phenylpyruvate	163.152	164.16	0.0001	0.0001	0.0120231	0.0001	0.00197153	0.00385803	0.0001	0.0001	0.0001	0.0001	0.00184184	0.0001	0.0001	0.0001	0.0001
kynuramine	163.199	164.207	0.0001	0.0001	0.0120231	0.0001	0.00197153	0.00385803	0.0001	0.0001	0.0001	0.0001	0.00184184	0.0001	0.0001	0.0001	0.0001
phenylalanine	164.071	165.079	3.05873	1.58709	1.94096	1.78833	1.4025	2.63757	1.48293	1.63058	1.37179	1.32332	0.0001	1.19919	1.24859	1.20767	1.14888
Hordenine	164.108	165.115	0.0001	0.0001	0.0001	0.0001	0.0001	0.0001	0.0001	0.0001	0.0001	0.0001	0.0001	0.0001	0.0001	0.0001	0.0001
L-ephedrine	164.108	165.115	0.0001	0.0001	0.0001	0.0001	0.0001	0.0001	0.0001	0.0001	0.0001	0.0001	0.0001	0.0001	0.0001	0.0001	0.0001
4-(3-pyridyl)-butanoate	164.183	165.191	0.0001	0.0001	0.0001	0.0001	0.0001	0.0001	0.0001	0.0001	0.0001	0.0001	0.0001	0.0001	0.0001	0.0001	0.0001
L-phenylalanine	164.183	165.191	0.0001	0.0001	0.0001	0.0001	0.0001	0.0001	0.0001	0.0001	0.0001	0.0001	0.0001	0.0001	0.0001	0.0001	0.0001
phenyllactic acid	165.055	166.063	0.460986	0.457356	0.350217	0.350355	0.304024	0.388463	0.557809	0.31672	0.284936	0.285642	0.444741	0.392785	0.313872	0.307889	0.310773
1-pheynl-5-heptene-1,3-diyne	165.07	166.078	0.460986	0.457356	0.350217	0.350355	0.304024	0.388463	0.557809	0.31672	0.284936	0.285642	0.444741	0.392785	0.313872	0.307889	0.310773
pyridine-2,3-dicarboxylate	166.014	167.022	0.132867	0.155355	0.13229	0.145277	0.124671	0.122928	0.17232	0.130222	0.148862	0.133562	0.188136	0.112725	0.146083	0.147438	0.136519
pyridoxal	166.05	167.058	0.132867	0.155355	0.13229	0.145277	0.124671	0.122928	0.17232	0.130222	0.148862	0.133562	0.188136	0.112725	0.146083	0.147438	0.136519
2,5-Dihydrophenylalanine	166.087	167.095	0.132867	0.155355	0.13229	0.145277	0.124671	0.122928	0.17232	0.130222	0.148862	0.133562	0.188136	0.112725	0.146083	0.147438	0.136519
urate	166.096	167.104	0.132867	0.155355	0.13229	0.145277	0.124671	0.122928	0.17232	0.130222	0.148862	0.133562	0.188136	0.112725	0.146083	0.147438	0.136519
quinolinate	166.113	167.121	0.0001	0.0001	0.0001	0.0001	0.0001	0.0001	0.0001	0.0001	0.0001	0.0001	0.0001	0.0001	0.0001	0.0001	0.0001
3-methoxytyramine	166.199	167.207	0.0001	0.0001	0.0001	0.0001	0.0001	0.0001	0.0001	0.0001	0.0001	0.0001	0.0001	0.0001	0.0001	0.0001	0.0001
4-methoxytyramine	166.199	167.207	0.0001	0.0001	0.0001	0.0001	0.0001	0.0001	0.0001	0.0001	0.0001	0.0001	0.0001	0.0001	0.0001	0.0001	0.0001
phosphoenol pyruvic acid	166.975	167.982	0.119197	0.0988426	0.109962	0.116329	0.106237	0.121452	0.122872	0.0001	0.115048	0.0939934	0.140404	0.115608	0.123783	0.112853	0.106627
phosphoenolpyruvate	166.975	167.982	0.119197	0.0988426	0.109962	0.116329	0.106237	0.121452	0.122872	0.0001	0.115048	0.0939934	0.140404	0.115608	0.123783	0.112853	0.106627
uric acid	167.021	168.028	0.119197	0.0988426	0.109962	0.116329	0.106237	0.121452	0.122872	0.0001	0.115048	0.0939934	0.140404	0.115608	0.123783	0.112853	0.106627
homogentisate	167.034	168.042	0.119197	0.0988426	0.109962	0.116329	0.106237	0.121452	0.122872	0.0001	0.115048	0.0939934	0.140404	0.115608	0.123783	0.112853	0.106627
pyridoxamine	167.082	168.09	0.119197	0.0988426	0.109962	0.116329	0.106237	0.121452	0.122872	0.0001	0.115048	0.0939934	0.140404	0.115608	0.123783	0.112853	0.106627
(Z)-3,5-hexadienyl butyrate	167.107	168.115	0.0133409	0.0001	0.0001	0.0001	0.0001	0.0001	0.0001	0.0001	0.0001	0.0001	0.0001	0.0001	0.0001	0.0001	0.0001
3,4-dihydroxyphenylacetate	167.141	168.149	0.0133409	0.0001	0.0001	0.0001	0.0001	0.0001	0.0001	0.0001	0.0001	0.0001	0.0001	0.0001	0.0001	0.0001	0.0001
1-amino-propan-2-one-3-phosphate	168.006	169.014	0.192586	0.302644	0.187542	0.284404	0.259788	0.284572	0.255388	0.244912	0.336376	0.257707	0.283512	0.326201	0.39382	0.350204	0.338611
L-noradrenaline	168.066	169.074	0.192586	0.302644	0.187542	0.284404	0.259788	0.284572	0.255388	0.244912	0.336376	0.257707	0.283512	0.326201	0.39382	0.350204	0.338611
noradrenaline	168.066	169.074	0.192586	0.302644	0.187542	0.284404	0.259788	0.284572	0.255388	0.244912	0.336376	0.257707	0.283512	0.326201	0.39382	0.350204	0.338611
pyridoxine	168.066	169.074	0.192586	0.302644	0.187542	0.284404	0.259788	0.284572	0.255388	0.244912	0.336376	0.257707	0.283512	0.326201	0.39382	0.350204	0.338611
N(pai)-methyl-L-histidine	168.077	169.085	0.192586	0.302644	0.187542	0.284404	0.259788	0.284572	0.255388	0.244912	0.336376	0.257707	0.283512	0.326201	0.39382	0.350204	0.338611
L-2,3-dihydrodipicolinate	168.129	169.137	0.0001	0.0001	0.0001	0.0001	0.0001	0.0001	0.0001	0.0001	0.0001	0.0001	0.0001	0.0001	0.0001	0.0001	0.0001
6-hydroxydopamine	168.172	169.18	0.0001	0.0001	0.0001	0.0001	0.0001	0.0001	0.0001	0.0001	0.0001	0.0001	0.0001	0.0001	0.0001	0.0001	0.0001
DHAP	168.99	169.998	0.0474941	0.181707	0.174074	0.0448129	0.0421269	0.132986	0.130427	0.140907	0.0001	0.0231621	0.0001	0.0680903	0.0473076	0.133391	0.131753
dihydroxy acetone phosphate	168.99	169.998	0.0474941	0.181707	0.174074	0.0448129	0.0421269	0.132986	0.130427	0.140907	0.0001	0.0231621	0.0001	0.0680903	0.0473076	0.133391	0.131753
glyceraldehyde-3-phosphate	168.99	169.998	0.0474941	0.181707	0.174074	0.0448129	0.0421269	0.132986	0.130427	0.140907	0.0001	0.0231621	0.0001	0.0680903	0.0473076	0.133391	0.131753
glycerone phosphate	168.99	169.998	0.0474941	0.181707	0.174074	0.0448129	0.0421269	0.132986	0.130427	0.140907	0.0001	0.0231621	0.0001	0.0680903	0.0473076	0.133391	0.131753
gallic acid	169.014	170.022	0.0474941	0.181707	0.174074	0.0448129	0.0421269	0.132986	0.130427	0.140907	0.0001	0.0231621	0.0001	0.0680903	0.0473076	0.133391	0.131753
trihydroxybenzoic acid	169.014	170.022	0.0474941	0.181707	0.174074	0.0448129	0.0421269	0.132986	0.130427	0.140907	0.0001	0.0231621	0.0001	0.0680903	0.0473076	0.133391	0.131753
D-glyceraldehyde-3-phosphate	169.05	170.058	0.0474941	0.181707	0.174074	0.0448129	0.0421269	0.132986	0.130427	0.140907	0.0001	0.0231621	0.0001	0.0680903	0.0473076	0.133391	0.131753
diethylthiophosphate	169.155	170.163	0.0001	0.0001	0.0001	0.0001	0.108343	0.0001	0.0001	0.0001	0.0001	0.0001	0.0001	0.0001	0.0979133	0.0001	0.0001
Dodecane	169.196	170.203	0.0001	0.0001	0.0001	0.0001	0.108343	0.0001	0.0001	0.0001	0.0001	0.0001	0.0001	0.0001	0.0979133	0.0001	0.0001
8-methylnonenoate	169.243	170.251	0.0001	0.0001	0.0001	0.0001	0.108343	0.0001	0.0001	0.0001	0.0001	0.0001	0.0001	0.0001	0.0979133	0.0001	0.0001
tetrahydrodipicolinate	170.144	171.152	0.0001	0.0001	0.000803756	0.0001	0.0001	0.0001	0.0001	0.0001	0.0001	0.0001	0.0001	0.0001	0.0001	0.0001	0.0001
sn-glycerol-3-phosphate	171.006	172.014	0.294128	0.484123	0.483413	0.44198	0.450659	0.332405	0.530879	0.531642	0.395146	0.391096	0.563246	0.518599	0.365708	0.379604	0.411879
3-dehydroshikimate	171.029	172.037	0.294128	0.484123	0.483413	0.44198	0.450659	0.332405	0.530879	0.531642	0.395146	0.391096	0.563246	0.518599	0.365708	0.379604	0.411879
dehydromatricaria ester	171.045	172.052	0.294128	0.484123	0.483413	0.44198	0.450659	0.332405	0.530879	0.531642	0.395146	0.391096	0.563246	0.518599	0.365708	0.379604	0.411879
vitamin K3	171.045	172.052	0.294128	0.484123	0.483413	0.44198	0.450659	0.332405	0.530879	0.531642	0.395146	0.391096	0.563246	0.518599	0.365708	0.379604	0.411879
capric acid	171.139	172.146	0.189362	0.0875572	0.0439985	0.0677424	0.0776006	0.133656	0.0570347	0.048595	0.0621933	0.0519143	0.175094	0.0001	0.0551179	0.0855926	0.0893931
Decanoic acid	171.139	172.146	0.189362	0.0875572	0.0439985	0.0677424	0.0776006	0.133656	0.0570347	0.048595	0.0621933	0.0519143	0.175094	0.0001	0.0551179	0.0855926	0.0893931
N-acetyl-L-glutamate-5-semialdehydeM	172.061	173.069	0.11174	0.143947	0.202699	0.0998184	0.116801	0.106429	0.0001	0.145558	0.0901051	0.087963	0.145171	0.138102	0.0989357	0.0926497	0.118626
indospicine	172.109	173.116	0.0001	0.0001	0.000661403	0.0001	0.0001	0.0001	0.0001	0.0001	0.0001	0.000360317	0.0001	0.0001	0.0001	0.0001	0.0001
L-indospicine	172.109	173.116	0.0001	0.0001	0.000661403	0.0001	0.0001	0.0001	0.0001	0.0001	0.0001	0.000360317	0.0001	0.0001	0.0001	0.0001	0.0001
aconitic acid	173.009	174.016	0.0239591	0.112257	0.0913819	0.0686026	0.0608418	0.0274451	0.214621	0.0299	0.0609163	0.0649614	0.0605487	0.127333	0.0701373	0.0653355	0.0775293
3-Carboxy-4-methyl-2-oxopentanoate	173.045	174.053	0.0239591	0.112257	0.0913819	0.0686026	0.0608418	0.0274451	0.214621	0.0299	0.0609163	0.0649614	0.0605487	0.127333	0.0701373	0.0653355	0.0775293
3-carboxy-4-methyl-2-oxopentanoate	173.045	174.053	0.0239591	0.112257	0.0913819	0.0686026	0.0608418	0.0274451	0.214621	0.0299	0.0609163	0.0649614	0.0605487	0.127333	0.0701373	0.0653355	0.0775293
shikimic acid	173.045	174.053	0.0239591	0.112257	0.0913819	0.0686026	0.0608418	0.0274451	0.214621	0.0299	0.0609163	0.0649614	0.0605487	0.127333	0.0701373	0.0653355	0.0775293
indole-3-acetamide	173.071	174.079	0.0239591	0.112257	0.0913819	0.0686026	0.0608418	0.0274451	0.214621	0.0299	0.0609163	0.0649614	0.0605487	0.127333	0.0701373	0.0653355	0.0775293
suberic acid	173.081	174.089	0.0239591	0.112257	0.0913819	0.0686026	0.0608418	0.0274451	0.214621	0.0299	0.0609163	0.0649614	0.0605487	0.127333	0.0701373	0.0653355	0.0775293
N2-acetyl-L-ornithineM	173.093	174.1	0.0239591	0.112257	0.0913819	0.0686026	0.0608418	0.0274451	0.214621	0.0299	0.0609163	0.0649614	0.0605487	0.127333	0.0701373	0.0653355	0.0775293
cis-aconitate	173.102	174.11	0.86322	0.628373	0.611988	0.718975	0.635408	0.949873	0.848871	1.0764	0.834402	0.852843	1.08371	0.828889	0.751191	0.682419	0.69897
L-dehydro-ascorbate	173.102	174.11	0.86322	0.628373	0.611988	0.718975	0.635408	0.949873	0.848871	1.0764	0.834402	0.852843	1.08371	0.828889	0.751191	0.682419	0.69897
arginine	173.104	174.112	0.86322	0.628373	0.611988	0.718975	0.635408	0.949873	0.848871	1.0764	0.834402	0.852843	1.08371	0.828889	0.751191	0.682419	0.69897
L-arginine	173.104	174.112	0.86322	0.628373	0.611988	0.718975	0.635408	0.949873	0.848871	1.0764	0.834402	0.852843	1.08371	0.828889	0.751191	0.682419	0.69897
Gramine	173.108	174.116	0.86322	0.628373	0.611988	0.718975	0.635408	0.949873	0.848871	1.0764	0.834402	0.852843	1.08371	0.828889	0.751191	0.682419	0.69897
Muscarine	173.142	174.149	0.86322	0.628373	0.611988	0.718975	0.635408	0.949873	0.848871	1.0764	0.834402	0.852843	1.08371	0.828889	0.751191	0.682419	0.69897
2-isopropyl-3-oxosuccinate	173.145	174.153	0.86322	0.628373	0.611988	0.718975	0.635408	0.949873	0.848871	1.0764	0.834402	0.852843	1.08371	0.828889	0.751191	0.682419	0.69897
N-formimino-L-glutamate	173.148	174.156	0.86322	0.628373	0.611988	0.718975	0.635408	0.949873	0.848871	1.0764	0.834402	0.852843	1.08371	0.828889	0.751191	0.682419	0.69897
Gentianin	174.056	175.063	0.152934	0.135179	0.206474	0.106865	0.114966	0.117669	0.126332	0.12625	0.100875	0.0995623	0.146839	0.115414	0.0972309	0.102676	0.103762
Indolacetic acid	174.056	175.063	0.152934	0.135179	0.206474	0.106865	0.114966	0.117669	0.126332	0.12625	0.100875	0.0995623	0.146839	0.115414	0.0972309	0.102676	0.103762
indole-3-acetic acid	174.056	175.063	0.152934	0.135179	0.206474	0.106865	0.114966	0.117669	0.126332	0.12625	0.100875	0.0995623	0.146839	0.115414	0.0972309	0.102676	0.103762
gentianine	174.056	175.063	0.152934	0.135179	0.206474	0.106865	0.114966	0.117669	0.126332	0.12625	0.100875	0.0995623	0.146839	0.115414	0.0972309	0.102676	0.103762
L-citrulline	174.088	175.096	0.152934	0.135179	0.206474	0.106865	0.114966	0.117669	0.126332	0.12625	0.100875	0.0995623	0.146839	0.115414	0.0972309	0.102676	0.103762
citrulline	174.088	175.096	0.152934	0.135179	0.206474	0.106865	0.114966	0.117669	0.126332	0.12625	0.100875	0.0995623	0.146839	0.115414	0.0972309	0.102676	0.103762
indole-3-acetate	174.179	175.187	0.102358	0.0850008	0.0001	0.0001	0.114715	0.100334	0.0001	0.123724	0.102763	0.1191	0.136162	0.0001	0.0952134	0.0001	0.0863871
ascorbic acid	175.024	176.032	0.13847	0.236017	0.154666	0.111276	0.237997	0.244176	0.279128	0.315645	0.342185	0.338846	0.53219	0.474151	0.410295	0.371096	0.41748
L-alpha-amino-B-oxalylaminopropionic acid	175.035	176.043	0.13847	0.236017	0.154666	0.111276	0.237997	0.244176	0.279128	0.315645	0.342185	0.338846	0.53219	0.474151	0.410295	0.371096	0.41748
N-carbamoyl-L-aspartate	175.035	176.043	0.13847	0.236017	0.154666	0.111276	0.237997	0.244176	0.279128	0.315645	0.342185	0.338846	0.53219	0.474151	0.410295	0.371096	0.41748
N-Carbamoyl-L-aspartate	175.035	176.043	0.13847	0.236017	0.154666	0.111276	0.237997	0.244176	0.279128	0.315645	0.342185	0.338846	0.53219	0.474151	0.410295	0.371096	0.41748
Heriarin	175.04	176.047	0.13847	0.236017	0.154666	0.111276	0.237997	0.244176	0.279128	0.315645	0.342185	0.338846	0.53219	0.474151	0.410295	0.371096	0.41748
allantoate	175.047	176.055	0.13847	0.236017	0.154666	0.111276	0.237997	0.244176	0.279128	0.315645	0.342185	0.338846	0.53219	0.474151	0.410295	0.371096	0.41748
2-isopropylmalate	175.061	176.068	0.13847	0.236017	0.154666	0.111276	0.237997	0.244176	0.279128	0.315645	0.342185	0.338846	0.53219	0.474151	0.410295	0.371096	0.41748
3-isopropylmalate	175.061	176.068	0.13847	0.236017	0.154666	0.111276	0.237997	0.244176	0.279128	0.315645	0.342185	0.338846	0.53219	0.474151	0.410295	0.371096	0.41748
Lachnophyllum ester	175.076	176.084	0.13847	0.236017	0.154666	0.111276	0.237997	0.244176	0.279128	0.315645	0.342185	0.338846	0.53219	0.474151	0.410295	0.371096	0.41748
L-canavanine	175.083	176.091	0.13847	0.236017	0.154666	0.111276	0.237997	0.244176	0.279128	0.315645	0.342185	0.338846	0.53219	0.474151	0.410295	0.371096	0.41748
canavanine	175.083	176.091	0.13847	0.236017	0.154666	0.111276	0.237997	0.244176	0.279128	0.315645	0.342185	0.338846	0.53219	0.474151	0.410295	0.371096	0.41748
cotinine	175.087	176.095	0.13847	0.236017	0.154666	0.111276	0.237997	0.244176	0.279128	0.315645	0.342185	0.338846	0.53219	0.474151	0.410295	0.371096	0.41748
serotonin	175.087	176.095	0.13847	0.236017	0.154666	0.111276	0.237997	0.244176	0.279128	0.315645	0.342185	0.338846	0.53219	0.474151	0.410295	0.371096	0.41748
L-ascorbate	175.118	176.126	0.0001	0.0001	0.0443026	0.0001	0.0351646	0.0001	0.0001	0.0001	0.0001	0.0001	0.0001	0.0001	0.0001	0.0001	0.0001
N-carbamoyl-L-aspartate	175.121	176.129	0.0001	0.0001	0.0443026	0.0001	0.0351646	0.0001	0.0001	0.0001	0.0001	0.0001	0.0001	0.0001	0.0001	0.0001	0.0001
4-methylumbelliferone	175.163	176.171	0.0001	0.0001	0.0443026	0.0001	0.0351646	0.0001	0.0001	0.0001	0.0001	0.0001	0.0001	0.0001	0.0001	0.0001	0.0001
pyrophosphate-group	175.959	176.967	0.131497	0.129821	0.111982	0.0001	0.171034	0.135158	0.0001	0.144697	0.132116	0.167982	0.0001	0.0001	0.0001	0.0001	0.0881163
Alliin	176.038	177.046	0.131497	0.129821	0.111982	0.0001	0.171034	0.135158	0.0001	0.144697	0.132116	0.167982	0.0001	0.0001	0.0001	0.0001	0.0881163
O-ureidohomoserine	176.152	177.16	0.0001	0.0001	0.0001	0.0001	0.0001	0.0001	0.0001	0.0001	0.0001	0.0001	0.0001	0.0001	0.0001	0.0001	0.0001
N-formyl-L-methionine	176.21	177.218	0.0001	0.0001	0.0001	0.0001	0.0001	0.0001	0.0001	0.0001	0.0001	0.0001	0.0001	0.0001	0.0001	0.0001	0.0001
nicotine	176.261	177.269	0.0001	0.0001	0.0001	0.0001	0.0001	0.0001	0.0001	0.0001	0.0001	0.0001	0.0001	0.0001	0.0001	0.0001	0.0001
pyrophosphate	176.935	177.943	0.31011	0.490602	0.295408	0.235423	0.313033	0.216569	0.43431	0.42301	0.235028	0.336367	0.47866	0.418101	0.279363	0.294233	0.303067
diphosphate	176.967	177.975	0.31011	0.490602	0.295408	0.235423	0.313033	0.216569	0.43431	0.42301	0.235028	0.336367	0.47866	0.418101	0.279363	0.294233	0.303067
Daphnetin	177.019	178.027	0.31011	0.490602	0.295408	0.235423	0.313033	0.216569	0.43431	0.42301	0.235028	0.336367	0.47866	0.418101	0.279363	0.294233	0.303067
Esculetin	177.019	178.027	0.31011	0.490602	0.295408	0.235423	0.313033	0.216569	0.43431	0.42301	0.235028	0.336367	0.47866	0.418101	0.279363	0.294233	0.303067
gulonolactone	177.04	178.048	0.31011	0.490602	0.295408	0.235423	0.313033	0.216569	0.43431	0.42301	0.235028	0.336367	0.47866	0.418101	0.279363	0.294233	0.303067
coniferyl aldehyde	177.055	178.063	0.31011	0.490602	0.295408	0.235423	0.313033	0.216569	0.43431	0.42301	0.235028	0.336367	0.47866	0.418101	0.279363	0.294233	0.303067
Digitalose	177.076	178.084	0.31011	0.490602	0.295408	0.235423	0.313033	0.216569	0.43431	0.42301	0.235028	0.336367	0.47866	0.418101	0.279363	0.294233	0.303067
2-dehydro-3-deoxy-D-gluconate	177.133	178.141	0.0001	0.0001	0.0001	0.0001	0.0001	0.0001	0.0001	0.0001	0.0001	0.0001	0.0001	0.0001	0.0001	0.0001	0.0001
3-keto-beta;-D-galactose	177.133	178.141	0.0001	0.0001	0.0001	0.0001	0.0001	0.0001	0.0001	0.0001	0.0001	0.0001	0.0001	0.0001	0.0001	0.0001	0.0001
glucono-delta;-lactone	177.133	178.141	0.0001	0.0001	0.0001	0.0001	0.0001	0.0001	0.0001	0.0001	0.0001	0.0001	0.0001	0.0001	0.0001	0.0001	0.0001
4-oxo-4-(3-pyridyl)-butanamide	177.182	178.19	0.0001	0.0001	0.0001	0.0001	0.0001	0.0001	0.0001	0.0001	0.0001	0.0001	0.0001	0.0001	0.0001	0.0001	0.0001
cysteinylglycine	177.198	178.206	0.0001	0.0001	0.0001	0.0001	0.0001	0.0001	0.0001	0.0001	0.0001	0.0001	0.0001	0.0001	0.0001	0.0001	0.0001
2'-hydroxynicotine	177.225	178.233	0.0001	0.0001	0.0001	0.0001	0.0001	0.0001	0.0001	0.0001	0.0001	0.0001	0.0001	0.0001	0.0001	0.0001	0.0001
4-(methylamino)-1-(3-pyridyl)-1-butanone	177.225	178.233	0.0001	0.0001	0.0001	0.0001	0.0001	0.0001	0.0001	0.0001	0.0001	0.0001	0.0001	0.0001	0.0001	0.0001	0.0001
nicotine-1'-N-oxide	177.225	178.233	0.0001	0.0001	0.0001	0.0001	0.0001	0.0001	0.0001	0.0001	0.0001	0.0001	0.0001	0.0001	0.0001	0.0001	0.0001
phenanthrene-ring	177.225	178.233	0.0001	0.0001	0.0001	0.0001	0.0001	0.0001	0.0001	0.0001	0.0001	0.0001	0.0001	0.0001	0.0001	0.0001	0.0001
glucosamine	178.072	179.079	0.0935355	0.0983906	0.0839221	0.0908108	0.0835025	0.0924845	0.0945981	0.0999788	0.095189	0.0893693	0.0001	0.0873207	0.0762873	0.0762228	0.0738349
4-oxo-4-(3-pyridyl)-butanoate	178.167	179.175	0.0001	0.0001	0.00259448	0.0001	0.00112335	0.00201379	0.0001	0.0001	0.00131679	0.0001	0.0001	0.0001	0.000857396	0.000846776	0.0001
3-(4-hydroxyphenyl)pyruvate	179.034	180.042	1.839	1.5328	1.12622	1.63885	1.40004	1.70582	1.218	1.59221	1.38951	1.56231	1.77674	1.18652	1.22147	1.20476	1.14019
caffeate	179.034	180.042	1.839	1.5328	1.12622	1.63885	1.40004	1.70582	1.218	1.59221	1.38951	1.56231	1.77674	1.18652	1.22147	1.20476	1.14019
caffeic acid	179.034	180.042	1.839	1.5328	1.12622	1.63885	1.40004	1.70582	1.218	1.59221	1.38951	1.56231	1.77674	1.18652	1.22147	1.20476	1.14019
alpha-D-glucose	179.056	180.063	1.839	1.5328	1.12622	1.63885	1.40004	1.70582	1.218	1.59221	1.38951	1.56231	1.77674	1.18652	1.22147	1.20476	1.14019
alpha-D-mannose	179.056	180.063	1.839	1.5328	1.12622	1.63885	1.40004	1.70582	1.218	1.59221	1.38951	1.56231	1.77674	1.18652	1.22147	1.20476	1.14019
beta-D-glucose	179.056	180.063	1.839	1.5328	1.12622	1.63885	1.40004	1.70582	1.218	1.59221	1.38951	1.56231	1.77674	1.18652	1.22147	1.20476	1.14019
fructose	179.056	180.063	1.839	1.5328	1.12622	1.63885	1.40004	1.70582	1.218	1.59221	1.38951	1.56231	1.77674	1.18652	1.22147	1.20476	1.14019
galactose	179.056	180.063	1.839	1.5328	1.12622	1.63885	1.40004	1.70582	1.218	1.59221	1.38951	1.56231	1.77674	1.18652	1.22147	1.20476	1.14019
glucose	179.056	180.063	1.839	1.5328	1.12622	1.63885	1.40004	1.70582	1.218	1.59221	1.38951	1.56231	1.77674	1.18652	1.22147	1.20476	1.14019
Hammamelose	179.056	180.063	1.839	1.5328	1.12622	1.63885	1.40004	1.70582	1.218	1.59221	1.38951	1.56231	1.77674	1.18652	1.22147	1.20476	1.14019
mannose	179.056	180.063	1.839	1.5328	1.12622	1.63885	1.40004	1.70582	1.218	1.59221	1.38951	1.56231	1.77674	1.18652	1.22147	1.20476	1.14019
myo-insitol	179.056	180.063	1.839	1.5328	1.12622	1.63885	1.40004	1.70582	1.218	1.59221	1.38951	1.56231	1.77674	1.18652	1.22147	1.20476	1.14019
sorbose	179.056	180.063	1.839	1.5328	1.12622	1.63885	1.40004	1.70582	1.218	1.59221	1.38951	1.56231	1.77674	1.18652	1.22147	1.20476	1.14019
alpha;-D-glucose	179.056	180.063	1.839	1.5328	1.12622	1.63885	1.40004	1.70582	1.218	1.59221	1.38951	1.56231	1.77674	1.18652	1.22147	1.20476	1.14019
D-myo-inositol	179.056	180.063	1.839	1.5328	1.12622	1.63885	1.40004	1.70582	1.218	1.59221	1.38951	1.56231	1.77674	1.18652	1.22147	1.20476	1.14019
myo-inositol	179.056	180.063	1.839	1.5328	1.12622	1.63885	1.40004	1.70582	1.218	1.59221	1.38951	1.56231	1.77674	1.18652	1.22147	1.20476	1.14019
coniferyl alcohol	179.071	180.079	1.839	1.5328	1.12622	1.63885	1.40004	1.70582	1.218	1.59221	1.38951	1.56231	1.77674	1.18652	1.22147	1.20476	1.14019
(Z,Z,Z)-3,6,9-Dodecatrien-1-ol	179.144	180.151	0.0001	0.0001	0.000889282	0.0001	0.0001	0.0001	0.0001	0.0001	0.0001	0.0001	0.0001	0.0001	0.0001	0.0001	0.0001
beta;-D-galactose	179.149	180.157	0.0001	0.0001	0.000889282	0.0001	0.0001	0.0001	0.0001	0.0001	0.0001	0.0001	0.0001	0.0001	0.0001	0.0001	0.0001
beta;-D-glucose	179.149	180.157	0.0001	0.0001	0.000889282	0.0001	0.0001	0.0001	0.0001	0.0001	0.0001	0.0001	0.0001	0.0001	0.0001	0.0001	0.0001
D-mannose	179.149	180.157	0.0001	0.0001	0.000889282	0.0001	0.0001	0.0001	0.0001	0.0001	0.0001	0.0001	0.0001	0.0001	0.0001	0.0001	0.0001
L-sorbose	179.149	180.157	0.0001	0.0001	0.000889282	0.0001	0.0001	0.0001	0.0001	0.0001	0.0001	0.0001	0.0001	0.0001	0.0001	0.0001	0.0001
4-hydroxyphenylpyruvate	179.152	180.16	0.0001	0.0001	0.000889282	0.0001	0.0001	0.0001	0.0001	0.0001	0.0001	0.0001	0.0001	0.0001	0.0001	0.0001	0.0001
S-methyl-5-thio-D-ribose	179.21	180.218	0.0001	0.0001	0.000889282	0.0001	0.0001	0.0001	0.0001	0.0001	0.0001	0.0001	0.0001	0.0001	0.0001	0.0001	0.0001
l-tyrosine	180.066	181.074	0.855674	0.629053	0.608707	0.692724	0.582032	0.752772	0.516801	0.573463	0.515818	0.52024	0.638075	0.419983	0.448667	0.432471	0.41332
tyrosine	180.066	181.074	0.855674	0.629053	0.608707	0.692724	0.582032	0.752772	0.516801	0.573463	0.515818	0.52024	0.638075	0.419983	0.448667	0.432471	0.41332
4-hydroxy-4-(3-pyridyl)-butanoate	180.183	181.191	0.0001	0.0001	0.000273874	0.0001	0.0001	0.0001	0.0001	0.0001	0.0001	0.0001	0.0001	0.0001	0.0001	0.0001	0.0001
L-tyrosine	180.183	181.191	0.0001	0.0001	0.000273874	0.0001	0.0001	0.0001	0.0001	0.0001	0.0001	0.0001	0.0001	0.0001	0.0001	0.0001	0.0001
dimethoxybenzoic acid	181.05	182.058	0.235841	0.219445	0.19289	0.222165	0.203094	0.209359	0.183813	0.200076	0.194437	0.192952	0.269666	0.165987	0.181677	0.173767	0.165365
Dulcitol	181.071	182.079	0.235841	0.219445	0.19289	0.222165	0.203094	0.209359	0.183813	0.200076	0.194437	0.192952	0.269666	0.165987	0.181677	0.173767	0.165365
glucitol	181.071	182.079	0.235841	0.219445	0.19289	0.222165	0.203094	0.209359	0.183813	0.200076	0.194437	0.192952	0.269666	0.165987	0.181677	0.173767	0.165365
mannitol	181.071	182.079	0.235841	0.219445	0.19289	0.222165	0.203094	0.209359	0.183813	0.200076	0.194437	0.192952	0.269666	0.165987	0.181677	0.173767	0.165365
sorbitol	181.071	182.079	0.235841	0.219445	0.19289	0.222165	0.203094	0.209359	0.183813	0.200076	0.194437	0.192952	0.269666	0.165987	0.181677	0.173767	0.165365
L-Lathyrine	181.073	182.08	0.235841	0.219445	0.19289	0.222165	0.203094	0.209359	0.183813	0.200076	0.194437	0.192952	0.269666	0.165987	0.181677	0.173767	0.165365
D-sorbitol	181.165	182.173	0.0001	0.0001	0.0001	0.0001	0.0001	0.0001	0.0001	0.0001	0.0001	0.0001	0.0001	0.0001	0.0001	0.0001	0.0001
L-iditol	181.165	182.173	0.0001	0.0001	0.0001	0.0001	0.0001	0.0001	0.0001	0.0001	0.0001	0.0001	0.0001	0.0001	0.0001	0.0001	0.0001
homovanillate	181.168	182.176	0.0001	0.0001	0.0001	0.0001	0.0001	0.0001	0.0001	0.0001	0.0001	0.0001	0.0001	0.0001	0.0001	0.0001	0.0001
normetanephrine	182.082	183.09	0.081943	0.105623	0.105351	0.131923	0.0945179	0.0084556	0.140916	0.0246604	0.161407	0.0959851	0.16195	0.139342	0.156809	0.145465	0.161366
adrenaline	182.199	183.207	0.0001	0.0001	0.0001	0.0001	0.0001	0.0001	0.0001	0.0001	0.0001	0.0001	0.0001	0.0001	0.0001	0.0001	0.0001
3-phosphonooxypyruvate	182.969	183.977	0.0001	0.0001	0.142141	0.0726932	0.053282	0.0001	0.0963137	0.0001	0.0385965	0.00106889	0.0532813	0.0552358	0.0410958	0.0385689	0.0440821
3-phospho-hydroxypyruvate	183.034	184.042	0.0001	0.0001	0.142141	0.0726932	0.053282	0.0001	0.0963137	0.0001	0.0385965	0.00106889	0.0532813	0.0552358	0.0410958	0.0385689	0.0440821
choline phosphate	183.066	184.074	0.0001	0.0001	0.142141	0.0726932	0.053282	0.0001	0.0963137	0.0001	0.0385965	0.00106889	0.0532813	0.0552358	0.0410958	0.0385689	0.0440821
y-undecalactone	183.139	184.146	0.124866	0.0692106	0.000299912	0.0679692	0.055184	0.116957	0.0001	0.0521327	0.0855009	0.069328	0.16717	0.0831415	0.11625	0.103098	0.0965235
phosphoryl-choline	183.144	184.152	0.124866	0.0692106	0.000299912	0.0679692	0.055184	0.116957	0.0001	0.0521327	0.0855009	0.069328	0.16717	0.0831415	0.11625	0.103098	0.0965235
3-phosphoserine	184.001	185.009	0.173671	0.162189	0.18728	0.183061	0.13271	0.160334	0.2423	0.156137	0.172592	0.160999	0.0759965	0.145904	0.170023	0.167686	0.166693
2-amino-3-carboxymuconate semialdehyde	184.025	185.032	0.173671	0.162189	0.18728	0.183061	0.13271	0.160334	0.2423	0.156137	0.172592	0.160999	0.0759965	0.145904	0.170023	0.167686	0.166693
3-phospho-serine	184.065	185.073	0.173671	0.162189	0.18728	0.183061	0.13271	0.160334	0.2423	0.156137	0.172592	0.160999	0.0759965	0.145904	0.170023	0.167686	0.166693
2-amino-3-(3-oxoprop-2-enyl)-but-2-enedioate	184.128	185.136	0.0001	0.0001	0.0001	0.0001	0.0001	0.0001	0.0001	0.0001	0.0001	0.0001	0.0001	0.0001	0.0001	0.0001	0.0001
2-amino-3-carboxymuconate	184.128	185.136	0.0001	0.0001	0.0001	0.0001	0.0001	0.0001	0.0001	0.0001	0.0001	0.0001	0.0001	0.0001	0.0001	0.0001	0.0001
2-phospho-D-glycerate	184.985	185.993	0.240721	0.236617	0.243676	0.257652	0.249864	0.252246	0.284896	0.272151	0.286458	0.263312	0.483106	0.366468	0.346314	0.32916	0.324895
3-phospho-D-glycerate	184.985	185.993	0.240721	0.236617	0.243676	0.257652	0.249864	0.252246	0.284896	0.272151	0.286458	0.263312	0.483106	0.366468	0.346314	0.32916	0.324895
3-phosphoglycerate	184.985	185.993	0.240721	0.236617	0.243676	0.257652	0.249864	0.252246	0.284896	0.272151	0.286458	0.263312	0.483106	0.366468	0.346314	0.32916	0.324895
Angelicin	185.024	186.032	0.240721	0.236617	0.243676	0.257652	0.249864	0.252246	0.284896	0.272151	0.286458	0.263312	0.483106	0.366468	0.346314	0.32916	0.324895
Psoralen	185.024	186.032	0.240721	0.236617	0.243676	0.257652	0.249864	0.252246	0.284896	0.272151	0.286458	0.263312	0.483106	0.366468	0.346314	0.32916	0.324895
2-phosphoglycerate	185.05	186.058	0.240721	0.236617	0.243676	0.257652	0.249864	0.252246	0.284896	0.272151	0.286458	0.263312	0.483106	0.366468	0.346314	0.32916	0.324895
Eutypine	185.06	186.068	0.240721	0.236617	0.243676	0.257652	0.249864	0.252246	0.284896	0.272151	0.286458	0.263312	0.483106	0.366468	0.346314	0.32916	0.324895
l-abrine	185.108	186.116	0.042858	0.0001	0.0071918	0.0001	0.0001	0.0423244	0.0001	0.0001	0.0001	0.0001	0.0622832	0.0001	0.0117052	0.0175476	0.0230655
8-amino-7-oxononanoate	186.113	187.121	0.0498217	0.0511403	0.0001	0.0001	0.0001	0.0001	0.0001	0.0001	0.000560319	0.0001	0.0001	0.0001	0.0001	0.0001	0.049361
N1-acetylspermidine	186.161	187.168	0.0498217	0.0511403	0.0001	0.0001	0.0001	0.0001	0.0001	0.0001	0.000560319	0.0001	0.0001	0.0001	0.0001	0.0001	0.049361
2-keto-6-acetamidocaproate	186.187	187.195	0.0498217	0.0511403	0.0001	0.0001	0.0001	0.0001	0.0001	0.0001	0.000560319	0.0001	0.0001	0.0001	0.0001	0.0001	0.049361
Lenthionine	186.884	187.892	0.000998193	0.0001	0.00144482	0.00116406	0.0001	0.0001	0.0001	0.0001	0.0001	0.00133506	0.00225578	0.0001	0.00241526	0.0001	0.00185957
azelaic acid	187.097	188.105	0.0872844	0.103693	0.0897607	0.123756	0.0996386	0.0596625	0.111565	0.0812404	0.0822788	0.0774573	0.132278	0.103551	0.0999386	0.0900764	0.0921704
L-homoarginine	187.12	188.127	0.336741	0.229986	0.216476	0.327904	0.224552	0.772515	0.534739	0.66136	0.721068	0.640751	1.03861	0.650615	0.72754	0.634183	0.60682
N,N-dimethyltryptamine	187.124	188.131	0.336741	0.229986	0.216476	0.327904	0.224552	0.772515	0.534739	0.66136	0.721068	0.640751	1.03861	0.650615	0.72754	0.634183	0.60682
7,8-diaminononanoate	187.145	188.152	0.336741	0.229986	0.216476	0.327904	0.224552	0.772515	0.534739	0.66136	0.721068	0.640751	1.03861	0.650615	0.72754	0.634183	0.60682
N6-acetyl-L-lysine	187.218	188.226	0.336741	0.229986	0.216476	0.327904	0.224552	0.772515	0.534739	0.66136	0.721068	0.640751	1.03861	0.650615	0.72754	0.634183	0.60682
N6,N6,N6-trimethyl-L-lysine	187.261	188.269	0.336741	0.229986	0.216476	0.327904	0.224552	0.772515	0.534739	0.66136	0.721068	0.640751	1.03861	0.650615	0.72754	0.634183	0.60682
N-acetyl-L-glutamate	188.056	189.064	0.508896	0.358642	0.353132	0.412665	0.328294	0.413886	0.487571	0.43242	0.324266	0.325138	0.00149681	0.286935	0.263782	0.243693	0.23709
S-prenyl-L-cysteine	188.264	189.272	0.0001	0.0001	0.0001	0.0001	0.0001	0.0921645	0.0001	0.0001	0.104848	0.0899368	0.141346	0.0964408	0.108975	0.0927384	0.0908116
oxalosuccinate	189.004	190.011	0.248058	0.150265	0.11341	0.118875	0.124354	0.176642	0.1217	0.179867	0.182809	0.156325	0.161809	0.209613	0.174417	0.18057	0.289232
3-dehydroquinate	189.04	190.048	0.248058	0.150265	0.11341	0.118875	0.124354	0.176642	0.1217	0.179867	0.182809	0.156325	0.161809	0.209613	0.174417	0.18057	0.289232
l-alpha-amino-y-oxalyaminobutyric acid	189.051	190.059	0.248058	0.150265	0.11341	0.118875	0.124354	0.176642	0.1217	0.179867	0.182809	0.156325	0.161809	0.209613	0.174417	0.18057	0.289232
y-hydroxy-l-arginine	189.099	190.107	0.248058	0.150265	0.11341	0.118875	0.124354	0.176642	0.1217	0.179867	0.182809	0.156325	0.161809	0.209613	0.174417	0.18057	0.289232
L,L-diaminopimelate	189.191	190.199	0.0001	0.0001	0.0118596	0.0001	0.0001	0.0001	0.0001	0.0001	0.0001	0.0001	0.0001	0.0001	0.0001	0.0001	0.0001
meso-diaminopimelate	189.191	190.199	0.0001	0.0001	0.0118596	0.0001	0.0001	0.0001	0.0001	0.0001	0.0001	0.0001	0.0001	0.0001	0.0001	0.0001	0.0001
o-oxalylhomoserine	190.035	191.043	0.222794	0.231228	0.151208	0.239425	0.221799	0.182991	0.186275	0.218951	0.203643	0.22114	0.233093	0.146761	0.1692	0.162406	0.157923
citric acid	191.019	192.027	0.187267	0.232721	0.0878806	0.108508	0.0989856	0.110605	0.372019	0.0054381	0.0951682	0.11292	0.273096	0.404552	0.213878	0.238757	0.347034
Isocitirc acid	191.019	192.027	0.187267	0.232721	0.0878806	0.108508	0.0989856	0.110605	0.372019	0.0054381	0.0951682	0.11292	0.273096	0.404552	0.213878	0.238757	0.347034
isocitrate	191.019	192.027	0.187267	0.232721	0.0878806	0.108508	0.0989856	0.110605	0.372019	0.0054381	0.0951682	0.11292	0.273096	0.404552	0.213878	0.238757	0.347034
isocitric acid	191.019	192.027	0.187267	0.232721	0.0878806	0.108508	0.0989856	0.110605	0.372019	0.0054381	0.0951682	0.11292	0.273096	0.404552	0.213878	0.238757	0.347034
scopoletin	191.034	192.042	0.187267	0.232721	0.0878806	0.108508	0.0989856	0.110605	0.372019	0.0054381	0.0951682	0.11292	0.273096	0.404552	0.213878	0.238757	0.347034
quinate	191.056	192.063	0.187267	0.232721	0.0878806	0.108508	0.0989856	0.110605	0.372019	0.0054381	0.0951682	0.11292	0.273096	0.404552	0.213878	0.238757	0.347034
quinic acid	191.056	192.063	0.187267	0.232721	0.0878806	0.108508	0.0989856	0.110605	0.372019	0.0054381	0.0951682	0.11292	0.273096	0.404552	0.213878	0.238757	0.347034
citrate	191.117	192.125	0.0001	0.0001	0.0001	0.0001	0.0001	0.0001	0.0001	0.0001	0.0001	0.0001	0.0001	0.0001	0.0001	0.0001	0.0001
D-isocitrate	191.117	192.125	0.0001	0.0001	0.0001	0.0001	0.0001	0.0001	0.0001	0.0001	0.0001	0.0001	0.0001	0.0001	0.0001	0.0001	0.0001
4-oxo-4-(3-pyridyl)-N-methylbutanamide	191.209	192.217	0.0001	0.0001	0.0001	0.0001	0.0001	0.0001	0.0001	0.0001	0.0001	0.0001	0.0001	0.0001	0.0001	0.0001	0.0001
5'-hydroxycotinine	191.209	192.217	0.0001	0.0001	0.0001	0.0001	0.0001	0.0001	0.0001	0.0001	0.0001	0.0001	0.0001	0.0001	0.0001	0.0001	0.0001
N'-hydroxymethyl-norcotinine	191.209	192.217	0.0001	0.0001	0.0001	0.0001	0.0001	0.0001	0.0001	0.0001	0.0001	0.0001	0.0001	0.0001	0.0001	0.0001	0.0001
trans-3'-hydroxycotinine	191.209	192.217	0.0001	0.0001	0.0001	0.0001	0.0001	0.0001	0.0001	0.0001	0.0001	0.0001	0.0001	0.0001	0.0001	0.0001	0.0001
5,6-dihydroxyindole-2-carboxylate	192.151	193.159	0.0001	0.0001	0.0001	0.0001	0.0001	0.0001	0.0001	0.0001	0.0001	0.0001	0.0001	0.0001	0.0001	0.0001	0.0001
L-dopachrome	192.151	193.159	0.0001	0.0001	0.0001	0.0001	0.0001	0.0001	0.0001	0.0001	0.0001	0.0001	0.0001	0.0001	0.0001	0.0001	0.0001
2-keto-D-gluconic acid	193.035	194.043	0.078187	0.0936486	0.0777832	0.0995997	0.0762469	0.0927955	0.0001	0.0693675	0.0855761	0.0859091	0.130194	0.0001	0.066267	0.0679177	0.0001
5-keto-D-gluconic acid	193.035	194.043	0.078187	0.0936486	0.0777832	0.0995997	0.0762469	0.0927955	0.0001	0.0693675	0.0855761	0.0859091	0.130194	0.0001	0.066267	0.0679177	0.0001
alpha-D-galacturonic acid	193.035	194.043	0.078187	0.0936486	0.0777832	0.0995997	0.0762469	0.0927955	0.0001	0.0693675	0.0855761	0.0859091	0.130194	0.0001	0.066267	0.0679177	0.0001
fructuronate	193.035	194.043	0.078187	0.0936486	0.0777832	0.0995997	0.0762469	0.0927955	0.0001	0.0693675	0.0855761	0.0859091	0.130194	0.0001	0.066267	0.0679177	0.0001
Galacturonic acid	193.035	194.043	0.078187	0.0936486	0.0777832	0.0995997	0.0762469	0.0927955	0.0001	0.0693675	0.0855761	0.0859091	0.130194	0.0001	0.066267	0.0679177	0.0001
glucuronate	193.035	194.043	0.078187	0.0936486	0.0777832	0.0995997	0.0762469	0.0927955	0.0001	0.0693675	0.0855761	0.0859091	0.130194	0.0001	0.066267	0.0679177	0.0001
glucuronate and isomers	193.035	194.043	0.078187	0.0936486	0.0777832	0.0995997	0.0762469	0.0927955	0.0001	0.0693675	0.0855761	0.0859091	0.130194	0.0001	0.066267	0.0679177	0.0001
iduronic acid	193.035	194.043	0.078187	0.0936486	0.0777832	0.0995997	0.0762469	0.0927955	0.0001	0.0693675	0.0855761	0.0859091	0.130194	0.0001	0.066267	0.0679177	0.0001
tagaluronate	193.035	194.043	0.078187	0.0936486	0.0777832	0.0995997	0.0762469	0.0927955	0.0001	0.0693675	0.0855761	0.0859091	0.130194	0.0001	0.066267	0.0679177	0.0001
5-hydroxy-coniferaldehyde	193.05	194.058	0.078187	0.0936486	0.0777832	0.0995997	0.0762469	0.0927955	0.0001	0.0693675	0.0855761	0.0859091	0.130194	0.0001	0.066267	0.0679177	0.0001
ferulic acid	193.05	194.058	0.078187	0.0936486	0.0777832	0.0995997	0.0762469	0.0927955	0.0001	0.0693675	0.0855761	0.0859091	0.130194	0.0001	0.066267	0.0679177	0.0001
l-bornesitol	193.071	194.079	0.078187	0.0936486	0.0777832	0.0995997	0.0762469	0.0927955	0.0001	0.0693675	0.0855761	0.0859091	0.130194	0.0001	0.066267	0.0679177	0.0001
ononitol	193.071	194.079	0.078187	0.0936486	0.0777832	0.0995997	0.0762469	0.0927955	0.0001	0.0693675	0.0855761	0.0859091	0.130194	0.0001	0.066267	0.0679177	0.0001
pinitol	193.071	194.079	0.078187	0.0936486	0.0777832	0.0995997	0.0762469	0.0927955	0.0001	0.0693675	0.0855761	0.0859091	0.130194	0.0001	0.066267	0.0679177	0.0001
quebrachitol	193.071	194.079	0.078187	0.0936486	0.0777832	0.0995997	0.0762469	0.0927955	0.0001	0.0693675	0.0855761	0.0859091	0.130194	0.0001	0.066267	0.0679177	0.0001
sequoyitol	193.071	194.079	0.078187	0.0936486	0.0777832	0.0995997	0.0762469	0.0927955	0.0001	0.0693675	0.0855761	0.0859091	0.130194	0.0001	0.066267	0.0679177	0.0001
caffeine	193.073	194.08	0.078187	0.0936486	0.0777832	0.0995997	0.0762469	0.0927955	0.0001	0.0693675	0.0855761	0.0859091	0.130194	0.0001	0.066267	0.0679177	0.0001
D-galacturonate	193.133	194.141	0.0001	0.0001	0.0001	0.0001	0.0001	0.0001	0.0001	0.0001	0.0001	0.0001	0.0001	0.0001	0.0001	0.0001	0.00442029
D-glucuronate	193.133	194.141	0.0001	0.0001	0.0001	0.0001	0.0001	0.0001	0.0001	0.0001	0.0001	0.0001	0.0001	0.0001	0.0001	0.0001	0.00442029
glucosaminic acid	194.066	195.074	0.0489049	0.0558494	0.0694093	0.0644871	0.055087	0.0403313	0.0112259	0.0522832	0.0567053	0.0571616	0.0001	0.0001	0.0594908	0.0455553	0.0503724
2-amino-4-hydroxy-6-hydroxymethyl-7,8-dihydropteridine	194.068	195.076	0.0489049	0.0558494	0.0694093	0.0644871	0.055087	0.0403313	0.0112259	0.0522832	0.0567053	0.0571616	0.0001	0.0001	0.0594908	0.0455553	0.0503724
dopaquinone	194.166	195.174	0.0001	0.0001	0.0001	0.0001	0.0001	0.0001	0.0001	0.0001	0.0001	0.0001	0.0001	0.0001	0.0001	0.0001	0.0001
alpha;-methyl-tyrosine	194.21	195.218	0.0001	0.0001	0.0001	0.0001	0.0001	0.0001	0.0001	0.0001	0.0001	0.0001	0.0001	0.0001	0.0001	0.0001	0.0001
Thiarubine A	195.045	196.052	0.487969	0.708558	0.446029	0.639168	0.64322	0.489945	0.585046	0.73574	0.593343	0.669978	0.726739	0.610509	0.533366	0.542291	0.543948
Thiarubine B	195.045	196.052	0.487969	0.708558	0.446029	0.639168	0.64322	0.489945	0.585046	0.73574	0.593343	0.669978	0.726739	0.610509	0.533366	0.542291	0.543948
galactonate	195.05	196.058	0.487969	0.708558	0.446029	0.639168	0.64322	0.489945	0.585046	0.73574	0.593343	0.669978	0.726739	0.610509	0.533366	0.542291	0.543948
galactonic acid	195.05	196.058	0.487969	0.708558	0.446029	0.639168	0.64322	0.489945	0.585046	0.73574	0.593343	0.669978	0.726739	0.610509	0.533366	0.542291	0.543948
gluconic acid	195.05	196.058	0.487969	0.708558	0.446029	0.639168	0.64322	0.489945	0.585046	0.73574	0.593343	0.669978	0.726739	0.610509	0.533366	0.542291	0.543948
Ethyl (E,Z)-decadienoate	195.139	196.146	0.0001	0.0001	0.0001	0.0001	0.0001	0.0001	0.0001	0.0001	0.0001	0.0001	0.0001	0.0001	0.0001	0.0001	0.0001
D-gluconate	195.149	196.157	0.0001	0.0001	0.0001	0.0001	0.0001	0.0001	0.0001	0.0001	0.0001	0.0001	0.0001	0.0001	0.0001	0.0001	0.0001
cis-stilbene	195.24	196.248	0.0001	0.0001	0.0001	0.0001	0.0001	0.0001	0.0001	0.0001	0.0001	0.0001	0.0001	0.0001	0.0001	0.0001	0.0001
3-4-dihydroxy-L-phenylalanine	196.061	197.069	0.125934	0.0001	0.111697	0.183313	0.154306	0.122936	0.152003	0.186055	0.148773	0.17539	0.163531	0.10985	0.111846	0.119115	0.11438
DOPAR	196.061	197.069	0.125934	0.0001	0.111697	0.183313	0.154306	0.122936	0.152003	0.186055	0.148773	0.17539	0.163531	0.10985	0.111846	0.119115	0.11438
L-dopa	196.061	197.069	0.125934	0.0001	0.111697	0.183313	0.154306	0.122936	0.152003	0.186055	0.148773	0.17539	0.163531	0.10985	0.111846	0.119115	0.11438
O-acetylneuraminic acid	196.134	197.142	0.0001	0.0001	0.0001	0.0001	0.0001	0.0001	0.0001	0.0001	0.0001	0.0001	0.0001	0.0001	0.0001	0.0001	0.0001
syringic acid	197.045	198.053	0.119318	0.104079	0.139771	0.128924	0.16181	0.110908	0.141281	0.111977	0.138276	0.082644	0.132782	0.154687	0.117613	0.0996325	0.14271
L-mimosine	197.056	198.064	0.119318	0.104079	0.139771	0.128924	0.16181	0.110908	0.141281	0.111977	0.138276	0.082644	0.132782	0.154687	0.117613	0.0996325	0.14271
Dehydrosafynol	197.06	198.068	0.119318	0.104079	0.139771	0.128924	0.16181	0.110908	0.141281	0.111977	0.138276	0.082644	0.132782	0.154687	0.117613	0.0996325	0.14271
harmalol	197.071	198.079	0.119318	0.104079	0.139771	0.128924	0.16181	0.110908	0.141281	0.111977	0.138276	0.082644	0.132782	0.154687	0.117613	0.0996325	0.14271
O-phospho-L-homoserine	198.017	199.025	0.0978652	0.0867093	0.0976519	0.0915152	0.0826852	0.0890729	0.102209	0.0859744	0.0883869	0.0785232	0.114656	0.0830873	0.0866099	0.0784228	0.077831
Isowillardiine	198.051	199.059	0.0978652	0.0867093	0.0976519	0.0915152	0.0826852	0.0890729	0.102209	0.0859744	0.0883869	0.0785232	0.114656	0.0830873	0.0866099	0.0784228	0.077831
Willardiine	198.051	199.059	0.0978652	0.0867093	0.0976519	0.0915152	0.0826852	0.0890729	0.102209	0.0859744	0.0883869	0.0785232	0.114656	0.0830873	0.0866099	0.0784228	0.077831
erythrose-4-phosphate	199.001	200.009	0.236249	0.282708	0.284175	0.309463	0.301003	0.264007	0.322977	0.348755	0.370057	0.321445	0.7488	0.712322	0.599256	0.585198	0.592222
4-fumarylacetoacetate	199.024	200.032	0.236249	0.282708	0.284175	0.309463	0.301003	0.264007	0.322977	0.348755	0.370057	0.321445	0.7488	0.712322	0.599256	0.585198	0.592222
alpha-terthienyl	199.04	200.047	0.236249	0.282708	0.284175	0.309463	0.301003	0.264007	0.322977	0.348755	0.370057	0.321445	0.7488	0.712322	0.599256	0.585198	0.592222
Safynol	199.076	200.084	0.236249	0.282708	0.284175	0.309463	0.301003	0.264007	0.322977	0.348755	0.370057	0.321445	0.7488	0.712322	0.599256	0.585198	0.592222
D-erythrose-4-phosphate	199.077	200.085	0.236249	0.282708	0.284175	0.309463	0.301003	0.264007	0.322977	0.348755	0.370057	0.321445	0.7488	0.712322	0.599256	0.585198	0.592222
4-fumaryl-acetoacetate	199.14	200.148	0.16131	0.0484471	0.0447207	0.0530003	0.053283	0.107114	0.0565477	0.0179588	0.0307252	0.0169849	0.221256	0.0001	0.0138568	0.0300446	0.0492128
4-maleyl-acetoacetate	199.14	200.148	0.16131	0.0484471	0.0447207	0.0530003	0.053283	0.107114	0.0565477	0.0179588	0.0307252	0.0169849	0.221256	0.0001	0.0138568	0.0300446	0.0492128
lauric acid	199.17	200.178	0.16131	0.0484471	0.0447207	0.0530003	0.053283	0.107114	0.0565477	0.0179588	0.0307252	0.0169849	0.221256	0.0001	0.0138568	0.0300446	0.0492128
perseitol	201.004	202.011	0.104038	0.133303	0.106488	0.151465	0.118191	0.0188725	0.0814418	0.0959731	0.0150929	0.016374	0.0001	0.0086171	0.0106565	0.00753917	0.00738361
Xanthotoxol	201.019	202.027	0.104038	0.133303	0.106488	0.151465	0.118191	0.0188725	0.0814418	0.0959731	0.0150929	0.016374	0.0001	0.0086171	0.0106565	0.00753917	0.00738361
sebacic acid	201.113	202.121	0.0782467	0.0001	0.0305614	0.0001	0.0001	0.339795	0.170647	0.204594	0.334021	0.241982	0.581672	0.346961	0.416828	0.357926	0.36066
spermine	201.208	202.216	0.0782467	0.0001	0.0305614	0.0001	0.0001	0.339795	0.170647	0.204594	0.334021	0.241982	0.581672	0.346961	0.416828	0.357926	0.36066
isopentenyladenine	201.23	202.238	0.0782467	0.0001	0.0305614	0.0001	0.0001	0.339795	0.170647	0.204594	0.334021	0.241982	0.581672	0.346961	0.416828	0.357926	0.36066
NG,NG-dimethyl-L-arginine	201.248	202.256	0.0782467	0.0001	0.0305614	0.0001	0.0001	0.339795	0.170647	0.204594	0.334021	0.241982	0.581672	0.346961	0.416828	0.357926	0.36066
1-chloro-2,4-dinitrobenzene	201.546	202.554	0.00253909	0.0001	0.0001	0.00295776	0.00223567	0.00377651	0.0001	0.0001	0.00264334	0.0001	0.00241756	0.0001	0.00188575	0.0001	0.00126941
(-)O-acetylcarnitine	202.23	203.238	0.0001	0.10764	0.0001	0.0001	0.0001	0.183442	0.0001	0.0001	0.0001	0.0001	0.243975	0.0001	0.184527	0.0001	0.0001
oxaloglutarate	203.019	204.027	0.835047	0.458769	0.516221	0.5434	0.434802	0.754006	0.485429	0.535359	0.486638	0.476333	0.00380143	0.40668	0.434279	0.410335	0.393285
tryptophan	203.082	204.09	0.835047	0.458769	0.516221	0.5434	0.434802	0.754006	0.485429	0.535359	0.486638	0.476333	0.00380143	0.40668	0.434279	0.410335	0.393285
L-tryptophan	203.082	204.09	0.835047	0.458769	0.516221	0.5434	0.434802	0.754006	0.485429	0.535359	0.486638	0.476333	0.00380143	0.40668	0.434279	0.410335	0.393285
(=)-y-hydroxy-L-homoarginine	203.114	204.122	0.0001	0.0001	0.0001	0.0001	0.0001	0.0001	0.0001	0.0001	0.0001	0.0001	0.0001	0.0001	0.0001	0.0001	0.0001
O-acetylcarnitine	203.116	204.124	0.0001	0.0001	0.0001	0.0001	0.0001	0.0001	0.0001	0.0001	0.0001	0.0001	0.0001	0.0001	0.0001	0.0001	0.0001
bufotenine	203.118	204.126	0.0001	0.0001	0.0001	0.0001	0.0001	0.0001	0.0001	0.0001	0.0001	0.0001	0.0001	0.0001	0.0001	0.0001	0.0001
psilocin	203.118	204.126	0.0001	0.0001	0.0001	0.0001	0.0001	0.0001	0.0001	0.0001	0.0001	0.0001	0.0001	0.0001	0.0001	0.0001	0.0001
D-tryptophan	203.22	204.228	0.0001	0.0001	0.0001	0.0001	0.0001	0.0001	0.0001	0.0001	0.0001	0.0001	0.0001	0.0001	0.0001	0.0001	0.0001
lipoamide	204.052	205.06	0.166063	0.129205	0.122491	0.138701	0.130649	0.162643	0.0395476	0.128187	0.167165	0.127158	0.0001	0.0943566	0.187965	0.175976	0.183415
3-hydroxy-N6,N6,N6-trimethyl-L-lysine	204.268	205.276	0.0001	0.0001	0.0001	0.0001	0.0001	0.0001	0.0001	0.0001	0.0001	0.0001	0.0001	0.0001	0.0001	0.0001	0.0001
2-hydroxybutane-1,2,4-tricarboxylate	205.035	206.043	0.1211	0.0782284	0.0775229	0.0793617	0.0810014	0.126726	0.08849	0.127403	0.12804	0.127822	0.173155	0.109796	0.125004	0.114423	0.121455
homoisocitrate	205.035	206.043	0.1211	0.0782284	0.0775229	0.0793617	0.0810014	0.126726	0.08849	0.127403	0.12804	0.127822	0.173155	0.109796	0.125004	0.114423	0.121455
lipoic acid	205.036	206.044	0.1211	0.0782284	0.0775229	0.0793617	0.0810014	0.126726	0.08849	0.127403	0.12804	0.127822	0.173155	0.109796	0.125004	0.114423	0.121455
Scoparone	205.05	206.058	0.1211	0.0782284	0.0775229	0.0793617	0.0810014	0.126726	0.08849	0.127403	0.12804	0.127822	0.173155	0.109796	0.125004	0.114423	0.121455
Alloimperatorin	205.102	206.11	0.0303524	0.0136483	0.00764224	0.00589785	0.00912569	0.0357232	0.0208201	0.0001	0.0001	0.0001	0.0192074	0.0001	0.0001	0.0001	0.0001
lipoate	205.309	206.317	0.0001	0.0001	0.0001	0.0001	0.0001	0.0001	0.0001	0.0001	0.0001	0.0001	0.0001	0.0001	0.0001	0.0001	0.0001
4-(2-aminophenyl)-2,4-dioxobutanoate	206.177	207.185	0.00409313	0.0001	0.0001	0.0001	0.0001	0.0001	0.0001	0.0001	0.0001	0.0001	0.0001	0.0001	0.0001	0.0001	0.0001
dihydrolipoamide	206.34	207.348	0.0001	0.0001	0.0001	0.0001	0.0001	0.0001	0.0001	0.0001	0.0001	0.0001	0.0001	0.0001	0.0001	0.0001	0.0001
Fraxetin	207.029	208.037	0.116901	0.031726	0.0908478	0.0225457	0.108051	0.100734	0.0174419	0.106984	0.10932	0.101952	0.0001	0.108186	0.104689	0.0227599	0.100338
6-Methoxymellein	207.066	208.074	0.116901	0.031726	0.0908478	0.0225457	0.108051	0.100734	0.0174419	0.106984	0.10932	0.101952	0.0001	0.108186	0.104689	0.0227599	0.100338
sinapaldehyde	207.066	208.074	0.116901	0.031726	0.0908478	0.0225457	0.108051	0.100734	0.0174419	0.106984	0.10932	0.101952	0.0001	0.108186	0.104689	0.0227599	0.100338
kynurenine	207.077	208.085	0.116901	0.031726	0.0908478	0.0225457	0.108051	0.100734	0.0174419	0.106984	0.10932	0.101952	0.0001	0.108186	0.104689	0.0227599	0.100338
chalcone	207.081	208.089	0.116901	0.031726	0.0908478	0.0225457	0.108051	0.100734	0.0174419	0.106984	0.10932	0.101952	0.0001	0.108186	0.104689	0.0227599	0.100338
Elemicin	207.102	208.11	0.0001	0.0001	0.0001	0.0001	0.0001	0.0001	0.0001	0.0001	0.0001	0.0001	0.0001	0.0001	0.0001	0.0001	0.0001
(R)-2-benzylsuccinate	207.205	208.213	0.0001	0.0001	0.0001	0.0001	0.0001	0.0001	0.0001	0.0001	0.0001	0.0001	0.0001	0.0001	0.0001	0.0001	0.0001
dihydrolipoate	207.325	208.333	0.0001	0.0001	0.0001	0.0001	0.0001	0.0001	0.0001	0.0001	0.0001	0.0001	0.0001	0.0001	0.0001	0.0001	0.0001
minoxidil	208.242	209.25	0.0001	0.0001	0.0001	0.0001	0.0001	0.0001	0.0001	0.0001	0.0001	0.0001	0.0001	0.0001	0.0001	0.0001	0.0001
d-galactarate	209.03	210.038	0.197417	0.254964	0.171181	0.283273	0.279937	0.183525	0.244726	0.299536	0.275535	0.297269	0.0001	0.227811	0.244672	0.223762	0.225153
saccharic acid	209.03	210.038	0.197417	0.254964	0.171181	0.283273	0.279937	0.183525	0.244726	0.299536	0.275535	0.297269	0.0001	0.227811	0.244672	0.223762	0.225153
5-hydroxy-ferulic acid	209.045	210.053	0.197417	0.254964	0.171181	0.283273	0.279937	0.183525	0.244726	0.299536	0.275535	0.297269	0.0001	0.227811	0.244672	0.223762	0.225153
5-hydroxy-ferulic-acid	209.045	210.053	0.197417	0.254964	0.171181	0.283273	0.279937	0.183525	0.244726	0.299536	0.275535	0.297269	0.0001	0.227811	0.244672	0.223762	0.225153
Mannoheptulose	209.066	210.074	0.197417	0.254964	0.171181	0.283273	0.279937	0.183525	0.244726	0.299536	0.275535	0.297269	0.0001	0.227811	0.244672	0.223762	0.225153
sedoheptulose and isomers	209.066	210.074	0.197417	0.254964	0.171181	0.283273	0.279937	0.183525	0.244726	0.299536	0.275535	0.297269	0.0001	0.227811	0.244672	0.223762	0.225153
sinapyl-alcohol	209.081	210.089	0.197417	0.254964	0.171181	0.283273	0.279937	0.183525	0.244726	0.299536	0.275535	0.297269	0.0001	0.227811	0.244672	0.223762	0.225153
jasmonic acid	209.118	210.126	0.0745139	0.0001	0.0001	0.0001	0.0001	0.0543738	0.0001	0.0001	0.0001	0.0001	0.103738	0.0001	0.0001	0.0203924	0.0453726
Jasmonic acid	209.118	210.126	0.0745139	0.0001	0.0001	0.0001	0.0001	0.0543738	0.0001	0.0001	0.0001	0.0001	0.103738	0.0001	0.0001	0.0203924	0.0453726
jasmonic acid	209.118	210.126	0.0745139	0.0001	0.0001	0.0001	0.0001	0.0543738	0.0001	0.0001	0.0001	0.0001	0.103738	0.0001	0.0001	0.0203924	0.0453726
creatine-phosphate	210.106	211.114	0.0001	0.0001	0.0001	0.0001	0.0001	0.0001	0.0001	0.0001	0.0001	0.0001	0.201038	0.0001	0.0001	0.0001	0.00711606
mescaline	210.113	211.121	0.0001	0.0001	0.0001	0.0001	0.0001	0.0001	0.0001	0.0001	0.0001	0.0001	0.201038	0.0001	0.0001	0.0001	0.00711606
Mescaline	210.113	211.121	0.0001	0.0001	0.0001	0.0001	0.0001	0.0001	0.0001	0.0001	0.0001	0.0001	0.201038	0.0001	0.0001	0.0001	0.00711606
volemitol	211.082	212.09	0.164685	0.274844	0.208247	0.267295	0.273082	0.240397	0.244286	0.281062	0.282338	0.265179	0.122145	0.235059	0.257676	0.252247	0.258238
Putaminoxin	211.133	212.141	0.0784872	0.0001	0.0001	0.0001	0.0001	0.0001	0.0001	0.0001	0.0001	0.0001	0.0001	0.0001	0.0001	0.0001	0.0001
pentadecane	211.243	212.25	0.0784872	0.0001	0.0001	0.0001	0.0001	0.0001	0.0001	0.0001	0.0001	0.0001	0.0001	0.0001	0.0001	0.0001	0.0001
4-phospho-L-aspartate	211.996	213.004	0.15103	0.144777	0.112153	0.104336	0.101928	0.0351396	0.0827633	0.0337616	0.114656	0.112577	0.0001	0.0947567	0.103519	0.0977551	0.0785509
L-aspartyl-4-phosphate	212.075	213.083	0.15103	0.144777	0.112153	0.104336	0.101928	0.0351396	0.0827633	0.0337616	0.114656	0.112577	0.0001	0.0947567	0.103519	0.0977551	0.0785509
m-chlorohippurate	212.612	213.62	0.00709182	0.00927774	0.00347312	0.0096936	0.00911869	0.00771533	0.0001	0.0001	0.00820995	0.00828615	0.0001	0.00231351	0.00767804	0.00792708	0.00573064
2-oxo-3-hydroxy-4-phosphobutanoate	212.98	213.988	0.0380721	0.0634374	0.00928625	0.037189	0.0001	0.0382685	0.0558964	0.0426724	0.0549203	0.0377834	0.0873607	0.0585237	0.055675	0.04949	0.0482966
3-hydroxy-4-phospho-hydroxy-α-ketobutyrate	212.98	213.988	0.0380721	0.0634374	0.00928625	0.037189	0.0001	0.0382685	0.0558964	0.0426724	0.0549203	0.0377834	0.0873607	0.0585237	0.055675	0.04949	0.0482966
2-deoxy-D-ribose-5-phosphate	213.016	214.024	0.0380721	0.0634374	0.00928625	0.037189	0.0001	0.0382685	0.0558964	0.0426724	0.0549203	0.0377834	0.0873607	0.0585237	0.055675	0.04949	0.0482966
deoxy-ribose-1-phosphate	213.016	214.024	0.0380721	0.0634374	0.00928625	0.037189	0.0001	0.0382685	0.0558964	0.0426724	0.0549203	0.0377834	0.0873607	0.0585237	0.055675	0.04949	0.0482966
deoxyxylulose-5-phosphate	213.016	214.024	0.0380721	0.0634374	0.00928625	0.037189	0.0001	0.0382685	0.0558964	0.0426724	0.0549203	0.0377834	0.0873607	0.0585237	0.055675	0.04949	0.0482966
Mycosinol	213.055	214.063	0.0380721	0.0634374	0.00928625	0.037189	0.0001	0.0382685	0.0558964	0.0426724	0.0549203	0.0377834	0.0873607	0.0585237	0.055675	0.04949	0.0482966
Ichthyotherol	213.092	214.099	0.0380721	0.0634374	0.00928625	0.037189	0.0001	0.0382685	0.0558964	0.0426724	0.0549203	0.0377834	0.0873607	0.0585237	0.055675	0.04949	0.0482966
Aethusin	213.103	214.111	0.31095	0.249252	0.243408	0.255401	0.251547	0.35225	0.250906	0.293133	0.293218	0.263128	0.581023	0.244339	0.288635	0.277576	0.277591
harmaline	213.103	214.111	0.31095	0.249252	0.243408	0.255401	0.251547	0.35225	0.250906	0.293133	0.293218	0.263128	0.581023	0.244339	0.288635	0.277576	0.277591
deoxyribose-1-phosphate	213.103	214.111	0.31095	0.249252	0.243408	0.255401	0.251547	0.35225	0.250906	0.293133	0.293218	0.263128	0.581023	0.244339	0.288635	0.277576	0.277591
deoxyribose-5-phosphate	213.103	214.111	0.31095	0.249252	0.243408	0.255401	0.251547	0.35225	0.250906	0.293133	0.293218	0.263128	0.581023	0.244339	0.288635	0.277576	0.277591
dethiobiotin	213.124	214.132	0.31095	0.249252	0.243408	0.255401	0.251547	0.35225	0.250906	0.293133	0.293218	0.263128	0.581023	0.244339	0.288635	0.277576	0.277591
(+)-(1R,2R)-1,2-diphenylethane-1,2-diol	213.255	214.263	0.31095	0.249252	0.243408	0.255401	0.251547	0.35225	0.250906	0.293133	0.293218	0.263128	0.581023	0.244339	0.288635	0.277576	0.277591
O-phospho-4-hydroxy-L-threonine	214.012	215.019	0.0001	0.183716	0.177988	0.0001	0.175517	0.143573	0.108019	0.0001	0.143328	0.160254	0.159153	0.18952	0.162495	0.163535	0.159861
phospho-hydroxy-threonine	214.012	215.019	0.0001	0.183716	0.177988	0.0001	0.175517	0.143573	0.108019	0.0001	0.143328	0.160254	0.159153	0.18952	0.162495	0.163535	0.159861
Kinetin	214.073	215.081	0.0001	0.183716	0.177988	0.0001	0.175517	0.143573	0.108019	0.0001	0.143328	0.160254	0.159153	0.18952	0.162495	0.163535	0.159861
kinetin	214.206	215.214	0.0001	0.0001	0.013918	0.0001	0.0001	0.0001	0.0001	0.0001	0.0001	0.0001	0.104637	0.0001	0.0001	0.0001	0.0001
erythronate-4-phosphate	214.996	216.004	2.89021	4.48188	1.8563	5.43322	5.8973	3.51282	3.01492	4.6865	5.49985	6.89238	0.0001	2.72588	4.82833	5.34405	4.73759
5-(3-buten-1-ynyl)-2,2'-bithienyl	214.999	216.007	2.89021	4.48188	1.8563	5.43322	5.8973	3.51282	3.01492	4.6865	5.49985	6.89238	0.0001	2.72588	4.82833	5.34405	4.73759
2-C-methyl-D-erythritol-4-phosphate	215.032	216.04	2.89021	4.48188	1.8563	5.43322	5.8973	3.51282	3.01492	4.6865	5.49985	6.89238	0.0001	2.72588	4.82833	5.34405	4.73759
Bergapten	215.034	216.042	2.89021	4.48188	1.8563	5.43322	5.8973	3.51282	3.01492	4.6865	5.49985	6.89238	0.0001	2.72588	4.82833	5.34405	4.73759
Xanthotoxin	215.034	216.042	2.89021	4.48188	1.8563	5.43322	5.8973	3.51282	3.01492	4.6865	5.49985	6.89238	0.0001	2.72588	4.82833	5.34405	4.73759
w-hydroxydodecanoic acid	215.165	216.173	0.0001	0.0001	0.0001	0.0001	0.0001	0.103841	0.0001	0.0001	0.0855398	0.0001	0.179939	0.0001	0.0998694	0.0834867	0.0001
gamma;-glutamyl-gamma;-aminobutyraldehyde	215.228	216.236	0.0001	0.0001	0.0001	0.0001	0.0001	0.103841	0.0001	0.0001	0.0855398	0.0001	0.179939	0.0001	0.0998694	0.0834867	0.0001
gamma;-glutamyl-L-putrescine	216.259	217.267	0.0001	0.00274719	0.0001	0.0001	0.00394535	0.0001	0.0001	0.0001	0.0001	0.0001	0.0001	0.0001	0.00378003	0.0001	0.0001
4-methylumbelliferyl	217.201	218.209	0.0861441	0.0001	0.0001	0.0001	0.0001	0.376945	0.266297	0.410036	0.455739	0.40441	0.0001	0.465215	0.508476	0.445144	0.426546
N-acetyl-serotonin	217.247	218.255	0.0861441	0.0001	0.0001	0.0001	0.0001	0.376945	0.266297	0.410036	0.455739	0.40441	0.0001	0.465215	0.508476	0.445144	0.426546
4-amino-2-methyl-5-phosphomethylpyrimidine	218.033	219.041	0.15349	0.21023	0.0970289	0.23995	0.243566	0.116146	0.128988	0.166496	0.173644	0.222988	0.194225	0.101749	0.162031	0.172447	0.160563
O-succinyl-L-homoserine	218.066	219.074	0.15349	0.21023	0.0970289	0.23995	0.243566	0.116146	0.128988	0.166496	0.173644	0.222988	0.194225	0.101749	0.162031	0.172447	0.160563
4-nitrophenyl	218.082	219.09	0.15349	0.21023	0.0970289	0.23995	0.243566	0.116146	0.128988	0.166496	0.173644	0.222988	0.194225	0.101749	0.162031	0.172447	0.160563
pantothenic acid	218.103	219.111	0.0001	0.0001	0.029459	0.0001	0.0001	0.0922841	0.0001	0.0001	0.116424	0.0840221	0.133803	0.107785	0.0993804	0.0927733	0.0865357
trans-zeatin	218.104	219.112	0.0001	0.0001	0.029459	0.0001	0.0001	0.0922841	0.0001	0.0001	0.116424	0.0840221	0.133803	0.107785	0.0993804	0.0927733	0.0865357
pantothenate	218.229	219.237	0.0001	0.0001	0.029459	0.0001	0.0001	0.0922841	0.0001	0.0001	0.116424	0.0840221	0.133803	0.107785	0.0993804	0.0927733	0.0865357
cis-zeatin	218.238	219.246	0.0001	0.0001	0.029459	0.0001	0.0001	0.0922841	0.0001	0.0001	0.116424	0.0840221	0.133803	0.107785	0.0993804	0.0927733	0.0865357
3-(imidazol-4-yl)-2-oxopropyl phosphate	219.017	220.025	0.121445	0.128907	0.0927237	0.0001	0.139354	0.14498	0.00432134	0.161305	0.184925	0.186883	0.0001	0.151603	0.188629	0.177996	0.172757
Jasminine	219.077	220.085	0.121445	0.128907	0.0927237	0.0001	0.139354	0.14498	0.00432134	0.161305	0.184925	0.186883	0.0001	0.151603	0.188629	0.177996	0.172757
5-hydroxy-L-tryptophan	219.077	220.085	0.121445	0.128907	0.0927237	0.0001	0.139354	0.14498	0.00432134	0.161305	0.184925	0.186883	0.0001	0.151603	0.188629	0.177996	0.172757
imidazole	219.113	220.121	0.0158249	0.0118324	0.0220848	0.0212132	0.0084531	0.00727747	0.0226443	0.0120855	0.0001	0.0001	0.0001	0.0001	0.00558964	0.0001	0.0001
N-acetyl-beta;-glucosaminylamine	219.217	220.225	0.0158249	0.0118324	0.0220848	0.0212132	0.0084531	0.00727747	0.0226443	0.0120855	0.0001	0.0001	0.0001	0.0001	0.00558964	0.0001	0.0001
histidinol phosphate	220.049	221.057	0.142147	0.175801	0.171763	0.149838	0.187563	0.0862951	0.0905351	0.0943313	0.0957217	0.0863897	0.0001	0.0001	0.0638888	0.062412	0.0624394
N-acetylglucosamine	220.082	221.09	0.142147	0.175801	0.171763	0.149838	0.187563	0.0862951	0.0905351	0.0943313	0.0957217	0.0863897	0.0001	0.0001	0.0638888	0.062412	0.0624394
N-acetyl-D-galactosamine	220.082	221.09	0.142147	0.175801	0.171763	0.149838	0.187563	0.0862951	0.0905351	0.0943313	0.0957217	0.0863897	0.0001	0.0001	0.0638888	0.062412	0.0624394
N-acetyl-D-glucosamine	220.082	221.09	0.142147	0.175801	0.171763	0.149838	0.187563	0.0862951	0.0905351	0.0943313	0.0957217	0.0863897	0.0001	0.0001	0.0638888	0.062412	0.0624394
N-acetyl-D-mannosamine	220.082	221.09	0.142147	0.175801	0.171763	0.149838	0.187563	0.0862951	0.0905351	0.0943313	0.0957217	0.0863897	0.0001	0.0001	0.0638888	0.062412	0.0624394
L-histidinol-phosphate	220.144	221.152	0.0001	0.0001	0.00355979	0.0001	0.0001	0.0001	0.0001	0.0001	0.0001	0.0001	0.0001	0.0001	0.0001	0.0001	0.0001
dihydrozeatin	220.253	221.261	0.0001	0.0001	0.00355979	0.0001	0.0001	0.0001	0.0001	0.0001	0.0001	0.0001	0.0001	0.0001	0.0001	0.0001	0.0001
fraxinol	221.045	222.053	0.123274	0.138837	0.105216	0.151588	0.134761	0.20768	0.15482	0.125953	0.145121	0.193159	0.0001	0.121575	0.194365	0.134162	0.129516
isofraxidin	221.045	222.053	0.123274	0.138837	0.105216	0.151588	0.134761	0.20768	0.15482	0.125953	0.145121	0.193159	0.0001	0.121575	0.194365	0.134162	0.129516
Leptodactylone	221.045	222.053	0.123274	0.138837	0.105216	0.151588	0.134761	0.20768	0.15482	0.125953	0.145121	0.193159	0.0001	0.121575	0.194365	0.134162	0.129516
S-[(E)-prop-1-enyl]-L-cysteine S-oxide	221.06	222.067	0.123274	0.138837	0.105216	0.151588	0.134761	0.20768	0.15482	0.125953	0.145121	0.193159	0.0001	0.121575	0.194365	0.134162	0.129516
cystathionine	221.06	222.067	0.123274	0.138837	0.105216	0.151588	0.134761	0.20768	0.15482	0.125953	0.145121	0.193159	0.0001	0.121575	0.194365	0.134162	0.129516
flavone	221.06	222.068	0.123274	0.138837	0.105216	0.151588	0.134761	0.20768	0.15482	0.125953	0.145121	0.193159	0.0001	0.121575	0.194365	0.134162	0.129516
4-methyl-5-(2-phosphoethyl)-thiazole	221.999	223.007	0.190135	0.138848	0.1082	0.143406	0.101539	0.175086	0.133647	0.125026	0.131368	0.126106	0.128094	0.0973279	0.103978	0.0761179	0.0774243
sinapate	223.061	224.068	0.0630077	0.226664	0.0949151	0.136357	0.120499	0.0001	0.395956	0.122266	0.146342	0.150414	0.0001	0.0993283	0.137553	0.130506	0.124088
3-hydroxykynurenine	223.072	224.08	0.0630077	0.226664	0.0949151	0.136357	0.120499	0.0001	0.395956	0.122266	0.146342	0.150414	0.0001	0.0993283	0.137553	0.130506	0.124088
methyl jasmonate	223.133	224.141	0.0001	0.0001	0.0001	0.0001	0.0001	0.0001	0.0001	0.0001	0.0001	0.0001	0.0001	0.0001	0.0001	0.0001	0.0001
cuscohygrine	223.181	224.189	0.0001	0.0001	0.0001	0.0001	0.0001	0.0001	0.0001	0.0001	0.0001	0.0001	0.0001	0.0001	0.0001	0.0001	0.0001
3-hydroxy-L-kynurenine	223.208	224.216	0.0001	0.0001	0.0001	0.0001	0.0001	0.0001	0.0001	0.0001	0.0001	0.0001	0.0001	0.0001	0.0001	0.0001	0.0001
4-amino-4-deoxychorismate	224.056	225.064	0.110257	0.119601	0.0519239	0.11501	0.0951879	0.0852911	0.1583	0.0685443	0.0944724	0.118481	0.0001	0.0001	0.0811424	0.0859424	0.0631814
N-methyl mescaline	224.129	225.136	0.0001	0.0001	0.0286798	0.0001	0.0001	0.0001	0.0001	0.0001	0.0001	0.0001	0.0001	0.0001	0.0001	0.0001	0.0001
benzyladenine	224.244	225.252	0.0001	0.0001	0.0286798	0.0001	0.0001	0.0001	0.0001	0.0001	0.0001	0.0001	0.0001	0.0001	0.0001	0.0001	0.0001
chorismate	225.04	226.048	0.306638	0.362557	0.257909	0.380218	0.341172	0.307106	0.35197	0.358443	0.377091	0.376791	0.0001	0.315148	0.345728	0.341434	0.324393
prephenate	225.04	226.048	0.306638	0.362557	0.257909	0.380218	0.341172	0.307106	0.35197	0.358443	0.377091	0.376791	0.0001	0.315148	0.345728	0.341434	0.324393
porphobilinogen	225.088	226.095	0.306638	0.362557	0.257909	0.380218	0.341172	0.307106	0.35197	0.358443	0.377091	0.376791	0.0001	0.315148	0.345728	0.341434	0.324393
myristoleic acid	225.185	226.193	0.0001	0.0001	0.000823902	0.0162449	0.0150638	0.0001	0.0001	0.0001	0.0001	0.0001	0.239045	0.0001	0.0001	0.0001	0.0001
nervonic acid	225.185	226.193	0.0001	0.0001	0.000823902	0.0162449	0.0150638	0.0001	0.0001	0.0001	0.0001	0.0001	0.239045	0.0001	0.0001	0.0001	0.0001
alpha-D-glutamyl phosphate	226.012	227.019	0.0001	0.0001	0.137165	0.189559	0.0001	0.0001	0.0001	0.0001	0.0366127	0.0001	0.0689065	0.0537614	0.0540884	0.045346	0.0563078
glutamate-5-phosphate	226.012	227.019	0.0001	0.0001	0.137165	0.189559	0.0001	0.0001	0.0001	0.0001	0.0366127	0.0001	0.0689065	0.0537614	0.0540884	0.045346	0.0563078
arogenate	226.072	227.079	0.0001	0.0001	0.137165	0.189559	0.0001	0.0001	0.0001	0.0001	0.0366127	0.0001	0.0689065	0.0537614	0.0540884	0.045346	0.0563078
deoxycytidine	226.083	227.091	0.0001	0.0001	0.137165	0.189559	0.0001	0.0001	0.0001	0.0001	0.0366127	0.0001	0.0689065	0.0537614	0.0540884	0.045346	0.0563078
L-glutamate-5-phosphate	226.102	227.11	0.178581	0.000387281	0.0001	0.0001	0.191239	0.217189	0.142969	0.0001	0.17861	0.188637	0.26268	0.129847	0.160044	0.156281	0.135801
(R)-5-phosphomevalonate	227.032	228.04	0.0001	0.00125459	0.00707397	0.0001	0.0001	0.0001	0.0001	0.0001	0.0001	0.0001	0.0001	0.0001	0.00336509	0.0001	0.0001
deoxyuridine	227.067	228.075	0.0001	0.00125459	0.00707397	0.0001	0.0001	0.0001	0.0001	0.0001	0.0001	0.0001	0.0001	0.0001	0.00336509	0.0001	0.0001
4,8,5'Trimthylpsoralen	227.071	228.079	0.0001	0.00125459	0.00707397	0.0001	0.0001	0.0001	0.0001	0.0001	0.0001	0.0001	0.0001	0.0001	0.00336509	0.0001	0.0001
Seselin	227.071	228.079	0.0001	0.00125459	0.00707397	0.0001	0.0001	0.0001	0.0001	0.0001	0.0001	0.0001	0.0001	0.0001	0.00336509	0.0001	0.0001
Xanthyletin	227.071	228.079	0.0001	0.00125459	0.00707397	0.0001	0.0001	0.0001	0.0001	0.0001	0.0001	0.0001	0.0001	0.0001	0.00336509	0.0001	0.0001
mevalonate-5P	227.13	228.138	1.08644	0.643549	0.52076	0.659387	0.687476	1.09415	0.556057	0.604698	0.745293	0.59333	2.29184	0.908983	0.936813	0.919596	1.02464
myristic acid	227.201	228.209	1.08644	0.643549	0.52076	0.659387	0.687476	1.09415	0.556057	0.604698	0.745293	0.59333	2.29184	0.908983	0.936813	0.919596	1.02464
5-phosphoribosylamine	228.027	229.035	0.0001	0.0179235	0.000899546	0.0001	0.0001	0.0001	0.0001	0.0001	0.0001	0.0001	0.0269554	0.0150796	0.0178081	0.015952	0.0171762
5-phospho-beta;-D-ribosyl-amine	228.118	229.126	0.270669	0.192185	0.154198	0.208536	0.206803	0.267879	0.154147	0.195102	0.209201	0.181625	0.460118	0.205504	0.207699	0.214349	0.235222
ribose-5-phosphate	229.011	230.019	0.0219473	0.09576	0.112269	0.0001	0.0170294	0.0001	0.0001	0.102383	0.0780927	0.0001	0.0001	0.0745444	0.0001	0.0001	0.0695166
ribulose-5-phosphate	229.011	230.019	0.0219473	0.09576	0.112269	0.0001	0.0170294	0.0001	0.0001	0.102383	0.0780927	0.0001	0.0001	0.0745444	0.0001	0.0001	0.0695166
xylose-1-phosphate	229.011	230.019	0.0219473	0.09576	0.112269	0.0001	0.0170294	0.0001	0.0001	0.102383	0.0780927	0.0001	0.0001	0.0745444	0.0001	0.0001	0.0695166
Xylose-5-phosphate	229.011	230.019	0.0219473	0.09576	0.112269	0.0001	0.0170294	0.0001	0.0001	0.102383	0.0780927	0.0001	0.0001	0.0745444	0.0001	0.0001	0.0695166
xylulose-5-phosphate	229.011	230.019	0.0219473	0.09576	0.112269	0.0001	0.0170294	0.0001	0.0001	0.102383	0.0780927	0.0001	0.0001	0.0745444	0.0001	0.0001	0.0695166
ribose-1-phosphate	229.011	230.019	0.0219473	0.09576	0.112269	0.0001	0.0170294	0.0001	0.0001	0.102383	0.0780927	0.0001	0.0001	0.0745444	0.0001	0.0001	0.0695166
beta;-L-arabinose	229.103	230.111	0.228137	0.183844	0.114634	0.26189	0.191619	0.545301	0.3318	0.419426	0.583781	0.52818	1.04779	0.52256	0.75982	0.68646	0.620101
D-ribose-5-phosphate	229.103	230.111	0.228137	0.183844	0.114634	0.26189	0.191619	0.545301	0.3318	0.419426	0.583781	0.52818	1.04779	0.52256	0.75982	0.68646	0.620101
D-ribulose-5-phosphate	229.103	230.111	0.228137	0.183844	0.114634	0.26189	0.191619	0.545301	0.3318	0.419426	0.583781	0.52818	1.04779	0.52256	0.75982	0.68646	0.620101
D-xylulose-5-phosphate	229.103	230.111	0.228137	0.183844	0.114634	0.26189	0.191619	0.545301	0.3318	0.419426	0.583781	0.52818	1.04779	0.52256	0.75982	0.68646	0.620101
N2-succinyl-L-glutamate	230.197	231.205	0.108254	0.104443	0.0001	0.112168	0.10138	0.158114	0.0001	0.159233	0.155606	0.154985	0.0001	0.133976	0.111096	0.131047	0.12065
4-(glutamylamino)	231.228	232.236	0.0001	0.0001	0.0001	0.0001	0.0001	0.247782	0.20334	0.303615	0.330384	0.304624	0.443321	0.314131	0.349481	0.310266	0.305663
N2-succinyl-L-ornithine	231.228	232.236	0.0001	0.0001	0.0001	0.0001	0.0001	0.247782	0.20334	0.303615	0.330384	0.304624	0.443321	0.314131	0.349481	0.310266	0.305663
melatonin	231.274	232.282	0.0001	0.0001	0.0001	0.0001	0.0001	0.247782	0.20334	0.303615	0.330384	0.304624	0.443321	0.314131	0.349481	0.310266	0.305663
sterone-ring	231.4	232.408	0.0001	0.0001	0.0001	0.0001	0.0001	0.0001	0.0001	0.0001	0.0001	0.0001	0.0001	0.0001	0.0001	0.0001	0.0001
dopamine	232.231	233.239	0.0001	0.0001	0.0279771	0.0001	0.0001	0.0001	0.0001	0.0001	0.0001	0.189084	0.232227	0.0001	0.0001	0.0001	0.0001
5,6,7-Trimethoxycoumarin	235.061	236.068	0.0001	0.0001	0.031295	0.0001	0.0696037	0.0001	0.0875415	0.101797	0.0001	0.114171	0.0001	0.0001	0.0001	0.0001	0.0001
formylkynurenine	235.072	236.08	0.0001	0.0001	0.031295	0.0001	0.0696037	0.0001	0.0875415	0.101797	0.0001	0.114171	0.0001	0.0001	0.0001	0.0001	0.0001
N-formylkynurenine	235.219	236.227	0.0824393	0.0001	0.0281495	0.0001	0.0001	0.119136	0.0001	0.0001	0.0001	0.0001	0.0001	0.0001	0.0001	0.0001	0.0001
6-pyruvoyl	236.21	237.218	0.0001	0.0001	0.0001	0.0001	0.0001	0.0001	0.0001	0.0001	0.0001	0.0001	0.0001	0.0001	0.0001	0.0001	0.162762
sepiapterin	236.21	237.218	0.0001	0.0001	0.0001	0.0001	0.0001	0.0001	0.0001	0.0001	0.0001	0.0001	0.0001	0.0001	0.0001	0.0001	0.162762
erythro-1-(imidazol-4-yl)glycerol-3-phosphate	237.028	238.035	0.086615	0.07496	0.0559626	0.0001	0.0001	0.0998083	0.0789278	0.102394	0.00780648	0.109299	0.0001	0.0990379	0.138689	0.010672	0.0001
2-deoxy-D-manno-octulosonic acid	237.061	238.069	0.086615	0.07496	0.0559626	0.0001	0.0001	0.0998083	0.0789278	0.102394	0.00780648	0.109299	0.0001	0.0990379	0.138689	0.010672	0.0001
3-deoxy-D-manno-octulosonic acid	237.061	238.069	0.086615	0.07496	0.0559626	0.0001	0.0001	0.0998083	0.0789278	0.102394	0.00780648	0.109299	0.0001	0.0990379	0.138689	0.010672	0.0001
L-y-glutamyl-L-hypoglycin	237.124	238.132	0.0001	0.0001	0.0001	0.0001	0.0001	0.0001	0.0001	0.0001	0.0001	0.0001	0.0001	0.0001	0.0001	0.0001	0.0001
D-erythro-imidazole-glycerol-phosphate	237.128	238.136	0.0001	0.0001	0.0001	0.0001	0.0001	0.0001	0.0001	0.0001	0.0001	0.0001	0.0001	0.0001	0.0001	0.0001	0.0001
6-lactoyl-5,6,7,8-tetrahydropterin	238.225	239.233	0.0001	0.0001	0.0211345	0.0001	0.0001	0.0001	0.0001	0.0001	0.0001	0.0001	0.0001	0.0001	0.0001	0.0001	0.0001
dihydrobiopterin	238.225	239.233	0.0001	0.0001	0.0211345	0.0001	0.0001	0.0001	0.0001	0.0001	0.0001	0.0001	0.0001	0.0001	0.0001	0.0001	0.0001
bupropion	238.736	239.744	0.0001	0.0001	0.0001	0.0001	0.0001	0.0001	0.0001	0.0001	0.0001	0.0001	0.0001	0.0001	0.0001	0.0001	0.0001
cystine	239.016	240.024	0.163316	0.277528	0.128555	0.1747	0.163933	0.168278	0.48115	0.199761	0.198706	0.204883	0.0490697	0.223302	0.199532	0.19065	0.197656
L-cystine	239.016	240.024	0.163316	0.277528	0.128555	0.1747	0.163933	0.168278	0.48115	0.199761	0.198706	0.204883	0.0490697	0.223302	0.199532	0.19065	0.197656
Dehydrofalcarinone	239.144	240.151	0.0261536	0.00506109	0.00523991	0.0001	0.00801121	0.0208907	0.0001	0.0001	0.0001	0.0001	0.20211	0.0001	0.0001	0.0001	0.010297
palmitaldehyde	239.42	240.428	0.0001	0.0001	0.0001	0.0001	0.0001	0.0001	0.0001	0.0001	0.0001	0.0001	0.0001	0.0001	0.0001	0.0001	0.0001
tetrahydrobiopterin	240.241	241.249	0.1289	0.062084	0.0894627	0.108829	0.114562	0.145611	0.0001	0.0835397	0.114003	0.121693	0.210365	0.0663919	0.111708	0.103429	0.0582562
erythrohydrobupropion	240.752	241.76	0.0001	0.0001	0.0001	0.0001	0.0001	0.0001	0.0001	0.0001	0.000356254	0.0001	0.0001	0.0001	0.0001	0.0001	0.0001
threohydrobupropion	240.752	241.76	0.0001	0.0001	0.0001	0.0001	0.0001	0.0001	0.0001	0.0001	0.000356254	0.0001	0.0001	0.0001	0.0001	0.0001	0.0001
deoxythymidine	241.082	242.09	0.00915403	0.0001	0.00671096	0.0001	0.0001	0.00394312	0.0001	0.0001	0.0001	0.0001	0.0001	0.00377502	0.0001	0.0001	0.0001
thymidine	241.082	242.09	0.00915403	0.0001	0.00671096	0.0001	0.0001	0.00394312	0.0001	0.0001	0.0001	0.0001	0.0001	0.00377502	0.0001	0.0001	0.0001
galactosylglycerol	241.092	242.1	0.00915403	0.0001	0.00671096	0.0001	0.0001	0.00394312	0.0001	0.0001	0.0001	0.0001	0.0001	0.00377502	0.0001	0.0001	0.0001
2,3-diketo-5-methylthio-1-phosphopentane	241.175	242.183	0.488264	0.413729	0.283605	0.403055	0.398446	0.560755	0.441044	0.433054	0.575075	0.470423	1.5669	0.743822	0.77945	0.732597	0.751629
2-hydroxy-3-keto-5-methylthio-1-phosphopentene	241.175	242.183	0.488264	0.413729	0.283605	0.403055	0.398446	0.560755	0.441044	0.433054	0.575075	0.470423	1.5669	0.743822	0.77945	0.732597	0.751629
cytidine	242.078	243.086	0.0001	0.28355	0.173001	0.351258	0.243565	0.0001	0.292173	0.274424	0.431219	0.293467	0.0167091	0.316592	0.27135	0.0102099	0.0117677
uridine	243.062	244.07	0.21836	0.253207	0.181352	0.278555	0.245445	0.213512	0.243113	0.320084	0.289115	0.306128	0.333745	0.271758	0.244897	0.244757	0.243092
Wyerone acid	243.066	244.074	0.21836	0.253207	0.181352	0.278555	0.245445	0.213512	0.243113	0.320084	0.289115	0.306128	0.333745	0.271758	0.244897	0.244757	0.243092
biotin	243.08	244.088	0.21836	0.253207	0.181352	0.278555	0.245445	0.213512	0.243113	0.320084	0.289115	0.306128	0.333745	0.271758	0.244897	0.244757	0.243092
Osthol	243.102	244.11	0.0001	0.0001	0.0001	0.0001	0.0001	0.137629	0.0647444	0.0846678	0.146431	0.110715	0.296559	0.128902	0.202269	0.165447	0.166786
beta;-L-fucose	243.13	244.138	0.0001	0.0001	0.0001	0.0001	0.0001	0.137629	0.0647444	0.0846678	0.146431	0.110715	0.296559	0.128902	0.202269	0.165447	0.166786
Falcarinol	243.175	244.183	0.0001	0.0001	0.0001	0.0001	0.0001	0.137629	0.0647444	0.0846678	0.146431	0.110715	0.296559	0.128902	0.202269	0.165447	0.166786
N1-acetylspermine	243.218	244.226	0.0001	0.0001	0.0001	0.0001	0.0001	0.137629	0.0647444	0.0846678	0.146431	0.110715	0.296559	0.128902	0.202269	0.165447	0.166786
D3-isopentenyl-PP	244.998	246.006	0.0111745	0.127329	0.0604385	0.138036	0.119715	0.0001	0.0001	0.0001	0.0001	0.00661325	0.0001	0.0001	0.00370938	0.0001	0.00343416
D3-isopentyl-PP	244.998	246.006	0.0111745	0.127329	0.0604385	0.138036	0.119715	0.0001	0.0001	0.0001	0.0001	0.00661325	0.0001	0.0001	0.00370938	0.0001	0.00343416
dimethylallyl diphosphate	244.998	246.006	0.0111745	0.127329	0.0604385	0.138036	0.119715	0.0001	0.0001	0.0001	0.0001	0.00661325	0.0001	0.0001	0.00370938	0.0001	0.00343416
isopentenyl diphosphate	244.998	246.006	0.0111745	0.127329	0.0604385	0.138036	0.119715	0.0001	0.0001	0.0001	0.0001	0.00661325	0.0001	0.0001	0.00370938	0.0001	0.00343416
Isopimpinellin	245.045	246.053	0.0111745	0.127329	0.0604385	0.138036	0.119715	0.0001	0.0001	0.0001	0.0001	0.00661325	0.0001	0.0001	0.00370938	0.0001	0.00343416
Pimpinellin	245.045	246.053	0.0111745	0.127329	0.0604385	0.138036	0.119715	0.0001	0.0001	0.0001	0.0001	0.00661325	0.0001	0.0001	0.00370938	0.0001	0.00343416
Decursinol	245.081	246.089	0.0111745	0.127329	0.0604385	0.138036	0.119715	0.0001	0.0001	0.0001	0.0001	0.00661325	0.0001	0.0001	0.00370938	0.0001	0.00343416
Marmesin	245.081	246.089	0.0111745	0.127329	0.0604385	0.138036	0.119715	0.0001	0.0001	0.0001	0.0001	0.00661325	0.0001	0.0001	0.00370938	0.0001	0.00343416
dimethylallyl-diphosphate	245.085	246.093	0.0111745	0.127329	0.0604385	0.138036	0.119715	0.0001	0.0001	0.0001	0.0001	0.00661325	0.0001	0.0001	0.00370938	0.0001	0.00343416
isopentenyl	245.085	246.093	0.0111745	0.127329	0.0604385	0.138036	0.119715	0.0001	0.0001	0.0001	0.0001	0.00661325	0.0001	0.0001	0.00370938	0.0001	0.00343416
octopine	245.125	246.133	0.166006	0.215194	0.121086	0.137236	0.183043	0.322123	0.360822	0.496675	0.455637	0.470305	0.0001	0.364784	0.402488	0.386098	0.382484
pyridoxal phosphate	246.017	247.025	0.0806498	0.0001	0.0412521	0.0001	0.0559404	0.0001	0.00748768	0.0001	0.0001	0.0001	0.00420685	0.0001	0.0001	0.0001	0.0001
pyridoxal-5'-phosphate	246.017	247.025	0.0806498	0.0001	0.0412521	0.0001	0.0559404	0.0001	0.00748768	0.0001	0.0001	0.0001	0.00420685	0.0001	0.0001	0.0001	0.0001
pyridoxine phosphate	246.017	247.025	0.0806498	0.0001	0.0412521	0.0001	0.0559404	0.0001	0.00748768	0.0001	0.0001	0.0001	0.00420685	0.0001	0.0001	0.0001	0.0001
Linamarin	246.098	247.106	0.0806498	0.0001	0.0412521	0.0001	0.0559404	0.0001	0.00748768	0.0001	0.0001	0.0001	0.00420685	0.0001	0.0001	0.0001	0.0001
pyridoxal	246.136	247.144	0.0001	0.0001	0.0319108	0.0001	0.0467981	0.117797	0.0977204	0.153851	0.14693	0.147749	0.168239	0.128025	0.132773	0.124623	0.122877
N2-succinylglutamate	246.196	247.204	0.0001	0.0001	0.0319108	0.0001	0.0467981	0.117797	0.0977204	0.153851	0.14693	0.147749	0.168239	0.128025	0.132773	0.124623	0.122877
pyridoxamine phosphate	247.048	248.056	0.112789	0.135759	0.084842	0.00280624	0.151736	0.00268387	0.139133	0.184456	0.0001	0.206823	0.0001	0.0001	0.00150367	0.0001	0.178856
abscisic acid aldehyde	247.133	248.141	0.0001	0.0001	0.0001	0.0001	0.0001	0.134004	0.0001	0.0001	0.0001	0.0001	0.235572	0.157605	0.18901	0.172255	0.0001
xanthoxin	247.133	248.141	0.0001	0.0001	0.0001	0.0001	0.0001	0.134004	0.0001	0.0001	0.0001	0.0001	0.235572	0.157605	0.18901	0.172255	0.0001
pyridoxamine	247.167	248.175	0.0001	0.0001	0.0001	0.0001	0.0001	0.134004	0.0001	0.0001	0.0001	0.0001	0.235572	0.157605	0.18901	0.172255	0.0001
pyridoxine-5'-phosphate	248.032	249.04	0.0565089	0.0598029	0.0447188	0.0663345	0.0589565	0.0466332	0.0001	0.0535521	0.0790578	0.0732043	0.0318348	0.0832859	0.0901153	0.0832257	0.0810885
S-acetyldihydrolipoamide	248.378	249.386	0.0001	0.0001	0.0001	0.0001	0.0001	0.0001	0.0001	0.0001	0.0001	0.0001	0.0001	0.0001	0.0001	0.0001	0.0001
gamma-L-glutamyl-L-cysteine	249.055	250.062	0.00781721	0.0001	0.017745	0.0001	0.0001	0.0001	0.0001	0.0001	0.0001	0.0001	0.0001	0.0001	0.0001	0.0001	0.00676352
caffeoyl putrescine	249.124	250.132	0.163575	0.125732	0.06844	0.117669	0.112906	0.142414	0.0696113	0.0667165	0.123805	0.0001	0.20108	0.0001	0.0001	0.115776	0.0001
L-gamma;-glutamylcysteine	249.261	250.269	0.163575	0.125732	0.06844	0.117669	0.112906	0.142414	0.0696113	0.0667165	0.123805	0.0001	0.20108	0.0001	0.0001	0.115776	0.0001
muramic acid	250.093	251.101	0.14115	0.203857	0.0757952	0.214911	0.172319	0.13999	0.0949897	0.17366	0.170389	0.215272	0.22057	0.119691	0.174654	0.134997	0.137298
deoxyadenosine	250.094	251.102	0.14115	0.203857	0.0757952	0.214911	0.172319	0.13999	0.0949897	0.17366	0.170389	0.215272	0.22057	0.119691	0.174654	0.134997	0.137298
5'-deoxyadenosine	250.236	251.244	0.0001	0.0001	0.0283757	0.0001	0.0001	0.0001	0.0001	0.0001	0.0001	0.0001	0.0001	0.0001	0.0001	0.0001	0.0001
deoxyinosine	251.078	252.086	0.0001	0.0914469	0.0122645	0.0001	0.0874178	0.0001	0.0001	0.0001	0.0001	0.00431258	0.0001	0.0001	0.0001	0.0001	0.0001
I2	252.801	253.809	0.00725066	0.0110507	0.00649999	0.0128671	0.00988874	0.0072021	0.0123564	0.0154655	0.0127784	0.012802	0.0001	0.0113671	0.0123915	0.00956141	0.0109561
shikimate-3-phosphate	253.011	254.019	0.00943799	0.0001	0.0411495	0.00909935	0.0001	0.00732393	0.0374001	0.013258	0.00876544	0.00959049	0.0001	0.0123443	0.0122129	0.00879677	0.0120914
L-djenkolic acid	253.032	254.039	0.00943799	0.0001	0.0411495	0.00909935	0.0001	0.00732393	0.0374001	0.013258	0.00876544	0.00959049	0.0001	0.0123443	0.0122129	0.00879677	0.0120914
hispidol	253.05	254.058	0.00943799	0.0001	0.0411495	0.00909935	0.0001	0.00732393	0.0374001	0.013258	0.00876544	0.00959049	0.0001	0.0123443	0.0122129	0.00879677	0.0120914
Palmitoleic acid	253.217	254.225	0.190222	0.114652	0.0581008	0.015303	0.129571	0.15408	0.0001	0.124436	0.160083	0.0026933	1.17629	0.0812387	0.140336	0.00476029	0.177105
Apigeninidin	254.058	255.066	0.0909802	0.0765717	0.0419268	0.0727353	0.075427	0.0001	0.0539326	0.0710318	0.0798687	0.0758146	0.0001	0.0569649	0.0001	0.0779158	0.0785599
2-amino-4-hydroxy-6-(D-erythro-1,2,3-trihydroxypropyl)-7,8-dihydropteridine	254.089	255.097	0.0909802	0.0765717	0.0419268	0.0727353	0.075427	0.0001	0.0539326	0.0710318	0.0798687	0.0758146	0.0001	0.0569649	0.0001	0.0779158	0.0785599
hydroxybupropion	254.736	255.744	0.0001	0.0124003	0.00128745	0.0001	0.0001	0.0001	0.00707111	0.0123816	0.0082444	0.0110856	0.0190491	0.00784828	0.0105729	0.00773036	0.0001
Isoliquiritigen	255.066	256.074	0.104393	0.0001	0.0433219	0.0001	0.0001	0.116195	0.0001	0.0001	0.0001	0.0001	0.0001	0.0170044	0.0969883	0.0001	0.0188256
Xenognosin A	255.102	256.11	1.63419	0.554519	0.341782	0.360524	0.772843	1.46326	0.310001	0.320986	0.373308	0.20034	1.6444	0.0922481	0.194396	0.23561	0.598773
2-(3-Carboxy-3-aminopropyl)-L-histidine	255.109	256.117	1.63419	0.554519	0.341782	0.360524	0.772843	1.46326	0.310001	0.320986	0.373308	0.20034	1.6444	0.0922481	0.194396	0.23561	0.598773
2-(3-carboxy-3-aminopropyl)-L-histidine	255.109	256.117	1.63419	0.554519	0.341782	0.360524	0.772843	1.46326	0.310001	0.320986	0.373308	0.20034	1.6444	0.0922481	0.194396	0.23561	0.598773
palmitic acid	255.232	256.24	1.63419	0.554519	0.341782	0.360524	0.772843	1.46326	0.310001	0.320986	0.373308	0.20034	1.6444	0.0922481	0.194396	0.23561	0.598773
palmitate	255.42	256.428	0.0001	0.0001	0.0001	0.0001	0.0001	0.000933524	0.0001	0.0001	0.0001	0.0001	0.0001	0.0001	0.0001	0.0001	0.0001
4alpha;-hydroxy-tetrahydrobiopterin	256.241	257.249	0.292412	0.0988782	0.100218	0.209862	0.135048	0.47597	0.220732	0.265261	0.319055	0.280638	0.327066	0.274139	0.306445	0.29786	0.358934
PPPi	256.947	257.955	0.0001	0.0001	0.00191579	0.0001	0.0001	0.0001	0.0001	0.280016	0.265831	0.278279	0.0001	0.286456	0.266056	0.267701	0.270485
glucono-1,5-lactone-6-phosphate	257.006	258.014	0.0001	0.0001	0.00191579	0.0001	0.0001	0.0001	0.0001	0.280016	0.265831	0.278279	0.0001	0.286456	0.266056	0.267701	0.270485
glucono-delta-lactone-6-phosphate	257.006	258.014	0.0001	0.0001	0.00191579	0.0001	0.0001	0.0001	0.0001	0.280016	0.265831	0.278279	0.0001	0.286456	0.266056	0.267701	0.270485
Luvangentin	257.081	258.089	0.0001	0.0001	0.00191579	0.0001	0.0001	0.0001	0.0001	0.280016	0.265831	0.278279	0.0001	0.286456	0.266056	0.267701	0.270485
Nodakenetin	257.081	258.089	0.0001	0.0001	0.00191579	0.0001	0.0001	0.0001	0.0001	0.280016	0.265831	0.278279	0.0001	0.286456	0.266056	0.267701	0.270485
Peucedanin	257.081	258.089	0.0001	0.0001	0.00191579	0.0001	0.0001	0.0001	0.0001	0.280016	0.265831	0.278279	0.0001	0.286456	0.266056	0.267701	0.270485
Wyerone	257.081	258.089	0.0001	0.0001	0.00191579	0.0001	0.0001	0.0001	0.0001	0.280016	0.265831	0.278279	0.0001	0.286456	0.266056	0.267701	0.270485
2-dehydro-3-deoxy-D-gluconate-6-phosphate	257.113	258.121	0.202373	0.179902	0.127343	0.181451	0.196357	0.254461	0.0001	0.0001	0.0001	0.00431661	0.0001	0.0001	0.00456943	0.00595949	0.0151841
D-glucono-delta;-lactone-6-phosphate	257.113	258.121	0.202373	0.179902	0.127343	0.181451	0.196357	0.254461	0.0001	0.0001	0.0001	0.00431661	0.0001	0.0001	0.00456943	0.00595949	0.0151841
Falcarinone	257.154	258.162	0.202373	0.179902	0.127343	0.181451	0.196357	0.254461	0.0001	0.0001	0.0001	0.00431661	0.0001	0.0001	0.00456943	0.00595949	0.0151841
L-1-glycero-3-phosphocholine	257.223	258.231	0.202373	0.179902	0.127343	0.181451	0.196357	0.254461	0.0001	0.0001	0.0001	0.00431661	0.0001	0.0001	0.00456943	0.00595949	0.0151841
glucosamine-1-phosphate	258.038	259.046	0.0001	0.0001	0.0325057	0.0001	0.0001	0.000767282	0.0001	0.0001	0.0001	0.0001	0.0001	0.0001	0.0001	0.0001	0.0001
glucosamine-6-phosphate	258.038	259.046	0.0001	0.0001	0.0325057	0.0001	0.0001	0.000767282	0.0001	0.0001	0.0001	0.0001	0.0001	0.0001	0.0001	0.0001	0.0001
Proacacipetalin	258.098	259.106	0.0001	0.0001	0.0325057	0.0001	0.0001	0.000767282	0.0001	0.0001	0.0001	0.0001	0.0001	0.0001	0.0001	0.0001	0.0001
D-glucosamine-6-phosphate	258.144	259.152	0.0001	0.112257	0.0870657	0.150229	0.102514	0.364012	0.248067	0.326793	0.341705	0.318333	0.458449	0.311036	0.336242	0.307002	0.299353
N-sulfo-D-glucosamine	258.223	259.231	0.0001	0.112257	0.0870657	0.150229	0.102514	0.364012	0.248067	0.326793	0.341705	0.318333	0.458449	0.311036	0.336242	0.307002	0.299353
1L-myo-inositol-1-phosphate	259.022	260.03	0.0001	0.0001	0.0351342	0.0001	0.0001	0.0001	0.0001	0.0001	0.0001	0.0001	0.0001	0.0001	0.0001	0.0001	0.0001
alpha-D-glucose-6-phosphate	259.022	260.03	0.0001	0.0001	0.0351342	0.0001	0.0001	0.0001	0.0001	0.0001	0.0001	0.0001	0.0001	0.0001	0.0001	0.0001	0.0001
alpha-D-mannose-1-phosphate	259.022	260.03	0.0001	0.0001	0.0351342	0.0001	0.0001	0.0001	0.0001	0.0001	0.0001	0.0001	0.0001	0.0001	0.0001	0.0001	0.0001
beta-D-fructose-6-phosphate	259.022	260.03	0.0001	0.0001	0.0351342	0.0001	0.0001	0.0001	0.0001	0.0001	0.0001	0.0001	0.0001	0.0001	0.0001	0.0001	0.0001
beta-D-glucose-6-phosphate	259.022	260.03	0.0001	0.0001	0.0351342	0.0001	0.0001	0.0001	0.0001	0.0001	0.0001	0.0001	0.0001	0.0001	0.0001	0.0001	0.0001
fructose-6-phosphate	259.022	260.03	0.0001	0.0001	0.0351342	0.0001	0.0001	0.0001	0.0001	0.0001	0.0001	0.0001	0.0001	0.0001	0.0001	0.0001	0.0001
galactose-1-phosphate	259.022	260.03	0.0001	0.0001	0.0351342	0.0001	0.0001	0.0001	0.0001	0.0001	0.0001	0.0001	0.0001	0.0001	0.0001	0.0001	0.0001
glucose-1-phosphate	259.022	260.03	0.0001	0.0001	0.0351342	0.0001	0.0001	0.0001	0.0001	0.0001	0.0001	0.0001	0.0001	0.0001	0.0001	0.0001	0.0001
glucose-6-phosphate	259.022	260.03	0.0001	0.0001	0.0351342	0.0001	0.0001	0.0001	0.0001	0.0001	0.0001	0.0001	0.0001	0.0001	0.0001	0.0001	0.0001
mannose-6-phosphate	259.022	260.03	0.0001	0.0001	0.0351342	0.0001	0.0001	0.0001	0.0001	0.0001	0.0001	0.0001	0.0001	0.0001	0.0001	0.0001	0.0001
tagatose-6-phosphate	259.022	260.03	0.0001	0.0001	0.0351342	0.0001	0.0001	0.0001	0.0001	0.0001	0.0001	0.0001	0.0001	0.0001	0.0001	0.0001	0.0001
fructose-1-phosphate	259.022	260.03	0.0001	0.0001	0.0351342	0.0001	0.0001	0.0001	0.0001	0.0001	0.0001	0.0001	0.0001	0.0001	0.0001	0.0001	0.0001
alpha;-D-galactose	259.129	260.137	0.23422	0.292802	0.160694	0.230994	0.234798	0.492012	0.49139	0.67244	0.649616	0.0001	0.842705	0.663034	0.680603	0.63159	0.631669
alpha;-D-mannose	259.129	260.137	0.23422	0.292802	0.160694	0.230994	0.234798	0.492012	0.49139	0.67244	0.649616	0.0001	0.842705	0.663034	0.680603	0.63159	0.631669
beta;-D-glucose-6-phosphate	259.129	260.137	0.23422	0.292802	0.160694	0.230994	0.234798	0.492012	0.49139	0.67244	0.649616	0.0001	0.842705	0.663034	0.680603	0.63159	0.631669
D-fructose-6-phosphate	259.129	260.137	0.23422	0.292802	0.160694	0.230994	0.234798	0.492012	0.49139	0.67244	0.649616	0.0001	0.842705	0.663034	0.680603	0.63159	0.631669
D-hexose	259.129	260.137	0.23422	0.292802	0.160694	0.230994	0.234798	0.492012	0.49139	0.67244	0.649616	0.0001	0.842705	0.663034	0.680603	0.63159	0.631669
D-mannose-6-phosphate	259.129	260.137	0.23422	0.292802	0.160694	0.230994	0.234798	0.492012	0.49139	0.67244	0.649616	0.0001	0.842705	0.663034	0.680603	0.63159	0.631669
inositol	259.129	260.137	0.23422	0.292802	0.160694	0.230994	0.234798	0.492012	0.49139	0.67244	0.649616	0.0001	0.842705	0.663034	0.680603	0.63159	0.631669
Falcarinidiol	259.17	260.178	0.23422	0.292802	0.160694	0.230994	0.234798	0.492012	0.49139	0.67244	0.649616	0.0001	0.842705	0.663034	0.680603	0.63159	0.631669
5-methylthioribose-1-phosphate	259.19	260.198	0.23422	0.292802	0.160694	0.230994	0.234798	0.492012	0.49139	0.67244	0.649616	0.0001	0.842705	0.663034	0.680603	0.63159	0.631669
5-methylthioribulose-1-phosphate	259.19	260.198	0.23422	0.292802	0.160694	0.230994	0.234798	0.492012	0.49139	0.67244	0.649616	0.0001	0.842705	0.663034	0.680603	0.63159	0.631669
2-thiouridine	259.256	260.264	0.23422	0.292802	0.160694	0.230994	0.234798	0.492012	0.49139	0.67244	0.649616	0.0001	0.842705	0.663034	0.680603	0.63159	0.631669
Heterodendrin	260.113	261.121	0.14553	0.173383	0.110139	0.186831	0.169975	0.17998	0.174801	0.240359	0.229119	0.245568	0.281797	0.209849	0.217556	0.20257	0.198914
Lotaustralin	260.113	261.121	0.14553	0.173383	0.110139	0.186831	0.169975	0.17998	0.174801	0.240359	0.229119	0.245568	0.281797	0.209849	0.217556	0.20257	0.198914
amino-parathion	260.267	261.275	0.14553	0.173383	0.110139	0.186831	0.169975	0.17998	0.174801	0.240359	0.229119	0.245568	0.281797	0.209849	0.217556	0.20257	0.198914
mannitol-1-phosphate	261.038	262.045	0.143494	0.0001	0.108059	0.166152	0.161223	0.0001	0.0001	0.0001	0.0001	0.0001	0.0001	0.0001	0.0001	0.0001	0.0001
Micromelin	263.056	264.063	0.096841	0.116476	0.0781709	0.134514	0.0001	0.0001	0.0001	0.14015	0.0001	0.170849	0.0001	0.123159	0.199236	0.187077	0.179211
abscisic acid	263.128	264.136	0.0001	0.0001	0.0001	0.0001	0.0001	0.0001	0.0001	0.0001	0.0001	0.0001	0.245429	0.0001	0.0001	0.0001	0.0001
Abscisic acid	263.128	264.136	0.0001	0.0001	0.0001	0.0001	0.0001	0.0001	0.0001	0.0001	0.0001	0.0001	0.245429	0.0001	0.0001	0.0001	0.0001
2,3-bisphospho-D-glycerate	264.951	265.959	0.00209039	0.00242307	0.00142031	0.0001	0.0001	0.0001	0.0001	0.0001	0.00339289	0.0001	0.00352606	0.0001	0.0043722	0.0001	0.0001
3-diphosphoglyceric acid	264.951	265.959	0.00209039	0.00242307	0.00142031	0.0001	0.0001	0.0001	0.0001	0.0001	0.00339289	0.0001	0.00352606	0.0001	0.0043722	0.0001	0.0001
3-phospho-D-glyceroyl-phosphate	264.951	265.959	0.00209039	0.00242307	0.00142031	0.0001	0.0001	0.0001	0.0001	0.0001	0.00339289	0.0001	0.00352606	0.0001	0.0043722	0.0001	0.0001
1,3-diphosphateglycerate	265.03	266.038	0.00209039	0.00242307	0.00142031	0.0001	0.0001	0.0001	0.0001	0.0001	0.00339289	0.0001	0.00352606	0.0001	0.0043722	0.0001	0.0001
2,3-diphosphoglycerate	265.03	266.038	0.00209039	0.00242307	0.00142031	0.0001	0.0001	0.0001	0.0001	0.0001	0.00339289	0.0001	0.00352606	0.0001	0.0043722	0.0001	0.0001
2-amino-4-oxo-6-(1',2'-dioxoprolyl)-7,8-dihydroxypteridine	265.185	266.193	0.229399	0.0770242	0.204883	0.0001	0.137754	0.163661	0.150677	0.0001	0.202602	0.19277	0.296787	0.0001	0.219971	0.243652	0.246586
nitecapone	265.222	266.23	0.229399	0.0770242	0.204883	0.0001	0.137754	0.163661	0.150677	0.0001	0.202602	0.19277	0.296787	0.0001	0.219971	0.243652	0.246586
neuraminic acid	266.088	267.095	0.056169	0.0998681	0.0534809	0.11478	0.109826	0.0001	0.0001	0.0931681	0.0001	0.10979	0.0001	0.0396771	0.0317146	0.0289093	0.0340054
adenosine	266.089	267.097	0.056169	0.0998681	0.0534809	0.11478	0.109826	0.0001	0.0001	0.0931681	0.0001	0.10979	0.0001	0.0396771	0.0317146	0.0289093	0.0340054
deoxyguanosine	266.089	267.097	0.056169	0.0998681	0.0534809	0.11478	0.109826	0.0001	0.0001	0.0931681	0.0001	0.10979	0.0001	0.0396771	0.0317146	0.0289093	0.0340054
inosine	267.073	268.081	0.258214	0.300692	0.145697	0.26914	0.261754	0.315476	0.231629	0.321462	0.38789	0.436426	0.0001	0.223656	0.290618	0.280851	0.251057
N-acetyl-L-glutamate-5-phosphateM	268.022	269.03	0.0001	0.108916	0.060857	0.0238455	0.0973112	0.0001	0.0675937	0.117089	0.111245	0.136583	0.0001	0.0851562	0.109925	0.109147	0.0964481
apigenin	269.045	270.053	0.255765	0.18669	0.0899717	0.202192	0.19032	0.205955	0.120441	0.161523	0.168154	0.188113	0.0001	0.12288	0.165481	0.196032	0.168816
genistein	269.045	270.053	0.255765	0.18669	0.0899717	0.202192	0.19032	0.205955	0.120441	0.161523	0.168154	0.188113	0.0001	0.12288	0.165481	0.196032	0.168816
Sulphuretin	269.045	270.053	0.255765	0.18669	0.0899717	0.202192	0.19032	0.205955	0.120441	0.161523	0.168154	0.188113	0.0001	0.12288	0.165481	0.196032	0.168816
Imperatorin	269.081	270.089	0.255765	0.18669	0.0899717	0.202192	0.19032	0.205955	0.120441	0.161523	0.168154	0.188113	0.0001	0.12288	0.165481	0.196032	0.168816
estrone	269.363	270.371	0.0001	0.0001	0.0001	0.0001	0.0001	0.0001	0.0001	0.0001	0.0001	0.0001	0.0001	0.0001	0.0001	0.0001	0.0001
Luteolinidin	270.053	271.061	0.0001	0.0001	0.00518099	0.0001	0.0001	0.0117629	0.0001	0.0001	0.0109162	0.00533634	0.0320035	0.0145785	0.0200964	0.0156448	0.0175471
pelargonidin	270.053	271.061	0.0001	0.0001	0.00518099	0.0001	0.0001	0.0117629	0.0001	0.0001	0.0109162	0.00533634	0.0320035	0.0145785	0.0200964	0.0156448	0.0175471
Deidaclin	270.098	271.106	0.0001	0.0001	0.00518099	0.0001	0.0001	0.0117629	0.0001	0.0001	0.0109162	0.00533634	0.0320035	0.0145785	0.0200964	0.0156448	0.0175471
2-[3-Carboxy-3-(methylammonio)propyl]-L-histidine	270.133	271.141	0.0287093	0.00707002	0.0787316	0.120573	0.124829	0.0238697	0.0001	0.0001	0.00532632	0.107641	0.0001	0.0957603	0.111382	0.111317	0.105616
Butein	271.061	272.068	0.0001	0.145196	0.00527659	0.1633	0.166239	0.0001	0.0954199	0.137847	0.14906	0.172918	0.0001	0.0001	0.153531	0.14469	0.149884
naringenin	271.061	272.068	0.0001	0.145196	0.00527659	0.1633	0.166239	0.0001	0.0954199	0.137847	0.14906	0.172918	0.0001	0.0001	0.153531	0.14469	0.149884
tetrahydroxychalcone	271.061	272.068	0.0001	0.145196	0.00527659	0.1633	0.166239	0.0001	0.0954199	0.137847	0.14906	0.172918	0.0001	0.0001	0.153531	0.14469	0.149884
clorgyline	271.166	272.174	0.180611	0.0001	0.0867312	0.0001	0.0001	0.154462	0.0001	0.0001	0.0001	0.0001	0.180617	0.0001	0.0001	0.0001	0.0001
ent-kaurene	271.243	272.25	0.180611	0.0001	0.0867312	0.0001	0.0001	0.154462	0.0001	0.0001	0.0001	0.0001	0.180617	0.0001	0.0001	0.0001	0.0001
estradiol-17beta;	271.378	272.386	0.0001	0.0001	0.0001	0.0001	0.0001	0.0001	0.0001	0.0001	0.0001	0.0001	0.0001	0.0001	0.0001	0.0001	0.0001
alpha-erythroidine	272.129	273.136	0.0803209	0.0001	0.0249028	0.116691	0.112871	0.0979741	0.0001	0.0001	0.0001	0.106978	0.153092	0.0743324	0.0001	0.0989603	0.0864549
beta-erythroidine	272.129	273.136	0.0803209	0.0001	0.0249028	0.116691	0.112871	0.0979741	0.0001	0.0001	0.0001	0.106978	0.153092	0.0743324	0.0001	0.0989603	0.0864549
erythroidine	272.129	273.136	0.0803209	0.0001	0.0249028	0.116691	0.112871	0.0979741	0.0001	0.0001	0.0001	0.106978	0.153092	0.0743324	0.0001	0.0989603	0.0864549
ribose-1-arsenate	273.051	274.059	0.0001	0.0001	0.00889092	0.0001	0.0001	0.0001	0.0001	0.0001	0.0001	0.0001	0.0001	0.00742832	0.0001	0.0001	0.0001
phloretin	273.076	274.084	0.0001	0.0001	0.00889092	0.0001	0.0001	0.0001	0.0001	0.0001	0.0001	0.0001	0.0001	0.00742832	0.0001	0.0001	0.0001
alpha;-D-galacturonate	273.113	274.121	0.137471	0.137227	0.0895744	0.0001	0.13197	0.13383	0.105182	0.14296	0.154261	0.156066	0.199644	0.128369	0.149993	0.134847	0.139758
alpha;-D-glucuronate	273.113	274.121	0.137471	0.137227	0.0895744	0.0001	0.13197	0.13383	0.105182	0.14296	0.154261	0.156066	0.199644	0.128369	0.149993	0.134847	0.139758
tolcapone	273.244	274.252	0.137471	0.137227	0.0895744	0.0001	0.13197	0.13383	0.105182	0.14296	0.154261	0.156066	0.199644	0.128369	0.149993	0.134847	0.139758
Ranunculin	274.069	275.077	0.00147621	0.0001	0.0001	0.0001	0.0001	0.0001	0.0001	0.0001	0.0001	0.0001	0.0001	0.0001	0.0001	0.0001	0.0001
cardiospermin	274.093	275.101	0.00147621	0.0001	0.0001	0.0001	0.0001	0.0001	0.0001	0.0001	0.0001	0.0001	0.0001	0.0001	0.0001	0.0001	0.0001
sarmentosin	274.093	275.101	0.00147621	0.0001	0.0001	0.0001	0.0001	0.0001	0.0001	0.0001	0.0001	0.0001	0.0001	0.0001	0.0001	0.0001	0.0001
physostigmine	274.156	275.163	0.138539	0.165902	0.108523	0.176805	0.161958	0.144243	0.115818	0.182792	0.180024	0.20103	0.0001	0.153936	0.176807	0.155338	0.15693
2-carboxyarabinitol 1-phosphate	275.017	276.025	0.0001	0.0001	0.00387909	0.0001	0.0001	0.0001	0.0001	0.0001	0.0001	0.0001	0.0001	0.0001	0.0001	0.0001	0.0001
6-phosphogluconate	275.017	276.025	0.0001	0.0001	0.00387909	0.0001	0.0001	0.0001	0.0001	0.0001	0.0001	0.0001	0.0001	0.0001	0.0001	0.0001	0.0001
6-phosphogluconicacid	275.017	276.025	0.0001	0.0001	0.00387909	0.0001	0.0001	0.0001	0.0001	0.0001	0.0001	0.0001	0.0001	0.0001	0.0001	0.0001	0.0001
N6-(L-1,3-dicarboxypropyl)-L-lysine	275.124	276.132	0.118977	0.148238	0.0982031	0.15435	0.155103	0.186104	0.17726	0.225112	0.248098	0.23855	0.330752	0.271517	0.27739	0.257449	0.258607
saccharopine	275.124	276.132	0.118977	0.148238	0.0982031	0.15435	0.155103	0.186104	0.17726	0.225112	0.248098	0.23855	0.330752	0.271517	0.27739	0.257449	0.258607
6-phospho-D-gluconate	275.128	276.136	0.118977	0.148238	0.0982031	0.15435	0.155103	0.186104	0.17726	0.225112	0.248098	0.23855	0.330752	0.271517	0.27739	0.257449	0.258607
Tuliposide A	276.085	277.092	0.0001	0.0001	0.0404672	0.0001	0.0001	0.0001	0.0001	0.0001	0.0001	0.0001	0.0001	0.0001	0.0001	0.0001	0.0001
queuine	276.274	277.282	0.0711563	0.0720722	0.0001	0.0786203	0.0723192	0.0789631	0.0001	0.0841704	0.091857	0.0960591	0.0001	0.0001	0.0951705	0.0884856	0.0838091
alpha-Eleostearic acid	277.217	278.225	0.100256	0.100946	0.0769793	0.0001	0.0001	0.210617	0.0001	0.244336	0.275891	0.260327	0.354106	0.239626	0.277705	0.265527	0.258055
alpha-linolenic acid	277.217	278.225	0.100256	0.100946	0.0769793	0.0001	0.0001	0.210617	0.0001	0.244336	0.275891	0.260327	0.354106	0.239626	0.277705	0.265527	0.258055
gamma-linolenic acid	277.217	278.225	0.100256	0.100946	0.0769793	0.0001	0.0001	0.210617	0.0001	0.244336	0.275891	0.260327	0.354106	0.239626	0.277705	0.265527	0.258055
linolenic acid	277.217	278.225	0.100256	0.100946	0.0769793	0.0001	0.0001	0.210617	0.0001	0.244336	0.275891	0.260327	0.354106	0.239626	0.277705	0.265527	0.258055
Punicic acid	277.217	278.225	0.100256	0.100946	0.0769793	0.0001	0.0001	0.210617	0.0001	0.244336	0.275891	0.260327	0.354106	0.239626	0.277705	0.265527	0.258055
y-linolenic acid	277.217	278.225	0.100256	0.100946	0.0769793	0.0001	0.0001	0.210617	0.0001	0.244336	0.275891	0.260327	0.354106	0.239626	0.277705	0.265527	0.258055
alpha;-ribazole	277.299	278.307	0.100256	0.100946	0.0769793	0.0001	0.0001	0.210617	0.0001	0.244336	0.275891	0.260327	0.354106	0.239626	0.277705	0.265527	0.258055
pantetheine	277.358	278.366	0.0001	0.0001	0.0001	0.0001	0.0001	0.0001	0.0001	0.0001	0.0001	0.0001	0.0001	0.0001	0.0001	0.0001	0.0001
alpha;-linolenate	277.426	278.434	0.0001	0.0001	0.0001	0.0001	0.0001	0.0001	0.0001	0.0001	0.0001	0.0001	0.0001	0.0001	0.0001	0.0001	0.0001
linoleic acid	279.232	280.24	0.0876013	0.00562183	0.0588591	0.00363457	0.0068478	0.0903945	0.0001	0.0001	0.0973599	0.0831345	0.122851	0.102063	0.109716	0.0001	0.0001
Malvalic acid	279.232	280.24	0.0876013	0.00562183	0.0588591	0.00363457	0.0068478	0.0903945	0.0001	0.0001	0.0973599	0.0831345	0.122851	0.102063	0.109716	0.0001	0.0001
Stearolic acid	279.232	280.24	0.0876013	0.00562183	0.0588591	0.00363457	0.0068478	0.0903945	0.0001	0.0001	0.0973599	0.0831345	0.122851	0.102063	0.109716	0.0001	0.0001
elaidic acid	281.248	282.256	0.114482	0.126758	0.0922543	0.109868	0.108391	0.156703	0.118884	0.128142	0.147338	0.141186	0.467196	0.105798	0.134245	0.126262	0.128129
oleic acid	281.248	282.256	0.114482	0.126758	0.0922543	0.109868	0.108391	0.156703	0.118884	0.128142	0.147338	0.141186	0.467196	0.105798	0.134245	0.126262	0.128129
Petroselinic acid	281.248	282.256	0.114482	0.126758	0.0922543	0.109868	0.108391	0.156703	0.118884	0.128142	0.147338	0.141186	0.467196	0.105798	0.134245	0.126262	0.128129
vaccenic acid	281.248	282.256	0.114482	0.126758	0.0922543	0.109868	0.108391	0.156703	0.118884	0.128142	0.147338	0.141186	0.467196	0.105798	0.134245	0.126262	0.128129
oleate	281.457	282.465	0.0001	0.0001	0.0001	0.0001	0.0001	0.0001	0.0001	0.0001	0.0001	0.0001	0.0001	0.0001	0.0001	0.0001	0.0001
guanosine	282.084	283.092	0.0001	0.0001	0.00379907	0.0001	0.0001	0.00164996	0.0001	0.0001	0.0001	0.0001	0.0001	0.0001	0.0001	0.0001	0.0001
Acacetin	283.061	284.068	0.0001	0.0001	0.0205263	0.0001	0.0001	0.00383109	0.0001	0.0001	0.0001	0.0001	0.00346034	0.0001	0.0001	0.0001	0.0001
xanthosine	283.068	284.076	0.0001	0.0001	0.0205263	0.0001	0.0001	0.00383109	0.0001	0.0001	0.0001	0.0001	0.00346034	0.0001	0.0001	0.0001	0.0001
psilocybin	283.085	284.093	0.0001	0.0001	0.0205263	0.0001	0.0001	0.00383109	0.0001	0.0001	0.0001	0.0001	0.00346034	0.0001	0.0001	0.0001	0.0001
retinal	283.206	284.214	1.21559	0.640669	0.266576	0.349059	0.842724	1.28821	0.355249	0.328997	0.481453	0.192708	0.0001	0.0955117	0.281771	0.243459	0.464832
stearic acid	283.264	284.272	1.21559	0.640669	0.266576	0.349059	0.842724	1.28821	0.355249	0.328997	0.481453	0.192708	0.0001	0.0955117	0.281771	0.243459	0.464832
morphine	284.129	285.136	0.33221	0.203486	0.117019	0.18166	0.271387	0.432925	0.169939	0.197384	0.224082	0.195813	0.295811	0.131023	0.157979	0.147576	0.180077
kaempferol	285.04	286.048	0.0001	0.0001	0.00407447	0.00271795	0.0001	0.0001	0.00182182	0.0001	0.0001	0.00188896	0.0001	0.0001	0.0001	0.00161593	0.0001
luteolin	285.04	286.048	0.0001	0.0001	0.00407447	0.00271795	0.0001	0.0001	0.00182182	0.0001	0.0001	0.00188896	0.0001	0.0001	0.0001	0.00161593	0.0001
5'-phosphoribosylglycinamide	285.049	286.057	0.0001	0.0001	0.00407447	0.00271795	0.0001	0.0001	0.00182182	0.0001	0.0001	0.00188896	0.0001	0.0001	0.0001	0.00161593	0.0001
Oxypeucedanin	285.076	286.084	0.0001	0.0001	0.00407447	0.00271795	0.0001	0.0001	0.00182182	0.0001	0.0001	0.00188896	0.0001	0.0001	0.0001	0.00161593	0.0001
5-phospho-ribosyl-glycineamide	285.17	286.178	0.16876	0.140283	0.0855205	0.137895	0.0259804	0.164902	0.00699051	0.119089	0.145238	0.143494	0.0001	0.0001	0.140447	0.127547	0.13991
retinol	285.448	286.456	0.0001	0.0001	0.0001	0.0001	0.0001	0.0001	0.0001	0.0001	0.0001	0.0001	0.0001	0.0001	0.0001	0.0001	0.0001
Aurantinidin	286.048	287.056	0.0001	0.0001	0.00505992	0.0001	0.0001	0.00428935	0.0487562	0.0019741	0.00487818	0.0001	0.0124078	0.00797042	0.00964962	0.00761263	0.0001
Aureusidin	286.048	287.056	0.0001	0.0001	0.00505992	0.0001	0.0001	0.00428935	0.0487562	0.0019741	0.00487818	0.0001	0.0124078	0.00797042	0.00964962	0.00761263	0.0001
cyanidin	286.048	287.056	0.0001	0.0001	0.00505992	0.0001	0.0001	0.00428935	0.0487562	0.0019741	0.00487818	0.0001	0.0124078	0.00797042	0.00964962	0.00761263	0.0001
indole-3-glycerol-phosphate	286.048	287.056	0.0001	0.0001	0.00505992	0.0001	0.0001	0.00428935	0.0487562	0.0019741	0.00487818	0.0001	0.0124078	0.00797042	0.00964962	0.00761263	0.0001
indoleglycerol phosphate	286.048	287.056	0.0001	0.0001	0.00505992	0.0001	0.0001	0.00428935	0.0487562	0.0019741	0.00487818	0.0001	0.0124078	0.00797042	0.00964962	0.00761263	0.0001
volkenin	286.093	287.101	0.0001	0.0001	0.00505992	0.0001	0.0001	0.00428935	0.0487562	0.0019741	0.00487818	0.0001	0.0124078	0.00797042	0.00964962	0.00761263	0.0001
L-octanoylcarnitine	286.39	287.398	0.0001	0.0001	0.0001	0.0001	0.0001	0.0001	0.0001	0.0001	0.0001	0.0001	0.0001	0.0001	0.0001	0.0001	0.0001
2-dehydro-3-deoxy-D-arabino-heptonate-7-phosphate	287.017	288.025	0.00376154	0.00683533	0.0260627	0.00505314	0.0001	0.0001	0.0111274	0.00511374	0.00742426	0.00570477	0.0132792	0.0121561	0.0001	0.0001	0.00884668
3-deoxy-D-arabino-heptulosonate-7-phosphate	287.017	288.025	0.00376154	0.00683533	0.0260627	0.00505314	0.0001	0.0001	0.0111274	0.00511374	0.00742426	0.00570477	0.0132792	0.0121561	0.0001	0.0001	0.00884668
dihydrokaempferol	287.056	288.063	0.00376154	0.00683533	0.0260627	0.00505314	0.0001	0.0001	0.0111274	0.00511374	0.00742426	0.00570477	0.0132792	0.0121561	0.0001	0.0001	0.00884668
dihydroxykaempferol	287.056	288.063	0.00376154	0.00683533	0.0260627	0.00505314	0.0001	0.0001	0.0111274	0.00511374	0.00742426	0.00570477	0.0132792	0.0121561	0.0001	0.0001	0.00884668
eriodictyol	287.056	288.063	0.00376154	0.00683533	0.0260627	0.00505314	0.0001	0.0001	0.0111274	0.00511374	0.00742426	0.00570477	0.0132792	0.0121561	0.0001	0.0001	0.00884668
Okanin	287.056	288.063	0.00376154	0.00683533	0.0260627	0.00505314	0.0001	0.0001	0.0111274	0.00511374	0.00742426	0.00570477	0.0132792	0.0121561	0.0001	0.0001	0.00884668
3-beta;-hydroxyandrost-5-en-17-one	287.201	288.209	0.128191	0.117102	0.0606476	0.137261	0.123908	0.124694	0.0827702	0.132211	0.135342	0.138601	0.0001	0.12407	0.133421	0.121796	0.122039
10,16-Dihydroxyhexadecanoic acid	287.222	288.23	0.128191	0.117102	0.0606476	0.137261	0.123908	0.124694	0.0827702	0.132211	0.135342	0.138601	0.0001	0.12407	0.133421	0.121796	0.122039
5alpha;-Androstane-3,17-dione	287.421	288.429	0.0001	0.0001	0.0001	0.0001	0.0001	0.0001	0.0001	0.0001	0.0001	0.0001	0.0001	0.0001	0.0001	0.0001	0.0001
atropine	288.16	289.168	0.129433	0.135723	0.0834736	0.156492	0.133253	0.120693	0.10309	0.142418	0.140965	0.166489	0.204045	0.126462	0.143129	0.128998	0.128885
hyoscyamine	288.16	289.168	0.129433	0.135723	0.0834736	0.156492	0.133253	0.120693	0.10309	0.142418	0.140965	0.166489	0.204045	0.126462	0.143129	0.128998	0.128885
N-succinyl-2-amino-6-ketopimelate	288.233	289.241	0.129433	0.135723	0.0834736	0.156492	0.133253	0.120693	0.10309	0.142418	0.140965	0.166489	0.204045	0.126462	0.143129	0.128998	0.128885
2-amino-4-oxo-6-(1',2',3'-trihydroxypropyl)-diquinoid-7,8-dihydroxypterin	288.239	289.247	0.129433	0.135723	0.0834736	0.156492	0.133253	0.120693	0.10309	0.142418	0.140965	0.166489	0.204045	0.126462	0.143129	0.128998	0.128885
sedoheptulose-7-phosphate	289.032	290.04	0.028604	0.0432287	0.0272163	0.0001	0.042333	0.0001	0.0001	0.0001	0.0001	0.0001	0.0001	0.0001	0.0001	0.0001	0.0250496
catechin	289.071	290.079	0.028604	0.0432287	0.0272163	0.0001	0.042333	0.0001	0.0001	0.0001	0.0001	0.0001	0.0001	0.0001	0.0001	0.0001	0.0250496
epicatechin	289.071	290.079	0.028604	0.0432287	0.0272163	0.0001	0.042333	0.0001	0.0001	0.0001	0.0001	0.0001	0.0001	0.0001	0.0001	0.0001	0.0250496
N-(L-arginino)succinate	289.115	290.123	0.0946457	0.0800761	0.0626717	0.115322	0.0823587	0.0971901	0.0001	0.0001	0.11391	0.124823	0.163324	0.101887	0.115676	0.108106	0.113865
D-sedoheptulose-7-phosphate	289.155	290.163	0.0946457	0.0800761	0.0626717	0.115322	0.0823587	0.0971901	0.0001	0.0001	0.11391	0.124823	0.163324	0.101887	0.115676	0.108106	0.113865
N-succinyl-L,L-2,6-diaminopimelate	289.264	290.272	0.0946457	0.0800761	0.0626717	0.115322	0.0823587	0.0971901	0.0001	0.0001	0.11391	0.124823	0.163324	0.101887	0.115676	0.108106	0.113865
L-arginino-succinate	289.267	290.275	0.0946457	0.0800761	0.0626717	0.115322	0.0823587	0.0971901	0.0001	0.0001	0.11391	0.124823	0.163324	0.101887	0.115676	0.108106	0.113865
17-beta;-hydroxy-5alpha;-androstan-3-one	289.437	290.445	0.0001	0.0001	0.0001	0.0001	0.0001	0.0001	0.0001	0.0001	0.0001	0.0001	0.0001	0.0001	0.0001	0.0001	0.0001
androsterone	289.437	290.445	0.0001	0.0001	0.0001	0.0001	0.0001	0.0001	0.0001	0.0001	0.0001	0.0001	0.0001	0.0001	0.0001	0.0001	0.0001
sarmentosin epoxide	290.088	291.095	0.127194	0.170742	0.139237	0.0001	0.167139	0.0001	0.118484	0.131363	0.0001	0.0001	0.0001	0.0001	0.0001	0.0001	0.0001
parathion	290.25	291.258	0.0001	0.0001	0.00042592	0.0001	0.0001	0.106413	0.0001	0.0001	0.0001	0.0001	0.125037	0.0894754	0.0976213	0.0911347	0.087739
alpha-licanic acid	291.196	292.204	0.0001	0.0001	0.0001	0.136046	0.128041	0.0001	0.0001	0.0001	0.139605	0.140556	0.206219	0.0001	0.0001	0.0001	0.143316
canavaninosuccinate	291.24	292.248	0.0001	0.0001	0.0001	0.136046	0.128041	0.0001	0.0001	0.0001	0.139605	0.140556	0.206219	0.0001	0.0001	0.0001	0.143316
octylglucoside	291.364	292.372	0.0001	0.0001	0.0001	0.0001	0.0001	0.0001	0.0001	0.0001	0.0001	0.0001	0.0001	0.0001	0.0001	0.0001	0.0001
5-alpha;-androstan-3beta;,17beta;-diol	291.453	292.461	0.0001	0.0001	0.0001	0.0001	0.0001	0.0001	0.0001	0.0001	0.0001	0.0001	0.0001	0.0001	0.0001	0.0001	0.0001
Tuliposide B	292.079	293.087	0.00439822	0.0001	0.0019671	0.0001	0.0001	0.0001	0.0001	0.0001	0.0001	0.0001	0.0001	0.0001	0.0001	0.0001	0.0001
N-acetylmuramic acid	292.103	293.111	0.0751348	0.0896051	0.0514298	0.0963084	0.0918295	0.0929275	0.0765765	0.112602	0.116396	0.123338	0.144064	0.0964048	0.118018	0.109238	0.109205
cinchonine	293.165	294.173	0.0001	0.10773	0.0872937	0.103073	0.10355	0.143996	0.0756071	0.0001	0.158374	0.160328	0.0001	0.12809	0.157932	0.173941	0.392543
Sterculic acid	293.248	294.256	0.0001	0.10773	0.0872937	0.103073	0.10355	0.143996	0.0756071	0.0001	0.158374	0.160328	0.0001	0.12809	0.157932	0.173941	0.392543
aminoimidazole ribotide	294.049	295.057	0.00152873	0.0001	0.0222007	0.0001	0.0001	0.0001	0.0001	0.0001	0.0001	0.0001	0.0001	0.0001	0.0001	0.0001	0.0001
Prunasin	294.098	295.106	0.00152873	0.0001	0.0222007	0.0001	0.0001	0.0001	0.0001	0.0001	0.0001	0.0001	0.0001	0.0001	0.0001	0.0001	0.0001
5-aminoimidazole	294.18	295.188	0.0514542	0.0573241	0.0307134	0.0560403	0.0588778	0.0603205	0.0001	0.0791835	0.0878479	0.0933605	0.106397	0.0001	0.0859561	0.0866712	0.129472
Laestisaric acid	295.227	296.235	0.0779206	0.0001	0.0442646	0.00278469	0.0723007	0.0795283	0.0001	0.0858148	0.0950978	0.0001	0.0001	0.0001	0.0950621	0.0945969	0.0001
vernolic acid	295.227	296.235	0.0779206	0.0001	0.0442646	0.00278469	0.0723007	0.0795283	0.0001	0.0858148	0.0950978	0.0001	0.0001	0.0001	0.0950621	0.0945969	0.0001
5'-methylthioadenosine	296.082	297.09	0.0001	0.0001	0.00452529	0.0001	0.0001	0.0001	0.0001	0.0001	0.00556607	0.00657249	0.0001	0.0001	0.0001	0.0001	0.0001
thiamin	296.112	297.12	0.127413	0.0001	0.0554345	0.100247	0.0852217	0.118876	0.0644917	0.0930813	0.0965426	0.100598	0.120893	0.0001	0.0869211	0.0838247	0.0830579
S-methyl-5'-thioadenosine	296.323	297.331	0.0001	0.0001	0.0001	0.0001	0.0001	0.0001	0.0001	0.0001	0.0001	0.0001	0.0001	0.0001	0.0001	0.0001	0.0001
2,6-dimethyl-4-tridecyl-morpholine	296.515	297.523	0.0001	0.0059541	0.00231301	0.00637359	0.00807991	0.0001	0.0001	0.0001	0.00568385	0.00580551	0.00574381	0.0001	0.00544666	0.00553739	0.00396586
Ostruthin	297.149	298.157	0.162823	0.0165938	0.0461689	0.0118279	0.027295	0.0502699	0.0001	0.0001	0.0147217	0.00546046	0.0678461	0.0001	0.00482581	0.00618516	0.0230036
Ricinoleic acid	297.243	298.251	0.162823	0.0165938	0.0461689	0.0118279	0.027295	0.0502699	0.0001	0.0001	0.0147217	0.00546046	0.0678461	0.0001	0.00482581	0.00618516	0.0230036
2-methyl-4-amino-5-hydroxymethylpyrimidine diphosphate	297.999	299.007	0.0001	0.0001	0.0001	0.0001	0.0001	0.0001	0.0001	0.0001	0.0001	0.0001	0.0001	0.0001	0.0001	0.0001	0.0001
4'-phosphopantothenate	298.069	299.077	0.0001	0.0001	0.0001	0.0001	0.0001	0.0001	0.0001	0.0001	0.0001	0.0001	0.0001	0.0001	0.0001	0.0001	0.0001
codeine	298.144	299.152	0.0001	0.143159	0.107915	0.168727	0.160832	0.0001	0.180885	0.20425	0.211439	0.204168	0.0001	0.181284	0.189587	0.19149	0.190194
D-4'-phosphopantothenate	298.209	299.217	0.0001	0.143159	0.107915	0.168727	0.160832	0.0001	0.180885	0.20425	0.211439	0.204168	0.0001	0.181284	0.189587	0.19149	0.190194
3-dehydrosphinganine	298.488	299.496	0.0001	0.0001	0.0001	0.0001	0.0001	0.0001	0.0001	0.0001	0.0001	0.0001	0.0001	0.0001	0.0001	0.0001	0.0001
sphingosine	298.488	299.496	0.0001	0.0001	0.0001	0.0001	0.0001	0.0001	0.0001	0.0001	0.0001	0.0001	0.0001	0.0001	0.0001	0.0001	0.0001
Leptosidin	299.056	300.063	0.00437901	0.0001	0.00875237	0.0001	0.0001	0.0001	0.0870926	0.0001	0.0001	0.0001	0.0001	0.0001	0.0107608	0.0001	0.00579514
(E,E,E)-N-("-methylpropyl)hexadeca-2,6,8-trien-10-ynamide	299.225	300.233	0.175072	0.150417	0.0794329	0.144095	0.144221	0.174012	0.0001	0.141241	0.162152	0.172714	0.039216	0.138303	0.160656	0.154123	0.156738
N-acetyl-D-glucosamine-1-phosphate	300.048	301.056	0.0001	0.0458642	0.0174435	0.0001	0.0300441	0.0001	0.0406308	0.0001	0.0001	0.0345817	0.00293007	0.0001	0.0373237	0.00206864	0.0001
N-acetyl-D-glucosamine-6-phosphate	300.048	301.056	0.0001	0.0458642	0.0174435	0.0001	0.0300441	0.0001	0.0406308	0.0001	0.0001	0.0345817	0.00293007	0.0001	0.0373237	0.00206864	0.0001
scopolamine	300.16	301.168	0.112698	0.0838027	0.0973858	0.112239	0.102168	0.164808	0.0001	0.15943	0.171811	0.127666	0.0001	0.0930732	0.151552	0.165051	0.150355
N-acetyl-alpha;-D-galactosamine	300.181	301.189	0.112698	0.0838027	0.0973858	0.112239	0.102168	0.164808	0.0001	0.15943	0.171811	0.127666	0.0001	0.0930732	0.151552	0.165051	0.150355
N-acetyl-D-mannosamine-6-phosphate	300.181	301.189	0.112698	0.0838027	0.0973858	0.112239	0.102168	0.164808	0.0001	0.15943	0.171811	0.127666	0.0001	0.0930732	0.151552	0.165051	0.150355
N-acetyl-glucosamine-1-phosphate	300.181	301.189	0.112698	0.0838027	0.0973858	0.112239	0.102168	0.164808	0.0001	0.15943	0.171811	0.127666	0.0001	0.0930732	0.151552	0.165051	0.150355
sphinganine	300.29	301.298	0.112698	0.0838027	0.0973858	0.112239	0.102168	0.164808	0.0001	0.15943	0.171811	0.127666	0.0001	0.0930732	0.151552	0.165051	0.150355
ellagic acid	300.998	302.006	0.00210387	0.0001	0.00332412	0.0001	0.0001	0.0001	0.0001	0.0001	0.0001	0.0001	0.0001	0.0001	0.0001	0.0001	0.0001
Bracteatin	301.035	302.043	0.00210387	0.0001	0.00332412	0.0001	0.0001	0.0001	0.0001	0.0001	0.0001	0.0001	0.0001	0.0001	0.0001	0.0001	0.0001
morin	301.035	302.043	0.00210387	0.0001	0.00332412	0.0001	0.0001	0.0001	0.0001	0.0001	0.0001	0.0001	0.0001	0.0001	0.0001	0.0001	0.0001
quercetin	301.035	302.043	0.00210387	0.0001	0.00332412	0.0001	0.0001	0.0001	0.0001	0.0001	0.0001	0.0001	0.0001	0.0001	0.0001	0.0001	0.0001
eicosapentaenoic acid	301.217	302.225	0.188183	0.1875	0.132109	0.21987	0.181551	0.181084	0.146516	0.2021	0.200574	0.217638	0.257152	0.165955	0.191406	0.174174	0.167016
ent-kaurenoic acid	301.217	302.225	0.188183	0.1875	0.132109	0.21987	0.181551	0.181084	0.146516	0.2021	0.200574	0.217638	0.257152	0.165955	0.191406	0.174174	0.167016
nordihydroguaiaretate	301.361	302.369	0.0001	0.0001	0.0001	0.0001	0.0001	0.0001	0.0001	0.0001	0.0001	0.0001	0.0001	0.0001	0.0001	0.0001	0.0001
delphinidin	302.043	303.05	0.0001	0.0001	0.00166852	0.0001	0.0001	0.0001	0.0001	0.0001	0.00477338	0.0001	0.0001	0.00388166	0.00476175	0.00318276	0.0038388
Delphinidin	302.043	303.05	0.0001	0.0001	0.00166852	0.0001	0.0001	0.0001	0.0001	0.0001	0.00477338	0.0001	0.0001	0.00388166	0.00476175	0.00318276	0.0038388
cocaine	302.139	303.147	0.110877	0.129045	0.0771446	0.152234	0.129758	0.121039	0.0001	0.148607	0.151138	0.161989	0.0001	0.121587	0.139716	0.127355	0.126867
cis-fenpropimorph	302.479	303.487	0.0001	0.0001	0.0001	0.0001	0.0001	0.0001	0.0001	0.0001	0.0001	0.0001	0.0001	0.0001	0.0001	0.0001	0.0001
dihydroxyquercetin	303.05	304.058	0.0001	0.0001	0.00714809	0.0001	0.0001	0.0001	0.0001	0.0001	0.0001	0.0001	0.0001	0.0001	0.0001	0.0001	0.0001
pentahydroxyflavanone	303.05	304.058	0.0001	0.0001	0.00714809	0.0001	0.0001	0.0001	0.0001	0.0001	0.0001	0.0001	0.0001	0.0001	0.0001	0.0001	0.0001
taxifolin	303.05	304.058	0.0001	0.0001	0.00714809	0.0001	0.0001	0.0001	0.0001	0.0001	0.0001	0.0001	0.0001	0.0001	0.0001	0.0001	0.0001
arachidonic acid	303.232	304.24	0.110501	0.128029	0.0802806	0.134132	0.138935	0.109562	0.084141	0.136829	0.142113	0.163917	0.0001	0.13917	0.151491	0.148248	0.150767
ent-kaurenic acid	303.232	304.24	0.110501	0.128029	0.0802806	0.134132	0.138935	0.109562	0.084141	0.136829	0.142113	0.163917	0.0001	0.13917	0.151491	0.148248	0.150767
arachidonate	303.464	304.472	0.0001	0.0001	0.0001	0.0001	0.0001	0.0001	0.0001	0.0001	0.0001	0.0001	0.0001	0.0001	0.0001	0.0001	0.0001
2',3'-cyclic CMP	304.033	305.041	0.0001	0.0001	0.0242115	0.039777	0.037515	0.0001	0.0172379	0.0001	0.0318522	0.0363228	0.0001	0.0001	0.00679463	0.0001	0.0001
2-3 cyclic CMP	304.033	305.041	0.0001	0.0001	0.0242115	0.039777	0.037515	0.0001	0.0172379	0.0001	0.0318522	0.0363228	0.0001	0.0001	0.00679463	0.0001	0.0001
3',5'-Cyclic CMP	304.033	305.041	0.0001	0.0001	0.0242115	0.039777	0.037515	0.0001	0.0172379	0.0001	0.0318522	0.0363228	0.0001	0.0001	0.00679463	0.0001	0.0001
3',5'-cyclic CMP	304.033	305.041	0.0001	0.0001	0.0242115	0.039777	0.037515	0.0001	0.0172379	0.0001	0.0318522	0.0363228	0.0001	0.0001	0.00679463	0.0001	0.0001
entacapone	304.302	305.31	0.0001	0.0001	0.0001	0.0001	0.0001	0.0001	0.0001	0.0001	0.0001	0.0001	0.0001	0.0001	0.0001	0.0001	0.0001
2',3'-cyclic UMP	305.017	306.025	0.0212451	0.0487636	0.0344766	0.0001	0.0381844	0.0001	0.0416176	0.0001	0.0899909	0.0877489	0.0001	0.0001	0.0001	0.0285725	0.0001
2-3 cyclic UMP	305.017	306.025	0.0212451	0.0487636	0.0344766	0.0001	0.0381844	0.0001	0.0416176	0.0001	0.0899909	0.0877489	0.0001	0.0001	0.0001	0.0285725	0.0001
dCMP	306.049	307.057	0.0001	0.0001	0.0143536	0.0001	0.0001	0.0001	0.0252076	0.0001	0.0001	0.0001	0.0001	0.0001	0.0001	0.00270274	0.0001
glutathione	306.076	307.084	0.0001	0.0001	0.0143536	0.0001	0.0001	0.0001	0.0252076	0.0001	0.0001	0.0001	0.0001	0.0001	0.0001	0.00270274	0.0001
S-succinyl-dihydrolipoamide	306.414	307.422	0.0001	0.0001	0.0015752	0.0001	0.0001	0.0001	0.0001	0.0001	0.0001	0.0001	0.0001	0.0001	0.0001	0.0001	0.0001
(R)-5-diphosphomevalonate	306.998	308.006	0.0001	0.0001	0.0260473	0.00203496	0.0001	0.0001	0.0001	0.0001	0.0001	0.0001	0.0001	0.0001	0.0001	0.0001	0.0001
dUMP	307.033	308.041	0.0001	0.0001	0.0260473	0.00203496	0.0001	0.0001	0.0001	0.0001	0.0001	0.0001	0.0001	0.0001	0.0001	0.0001	0.0001
mevalonate-5-PP	307.11	308.118	0.0931486	0.0905847	0.0435442	0.0975146	0.092455	0.081096	0.0001	0.0001	0.0870597	0.0875685	0.115266	0.0001	0.0819717	0.0765109	0.0694373
14-Dihydroxycornestin	307.118	308.126	0.0931486	0.0905847	0.0435442	0.0975146	0.092455	0.081096	0.0001	0.0001	0.0870597	0.0875685	0.115266	0.0001	0.0819717	0.0765109	0.0694373
porphyrin-ring	307.334	308.342	0.000805043	0.00233672	0.00320628	0.0001	0.00109416	0.0001	0.0001	0.0001	0.0001	0.0001	0.0001	0.0001	0.0001	0.0001	0.0001
N-acetylneuraminic acid	308.098	309.106	0.0001	0.0001	1.42468	0.0001	0.0001	0.0001	0.615716	0.0001	0.0001	0.0001	0.0001	0.0001	0.0001	0.0001	0.0001
N-acetylneuraminate	308.264	309.272	0.0001	0.0001	0.0001	0.0001	1.73814	0.0001	0.0001	0.0001	0.0001	0.465735	0.238494	0.121501	0.191866	0.1959	0.172998
ribulose-1,5-bisphosphate	308.978	309.985	0.00245489	0.0001	0.00300292	0.0001	0.0001	0.0001	0.0001	0.0001	0.0001	0.0001	0.0001	0.122311	0.00253957	0.0001	0.00326583
ribose-1,5-bisphosphate	309.083	310.091	0.00245489	0.0001	0.00300292	0.0001	0.0001	0.0001	0.0001	0.0001	0.0001	0.0001	0.0001	0.122311	0.00253957	0.0001	0.00326583
Coniferin	309.134	310.142	0.265813	0.309759	0.321195	0.280788	0.346435	0.147823	0.0001	0.0001	0.167194	0.160391	0.176044	0.0001	0.123571	0.129516	0.153446
sinapoylcholine	309.158	310.165	0.265813	0.309759	0.321195	0.280788	0.346435	0.147823	0.0001	0.0001	0.167194	0.160391	0.176044	0.0001	0.123571	0.129516	0.153446
cupreine	309.16	310.168	0.265813	0.309759	0.321195	0.280788	0.346435	0.147823	0.0001	0.0001	0.167194	0.160391	0.176044	0.0001	0.123571	0.129516	0.153446
Dhurrin	310.093	311.101	0.0001	0.0001	0.00157672	0.0001	0.0001	0.0001	0.0001	0.0001	0.0001	0.0001	0.0186544	0.0001	0.0141972	0.00927922	0.0103663
zierin	310.093	311.101	0.0001	0.0001	0.00157672	0.0001	0.0001	0.0001	0.0001	0.0001	0.0001	0.0001	0.0186544	0.0001	0.0141972	0.00927922	0.0103663
Alfatoxin B1	311.056	312.063	0.0001	0.0001	0.0109304	0.00387771	0.0001	0.0028508	0.00366588	0.0037295	0.0001	0.00195352	0.0001	0.0064294	0.0001	0.0001	0.0001
Primeverose	311.098	312.106	0.0001	0.0001	0.0109304	0.00387771	0.0001	0.0028508	0.00366588	0.0037295	0.0001	0.00195352	0.0001	0.0064294	0.0001	0.0001	0.0001
vicianose	311.098	312.106	0.0001	0.0001	0.0109304	0.00387771	0.0001	0.0028508	0.00366588	0.0037295	0.0001	0.00195352	0.0001	0.0064294	0.0001	0.0001	0.0001
arachidic acid	311.295	312.303	0.186255	0.121155	0.0830779	0.118494	0.129232	0.132603	0.103585	0.0001	0.00382329	0.108931	0.24118	0.0894757	0.121545	0.0001	0.14283
icosanoic acid	311.295	312.303	0.186255	0.121155	0.0830779	0.118494	0.129232	0.132603	0.103585	0.0001	0.00382329	0.108931	0.24118	0.0894757	0.121545	0.0001	0.14283
3',5'-Cyclic dAMP	312.05	313.058	0.0001	0.0001	0.0179434	0.0001	0.0001	0.0001	0.0001	0.0001	0.0001	0.0001	0.0001	0.0001	0.0001	0.00187981	0.0001
2-(formamido)-N1-(5'-phosphoribosyl)acetamidine	312.06	313.067	0.0001	0.0001	0.0179434	0.0001	0.0001	0.0001	0.0001	0.0001	0.0001	0.0001	0.0001	0.0001	0.0001	0.00187981	0.0001
5-phosphoribosyl-N-formylglycineamidine	312.195	313.203	0.110261	0.0958701	0.0528172	0.126185	0.117223	0.147545	0.133312	0.176623	0.194722	0.186903	0.250415	0.163605	0.176937	0.173484	0.172823
5'-phosphoribosyl-N-formylglycinamide	313.044	314.052	0.0001	0.174057	0.0515248	0.105674	0.0756395	0.0001	0.219719	0.0001	0.00371587	0.0001	0.0001	0.0967135	0.0001	0.0001	0.0001
geranyl diphosphate	313.061	314.068	0.0001	0.174057	0.0515248	0.105674	0.0756395	0.0001	0.219719	0.0001	0.00371587	0.0001	0.0001	0.0967135	0.0001	0.0001	0.0001
dihydropteroate	313.105	314.113	0.13775	0.0001	0.048729	0.0001	0.0779949	0.130677	0.0001	0.0001	0.124365	0.12226	0.0001	0.0001	0.115816	0.113091	0.117925
Heliettin	313.144	314.152	0.13775	0.0001	0.048729	0.0001	0.0779949	0.130677	0.0001	0.0001	0.124365	0.12226	0.0001	0.0001	0.115816	0.113091	0.117925
5'-phosphoribosyl-N-formylglycineamide	313.18	314.188	0.13775	0.0001	0.048729	0.0001	0.0779949	0.130677	0.0001	0.0001	0.124365	0.12226	0.0001	0.0001	0.115816	0.113091	0.117925
geranyl-diphosphate	313.203	314.211	0.13775	0.0001	0.048729	0.0001	0.0779949	0.130677	0.0001	0.0001	0.124365	0.12226	0.0001	0.0001	0.115816	0.113091	0.117925
7,8-dihydropteroate	313.295	314.303	0.13775	0.0001	0.048729	0.0001	0.0779949	0.130677	0.0001	0.0001	0.124365	0.12226	0.0001	0.0001	0.115816	0.113091	0.117925
isohamnetin	315.05	316.058	0.0001	0.0120061	0.0121542	0.0001	0.0001	0.0081535	0.0001	0.0141849	0.00662943	0.0001	0.0001	0.0001	0.00785693	0.00797352	0.01125
isorhamnetin	315.05	316.058	0.0001	0.0120061	0.0121542	0.0001	0.0001	0.0081535	0.0001	0.0141849	0.00662943	0.0001	0.0001	0.0001	0.00785693	0.00797352	0.01125
tamarixetin	315.05	316.058	0.0001	0.0120061	0.0121542	0.0001	0.0001	0.0081535	0.0001	0.0141849	0.00662943	0.0001	0.0001	0.0001	0.00785693	0.00797352	0.01125
GA9	315.16	316.167	0.151911	0.157286	0.0925964	0.16693	0.145911	0.155175	0.0001	0.165753	0.164642	0.175214	0.226196	0.157223	0.151378	0.144663	0.147127
GA12-aldehyde	315.196	316.204	0.151911	0.157286	0.0925964	0.16693	0.145911	0.155175	0.0001	0.165753	0.164642	0.175214	0.226196	0.157223	0.151378	0.144663	0.147127
9,10-Dihydroxystearic acid	315.254	316.261	0.151911	0.157286	0.0925964	0.16693	0.145911	0.155175	0.0001	0.165753	0.164642	0.175214	0.226196	0.157223	0.151378	0.144663	0.147127
pregnenolone	315.475	316.483	0.0001	0.0001	0.000153852	0.0001	0.0001	0.0001	0.0001	0.0001	0.0001	0.0001	0.0001	0.0001	0.0001	0.0001	0.0001
petunidin	316.058	317.066	0.0001	0.0001	0.00453669	0.0001	0.0001	0.0001	0.0001	0.0001	0.0001	0.00539843	0.0001	0.0001	0.00617641	0.0001	0.0001
4-hydroxysphinganine	316.503	317.511	0.00797995	0.00680587	0.00419459	0.00954219	0.00958721	0.00854582	0.0001	0.00536553	0.0001	0.00828973	0.0001	0.0001	0.00818621	0.00718968	0.00468452
Kaempferol	317.03	318.038	0.00811087	0.0001	0.00701809	0.0001	0.0001	0.0001	0.00956553	0.0001	0.0001	0.00404389	0.0001	0.0001	0.010369	0.00741759	0.0108816
myricetin	317.03	318.038	0.00811087	0.0001	0.00701809	0.0001	0.0001	0.0001	0.00956553	0.0001	0.0001	0.00404389	0.0001	0.0001	0.010369	0.00741759	0.0108816
Myricetin	317.03	318.038	0.00811087	0.0001	0.00701809	0.0001	0.0001	0.0001	0.00956553	0.0001	0.0001	0.00404389	0.0001	0.0001	0.010369	0.00741759	0.0108816
ent-7-alpha-hydroxykaurenic acid	317.212	318.219	0.171297	0.0001	0.0873698	0.163124	0.133889	0.15913	0.114616	0.166242	0.153368	0.173808	0.203306	0.134432	0.141405	0.132078	0.129617
ent-7-alpha-hydroxykaurenoic acid	317.212	318.219	0.171297	0.0001	0.0873698	0.163124	0.133889	0.15913	0.114616	0.166242	0.153368	0.173808	0.203306	0.134432	0.141405	0.132078	0.129617
leukotriene A4	317.212	318.219	0.171297	0.0001	0.0873698	0.163124	0.133889	0.15913	0.114616	0.166242	0.153368	0.173808	0.203306	0.134432	0.141405	0.132078	0.129617
leukotriene-A4	317.447	318.455	0.0001	0.0001	0.0001	0.0001	0.0001	0.0001	0.0001	0.0001	0.0001	0.0001	0.0001	0.0001	0.0001	0.0001	0.0001
Triacontan-1-ol	317.472	318.48	0.0001	0.0001	0.0001	0.0001	0.0001	0.0001	0.0001	0.0001	0.0001	0.0001	0.0001	0.0001	0.0001	0.0001	0.0001
dihydromyricetin	319.045	320.053	0.0001	0.0001	0.00110804	0.0001	0.0001	0.0001	0.0001	0.0001	0.0001	0.0001	0.0001	0.0001	0.0001	0.0001	0.0001
dihydroxymyricetin	319.045	320.053	0.0001	0.0001	0.00110804	0.0001	0.0001	0.0001	0.0001	0.0001	0.0001	0.0001	0.0001	0.0001	0.0001	0.0001	0.0001
4-coumaroylshikimate	319.082	320.09	0.0001	0.0001	0.00110804	0.0001	0.0001	0.0001	0.0001	0.0001	0.0001	0.0001	0.0001	0.0001	0.0001	0.0001	0.0001
2-amino-4-oxo-4-alpha;-hydroxy-6-(erythro-1',2',3'-trihydroxypropyl)-5,6,	320.238	321.246	0.0675124	0.0705393	0.0396842	0.0803712	0.073383	0.0627898	0.0001	0.0710861	0.0758563	0.081396	0.0992268	0.0001	0.0736081	0.0677894	0.0688353
dTMP	321.049	322.057	0.0001	0.0001	0.0169646	0.0001	0.0001	0.0001	0.0001	0.0001	0.0001	0.0001	0.0001	0.0001	0.0001	0.0001	0.0001
5-enolpyruvate-shikimate-3-phosphate	322.009	323.017	0.0322904	0.0640823	0.0567894	0.0486625	0.0647316	0.0421636	0.040866	0.0547152	0.0565342	0.0441814	0.0001	0.0599436	0.0541682	0.0596717	0.0656743
CMP	322.191	323.199	0.0448736	0.0390954	0.0149044	0.0591102	0.0505316	0.0410919	0.0001	0.0001	0.0535563	0.0669158	0.0001	0.0001	0.0478294	0.0001	0.0418369
linoleoyl	322.51	323.518	0.00702412	0.011069	0.00502324	0.0139136	0.0149298	0.00801069	0.0001	0.0001	0.0104487	0.0104589	0.0103274	0.00471076	0.00963814	0.010836	0.00798632
5-enolpyruvyl-shikimate-3-phosphate	323.017	324.025	0.0408678	0.0891121	0.0445611	0.0727216	0.0734937	0.0526842	0.0773698	0.0875472	0.0786551	0.0806027	0.0975159	0.0916197	0.0769168	0.0721446	0.072717
5-O-(1-Carboxyvinyl)-3-phosphoshikimate	323.017	324.025	0.0408678	0.0891121	0.0445611	0.0727216	0.0734937	0.0526842	0.0773698	0.0875472	0.0786551	0.0806027	0.0975159	0.0916197	0.0769168	0.0721446	0.072717
UMP	323.028	324.036	0.0408678	0.0891121	0.0445611	0.0727216	0.0734937	0.0526842	0.0773698	0.0875472	0.0786551	0.0806027	0.0975159	0.0916197	0.0769168	0.0721446	0.072717
Isobavachalcone	323.128	324.136	0.0725144	0.0488359	0.0373464	0.0561917	0.054609	0.0575304	0.0340121	0.0410091	0.0494035	0.0492758	0.0894361	0.0001	0.0478088	0.0482268	0.0001
pseudouridine	323.175	324.183	0.0725144	0.0488359	0.0373464	0.0561917	0.054609	0.0575304	0.0340121	0.0410091	0.0494035	0.0492758	0.0894361	0.0001	0.0478088	0.0482268	0.0001
quinidine	323.176	324.184	0.0725144	0.0488359	0.0373464	0.0561917	0.054609	0.0575304	0.0340121	0.0410091	0.0494035	0.0492758	0.0894361	0.0001	0.0478088	0.0482268	0.0001
quinine	323.176	324.184	0.0725144	0.0488359	0.0373464	0.0561917	0.054609	0.0575304	0.0340121	0.0410091	0.0494035	0.0492758	0.0894361	0.0001	0.0478088	0.0482268	0.0001
N-glycoloyl-neuraminate	324.264	325.272	0.0982962	0.105487	0.0542046	0.124559	0.109373	0.0983039	0.0001	0.0989757	0.111458	0.124009	0.138453	0.0612436	0.106254	0.101723	0.0905559
neohesperidose	325.113	326.121	0.232026	0.0001	0.0886432	0.125316	0.122744	0.169835	0.105892	0.0899326	0.118936	0.112784	0.0001	0.0558289	0.10449	0.138877	0.113915
Robinobiose	325.113	326.121	0.232026	0.0001	0.0886432	0.125316	0.122744	0.169835	0.105892	0.0899326	0.118936	0.112784	0.0001	0.0558289	0.10449	0.138877	0.113915
6,7-dimethyl-8-(1-D-ribityl)lumazine	325.115	326.123	0.232026	0.0001	0.0886432	0.125316	0.122744	0.169835	0.105892	0.0899326	0.118936	0.112784	0.0001	0.0558289	0.10449	0.138877	0.113915
ajmaline	325.192	326.199	0.232026	0.0001	0.0886432	0.125316	0.122744	0.169835	0.105892	0.0899326	0.118936	0.112784	0.0001	0.0558289	0.10449	0.138877	0.113915
Decursin	327.123	328.131	0.0001	0.131469	0.0943449	0.150873	0.147825	0.0001	0.0001	0.142156	0.167721	0.166504	0.22014	0.126605	0.161532	0.157859	0.151667
Libanorin	327.123	328.131	0.0001	0.131469	0.0943449	0.150873	0.147825	0.0001	0.0001	0.142156	0.167721	0.166504	0.22014	0.126605	0.161532	0.157859	0.151667
docosahexaenoic acid	327.232	328.24	0.0001	0.131469	0.0943449	0.150873	0.147825	0.0001	0.0001	0.142156	0.167721	0.166504	0.22014	0.126605	0.161532	0.157859	0.151667
2',3'-cyclic AMP	328.045	329.053	0.0001	0.0001	0.0001	0.0001	0.0001	0.0001	0.0001	0.0001	0.0001	0.0001	0.0001	0.00453326	0.0001	0.00448724	0.00536453
2-3 cyclic AMP	328.045	329.053	0.0001	0.0001	0.0001	0.0001	0.0001	0.0001	0.0001	0.0001	0.0001	0.0001	0.0001	0.00453326	0.0001	0.00448724	0.00536453
3',5'-Cyclic AMP	328.045	329.053	0.0001	0.0001	0.0001	0.0001	0.0001	0.0001	0.0001	0.0001	0.0001	0.0001	0.0001	0.00453326	0.0001	0.00448724	0.00536453
3',5'-cyclic dGMP	328.045	329.053	0.0001	0.0001	0.0001	0.0001	0.0001	0.0001	0.0001	0.0001	0.0001	0.0001	0.0001	0.00453326	0.0001	0.00448724	0.00536453
3-5 cyclic dAMP	328.045	329.053	0.0001	0.0001	0.0001	0.0001	0.0001	0.0001	0.0001	0.0001	0.0001	0.0001	0.0001	0.00453326	0.0001	0.00448724	0.00536453
cyclic-AMP	328.2	329.208	0.0001	0.0001	0.102289	0.0001	0.168317	0.251476	0.221434	0.302934	0.299389	0.317003	0.356377	0.260859	0.266328	0.257994	0.251021
3',5'-Cyclic IMP	329.029	330.037	0.0001	0.023176	0.018793	0.0280377	0.0001	0.0021288	0.033472	0.0330205	0.0001	0.0278805	0.0001	0.0001	0.0001	0.0001	0.0001
dAMP	330.06	331.068	0.0132407	0.0001	0.0106286	0.0001	0.0001	0.0100826	0.0001	0.00999009	0.00855193	0.0001	0.0001	0.0001	0.0001	0.0001	0.0001
malvidin	330.074	331.082	0.0132407	0.0001	0.0106286	0.0001	0.0001	0.0100826	0.0001	0.00999009	0.00855193	0.0001	0.0001	0.0001	0.0001	0.0001	0.0001
GA20	331.155	332.162	0.0001	0.112008	0.0779452	0.132804	0.121143	0.0993425	0.0623745	0.118436	0.0001	0.133301	0.172022	0.102272	0.113484	0.106323	0.115511
GA4	331.155	332.162	0.0001	0.112008	0.0779452	0.132804	0.121143	0.0993425	0.0623745	0.118436	0.0001	0.133301	0.172022	0.102272	0.113484	0.106323	0.115511
GA12	331.191	332.199	0.0001	0.112008	0.0779452	0.132804	0.121143	0.0993425	0.0623745	0.118436	0.0001	0.133301	0.172022	0.102272	0.113484	0.106323	0.115511
2-(alpha-D-galactosyl)-sn-glycerol 3-phosphate	333.059	334.066	0.0150102	0.0517367	0.0001	0.00160876	0.0001	0.000587926	0.0444587	0.0001	0.00251394	0.00149595	0.0001	0.0489866	0.0054919	0.00517245	0.0191759
Byakangelicin	333.097	334.105	0.0150102	0.0517367	0.0001	0.00160876	0.0001	0.000587926	0.0444587	0.0001	0.00251394	0.00149595	0.0001	0.0489866	0.0054919	0.00517245	0.0191759
strychnine	333.16	334.168	0.0886468	0.0521453	0.0593474	0.0746035	0.0788722	0.0877539	0.0001	0.0001	0.0897072	0.0779027	0.132491	0.0434376	0.0779126	0.0810951	0.0602523
prostaglandin A	333.207	334.214	0.0886468	0.0521453	0.0593474	0.0746035	0.0788722	0.0877539	0.0001	0.0001	0.0897072	0.0779027	0.132491	0.0434376	0.0779126	0.0810951	0.0602523
prostaglandin B	333.207	334.214	0.0886468	0.0521453	0.0593474	0.0746035	0.0788722	0.0877539	0.0001	0.0001	0.0897072	0.0779027	0.132491	0.0434376	0.0779126	0.0810951	0.0602523
prostaglandin C	333.207	334.214	0.0886468	0.0521453	0.0593474	0.0746035	0.0788722	0.0877539	0.0001	0.0001	0.0897072	0.0779027	0.132491	0.0434376	0.0779126	0.0810951	0.0602523
prostaglandin J	333.207	334.214	0.0886468	0.0521453	0.0593474	0.0746035	0.0788722	0.0877539	0.0001	0.0001	0.0897072	0.0779027	0.132491	0.0434376	0.0779126	0.0810951	0.0602523
prostaglandin J2	333.207	334.214	0.0886468	0.0521453	0.0593474	0.0746035	0.0788722	0.0877539	0.0001	0.0001	0.0897072	0.0779027	0.132491	0.0434376	0.0779126	0.0810951	0.0602523
emopamil	333.495	334.503	0.0001	0.0001	0.0001	0.0001	0.0001	0.0001	0.0001	0.0001	0.0001	0.0001	0.0001	0.0001	0.0001	0.0001	0.0001
dihydroneopterin phosphate	334.055	335.063	0.0001	0.0001	0.00337924	0.0001	0.0001	0.0001	0.00261379	0.0001	0.0001	0.0001	0.0001	0.0001	0.0001	0.0001	0.0001
S-formylglutathione	334.071	335.079	0.0001	0.0001	0.00337924	0.0001	0.0001	0.0001	0.00261379	0.0001	0.0001	0.0001	0.0001	0.0001	0.0001	0.0001	0.0001
Lepidimoide	334.077	335.085	0.0001	0.0001	0.00337924	0.0001	0.0001	0.0001	0.00261379	0.0001	0.0001	0.0001	0.0001	0.0001	0.0001	0.0001	0.0001
Anacyclin	334.165	335.173	0.0848468	0.0883641	0.0630309	0.104577	0.0959723	0.0858442	0.0570225	0.0971071	0.0950686	0.110496	0.113683	0.0595326	0.0885084	0.0883283	0.0789997
platyphylline	334.165	335.173	0.0848468	0.0883641	0.0630309	0.104577	0.0959723	0.0858442	0.0570225	0.0971071	0.0950686	0.110496	0.113683	0.0595326	0.0885084	0.0883283	0.0789997
N4-(beta;-N-acetyl-D-glucosaminyl)-L-asparagine	334.305	335.313	0.0001	0.0001	8.67426e-05	0.0001	0.0001	0.0001	0.0001	0.0001	0.0001	0.0001	0.0001	0.0001	0.0001	0.0001	0.0001
nicotinate-D-ribonucleotide	335.041	336.048	0.018334	0.0001	0.014495	0.0001	0.0001	0.0001	0.0001	0.0001	0.0001	0.0001	0.0001	0.0001	0.0001	0.0001	0.0001
Dicoumarol	335.056	336.063	0.018334	0.0001	0.014495	0.0001	0.0001	0.0001	0.0001	0.0001	0.0001	0.0001	0.0001	0.0001	0.0001	0.0001	0.0001
caffeoylshikimate	335.077	336.085	0.018334	0.0001	0.014495	0.0001	0.0001	0.0001	0.0001	0.0001	0.0001	0.0001	0.0001	0.0001	0.0001	0.0001	0.0001
berberine	335.116	336.124	0.0703648	0.0001	0.035978	0.083515	0.0778525	0.0676184	0.0327123	0.0746399	0.0767568	0.0787975	0.0001	0.0001	0.0726738	0.0685225	0.0001
5-HPETE	335.222	336.23	0.0703648	0.0001	0.035978	0.083515	0.0778525	0.0676184	0.0327123	0.0746399	0.0767568	0.0787975	0.0001	0.0001	0.0726738	0.0685225	0.0001
leukotriene B4	335.222	336.23	0.0703648	0.0001	0.035978	0.083515	0.0778525	0.0676184	0.0327123	0.0746399	0.0767568	0.0787975	0.0001	0.0001	0.0726738	0.0685225	0.0001
prostaglandin A1	335.222	336.23	0.0703648	0.0001	0.035978	0.083515	0.0778525	0.0676184	0.0327123	0.0746399	0.0767568	0.0787975	0.0001	0.0001	0.0726738	0.0685225	0.0001
prostaglandin B1	335.222	336.23	0.0703648	0.0001	0.035978	0.083515	0.0778525	0.0676184	0.0327123	0.0746399	0.0767568	0.0787975	0.0001	0.0001	0.0726738	0.0685225	0.0001
prostaglandin C1	335.222	336.23	0.0703648	0.0001	0.035978	0.083515	0.0778525	0.0676184	0.0327123	0.0746399	0.0767568	0.0787975	0.0001	0.0001	0.0726738	0.0685225	0.0001
(5Z,8Z,10E,14Z)-(12S)-12-hydroperoxyicosa-5,8,10,14-tetraenoate	335.462	336.47	0.0001	0.0001	0.0001	0.0001	0.0001	0.0001	0.0001	0.0001	0.0001	0.0001	0.0001	0.0001	0.0001	0.0001	0.0001
(5Z,8Z,11Z,13E)-(15S)-15-hydroperoxyicosa-5,8,11,13-tetraenoate	335.462	336.47	0.0001	0.0001	0.0001	0.0001	0.0001	0.0001	0.0001	0.0001	0.0001	0.0001	0.0001	0.0001	0.0001	0.0001	0.0001
(6E,8Z,11Z,14Z)-(5s)-5-hydroperoxycosa-6,8,11,14-tetraenoate	335.462	336.47	0.0001	0.0001	0.0001	0.0001	0.0001	0.0001	0.0001	0.0001	0.0001	0.0001	0.0001	0.0001	0.0001	0.0001	0.0001
(6z,8e,10e,14z)-(5s,12r)-5,12-dihydroxyicosa-6,8,10,14-tetraenoate	335.462	336.47	0.0001	0.0001	0.0001	0.0001	0.0001	0.0001	0.0001	0.0001	0.0001	0.0001	0.0001	0.0001	0.0001	0.0001	0.0001
platphylline	336.181	337.189	0.0545541	0.0727957	0.0405204	0.0869259	0.0813491	0.062538	0.0001	0.0001	0.0822968	0.090964	0.0001	0.0524353	0.0784669	0.0775248	0.07223
S-hydroxymethylglutathione	336.339	337.347	0.0001	0.0001	0.0001	0.0001	0.0001	0.0001	0.0001	0.0001	0.0001	0.0001	0.0001	0.0001	0.0001	0.0001	0.0001
1-(5'-phosphoribosyl)-5-amino-4-imidazolecarboxamide	337.055	338.063	0.0001	0.0001	0.0109797	0.0001	0.0001	0.0001	0.0001	0.0001	0.0001	0.0001	0.0001	0.0001	0.102806	0.0001	0.0001
4-coumaroylquinate	337.092	338.1	0.0001	0.0001	0.0109797	0.0001	0.0001	0.0001	0.0001	0.0001	0.0001	0.0001	0.0001	0.0001	0.102806	0.0001	0.0001
Pinolidoxin	337.165	338.173	0.0816502	0.0001	0.0430292	0.0791702	0.0001	0.0752145	0.0001	0.0806057	0.0974239	0.0996165	0.0001	0.0001	0.0001	0.0964429	0.0001
N5-carboxyaminoimidazole	337.182	338.19	0.0816502	0.0001	0.0430292	0.0791702	0.0001	0.0752145	0.0001	0.0806057	0.0974239	0.0996165	0.0001	0.0001	0.0001	0.0964429	0.0001
aminoimidazole	337.205	338.213	0.0816502	0.0001	0.0430292	0.0791702	0.0001	0.0752145	0.0001	0.0806057	0.0974239	0.0996165	0.0001	0.0001	0.0001	0.0964429	0.0001
Erucic acid	337.311	338.318	0.0001	0.0001	0.0001	0.0001	0.0001	0.0001	0.0001	0.0001	0.0001	0.0001	0.0001	0.0001	0.0001	0.0001	0.0001
1-(5-phospho-D-ribosyl)-5-amino-4-imidazolecarboxylate	338.039	339.047	0.0001	0.0001	0.00997045	0.0001	0.0001	0.0001	0.0001	0.0001	0.0001	0.00141904	0.0001	0.0001	0.0001	0.0001	0.0001
papaverine	338.139	339.147	0.0818318	0.0943676	0.0507646	0.0996422	0.0947976	0.088926	0.0001	0.0928541	0.107889	0.109728	0.0001	0.0793832	0.100994	0.0933944	0.0876289
4-carboxyaminoimidazole	338.19	339.198	0.0818318	0.0943676	0.0507646	0.0996422	0.0947976	0.088926	0.0001	0.0928541	0.107889	0.109728	0.0001	0.0793832	0.100994	0.0933944	0.0876289
nicotine-Glucuronide	338.359	339.367	0.0001	0.0001	0.0001	0.0001	0.0001	0.0001	0.0001	0.0001	0.0001	0.0001	0.0001	0.0001	0.0001	0.0001	0.0001
beta-D-fructose-1,6-bisphosphate	338.988	339.996	0.0001	0.0001	0.0271662	0.0001	0.0001	0.0028289	0.0628456	0.0001	0.0001	0.0001	0.0001	0.0001	0.0001	0.0001	0.0001
fructose-2,6-bisphosphate	338.988	339.996	0.0001	0.0001	0.0271662	0.0001	0.0001	0.0028289	0.0628456	0.0001	0.0001	0.0001	0.0001	0.0001	0.0001	0.0001	0.0001
glucose-1,6-bisphosphate	338.988	339.996	0.0001	0.0001	0.0271662	0.0001	0.0001	0.0028289	0.0628456	0.0001	0.0001	0.0001	0.0001	0.0001	0.0001	0.0001	0.0001
glucose-1,6-phosphateandisomers	338.988	339.996	0.0001	0.0001	0.0271662	0.0001	0.0001	0.0028289	0.0628456	0.0001	0.0001	0.0001	0.0001	0.0001	0.0001	0.0001	0.0001
tagatose-1,6-bisphosphate	338.988	339.996	0.0001	0.0001	0.0271662	0.0001	0.0001	0.0028289	0.0628456	0.0001	0.0001	0.0001	0.0001	0.0001	0.0001	0.0001	0.0001
fructose-1,6-bisphosphate	338.988	339.996	0.0001	0.0001	0.0271662	0.0001	0.0001	0.0028289	0.0628456	0.0001	0.0001	0.0001	0.0001	0.0001	0.0001	0.0001	0.0001
Cichoriin	339.072	340.079	0.0001	0.0001	0.0271662	0.0001	0.0001	0.0028289	0.0628456	0.0001	0.0001	0.0001	0.0001	0.0001	0.0001	0.0001	0.0001
sinapoyl malate	339.072	340.079	0.0001	0.0001	0.0271662	0.0001	0.0001	0.0028289	0.0628456	0.0001	0.0001	0.0001	0.0001	0.0001	0.0001	0.0001	0.0001
beta;-D-fructose	339.109	340.117	0.0001	0.0598076	0.0412997	0.0950253	0.0765529	0.0827558	0.033212	0.068038	0.0984352	0.0963586	0.158614	0.0533024	0.0975184	0.088749	0.109811
3'-ketolactose	339.275	340.283	0.0001	0.0598076	0.0412997	0.0950253	0.0765529	0.0827558	0.033212	0.068038	0.0984352	0.0963586	0.158614	0.0533024	0.0975184	0.088749	0.109811
behenic acid	339.326	340.334	0.0001	0.0001	0.0001	0.0001	0.0001	0.0001	0.0001	0.0001	0.0001	0.0001	0.0001	0.0001	0.0001	0.0001	0.0001
3-hydroxyquinine	339.413	340.421	0.0001	0.0001	0.0001	0.0001	0.0001	0.0001	0.0001	0.0001	0.0001	0.0001	0.0001	0.0001	0.0001	0.0001	0.0001
1-naphthalenesulfonamide,	339.859	340.867	0.0001	0.0001	0.0001	0.0001	0.0001	0.0001	0.0001	0.0001	0.0001	0.0001	0.0001	0.0001	0.0001	0.0001	0.0001
6-(alpha;-D-glucosaminyl)-1D-myo-inositol	340.306	341.314	0.0001	0.0001	0.0001	0.0001	0.0001	0.0001	0.0001	0.0001	0.0001	0.0001	0.0001	0.0001	0.0001	0.0001	0.0001
1-alpha-D-Galactosyl-myo-inositol	341.108	342.116	0.281113	0.276462	0.16537	0.287062	0.250744	0.26592	0.202109	0.252149	0.250136	0.273558	0.330464	0.0001	0.229053	0.212784	0.207619
1-alpha-D-galactosyl-myo-inositol	341.108	342.116	0.281113	0.276462	0.16537	0.287062	0.250744	0.26592	0.202109	0.252149	0.250136	0.273558	0.330464	0.0001	0.229053	0.212784	0.207619
alpha,alpha-Trehalose	341.108	342.116	0.281113	0.276462	0.16537	0.287062	0.250744	0.26592	0.202109	0.252149	0.250136	0.273558	0.330464	0.0001	0.229053	0.212784	0.207619
alpha-D-glucopyranose	341.108	342.116	0.281113	0.276462	0.16537	0.287062	0.250744	0.26592	0.202109	0.252149	0.250136	0.273558	0.330464	0.0001	0.229053	0.212784	0.207619
cellobiose	341.108	342.116	0.281113	0.276462	0.16537	0.287062	0.250744	0.26592	0.202109	0.252149	0.250136	0.273558	0.330464	0.0001	0.229053	0.212784	0.207619
epimelibiose	341.108	342.116	0.281113	0.276462	0.16537	0.287062	0.250744	0.26592	0.202109	0.252149	0.250136	0.273558	0.330464	0.0001	0.229053	0.212784	0.207619
Galactinol	341.108	342.116	0.281113	0.276462	0.16537	0.287062	0.250744	0.26592	0.202109	0.252149	0.250136	0.273558	0.330464	0.0001	0.229053	0.212784	0.207619
Gentiobiose	341.108	342.116	0.281113	0.276462	0.16537	0.287062	0.250744	0.26592	0.202109	0.252149	0.250136	0.273558	0.330464	0.0001	0.229053	0.212784	0.207619
isomaltose	341.108	342.116	0.281113	0.276462	0.16537	0.287062	0.250744	0.26592	0.202109	0.252149	0.250136	0.273558	0.330464	0.0001	0.229053	0.212784	0.207619
lactulose	341.108	342.116	0.281113	0.276462	0.16537	0.287062	0.250744	0.26592	0.202109	0.252149	0.250136	0.273558	0.330464	0.0001	0.229053	0.212784	0.207619
laminaribiose	341.108	342.116	0.281113	0.276462	0.16537	0.287062	0.250744	0.26592	0.202109	0.252149	0.250136	0.273558	0.330464	0.0001	0.229053	0.212784	0.207619
Melebiose	341.108	342.116	0.281113	0.276462	0.16537	0.287062	0.250744	0.26592	0.202109	0.252149	0.250136	0.273558	0.330464	0.0001	0.229053	0.212784	0.207619
nigerose	341.108	342.116	0.281113	0.276462	0.16537	0.287062	0.250744	0.26592	0.202109	0.252149	0.250136	0.273558	0.330464	0.0001	0.229053	0.212784	0.207619
Rutinose	341.108	342.116	0.281113	0.276462	0.16537	0.287062	0.250744	0.26592	0.202109	0.252149	0.250136	0.273558	0.330464	0.0001	0.229053	0.212784	0.207619
sophorose	341.108	342.116	0.281113	0.276462	0.16537	0.287062	0.250744	0.26592	0.202109	0.252149	0.250136	0.273558	0.330464	0.0001	0.229053	0.212784	0.207619
lactose	341.108	342.116	0.281113	0.276462	0.16537	0.287062	0.250744	0.26592	0.202109	0.252149	0.250136	0.273558	0.330464	0.0001	0.229053	0.212784	0.207619
maltose	341.108	342.116	0.281113	0.276462	0.16537	0.287062	0.250744	0.26592	0.202109	0.252149	0.250136	0.273558	0.330464	0.0001	0.229053	0.212784	0.207619
melibiose	341.108	342.116	0.281113	0.276462	0.16537	0.287062	0.250744	0.26592	0.202109	0.252149	0.250136	0.273558	0.330464	0.0001	0.229053	0.212784	0.207619
sucrose	341.108	342.116	0.281113	0.276462	0.16537	0.287062	0.250744	0.26592	0.202109	0.252149	0.250136	0.273558	0.330464	0.0001	0.229053	0.212784	0.207619
trehalose	341.108	342.116	0.281113	0.276462	0.16537	0.287062	0.250744	0.26592	0.202109	0.252149	0.250136	0.273558	0.330464	0.0001	0.229053	0.212784	0.207619
Clusianose	343.124	344.132	0.124292	0.0001	0.0764414	0.0001	0.136398	0.127519	0.085079	0.122936	0.144074	0.154511	0.192627	0.107012	0.131672	0.125454	0.0001
maltitol	343.124	344.132	0.124292	0.0001	0.0764414	0.0001	0.136398	0.127519	0.085079	0.122936	0.144074	0.154511	0.192627	0.107012	0.131672	0.125454	0.0001
melibiitol	343.124	344.132	0.124292	0.0001	0.0764414	0.0001	0.136398	0.127519	0.085079	0.122936	0.144074	0.154511	0.192627	0.107012	0.131672	0.125454	0.0001
2',3'-cyclic GMP	344.04	345.047	0.0001	0.0001	0.074943	0.0001	0.184298	0.0001	0.0531485	0.0001	0.0001	0.0001	0.0001	0.0001	0.00338384	0.00250736	0.00356712
2-3 cyclic GMP	344.04	345.047	0.0001	0.0001	0.074943	0.0001	0.184298	0.0001	0.0531485	0.0001	0.0001	0.0001	0.0001	0.0001	0.00338384	0.00250736	0.00356712
3',5'-Cyclic GMP	344.04	345.047	0.0001	0.0001	0.074943	0.0001	0.184298	0.0001	0.0531485	0.0001	0.0001	0.0001	0.0001	0.0001	0.00338384	0.00250736	0.00356712
3',5'-cyclic GMP	344.04	345.047	0.0001	0.0001	0.074943	0.0001	0.184298	0.0001	0.0531485	0.0001	0.0001	0.0001	0.0001	0.0001	0.00338384	0.00250736	0.00356712
3-5 cyclic dGMP	344.04	345.047	0.0001	0.0001	0.074943	0.0001	0.184298	0.0001	0.0531485	0.0001	0.0001	0.0001	0.0001	0.0001	0.00338384	0.00250736	0.00356712
thiamin monophosphate	344.071	345.079	0.0001	0.0001	0.074943	0.0001	0.184298	0.0001	0.0531485	0.0001	0.0001	0.0001	0.0001	0.0001	0.00338384	0.00250736	0.00356712
Capensinidin	344.09	345.097	0.0001	0.0001	0.074943	0.0001	0.184298	0.0001	0.0531485	0.0001	0.0001	0.0001	0.0001	0.0001	0.00338384	0.00250736	0.00356712
cyclic-GMP	344.2	345.208	0.245835	0.214844	0.121865	0.26669	0.0001	0.219147	0.11872	0.0001	0.227182	0.256873	0.0001	0.138419	0.167746	0.172179	0.0001
Gibberillin	345.134	346.142	0.18715	0.193061	0.108504	0.235879	0.202893	0.167375	0.12281	0.197661	0.189922	0.21893	0.0001	0.144501	0.166144	0.159219	0.149665
GA24	345.17	346.178	0.18715	0.193061	0.108504	0.235879	0.202893	0.167375	0.12281	0.197661	0.189922	0.21893	0.0001	0.144501	0.166144	0.159219	0.149665
AMP	346.055	347.063	0.0982043	0.138249	0.114795	0.14439	0.196409	0.0880914	0.112531	0.123572	0.143461	0.116928	0.128628	0.0855283	0.0919061	0.111333	0.109999
dGMP	346.055	347.063	0.0982043	0.138249	0.114795	0.14439	0.196409	0.0880914	0.112531	0.123572	0.143461	0.116928	0.128628	0.0855283	0.0919061	0.111333	0.109999
anandamide	346.532	347.54	0.00479283	0.0001	0.00360921	0.0001	0.0001	0.00460911	0.0001	0.0001	0.00541054	0.00634354	0.00604932	0.0001	0.0001	0.0001	0.0001
IMP	347.039	348.047	0.0001	0.0001	0.0162709	0.0001	0.0001	0.0001	0.0001	0.0001	0.00172736	0.0001	0.0001	0.0001	0.0001	0.0001	0.0001
camptothecin	347.103	348.111	0.0817106	0.0966597	0.0541856	0.0823874	0.113053	0.0799248	0.0488528	0.0925715	0.0966348	0.101743	0.0001	0.0001	0.0895001	0.0870385	0.0872824
GA1	347.149	348.157	0.0817106	0.0966597	0.0541856	0.0823874	0.113053	0.0799248	0.0488528	0.0925715	0.0966348	0.101743	0.0001	0.0001	0.0895001	0.0870385	0.0872824
GA15	347.186	348.194	0.0817106	0.0966597	0.0541856	0.0823874	0.113053	0.0799248	0.0488528	0.0925715	0.0966348	0.101743	0.0001	0.0001	0.0895001	0.0870385	0.0872824
GA53	347.186	348.194	0.0817106	0.0966597	0.0541856	0.0823874	0.113053	0.0799248	0.0488528	0.0925715	0.0966348	0.101743	0.0001	0.0001	0.0895001	0.0870385	0.0872824
2-O-(6-phospho-alpha;-mannosyl)-D-glycerate	347.192	348.2	0.0817106	0.0966597	0.0541856	0.0823874	0.113053	0.0799248	0.0488528	0.0925715	0.0966348	0.101743	0.0001	0.0001	0.0895001	0.0870385	0.0872824
inosine-5'-phosphate	347.2	348.208	0.0817106	0.0966597	0.0541856	0.0823874	0.113053	0.0799248	0.0488528	0.0925715	0.0966348	0.101743	0.0001	0.0001	0.0895001	0.0870385	0.0872824
1-(2-carboxyphenylamino)-1-deoxy-D-ribulose-5-phosphate	348.048	349.056	0.0001	0.0001	0.022226	0.0001	0.0001	0.0001	0.0001	0.0001	0.0001	0.00214194	0.0001	0.0001	0.0036952	0.00186072	0.00246531
1-(O-carboxyphenylamino)-1'-deoxyribulose-5'-P	348.048	349.056	0.0001	0.0001	0.022226	0.0001	0.0001	0.0001	0.0001	0.0001	0.0001	0.00214194	0.0001	0.0001	0.0036952	0.00186072	0.00246531
N-(5-phospho-D-ribosyl)anthranilate	348.048	349.056	0.0001	0.0001	0.022226	0.0001	0.0001	0.0001	0.0001	0.0001	0.0001	0.00214194	0.0001	0.0001	0.0036952	0.00186072	0.00246531
N-(5'-phosphoribosyl)-anthranilate	348.048	349.056	0.0001	0.0001	0.022226	0.0001	0.0001	0.0001	0.0001	0.0001	0.0001	0.00214194	0.0001	0.0001	0.0036952	0.00186072	0.00246531
cornoside	349.15	350.158	0.0582468	0.0646127	0.035921	0.0725015	0.0709003	0.0628643	0.0001	0.0681689	0.0776633	0.0812052	0.100237	0.056233	0.0754764	0.0725584	0.0667468
prostaglandin E	349.201	350.209	0.0582468	0.0646127	0.035921	0.0725015	0.0709003	0.0628643	0.0001	0.0681689	0.0776633	0.0812052	0.100237	0.056233	0.0754764	0.0725584	0.0667468
estrone-sulfate	349.421	350.429	0.0001	0.0001	0.0001	0.0001	0.0001	0.0001	0.0001	0.0001	0.0001	0.0001	0.0001	0.0001	0.0001	0.0001	0.0001
(5Z,13E)-11-alpha;-hydroxy-9,15-dioxoprost-13-enoate	349.446	350.454	0.0001	0.0001	0.0001	0.0001	0.0001	0.0001	0.0001	0.0001	0.0001	0.0001	0.0001	0.0001	0.0001	0.0001	0.0001
Daphnoretin	351.05	352.058	0.0141504	0.0160347	0.0153282	0.0223549	0.0186288	0.0133583	0.0001	0.0001	0.014539	0.0263636	0.0001	0.0001	0.0001	0.0124346	0.0001
prostaglandin D2	351.217	352.225	0.0753343	0.0518637	0.0275584	0.0001	0.0575041	0.0646065	0.0373152	0.0001	0.0001	0.0627828	0.0969541	0.043559	0.0568463	0.0547208	0.056096
prostaglandin E2	351.217	352.225	0.0753343	0.0518637	0.0275584	0.0001	0.0575041	0.0646065	0.0373152	0.0001	0.0001	0.0627828	0.0969541	0.043559	0.0568463	0.0547208	0.056096
prostaglandin H	351.217	352.225	0.0753343	0.0518637	0.0275584	0.0001	0.0575041	0.0646065	0.0373152	0.0001	0.0001	0.0627828	0.0969541	0.043559	0.0568463	0.0547208	0.056096
(13E)-11-alpha;-hydroxy-9,15-dioxoprost-13-enoate	351.462	352.47	0.0001	0.0001	0.0001	0.0001	0.0001	0.0001	0.0001	0.0001	0.0001	0.0001	0.0001	0.0001	0.0001	0.0001	0.0001
(5Z,13E)-(15S)-11,15-dihydroxy-9-oxoprosta-5,13-dienoate	351.462	352.47	0.0001	0.0001	0.0001	0.0001	0.0001	0.0001	0.0001	0.0001	0.0001	0.0001	0.0001	0.0001	0.0001	0.0001	0.0001
(5Z,13E)-(15S)-11-alpha;,15-dihydroxy-9-oxoprost-13-enoate	351.462	352.47	0.0001	0.0001	0.0001	0.0001	0.0001	0.0001	0.0001	0.0001	0.0001	0.0001	0.0001	0.0001	0.0001	0.0001	0.0001
(5Z,13E)-(15S)-11-alpha;,15-dihydroxy-9-oxoprosta-5,13-dienoate	351.462	352.47	0.0001	0.0001	0.0001	0.0001	0.0001	0.0001	0.0001	0.0001	0.0001	0.0001	0.0001	0.0001	0.0001	0.0001	0.0001
(5z,13e)-(15s)-6,9-alpha;-epoxy-11-alpha;,15-dihydroxyprosta-5,13-dienoate	351.462	352.47	0.0001	0.0001	0.0001	0.0001	0.0001	0.0001	0.0001	0.0001	0.0001	0.0001	0.0001	0.0001	0.0001	0.0001	0.0001
(5Z,13E)-(15S)-9alpha;,11alpha;-epoxy-15-hydroxythromboxa-5,13-dienoate	351.462	352.47	0.0001	0.0001	0.0001	0.0001	0.0001	0.0001	0.0001	0.0001	0.0001	0.0001	0.0001	0.0001	0.0001	0.0001	0.0001
(5z,13e)-(15s)-9-alpha;,15-dihydroxy-11-oxoprosta-5,13-dienoate	351.462	352.47	0.0001	0.0001	0.0001	0.0001	0.0001	0.0001	0.0001	0.0001	0.0001	0.0001	0.0001	0.0001	0.0001	0.0001	0.0001
(6Z,8E,10E,14Z)-(5S,12R)-5,12,20-Trihydroxyicosa-6,8,10,14-	351.462	352.47	0.0001	0.0001	0.0001	0.0001	0.0001	0.0001	0.0001	0.0001	0.0001	0.0001	0.0001	0.0001	0.0001	0.0001	0.0001
prostaglandin-H2	351.462	352.47	0.0001	0.0001	0.0001	0.0001	0.0001	0.0001	0.0001	0.0001	0.0001	0.0001	0.0001	0.0001	0.0001	0.0001	0.0001
2,5-diamino-6-hydroxy-4-(5'-phosphoribosylamino)-pyrimidine	352.066	353.074	0.0001	0.0001	0.00662733	0.00794351	0.0070332	0.0001	0.0001	0.0001	0.0001	0.0001	0.0001	0.0001	0.0001	0.0001	0.0001
cotinine-glucuronide	352.343	353.351	0.0001	0.0001	0.0001	0.0001	0.0001	0.0001	0.0001	0.0001	0.0001	0.0001	0.0001	0.0001	0.0001	0.0001	0.0001
5-amino-6-(5'-phosphoribosylamino)uracil	353.05	354.058	0.0148498	0.0301768	0.026209	0.0222181	0.0258065	0.0137055	0.0236176	0.0252852	0.0286032	0.0200393	0.0263646	0.0298694	0.0207158	0.0206218	0.0249762
5-amino-6-(5'-phosphoribosylamino)-uracil	353.05	354.058	0.0148498	0.0301768	0.026209	0.0222181	0.0258065	0.0137055	0.0236176	0.0252852	0.0286032	0.0200393	0.0263646	0.0298694	0.0207158	0.0206218	0.0249762
3-caffeoylquinic acid (chlorogenic acid)	353.087	354.095	0.0148498	0.0301768	0.026209	0.0222181	0.0258065	0.0137055	0.0236176	0.0252852	0.0286032	0.0200393	0.0263646	0.0298694	0.0207158	0.0206218	0.0249762
caffeoylquinate	353.087	354.095	0.0148498	0.0301768	0.026209	0.0222181	0.0258065	0.0137055	0.0236176	0.0252852	0.0286032	0.0200393	0.0263646	0.0298694	0.0207158	0.0206218	0.0249762
chlorogenic acid	353.087	354.095	0.0148498	0.0301768	0.026209	0.0222181	0.0258065	0.0137055	0.0236176	0.0252852	0.0286032	0.0200393	0.0263646	0.0298694	0.0207158	0.0206218	0.0249762
Scopolin	353.087	354.095	0.0148498	0.0301768	0.026209	0.0222181	0.0258065	0.0137055	0.0236176	0.0252852	0.0286032	0.0200393	0.0263646	0.0298694	0.0207158	0.0206218	0.0249762
prostaglandin D	353.233	354.241	0.0730467	0.0592323	0.0462051	0.0651549	0.0665036	0.0670568	0.0001	0.0662011	0.0710992	0.0772573	0.0001	0.0475839	0.068534	0.0672877	0.0645648
prostaglandin E1	353.233	354.241	0.0730467	0.0592323	0.0462051	0.0651549	0.0665036	0.0670568	0.0001	0.0662011	0.0710992	0.0772573	0.0001	0.0475839	0.068534	0.0672877	0.0645648
prostaglandin F2 beta	353.233	354.241	0.0730467	0.0592323	0.0462051	0.0651549	0.0665036	0.0670568	0.0001	0.0662011	0.0710992	0.0772573	0.0001	0.0475839	0.068534	0.0672877	0.0645648
(13E)-(15S)-11-alpha;,15-dihydroxy-9-oxoprost-13-enoate	353.478	354.486	0.0001	0.0001	0.0001	0.0001	0.0001	0.0001	0.0001	0.0001	0.0001	0.0001	0.0001	0.0001	0.0001	0.0001	0.0001
(5Z,13E)-(15S)-9,11,15-trihydroxyprosta-5,13-dienoate	353.478	354.486	0.0001	0.0001	0.0001	0.0001	0.0001	0.0001	0.0001	0.0001	0.0001	0.0001	0.0001	0.0001	0.0001	0.0001	0.0001
(5z,13e)-(15s)-9-alpha;,11-alpha;,15-trihydroxyprosta-5,13-dienoate	353.478	354.486	0.0001	0.0001	0.0001	0.0001	0.0001	0.0001	0.0001	0.0001	0.0001	0.0001	0.0001	0.0001	0.0001	0.0001	0.0001
2-amino-7,8-dihydro-4-hydroxy-6-(diphosphooxymethyl)pteridine	354	355.008	0.0001	0.0001	0.00646749	0.0001	0.0001	0.0001	0.0001	0.0001	0.0001	0.0001	0.0001	0.0001	0.0001	0.0001	0.0001
S-adenosylmethioninamine	354.147	355.155	0.0001	0.118528	0.0623771	0.134634	0.0001	0.11342	0.0001	0.136527	0.149009	0.157445	0.0001	0.0815339	0.133505	0.128107	0.124101
S-adenosyl-L-methioninamine	354.426	355.434	0.0001	0.0001	0.0001	0.0001	0.0001	0.0001	0.0001	0.0001	0.0001	0.0001	0.0001	0.0001	0.0001	0.0001	0.0001
5-amino-6-(5'-phosphoribitylamino)uracil	355.065	356.073	0.0001	0.0219327	0.00927294	0.0001	0.0163554	0.0001	0.0001	0.0100574	0.0182162	0.0001	0.0001	0.0001	0.0001	0.0127382	0.0163861
Rutamarin	355.155	356.162	0.112301	0.109267	0.0778288	0.12612	0.11674	0.144693	0.103039	0.159001	0.159363	0.167901	0.196662	0.12542	0.145765	0.139703	0.140786
prostaglandin F1 alpha	355.248	356.256	0.112301	0.109267	0.0778288	0.12612	0.11674	0.144693	0.103039	0.159001	0.159363	0.167901	0.196662	0.12542	0.145765	0.139703	0.140786
pantetheine-4'-phosphate	357.089	358.096	0.0001	0.0001	0.044696	0.0001	0.0001	0.0001	0.0322204	0.0001	0.012045	0.0001	0.0001	0.0001	0.0001	0.0001	0.0101056
Pinoresinol	357.134	358.142	0.137964	0.166563	0.0785131	0.176979	0.124946	0.135095	0.0001	0.0001	0.160479	0.175333	0.215964	0.0001	0.144112	0.100051	0.139299
alpha;-ribazole-5'-P	357.279	358.287	0.137964	0.166563	0.0785131	0.176979	0.124946	0.135095	0.0001	0.0001	0.160479	0.175333	0.215964	0.0001	0.144112	0.100051	0.139299
4'-phosphopantetheine	357.338	358.346	0.0001	0.0001	0.0001	0.0001	0.0001	0.0001	0.0001	0.0001	0.0001	0.0001	0.0001	0.0001	0.0001	0.0001	0.0001
Triglochinin	358.077	359.085	0.00266528	0.0001	0.00742558	0.00603571	0.0001	0.0001	0.0001	0.00397715	0.00701716	0.00713396	0.00835268	0.0001	0.00637432	0.00496373	0.00604132
rosmarinic acid	359.077	360.085	0.0001	0.0001	0.0019576	0.0001	0.0001	0.0001	0.0001	0.0001	0.0001	0.0001	0.0001	0.00738699	0.0001	0.0001	0.0001
Acalyphin	359.109	360.117	0.0001	0.13262	0.0929005	0.15766	0.141676	0.109738	0.0001	0.147824	0.137077	0.154345	0.195079	0.116892	0.12405	0.12149	0.118049
GA19	361.165	362.173	0.0620219	0.0683497	0.0343815	0.0764122	0.0756393	0.0600742	0.0001	0.0737497	0.0001	0.0800427	0.0724882	0.0629912	0.0700721	0.0646916	0.0644875
GA25	361.165	362.173	0.0620219	0.0683497	0.0343815	0.0764122	0.0756393	0.0600742	0.0001	0.0737497	0.0001	0.0800427	0.0724882	0.0629912	0.0700721	0.0646916	0.0644875
precursor-Z	361.207	362.215	0.0620219	0.0683497	0.0343815	0.0764122	0.0756393	0.0600742	0.0001	0.0737497	0.0001	0.0800427	0.0724882	0.0629912	0.0700721	0.0646916	0.0644875
GMP	362.215	363.223	0.0374468	0.0435645	0.0276725	0.0554094	0.05236	0.0509142	0.0447716	0.072091	0.0738981	0.0854551	0.0955666	0.0503576	0.0001	0.067619	0.0662524
xanthosine-5'-phosphate	363.034	364.042	0.0001	0.0001	0.012789	0.0001	0.0001	0.0001	0.0001	0.00450738	0.0001	0.0001	0.0001	0.00324609	0.0001	0.0001	0.0001
GA44	363.181	364.189	0.0589995	0.0606485	0.0337543	0.0725395	0.0710473	0.0633391	0.0001	0.060994	0.0001	0.0824407	0.0001	0.0557156	0.0741985	0.072505	0.0702238
xanthosine-5-phosphate	363.2	364.208	0.0589995	0.0606485	0.0337543	0.0725395	0.0710473	0.0633391	0.0001	0.060994	0.0001	0.0824407	0.0001	0.0557156	0.0741985	0.072505	0.0702238
isopentenyladenine-7-N-glucoside	364.38	365.388	0.0001	0.0001	0.0001	0.0001	0.0001	0.0001	0.0001	0.0001	0.0001	0.0001	0.0001	0.0001	0.0001	0.0001	0.0001
isopentenyladenine-9-N-glucoside	364.38	365.388	0.0001	0.0001	0.0001	0.0001	0.0001	0.0001	0.0001	0.0001	0.0001	0.0001	0.0001	0.0001	0.0001	0.0001	0.0001
1-(5'-phosphoribosyl)-5-formamido-4-imidazolecarboxamide	365.05	366.058	0.0001	0.0001	0.00445687	0.00286144	0.00267771	0.0001	0.0001	0.0001	0.00222773	0.0001	0.0001	0.0001	0.0001	0.0001	0.0001
phosphoribosyl-formamido-carboxamide	365.216	366.224	0.0877355	0.0797783	0.0443938	0.0926325	0.0788517	0.0001	0.0001	0.0810995	0.0838982	0.098135	0.0001	0.0601767	0.0001	0.0761828	0.0743963
orotidine-5'-phosphate	367.018	368.026	0.0001	0.0001	0.0259751	0.0001	0.0001	0.000679294	0.0001	0.0001	0.0001	0.0001	0.0001	0.00762807	0.00762926	0.0001	0.0001
prostaglandin G	367.212	368.22	0.0817668	0.0001	0.0267222	0.0001	0.0825858	0.0728901	0.0001	0.0725566	0.0790524	0.0861375	0.0001	0.0001	0.0666208	0.0668526	0.0001
trans-3-hydroxycotinine-glucuronide	367.335	368.343	0.0001	0.0001	0.0001	0.0001	0.0001	0.0001	0.0001	0.0001	0.0001	0.0001	0.0001	0.0001	0.0001	0.0001	0.0001
lignoceric acid	367.358	368.365	0.0001	0.0001	0.0001	0.0001	0.0001	0.0001	0.0001	0.0001	0.0001	0.0001	0.0001	0.0001	0.0001	0.0001	0.0001
lignoeric acid	367.358	368.365	0.0001	0.0001	0.0001	0.0001	0.0001	0.0001	0.0001	0.0001	0.0001	0.0001	0.0001	0.0001	0.0001	0.0001	0.0001
heroin	368.15	369.158	0.0487643	0.0503141	0.023953	0.0720251	0.0001	0.0709539	0.0001	0.0001	0.0756527	0.0927903	0.0964093	0.0509986	0.0719969	0.0677992	0.0600665
sedoheptulose-1,7-bisphosphate	368.999	370.007	0.0152718	0.0001	0.000916651	0.0001	0.0001	0.0001	0.011519	0.0001	0.0001	0.0001	0.0001	0.0001	0.0001	0.0001	0.0113998
Fraxin	369.082	370.09	0.0152718	0.0001	0.000916651	0.0001	0.0001	0.0001	0.011519	0.0001	0.0001	0.0001	0.0001	0.0001	0.0001	0.0001	0.0113998
Styraxin	369.097	370.105	0.0152718	0.0001	0.000916651	0.0001	0.0001	0.0001	0.011519	0.0001	0.0001	0.0001	0.0001	0.0001	0.0001	0.0001	0.0113998
5'-Prenylhomoeriodictyol	369.134	370.142	0.0701879	0.0714359	0.0513157	0.0829221	0.0827343	0.0985591	0.062597	0.103364	0.114438	0.120393	0.0001	0.0859391	0.10343	0.0982108	0.0914466
Alkannin B,B-dimethylacrylate	369.134	370.142	0.0701879	0.0714359	0.0513157	0.0829221	0.0827343	0.0985591	0.062597	0.103364	0.114438	0.120393	0.0001	0.0859391	0.10343	0.0982108	0.0914466
Sophoraisoflavone A	369.134	370.142	0.0701879	0.0714359	0.0513157	0.0829221	0.0827343	0.0985591	0.062597	0.103364	0.114438	0.120393	0.0001	0.0859391	0.10343	0.0982108	0.0914466
Calanolide A	369.17	370.178	0.0701879	0.0714359	0.0513157	0.0829221	0.0827343	0.0985591	0.062597	0.103364	0.114438	0.120393	0.0001	0.0859391	0.10343	0.0982108	0.0914466
androcymbine	370.165	371.173	0.0664398	0.0819146	0.0434663	0.0838019	0.0930951	0.101855	0.106826	0.150932	0.13977	0.142156	0.0001	0.132859	0.120078	0.12088	0.125395
ancistrocladine	370.202	371.21	0.0664398	0.0819146	0.0434663	0.0838019	0.0930951	0.101855	0.106826	0.150932	0.13977	0.142156	0.0001	0.132859	0.120078	0.12088	0.125395
tamoxifen	370.513	371.521	0.0001	0.0001	0.0001	0.00628061	0.00691616	0.00508798	0.0001	0.0022805	0.00495945	0.00514668	0.0001	0.0001	0.00455581	0.00588734	0.00416775
biocytin	371.175	372.183	0.0824567	0.0997342	0.0587185	0.106954	0.100111	0.0921003	0.0742528	0.107764	0.1087	0.11661	0.136244	0.0944343	0.095824	0.0946471	0.0977932
Swertiamarin	373.113	374.121	0.113356	0.118806	0.0769926	0.134551	0.123118	0.107107	0.0778448	0.12746	0.124049	0.131019	0.0001	0.106386	0.111532	0.106462	0.103187
portulacaxanthin	374.349	375.357	0.0001	0.0001	0.0001	0.0001	0.0001	0.0001	0.0001	0.0001	0.0001	0.0001	0.0001	0.0001	0.0001	0.0001	0.0001
Dihyrosamidin	375.05	376.058	0.0001	0.0001	0.00539765	0.0001	0.00872682	0.0001	0.0001	0.00687213	0.0109373	0.0001	0.0001	0.0001	0.0001	0.0001	0.0076317
riboflavin	375.13	376.138	0.105097	0.131096	0.0922163	0.136669	0.134393	0.113551	0.0755873	0.0001	0.135527	0.142665	0.0001	0.0001	0.123845	0.120563	0.115598
kinetin-7-N-glucoside	376.348	377.356	0.0001	0.0001	0.0001	0.0001	0.0001	0.0001	0.0001	0.0001	0.0001	0.0001	0.0001	0.0001	0.0001	0.0001	0.0001
kinetin-9-N-glucoside	376.348	377.356	0.0001	0.0001	0.0001	0.0001	0.0001	0.0001	0.0001	0.0001	0.0001	0.0001	0.0001	0.0001	0.0001	0.0001	0.0001
GA17	377.16	378.168	0.0001	0.0001	0.0001	0.0001	0.0001	0.0001	0.0001	0.0001	0.0001	0.0001	0.0001	0.0001	0.0001	0.0001	0.0001
reduced	377.376	378.384	0.0001	0.0001	0.0001	0.0001	0.0001	0.0001	0.0001	0.0001	0.0001	0.0001	0.0001	0.0001	0.0001	0.0001	0.0001
(R)-S-lactoylglutathione	378.097	379.105	0.0626522	0.101301	0.00185402	0.0001	0.100494	0.0001	0.085048	0.0001	0.0985331	0.130177	0.0001	0.138701	0.0001	0.0001	0.0891037
S-lactoyl-glutathione	378.376	379.384	0.0001	0.0001	0.0001	0.0001	0.0001	0.0001	0.0001	0.0001	0.0001	0.0001	0.0001	0.0001	0.0001	0.0001	0.0001
sphinganine-1-phosphate	380.257	381.264	0.0713078	0.0624106	0.0340204	0.0578182	0.0525483	0.0571353	0.0264358	0.0001	0.0809779	0.114993	0.0001	0.0001	0.0669367	0.0637125	0.0842403
cis-zeatin-7-N-glucoside	380.38	381.388	0.0001	0.0001	0.0001	0.0001	0.0001	0.0001	0.0001	0.0001	0.0001	0.0001	0.0001	0.0001	0.0001	0.0001	0.0001
cis-zeatin-9-N-glucoside	380.38	381.388	0.0001	0.0001	0.0001	0.0001	0.0001	0.0001	0.0001	0.0001	0.0001	0.0001	0.0001	0.0001	0.0001	0.0001	0.0001
cis-zeatin-O-glucoside	380.38	381.388	0.0001	0.0001	0.0001	0.0001	0.0001	0.0001	0.0001	0.0001	0.0001	0.0001	0.0001	0.0001	0.0001	0.0001	0.0001
trans-zeatin-7-N-glucoside	380.38	381.388	0.0001	0.0001	0.0001	0.0001	0.0001	0.0001	0.0001	0.0001	0.0001	0.0001	0.0001	0.0001	0.0001	0.0001	0.0001
trans-zeatin-9-N-glucoside	380.38	381.388	0.0001	0.0001	0.0001	0.0001	0.0001	0.0001	0.0001	0.0001	0.0001	0.0001	0.0001	0.0001	0.0001	0.0001	0.0001
trans-zeatin-O-glucoside	380.38	381.388	0.0001	0.0001	0.0001	0.0001	0.0001	0.0001	0.0001	0.0001	0.0001	0.0001	0.0001	0.0001	0.0001	0.0001	0.0001
[truncated: 463 more rows]

## Sheet: Neg ion mode Stats
Statistics for negative ionisation putative metabolite allocation values
value of 0.0001 equivalent to zero
P-value < 0.05 highlighted red
DUPLICATIONS DELETED
						Strain
[truncated: 1,951 more rows]

## Sheet: sdaA_NEG_RANKED_ALL
Statistics for negative ionisation putative metabolite allocation values
[truncated: 1,491 more rows]

[truncated: 10 more sheets: sdaA_NEG_RANKED_CAMPY_ONLY, aspB_Neg_RANKED_ALL, aspB_Neg_RANKED_CAMPY_ONLY, % tot ion Positive, metab allocation for Pos mode, Pos ion mode stats, sdaA_POS_RANKED_ALL, sdaA_POS_RANKED_CAMPY_ONLY, aspB_POS_RANKED_ALL, aspB_POS_RANKED_CAMPY_ONLY]
