# Supplementary material for: Metabolomic analysis of the food-borne pathogen Campylobacter jejuni: application of direct injection mass spectrometry for mutant characterisation
Source: Metabolomics. 2014 Mar 6;10(5):887–96. doi: 10.1007/s11306-014-0644-z (PMC4145198; doi:10.1007/s11306-014-0644-z)
Supplement: Supplementary file 2 — Online resource 2. Excel spread sheet showing 0.2 Da mass unit bin centres of peaks normalized to total ion count for C. jejuni NCTC 11168 and aspA strains run in positive and negative ionisation modes. Putative metabolite allocations based on the full and Campylobacter jejuni jejuni NCTC 11168 specific biocyc (www.biocyc.com) compounds lists and preliminary data analysis are also shown (XLS 6040 kb) [file 11306_2014_644_MOESM2_ESM.xls]

## Sheet: % total ion Negative
Negative Ionisation mode % total ion count for bin centres at 0.2 Da mass accuracy
					Strain
			Replicate					Replicate
Bin Center	aspA-1	aspA-2	aspA-3	aspA-4	aspA-5	11168-1	11168-2	11168-3	11168-4	11168-5
60.8	0	0	0	0	0	0	0	0	0	0
61	0	0	0	0	0.00434269	0.0137324	0.0164169	0.0179025	0.0154464	0.0167446
61.2	0	0	0	0	0	0	0	0	0	0
61.4	0	0	0	0	0	0	0	0	0	0
61.6	0	0	0	0	0	0	0	0	0	0
61.8	0	0	0	0	0	0	0	0	0	0
62	0.253258	0.17175	0.13077	0.0872443	0.0725806	0.102103	0.0978458	0.0714679	0.0985685	0.125314
62.2	0	0	0	0	0	0	0	0	0	0
62.4	0	0	0	0	0	0	0	0	0	0
62.6	0	0	0	0	0	0	0	0	0	0
62.8	0	0	0	0	0	0	0	0	0	0
63	0	0	0	0	0	0	0	0	0	0
63.2	0	0	0	0	0	0	0	0	0	0
63.4	0	0	0	0	0	0	0	0	0	0
63.6	0	0	0	0	0	0	0	0	0	0
63.8	0	0	0	0	0	0	0	0	0	0
64	0	0	0	0	0	0	0	0	0	0
64.2	0	0	0	0	0	0	0	0	0	0
64.4	0	0	0	0	0	0	0	0	0	0
64.6	0	0	0	0	0	0	0	0	0	0
64.8	0	0	0	0	0	0	0	0	0	0
65	0	0	0	0	0	0	0	0	0	0
65.2	0	0	0	0	0	0	0	0	0	0
65.4	0	0	0	0	0	0	0	0	0	0
65.6	0	0	0	0	0	0	0	0	0	0
65.8	0	0	0	0	0	0	0	0	0	0
66	0	0	0	0	0	0	0	0	0	0
66.2	0	0	0	0	0	0	0	0	0	0
66.4	0	0	0	0	0	0	0	0	0	0
66.6	0	0	0	0	0	0	0	0	0	0
66.8	0	0	0	0	0	0	0	0	0	0
67	0	0	0	0	0	0	0	0	0	0
67.2	0	0	0	0	0	0	0	0	0	0
67.4	0	0	0	0	0	0	0	0	0	0
67.6	0	0	0	0	0	0	0	0	0	0
67.8	0	0	0	0	0	0	0	0	0	0
68	0.141855	0.170735	0.17475	0.143831	0.150696	0.216709	0.214373	0.166478	0.23702	0.296802
68.2	0	0	0	0	0	0	0	0	0	0
68.4	0	0	0	0	0	0	0	0	0	0
68.6	0	0	0	0	0	0	0	0	0	0
68.8	0	0	0	0	0	0	0	0	0	0
69	0	0	0.00387672	0	0	0	0.00629506	0	0.00466983	0.00739129
69.2	0	0	0	0	0	0	0	0	0	0
69.4	0	0	0	0	0	0	0	0	0	0
69.6	0	0	0	0	0	0	0	0	0	0
69.8	0	0	0	0	0	0	0	0	0	0
70	0.0683923	0.0803164	0.0876252	0.072351	0.0726625	0.108097	0.10446	0.0825092	0.119121	0.149232
70.2	0	0	0	0	0	0	0	0	0	0
70.4	0	0	0	0	0	0	0	0	0	0
70.6	0	0	0	0	0	0	0	0	0	0
70.8	0	0	0	0	0	0	0	0	0	0
71	0	0.0389057	0.0528282	0.0662422	0.0649928	0.0951286	0.100015	0.0771437	0.107759	0.130958
71.2	0	0	0	0	0	0	0	0	0	0
71.4	0	0	0	0	0	0	0	0	0	0
71.6	0	0	0	0	0	0	0	0	0	0
71.8	0	0	0	0	0	0	0	0	0	0
72	0	0	0	0	0	0	0	0	0.00296444	0.00396928
72.2	0	0	0	0	0	0	0	0	0	0
72.4	0	0	0	0	0	0	0	0	0	0
72.6	0	0	0	0	0	0	0	0	0	0
72.8	0	0	0	0	0	0	0	0	0	0
73	0.0494494	0.0687655	0.0768626	0.0750453	0.0747941	0.123341	0.130639	0.115516	0.146565	0.171213
73.2	0	0	0	0	0	0	0	0	0	0
73.4	0	0	0	0	0	0	0	0	0	0
73.6	0	0	0	0	0	0	0	0	0	0
73.8	0	0	0	0	0	0	0	0	0	0
74	0	0	0.00761848	0.0109183	0.0113801	0.0228705	0.027547	0.0305747	0.0291807	0.027798
74.2	0	0	0	0	0	0	0	0	0	0
74.4	0	0	0	0	0	0	0	0	0	0
74.6	0	0	0	0	0	0.00119597	0.00195092	0	0.00112465	0.00160216
74.8	0	0	0	0	0	0.0018837	0.00314009	0.00264583	0.00177944	0
75	0.128613	0.162361	0.201951	0.256828	0.254117	0.54186	0.645488	0.733221	0.640318	0.65216
75.2	0	0	0	0	0	0	0	0	0.000354082	0
75.4	0	0	0	0	0	0	0.00135738	0	0	0
75.6	0	0	0	0	0	0	0	0.000773481	0	0
75.8	0	0	0	0	0	0	0	0	0	0
76	0	0	0.00526924	0.00639805	0.00670263	0.0194329	0.0229773	0.0248315	0.0206455	0.0209409
76.2	0	0	0	0	0	0	0	0	0	0
76.4	0	0	0	0	0	0	0	0	0	0
76.6	0	0	0	0	0	0	0	0	0	0
76.8	0	0	0	0	0	0	0	0	0	0
77	0	0	0	0	0	0.0119063	0.0140792	0.0154188	0.0150374	0.0132173
77.2	0	0	0	0	0	0	0	0	0	0
77.4	0	0	0	0	0	0	0	0	0	0
77.6	0	0	0	0	0	0	0	0	0	0
77.8	0	0	0	0	0	0	0	0	0	0
78	0.015101	0.0187973	0.0182291	0.0165775	0.015942	0.0217969	0.0220658	0.0184421	0.0184644	0.0207284
78.2	0	0	0	0	0	0	0	0	0	0
78.4	0	0	0	0	0	0	0	0	0	0
78.6	0	0	0	0	0	0	0	0	0	0
78.8	0	0	0	0	0	0	0	0	0	0
79	0.00721935	0.0100882	0.0124072	0.0138159	0.0156001	0.0279978	0.0347849	0.0482194	0.0405554	0.0363731
79.2	0	0	0	0	0	0	0	0	0	0
79.4	0	0	0	0	0	0	0	0	0	0
79.6	0	0	0	0	0	0	0	0	0	0
79.8	0	0	0	0	0	0	0	0	0	0
80	0.00459804	0.00411342	0.00233491	0.00284805	0	0.00323837	0.00321939	0.00329659	0.00432896	0.0038379
80.2	0	0	0.00124088	0	0	0	0	0	0	0
80.4	0	0	0	0.0338319	0.0198541	0	0	0	0	0
80.6	0	0.0593556	0.0595165	0.0194215	0	0.0356872	0	0.0365924	0.0399315	0.022097
80.8	0	0	0	0	0.0545086	0	0.074747	0.0194155	0.0876235	0.0540882
81	18.2186	15.3489	10.8065	7.1514	6.03612	7.58162	6.62829	4.74811	6.29314	7.14527
81.2	0.0605845	0.0249696	0	0.0247837	0.0216141	0.052319	0.0228966	0.0179332	0.0294183	0
81.4	0.104493	0.0804588	0.0476752	0.0372378	0	0.0309551	0	0.0142043	0.0238816	0
81.6	0.063241	0.0445417	0	0	0	0.0526273	0	0.0113192	0	0.0173169
81.8	0	0	0	0	0	0.0364212	0.0172601	0	0	0.0136545
82	0.318636	0.265645	0.210072	0.141736	0.118672	0.154505	0.141929	0.107483	0.146993	0.185985
82.2	0.0281025	0	0	0.00473918	0.00351338	0	0	0.00533509	0	0
82.4	0	0.0407951	0	0.0149188	0	0	0.0238642	0	0	0
82.6	0.0351942	0	0	0.0123979	0.0143103	0.0105818	0.0227826	0	0.0107992	0.0180121
82.8	0.0564185	0	0	0	0	0.0123354	0	0.00967102	0	0
83	7.48304	6.22207	4.28983	2.8483	2.41889	3.01446	2.62604	1.89147	2.50306	2.80132
83.2	0	0.0238774	0	0	0	0	0.0121019	0	0.0052427	0
83.4	0	0	0	0.0170956	0	0	0.00986835	0	0.00602442	0
83.6	0	0	0.00626472	0	0.00717552	0.007734	0	0	0	0.00720265
83.8	0	0	0.0182131	0	0	0.00738895	0.00367091	0	0	0
84	0.140117	0.118302	0.0850741	0.0598597	0.0552339	0.0732788	0.0640212	0.0488714	0.0636657	0.0780435
84.2	0	0	0.0141535	0	0.00345121	0	0.00435035	0.00161118	0	0.00250623
84.4	0	0	0	0	0.0012808	0	0	0	0.0036629	0
84.6	0.00544089	0	0.00244422	0.00178933	0.00139018	0.00285955	0	0.000767027	0.00124367	0.00164779
84.8	0	0	0	0	0	0.00464793	0	0.000400404	0	0.00191806
85	0.0765551	0.0620346	0.0510529	0.0350971	0.0302359	0.0586571	0.0574996	0.0489673	0.0540564	0.0595482
85.2	0.0026402	0.00741892	0	0	0	0	0	0	0	0
85.4	0.00332905	0	0	0	0	0.00109048	0	0	0	0.000429888
85.6	0.00254464	0	0	0	0	0	0	0	0	0
85.8	0.00398483	0.00140718	0	0	0	0	0	0	0	0
86	0.0095993	0.00466905	0.00982246	0.00713797	0.00575096	0.00749899	0.0109122	0.00926187	0.00986112	0.0112029
86.2	0	0	0	0	0	0	0	0	0	0
86.4	0.003883	0.00155306	0	0	0	0.00367439	0.00447547	0	0	0.0086328
86.6	0	0	0	0.000808815	0	0	0	0.00822591	0	0
86.8	0.0018683	0.00118606	0	0	0	0.0114072	0	0.00317807	0.00764444	0.00405407
87	0.189652	0.179898	0.166522	0.155516	0.156099	0.939142	1.75249	1.07997	1.17704	1.32985
87.2	0.00142665	0.00102743	0	0	0	0.00108476	0	0	0	0
87.4	0	0	0	0	0	0.00376649	0.0064766	0.00425351	0.0044615	0.0131942
87.6	0	0	0	0	0	0.0089536	0	0	0	0.00611624
87.8	0.00196655	0	0	0	0	0.00862499	0.00238402	0.00213826	0	0
88	0.0614562	0.0990206	0.128918	0.156047	0.157129	0.189966	0.253393	0.230549	0.22539	0.239042
88.2	0.000929603	0	0	0	0	0.00201427	0.00124022	0	0	0
88.4	0	0	0.00125504	0	0	0.00294609	0.00516822	0	0	0
88.6	0.00666108	0.00194644	0	0.00297691	0.00142986	0	0	0	0	0
88.8	0	0.00261584	0	0.00177568	0.00284769	0.00240816	0.0037256	0	0.00652882	0
89	1.44878	0.577067	0.379393	0.396258	0.414262	0.663012	0.556336	0.427101	0.506626	0.559584
89.2	0.00339305	0.000997325	0	0	0	0.00253257	0.00235613	0	0	0
89.4	0.00439541	0.000987335	0.000656747	0	0	0	0.00125078	0	0	0
89.6	0	0	0	0	0	0	0	0	0	0.000831584
89.8	0.00259626	0	0	0	0	0	0	0	0	0
90	0.0609359	0.0241623	0.017341	0.019113	0.0209753	0.0298098	0.0273219	0.0220503	0.0246679	0.0291102
90.2	0	0	0	0	0	0	0.000839819	0	0	0
90.4	0.0147237	0.00293542	0	0	0	0	0	0	0.000810323	0.00109541
90.6	0	0	0.00175996	0.00199602	0.00142972	0.00176795	0.00166019	0.000791187	0	0
90.8	0.00687331	0	0.00757437	0	0.00312881	0	0.00203531	0.00162802	0	0
91	1.75424	1.32726	0.84039	0.612127	0.486642	0.651439	0.593233	0.47457	0.432558	0.43678
91.2	0.0051603	0	0	0.00113813	0	0	0	0	0	0
91.4	0	0.00309695	0.00275515	0	0	0.00137164	0	0	0	0
91.6	0.00704671	0.00385655	0	0.0012972	0	0	0	0	0	0
91.8	0	0.00536847	0.00145074	0	0	0	0	0	0	0
92	0.121517	0.0963036	0.0687966	0.0517728	0.0455809	0.0627561	0.0618309	0.0445619	0.047836	0.0548077
92.2	0	0.00212417	0	0	0	0	0	0	0	0
92.4	0	0.00325343	0	0	0.000822455	0	0	0	0	0
92.6	0.00234213	0	0.00205586	0	0.00139409	0	0	0	0	0
92.8	0.00193834	0.00227879	0	0.0010715	0	0.000585739	0	0	0.000881049	0.000984466
93	0.428822	0.533799	0.436263	0.403731	0.434062	0.246258	0.269433	0.22131	0.282404	0.288854
93.2	0.00102676	0	0	0	0	0	0	0	0	0
93.4	0	0	0	0	0	0	0	0	0	0
93.6	0	0	0	0	0	0	0	0	0	0
93.8	0	0	0	0	0	0	0	0	0	0
94	0.00853841	0	0	0.00435628	0	0.00600056	0.00720243	0	0.00314728	0.00463031
94.2	0	0	0	0	0	0	0	0	0	0
94.4	0	0	0	0	0	0	0	0	0	0
94.6	0	0	0	0	0	0	0	0	0	0
94.8	0.00107074	0	0.00102983	0	0	0	0	0	0	0
95	0.313124	0.381664	0.32169	0.303597	0.323998	0.191886	0.214954	0.179802	0.224988	0.232742
95.2	0	0	0	0	0	0	0	0	0	0
95.4	0	0	0	0	0	0	0	0	0	0
95.6	0	0	0	0	0	0	0	0	0	0
95.8	0	0	0	0	0	0	0	0	0	0
96	0.0100549	0	0	0.00714866	0.058079	0	0.00819692	0.00457708	0	0
96.2	0.0124987	0	0.0136891	0.0328977	0	0	0	0	0	0.0152075
96.4	0.0185551	0	0.0273171	0	0.0239598	0.0587109	0.0502967	0	0	0
96.6	0	0.036241	0.0117585	0	0	0	0	0	0.0426594	0.0258883
96.8	0	0.0476223	0	0.0229606	0	0.0475075	0	0	0	0.051682
97	4.3012	5.48288	4.90957	4.76701	4.69969	6.28193	6.63813	6.35205	6.506	6.82386
97.2	0	0	0	0	0.0164432	0.0341933	0	0.0145646	0.0214106	0
97.4	0	0	0.0086613	0	0.0140321	0	0	0	0	0.03914
97.6	0.0153038	0	0	0.0172278	0.0126352	0.0339836	0	0.0196014	0	0
97.8	0.0103634	0	0	0.00863783	0	0.012552	0	0.00957596	0.0113235	0
98	0.0747131	0.0808807	0.0786144	0.0689226	0.08243	0.0925857	0.113511	0.0542722	0.0888511	0.110596
98.2	0.00322012	0	0.00492638	0	0.00330489	0.0202859	0	0.00816843	0.00564951	0.00613237
98.4	0	0	0.00771223	0	0.0026323	0.00585806	0	0	0.00557493	0.00637026
98.6	0	0	0	0.00260015	0.00403808	0	0.00661311	0.00469668	0.00588389	0.00836157
98.8	0	0	0	0	0	0	0.00529935	0.00405058	0	0.00624963
99	0.26222	0.376913	0.313078	0.265983	0.268198	0.447875	0.440715	0.387234	0.453008	0.487725
99.2	0.00208796	0	0	0.0010404	0	0.00615227	0	0.00260046	0.00279821	0
99.4	0.00261762	0	0.000973352	0	0.000850869	0.00323268	0	0	0.0051831	0.00239985
99.6	0	0	0	0	0	0	0.00573748	0.00319548	0	0
99.8	0	0.000805468	0	0	0	0.00421977	0	0.0014693	0	0
100	0.0262626	0.0345944	0.0335659	0.0330929	0.0319583	0.0453555	0.0450394	0.0409272	0.0479839	0.0556544
100.2	0	0	0	0	0	0	0.000494757	0	0.00124631	0
100.4	0	0	0	0	0	0.00305268	0	0	0.00260024	0.000826275
100.6	0	0	0	0	0	0.000945374	0	0	0	0
100.8	0	0	0	0	0	0	0	0.00104528	0	0
101	0.0795882	0.0932158	0.0956991	0.0876294	0.0914414	0.186199	0.236228	0.198821	0.21493	0.22193
101.2	0	0	0	0	0	0	0	0	0	0
101.4	0	0	0	0	0	0	0	0	0	0
101.6	0	0	0	0	0	0	0	0	0	0
101.8	0	0	0	0	0	0	0	0	0	0
102	0.0299602	0.0359944	0.035056	0.0384732	0.0366181	0.0423676	0.0464398	0.044496	0.0456331	0.0500482
102.2	0	0	0	0	0.000547049	0	0	0	0	0.00137135
102.4	0	0.00152105	0	0	0	0	0.002782	0	0	0
102.6	0.0011227	0.00103549	0	0	0	0	0	0.00109688	0	0
102.8	0	0	0.00353498	0.00124252	0	0	0.00294151	0.00160575	0.00273642	0.00588853
103	0.606227	0.635593	0.517068	0.453431	0.429403	0.666108	0.72029	0.62204	0.679392	0.754577
103.2	0	0	0	0	0	0	0	0	0	0.00377562
103.4	0	0	0.00147738	0	0	0.0011514	0.0015085	0.00281108	0	0.00317802
103.6	0	0	0.000755176	0	0	0	0.00246641	0	0.00139119	0.00319902
103.8	0	0	0	0	0	0.00130301	0	0	0.00155795	0
104	0.0433106	0.0421732	0.0328716	0.0323211	0.0302388	0.0500487	0.0537212	0.047108	0.0488293	0.0523842
104.2	0	0	0	0	0	0	0	0	0	0
104.4	0	0	0	0	0	0	0	0	0	0
104.6	0	0	0	0	0	0	0	0	0	0
104.8	0	0	0	0	0	0	0	0	0	0
105	0.14629	0.147794	0.124045	0.111691	0.101574	0.144525	0.166712	0.140695	0.141979	0.154532
105.2	0	0	0	0	0	0	0	0	0	0
105.4	0	0	0	0	0	0	0	0	0	0
105.6	0	0	0	0	0	0	0	0	0	0
105.8	0	0	0	0	0	0	0	0	0	0
106	0.00623913	0	0.00680519	0.00451796	0.00363678	0.00819902	0.00890835	0.00599898	0.00874032	0.00889556
106.2	0	0	0	0	0	0	0	0	0	0
106.4	0	0	0	0	0	0	0	0	0	0
106.6	0	0	0	0	0	0	0	0	0	0
106.8	0	0	0	0	0	0	0	0	0	0
107	0.0380019	0.0443516	0.0373069	0.0373762	0.0350137	0.0408149	0.0436762	0.0412258	0.0405371	0.0427981
107.2	0	0	0	0	0	0	0	0	0	0
107.4	0	0	0	0	0	0	0	0	0	0
107.6	0	0	0	0	0	0	0	0	0	0
107.8	0	0	0	0	0	0	0	0	0	0
108	0.045246	0.022947	0.0155547	0.0107433	0.0109187	0.0179156	0.0188107	0.0142204	0.0102187	0.01242
108.2	0	0	0	0	0	0	0	0	0	0
108.4	0	0	0	0	0	0	0	0	0	0
108.6	0	0	0	0	0	0	0	0	0	0
108.8	0	0	0	0	0	0	0	0	0	0
109	0.106598	0.0255774	0.110499	0.103893	0.101862	0.0912739	0.10404	0.0794255	0.0928749	0.0958929
109.2	0	0	0	0	0	0	0	0	0	0
109.4	0	0	0	0	0	0	0	0	0	0
109.6	0	0	0	0	0	0	0	0	0	0
109.8	0	0	0	0	0	0	0	0	0	0
110	0.0321975	0.0392547	0.0350905	0.0313746	0.0281223	0.05624	0.0570445	0.0504035	0.0558627	0.0641272
110.2	0	0	0	0	0	0	0	0	0	0
110.4	0	0	0	0	0	0	0	0	0	0
110.6	0	0	0	0	0	0	0	0	0	0
110.8	0	0	0	0.0681166	0	0	0	0	0.0626358	0
111	0.288819	0.247581	0.291999	0.222719	0.21458	0.24678	0.198563	0.188932	0.207741	0.221199
111.2	0	0	0	0	0	0	0	0	0	0
111.4	0	0	0	0	0	0	0	0	0	0
111.6	0	0	0	0	0	0	0	0	0	0
111.8	0	0	0	0	0	0	0	0	0	0
112	0.00428484	0.0339447	0.0574771	0.0528449	0.0485525	0.0627395	0.0655746	0.0656555	0.0674378	0.0717106
112.2	0	0	0	0	0	0	0	0	0	0
112.4	0	0	0	0	0	0	0	0	0	0
112.6	0	0	0	0	0	0	0	0	0	0
112.8	0	0.0177334	0	0.0134768	0.0147661	0.0114837	0	0.0101025	0.012607	0.0123377
113	0.218236	0.20867	0.17858	0.157928	0.234491	0.188094	0.197699	0.179945	0.198875	0.214074
113.2	0	0	0	0	0	0	0	0	0	0
113.4	0	0	0	0	0	0	0	0	0	0
113.6	0	0	0	0	0	0	0	0	0	0
113.8	0.0033694	0	0	0	0	0	0	0	0	0
114	0.41588	0.353867	0.254964	0.167091	0.144441	0.216812	0.21855	0.169666	0.20939	0.252206
114.2	0	0	0	0	0	0.00093539	0	0.00250784	0	0
114.4	0	0	0	0	0	0	0.00137137	0.00281406	0.00182673	0.00313496
114.6	0.00033931	0	0	0	0	0	0.00164367	0	0	0
114.8	0	0	0	0	0	0	0.00556575	0.00398011	0	0.00473533
115	0.101076	0.131946	0.12627	0.113891	0.103098	0.60667	0.645795	0.617442	0.682099	0.701178
115.2	0	0	0	0	0	0	0	0	0	0.00254892
115.4	0	0	0	0	0	0.00313316	0.00199411	0	0.00412392	0.0064758
115.6	0	0	0	0	0	0.00231703	0	0	0	0.00417203
115.8	0	0	0	0	0	0.00461878	0.00345086	0.00267749	0	0.00524009
116	0.229927	0.292022	0.3372	0.374152	0.370296	0.585969	0.662224	0.676203	0.651447	0.659717
116.2	0	0	0	0	0	0	0.00774726	0.0067913	0.0117484	0
116.4	0	0	0	0	0	0	0	0	0	0.00655314
116.6	0	0	0	0	0	0.0159505	0	0	0	0.0226819
116.8	0	0	0	0	0	0	0	0	0	0
117	0.292447	0.289949	0.266604	0.202092	0.241697	1.62536	1.82541	1.74001	1.69164	1.75409
117.2	0	0	0	0	0	0.0113177	0	0	0	0
117.4	0	0.00145949	0	0.000939847	0.0023361	0	0.0125942	0.00330764	0.0068087	0
117.6	0	0	0	0.00104522	0.000900032	0	0.0106626	0	0.00451887	0.00724136
117.8	0	0.00192897	0	0.00116027	0	0.00654469	0	0	0.00624977	0
118	0.249812	0.351376	0.347911	0.383237	0.380267	0.391624	0.463491	0.440203	0.44705	0.428887
118.2	0.00110304	0	0	0	0.00207505	0.00782091	0	0.00293346	0	0.00741397
118.4	0	0.00414123	0.00174693	0.00180349	0.0014667	0	0	0.00440541	0.00503896	0
118.6	0	0.00160357	0.00306336	0	0	0	0	0	0	0.00439283
118.8	0.00123109	0	0.00209479	0	0	0.0106899	0.00938816	0.00436169	0.0053803	0
119	0.465951	0.606392	0.586563	0.620304	0.639425	0.668036	0.785967	0.732629	0.744249	0.75483
119.2	0	0.000959496	0	0.00127972	0	0.00195531	0	0	0	0.00292339
119.4	0	0	0	0	0.00078081	0	0.00214626	0	0.00139119	0.00197646
119.6	0	0	0.000964393	0	0	0.00587754	0	0.0019852	0	0
119.8	0	0	0	0	0	0	0	0	0	0.00170164
120	0.0727688	0.0701688	0.0638416	0.0606397	0.0613433	0.0584891	0.0707748	0.0610996	0.0655018	0.0694139
120.2	0	0	0	0	0	0	0	0	0	0
120.4	0	0	0	0	0	0	0	0	0	0
120.6	0	0	0	0	0	0	0	0	0	0
120.8	0	0	0	0	0	0	0	0	0	0
121	0.0663082	0.0814105	0.0889316	0.095403	0.0956527	0.0758991	0.103569	0.105862	0.0955774	0.0856797
121.2	0	0	0	0	0	0	0	0	0	0
121.4	0	0	0	0	0	0	0	0	0	0
121.6	0	0	0	0	0	0	0	0	0	0
121.8	0	0	0	0	0	0	0	0	0	0
122	0.16054	0.176259	0.172129	0.17311	0.171344	0.154849	0.172055	0.160342	0.167665	0.173125
122.2	0	0	0	0	0	0	0	0	0	0
122.4	0	0	0	0	0	0	0	0	0	0
122.6	0	0	0	0	0	0	0	0	0	0
122.8	0	0	0	0	0	0	0	0	0	0
123	0.0465718	0.0511839	0.0499205	0.0448949	0.0437128	0.0650224	0.0758168	0.0585765	0.0739219	0.0838035
123.2	0	0	0	0	0	0	0	0	0	0
123.4	0	0	0	0	0	0	0	0	0	0
123.6	0	0	0	0	0	0	0	0	0	0
123.8	0	0	0	0	0	0	0	0	0	0
124	0.0503034	0.0610795	0.0582334	0.0593437	0.0590334	0.0569152	0.0601626	0.0553406	0.0622941	0.0669283
124.2	0	0	0	0	0	0	0	0	0	0
124.4	0	0	0	0	0	0	0	0	0	0
124.6	0	0	0	0	0	0	0	0	0	0
124.8	0	0	0	0	0	0	0	0	0	0
125	0.235769	0.129509	0.0763623	0.0650214	0.0592998	0.0924716	0.0878706	0.0665297	0.0820483	0.0958424
125.2	0	0	0	0	0	0	0	0	0	0
125.4	0	0	0	0	0	0	0	0	0	0
125.6	0	0	0	0	0	0	0	0	0	0
125.8	0	0	0	0	0	0	0	0	0	0
126	0.0464474	0.0410244	0.0355325	0.0349621	0.0331465	0.0316387	0	0.0271015	0.0334112	0.0385225
126.2	0	0	0	0	0	0	0	0	0	0
126.4	0	0	0	0	0	0	0	0	0	0
126.6	0	0	0	0	0	0	0	0	0	0
126.8	0	0	0	0	0	0	0	0	0	0
127	0.184198	0.17249	0.172096	0.143918	0.146342	0.157993	0.16044	0.131794	0.160679	0.164917
127.2	0	0	0	0.00338448	0	0	0	0	0	0
127.4	0	0.00587478	0.00614438	0.00608062	0.00388593	0	0	0	0	0
127.6	0	0.00477649	0	0.00423873	0	0	0	0	0	0
127.8	0	0	0	0.0106347	0.00700253	0	0	0	0	0
128	1.58297	1.85941	1.7215	1.76265	1.79317	0.164486	0.185362	0.154096	0.161866	0.179836
128.2	0	0.00793413	0	0.0109175	0	0.010286	0	0	0	0.00839098
128.4	0.00579314	0.00333287	0.0045201	0.00513601	0.00666334	0	0	0.0106498	0.0133558	0.0342728
128.6	0.00396899	0.00986791	0.0105989	0	0.00477861	0.0315968	0	0	0.0181772	0.0117611
128.8	0	0.00422334	0	0.00621784	0.00625139	0.0191371	0.0161777	0.0173682	0.0118442	0
129	0.259012	0.324029	0.330316	0.311053	0.300706	3.31536	3.62397	3.4146	3.6371	3.70391
129.2	0.0118734	0.0141308	0.0203764	0.0198803	0.0107567	0	0.020726	0	0	0
129.4	0	0.00372787	0.00928207	0.00731177	0.0172712	0.0167224	0	0	0	0.0141421
129.6	0	0.00792707	0.00360873	0	0.0158915	0	0.0191391	0.0252575	0	0
129.8	0	0	0.0144605	0.0146374	0	0	0.0131462	0	0	0.0202033
130	0.439587	0.970158	1.33536	1.76907	1.75442	2.20572	2.59992	2.70896	2.50555	2.50992
130.2	0.001998	0.00249575	0	0	0.00638277	0	0	0.0160506	0	0
130.4	0.00228212	0.00286112	0.00863884	0.00895922	0	0.00517407	0.0221377	0	0	0.00939026
130.6	0	0.00335941	0.0105201	0.00748068	0.014484	0.0114058	0	0	0.0124653	0
130.8	0.00370265	0	0	0.00822473	0.00465522	0	0	0.0166767	0.0139098	0
131	0.189035	0.291295	0.31858	0.336108	0.327789	0.755648	0.871948	0.830134	0.815844	0.848371
131.2	0	0	0.00712595	0	0	0	0	0	0	0
131.4	0	0	0	0	0.0134899	0	0	0.0161186	0.00863279	0.00428861
131.6	0.0073844	0	0.0139865	0.0181416	0	0.00495437	0	0.00616061	0	0.0077401
131.8	0	0.0209052	0.0166904	0	0	0.0174399	0	0	0	0
132	1.92278	2.40697	2.02117	1.93766	1.72891	0.181842	0.205691	0.19157	0.182606	0.191343
132.2	0.00962352	0	0	0	0.0109643	0.0115925	0	0	0	0.00778974
132.4	0	0.0103796	0.0077166	0	0	0	0.00705989	0.00553681	0.00500472	0.00571612
132.6	0.00645213	0	0.00889714	0.0132211	0	0.00725196	0	0	0.00745178	0.0109809
132.8	0.00747935	0	0	0	0	0.0103181	0	0	0.00926943	0
133	1.14918	1.66301	1.32299	1.12158	1.10582	1.22069	1.22112	1.02977	1.28998	1.35323
133.2	0.0039241	0.00494285	0.0137086	0.0028117	0	0	0	0.00306676	0	0
133.4	0	0	0	0	0	0	0.0052128	0	0	0
133.6	0.00498464	0	0	0.0123035	0.00537704	0.00407023	0	0.00424966	0.00765476	0.00366802
133.8	0	0	0.0100962	0.00461607	0.00333079	0	0	0	0	0.00342377
134	0.0861722	0.112894	0.0982724	0.109622	0.11181	0.0380544	0.0402844	0.0443668	0.0472485	0.0516389
134.2	0.00188906	0.00334636	0.0103173	0.0022867	0	0	0.00441013	0.00309353	0	0.00284639
134.4	0	0	0.00424268	0	0	0	0.00134747	0.00561543	0.00364756	0.00289955
134.6	0	0	0.00218251	0	0.00274347	0.00366194	0.00233413	0.00194359	0	0.00410138
134.8	0	0.00258631	0	0	0.00230646	0.0057458	0.00521134	0.00392754	0	0
135	0.345599	0.424497	0.428834	0.376056	0.371582	0.425615	0.436584	0.393893	0.479135	0.509305
135.2	0.00102042	0	0	0	0	0	0.0021176	0	0	0.000993648
135.4	0.00107373	0.00273349	0.000951108	0	0	0	0.00110022	0	0	0.00229504
135.6	0	0.00112412	0	0	0	0.00143537	0	0	0.0017034	0.00154822
135.8	0	0.000622919	0	0	0	0	0	0	0	0
136	0.0331391	0	0.0261204	0.00534225	0.0227092	0.0246877	0.0125504	0.0300507	0.0332881	0.0360427
136.2	0	0	0	0	0	0	0	0	0	0
136.4	0	0	0	0	0	0	0	0	0	0
136.6	0	0	0	0	0	0	0	0	0	0
136.8	0	0	0	0	0	0	0	0	0	0
137	0.100127	0.0949704	0.0852261	0.0708455	0.0727193	0.0964878	0.0908166	0.0831386	0.0992998	0.113129
137.2	0	0	0	0	0	0	0	0	0	0
137.4	0	0	0	0	0	0	0	0	0	0
137.6	0	0	0	0	0	0	0	0	0	0
137.8	0	0	0	0	0	0	0	0	0	0
138	0.058609	0.0499441	0.0431958	0.0340385	0.0318569	0.044698	0.0442173	0.0360737	0.0458448	0.051268
138.2	0	0	0	0	0	0	0	0	0	0
138.4	0	0	0	0	0	0	0	0	0	0
138.6	0	0	0	0	0	0	0	0	0	0
138.8	0	0	0	0	0	0	0	0	0	0
139	0.0710976	0.0717313	0.059774	0.0498382	0.0453014	0.0726998	0.0755276	0.0607852	0.0804776	0.0857242
139.2	0	0	0	0	0	0	0	0	0	0
139.4	0	0	0	0	0	0	0	0	0	0
139.6	0	0	0	0	0	0	0	0	0	0
139.8	0	0	0	0	0	0	0	0	0	0
140	0.0312719	0.0302113	0.0273621	0.0284173	0.0239389	0.0460142	0.0482325	0.0465998	0.0492723	0.0500894
140.2	0	0	0	0	0	0	0	0	0	0
140.4	0	0	0	0	0	0	0	0	0	0
140.6	0	0	0	0	0	0	0	0	0	0
140.8	0	0	0	0	0	0	0	0	0	0
141	0.0564016	0.0556109	0.0491042	0.0425831	0.040176	0.0573741	0.0628113	0.0507491	0.0608208	0.0711349
141.2	0	0	0	0	0	0	0	0	0	0
141.4	0	0	0	0	0	0	0	0	0	0
141.6	0	0	0	0	0	0	0	0	0	0
141.8	0	0	0	0	0	0	0	0	0	0
142	0.0335306	0	0.0427968	0.0376559	0.039097	0.0493535	0.0615922	0.05833	0.0593725	0.0685965
142.2	0.00173827	0	0.00153434	0	0	0.00229467	0	0	0	0
142.4	0	0.00347711	0	0	0	0	0	0.00127117	0.00093985	0
142.6	0	0.00575714	0.00142992	0	0	0	0	0	0	0
142.8	0.00250908	0.00354481	0.00301787	0.00148982	0.00418828	0	0.00325164	0	0.00495377	0.00285644
143	1.04585	1.05058	0.818745	0.709714	0.62254	0.769696	0.758088	0.664921	0.646212	0.658602
143.2	0.00119427	0.00113855	0.00943986	0.0128773	0.0138565	0.0162837	0.0199238	0.0221968	0.0189513	0.0209878
143.4	0.00315965	0.00273019	0.00180896	0	0	0	0	0	0	0
143.6	0	0.0056122	0	0.00189995	0	0.00407275	0.000854927	0	0	0.00164789
143.8	0	0	0.00108675	0	0.00112238	0.00143857	0	0.00214233	0.000693545	0
144	0.0798013	0.117364	0.107953	0.101538	0.101069	0.113576	0.117765	0.106794	0.117997	0.128144
144.2	0.001015	0	0.000861681	0.000901829	0	0	0	0	0	0
144.4	0.000386814	0	0	0	0.00131629	0	0.00114724	0	0	0
144.6	0.000840874	0	0.0014349	0.00227719	0	0.000721385	0	0	0	0
144.8	0	0	0	0	0.0075992	0	0	0	0	0
145	0.265737	0.311843	0.316839	0.295965	0.324285	0.268899	0.314903	0.320021	0.298735	0.311309
145.2	0	0.00549533	0.00755318	0	0	0	0	0	0	0
145.4	0	0	0	0.0092394	0.00393913	0	0	0	0	0
145.6	0.0122513	0	0.00428291	0	0.00864559	0	0	0	0	0
145.8	0	0.00670129	0.0143596	0	0.0130849	0	0.00320005	0	0.00137455	0
146	1.57155	1.79974	1.73891	1.75504	1.70997	0.136241	0.135064	0.136142	0.14099	0.132372
146.2	0.00540795	0	0	0.0051558	0	0	0.00292835	0	0	0
146.4	0.00651123	0.00809325	0.00381987	0.00781701	0.00550817	0.00183221	0	0	0.00105046	0
146.6	0.00950281	0.0113036	0	0.00851385	0	0	0.00352972	0	0	0.00100994
146.8	0	0.00845564	0.00666689	0	0	0.00276746	0.00271448	0	0.00327408	0.00363035
147	0.851191	0.811744	0.628377	0.554029	0.510224	0.704359	0.718677	0.633582	0.716141	0.742733
147.2	0	0.00391473	0	0.00470373	0.00417707	0	0.00210649	0.00152413	0	0.00132478
147.4	0	0.00360628	0	0	0.00364003	0.00182238	0	0.0012488	0.00221541	0.00129351
147.6	0	0.00401368	0.00413265	0	0	0.00434691	0.00465299	0	0.00517138	0
147.8	0.0044119	0.00268643	0	0	0	0.00232732	0.00284417	0.00176143	0.0024194	0.00171903
148	0.289996	0.36161	0.393767	0.440865	0.425108	0.387509	0.436366	0.462801	0.455375	0.433836
148.2	0	0.00209674	0.0037636	0	0.00192289	0.001705	0.000874563	0.00232189	0	0.0015511
148.4	0.00178406	0	0	0.00151707	0	0	0	0.00128105	0.00186237	0
148.6	0.00172318	0	0	0.00196202	0.00370762	0.00219321	0	0	0	0
148.8	0.00112861	0.00219255	0	0	0.001101	0.00164677	0	0	0.00161669	0.00172419
149	0.10347	0.0371469	0.147927	0.158232	0.15475	0.203339	0.208608	0.217646	0.221696	0.226224
149.2	0	0	0.000811827	0.000880595	0	0	0	0	0	0
149.4	0	0	0	0	0	0	0	0	0	0
149.6	0	0	0	0	0	0	0	0	0	0
149.8	0	0	0	0	0	0	0	0	0	0
150	0	0.054027	0.0540697	0.0596514	0.0591855	0.0538166	0.0595642	0.0610179	0.0663288	0.062595
150.2	0	0	0	0	0	0	0	0	0	0
150.4	0	0	0	0	0	0	0	0	0	0
150.6	0	0	0	0	0	0	0	0	0	0
150.8	0.0978635	0.13485	0	0.0861903	0.0869862	0	0	0	0	0
151	0.0795526	0.113585	0.216527	0.117689	0.119117	0.159274	0.177689	0.159454	0.193148	0.214174
151.2	0	0	0	0	0	0	0	0	0	0
151.4	0	0	0	0	0	0	0	0	0	0
151.6	0	0	0	0	0	0	0	0	0	0
151.8	0	0	0	0	0	0	0	0	0	0
152	0.131038	0.104112	0.100942	0.11495	0.129091	0.0926887	0.103761	0.0967838	0.107485	0.111697
152.2	0	0	0	0	0	0	0	0	0	0
152.4	0	0	0	0	0	0	0	0	0	0
152.6	0	0	0	0	0	0	0	0	0	0
152.8	0	0	0	0.0822552	0.083952	0	0	0	0	0
153	0.0898464	0	0.171222	0.0622531	0.052728	0.1681	0.170521	0.12836	0.166237	0.208227
153.2	0	0	0	0	0	0	0	0	0	0
153.4	0	0	0	0	0	0	0	0	0	0
153.6	0	0	0	0	0	0	0	0	0.00127884	0
153.8	0.00138012	0.00213375	0.00331093	0	0	0	0	0	0	0
154	0.241562	0.334723	0.351872	0.399802	0.403819	0.323533	0.387933	0.384157	0.395936	0.385008
154.2	0.00117561	0	0	0.0021666	0	0.00121337	0	0	0.00252	0
154.4	0.00120118	0.00134166	0.00144577	0	0	0	0	0	0.00233844	0
154.6	0	0.00183756	0.00223112	0.00214793	0	0	0	0	0.00240097	0
154.8	0	0.00644582	0	0.00236553	0.00356427	0	0	0	0	0
155	0.540694	0.697094	0.627201	0.595723	0.616583	0.498497	0.551904	0.487294	0.571412	0.589862
155.2	0	0	0.00129834	0	0	0	0	0	0	0
155.4	0	0.000884865	0	0	0	0	0	0	0	0
155.6	0	0	0	0	0	0	0	0	0.00159145	0
155.8	0.00254701	0.00263503	0.00319892	0.00265996	0.00108916	0	0	0	0.0011744	0
156	0.063701	0.0760791	0.0713842	0.0709233	0.0634479	0.0677153	0.106518	0.0645583	0.0710758	0.0813547
156.2	0	0	0	0	0	0	0	0	0	0
156.4	0	0	0	0	0	0	0	0	0	0
156.6	0	0	0	0	0	0	0	0	0	0
156.8	0	0	0	0	0	0	0	0	0	0
157	0.285445	0.334346	0.298755	0.287928	0.290087	0.249474	0.279787	0.241973	0.274723	0.290461
157.2	0.00080136	0	0	0	0	0.00832377	0	0.00987163	0.00753937	0
157.4	0	0	0	0	0	0	0	0	0	0
157.6	0	0	0	0	0	0	0	0	0	0
157.8	0	0	0	0	0	0	0	0	0	0
158	0.110563	0.130837	0.122281	0.122645	0.120092	0.114689	0.149805	0.10693	0.126291	0.156798
158.2	0	0	0	0	0	0	0	0	0	0
158.4	0	0	0	0	0	0	0	0	0	0
158.6	0	0	0	0	0	0	0	0	0	0
158.8	0	0	0	0	0	0	0.00137339	0	0.00202173	0
159	0.143522	0.0722589	0.1424	0.140154	0.141179	0.141925	0.152115	0.131286	0.145892	0.145869
159.2	0	0	0	0	0	0	0	0.00305704	0	0.0027536
159.4	0	0	0	0	0	0.00338739	0.00426008	0	0	0
159.6	0	0	0	0	0	0	0	0	0	0
159.8	0	0	0.00133412	0	0	0.0075087	0	0.00702252	0.0043814	0
160	0.260693	0.233568	0.212389	0.201159	0.223199	1.05504	1.07965	1.07843	1.08032	1.05566
160.2	0	0	0	0	0	0.00364115	0	0.00246833	0.0024176	0
160.4	0	0	0	0	0	0.00214292	0	0.00402352	0.00344336	0
160.6	0	0	0	0	0	0	0.00334985	0	0.00647764	0
160.8	0.00270933	0	0	0	0.00101475	0.0035709	0.00349913	0	0.00708566	0.00378433
161	0.263146	0.271343	0.2689	0.26752	0.269564	0.311705	0.329408	0.316155	0.324921	0.348334
161.2	0	0	0	0	0	0	0	0.00358158	0	0.00141819
161.4	0	0	0	0	0	0.00131436	0	0	0	0
161.6	0	0	0	0	0	0	0	0	0	0
161.8	0	0	0	0	0	0.00204986	0.00323767	0	0.00250154	0
162	0	0	0.0675997	0.0692421	0.0704881	0.0847962	0.0963497	0.0884415	0.091589	0.0900008
162.2	0	0	0	0	0	0	0	0	0.00151639	0
162.4	0	0	0	0	0	0	0	0.00125551	0	0
162.6	0	0	0	0	0	0	0	0	0.000964068	0
162.8	0	0	0	0.000978742	0.00179803	0.00293337	0.0245506	0.0182821	0.0222391	0.0185208
163	0.0813283	0.0889601	0.0869345	0.0838348	0.0142898	0.427181	0.438209	0.406308	0.426052	0.429157
163.2	0	0	0	0	0	0	0	0	0	0.00376021
163.4	0	0	0.00149272	0.00177087	0	0.00286979	0.00639236	0	0.00520237	0
163.6	0.00133181	0.00260521	0	0.00559857	0.00650034	0.00309405	0	0	0.0103452	0
163.8	0.00408375	0.00417691	0	0.0086029	0	0	0.00836893	0.0157247	0	0.00740426
164	0.443593	0.728105	0.850527	1.00666	1.00309	0.963927	1.12421	1.1625	1.07629	1.07121
164.2	0	0	0	0	0	0.00362295	0	0.00769618	0.00514327	0
164.4	0	0.00199925	0	0	0	0	0	0.00383975	0.00598546	0.00228142
164.6	0.00121403	0.00302957	0	0	0	0.00488431	0.00466017	0	0.00611202	0
164.8	0	0.00257804	0	0	0.0056546	0	0	0	0.00539165	0
165	0.340964	0.474696	0.510288	0.540953	0.476209	0.524616	0.61652	0.581612	0.567326	0.566649
165.2	0	0	0.00140408	0	0	0	0.00242017	0.00483668	0	0
165.4	0	0	0	0.00247675	0	0	0.00522341	0	0	0.00223414
165.6	0	0	0.00238825	0	0	0	0.00170344	0	0.00261827	0
165.8	0	0	0.00285699	0	0	0	0.00305279	0.00501038	0.00161482	0
166	0.134608	0.206354	0.21952	0.252581	0.262716	0.190553	0.234197	0.219158	0.239123	0.240431
166.2	0	0	0	0	0.000825768	0.000571173	0.00140932	0.00194502	0	0
166.4	0	0	0	0	0	0	0	0	0	0.000917013
166.6	0	0	0	0	0	0	0	0.00291719	0.000998096	0
166.8	0.0183837	0.0214251	0.0173506	0.0164851	0.0177321	0.0121067	0.0134007	0.0107373	0.013197	0.0142801
167	0.0846628	0.0898344	0.0836518	0.0837239	0.0623557	0.10899	0.106318	0.103918	0.114441	0.12767
167.2	0	0	0	0	0	0	0	0	0	0
167.4	0	0	0	0.000649271	0	0	0	0	0	0
167.6	0	0	0	0	0	0	0	0	0	0
167.8	0	0	0	0.000995754	0	0	0	0	0.000741962	0
168	0.199251	0.278997	0.275291	0.311257	0.314019	0.22848	0.266022	0.255317	0.256332	0.25201
168.2	0	0	0	0	0	0	0	0	0	0
168.4	0	0	0	0	0	0	0	0	0	0
168.6	0	0	0	0	0	0	0	0	0	0
168.8	0.0186995	0.0228637	0.0175884	0.01691	0.016601	0.010704	0.0131617	0.00928808	0.0129356	0.0137912
169	0.0895952	0.107547	0.104194	0.108412	0.104566	0.109435	0.123655	0.114287	0.123646	0.127015
169.2	0	0	0	0	0	0	0	0	0	0
169.4	0	0	0	0	0	0	0	0	0	0
169.6	0	0	0	0	0	0	0	0	0	0.00086737
169.8	0	0	0.000848597	0	0	0	0.00155808	0.000985498	0	0.000981695
170	0.0973887	0.118096	0.108452	0.113748	0.111503	0.125843	0.126135	0.142085	0.134888	0.136926
170.2	0	0	0	0	0	0	0	0	0	0
170.4	0	0	0	0	0	0	0	0	0	0
170.6	0	0	0	0	0.000578829	0	0.00225462	0	0	0.00114192
170.8	0.00793364	0.0818149	0.0684355	0.0689106	0	0.00233702	0.0788162	0.066008	0	0
171	0.326593	0.39979	0.364806	0.359408	0.428772	0.453533	0.416976	0.393412	0.492435	0.509903
171.2	0	0	0	0.00852728	0.00878662	0	0.00972925	0.0116996	0.0111595	0
171.4	0	0	0	0	0	0	0	0.000363567	0	0
171.6	0.000705327	0	0	0	0	0.000984575	0.00168472	0.00211737	0.00129429	0.00262806
171.8	0	0	0.000741218	0	0	0	0	0	0.000870833	0
172	0.0929481	0.113871	0.106291	0.113076	0.112772	0.127768	0.148451	0.123288	0.125456	0.137409
172.2	0	0	0	0	0	0	0	0	0	0
172.4	0	0	0	0	0	0	0	0	0	0
172.6	0	0	0	0.0024886	0	0.000807539	0.000853203	0	0	0
172.8	0.0270528	0.0328292	0.0351175	0.0281631	0.0295867	0.0279731	0.0328143	0.0294553	0.0328013	0.0328233
173	0.319767	0.398513	0.394596	0.412239	0.420636	0.0509077	0.0558555	0.305882	0.315773	0.326989
173.2	0	0	0.000458168	0.000566696	0.000465965	0	0	0	0	0
173.4	0	0	0.000581887	0	0	0	0	0.000417364	0	0
173.6	0	0	0	0	0.000908991	0.000985208	0	0	0	0
173.8	0.00178768	0	0.00189799	0	0	0	0	0	0.000668252	0
174	0.200908	0.242159	0.217431	0.212014	0.22016	0.157105	0.175597	0.164595	0.156902	0.163756
174.2	0	0	0	0	0.000574998	0	0	0	0	0
174.4	0	0	0	0	0	0	0	0	0	0
174.6	0	0.000858885	0	0	0	0	0	0	0	0
174.8	0.00297132	0.00394198	0.00300316	0.00510509	0.00194462	0.0030834	0.00242516	0	0.0027056	0.0033042
175	0.202262	0.24894	0.227445	0.2203	0.227201	0.147171	0.150574	0.137574	0.155077	0.16014
175.2	0	0	0	0	0	0	0	0	0	0
175.4	0	0	0	0	0	0	0	0	0	0
175.6	0	0	0	0	0	0	0	0	0	0
175.8	0	0.000419225	0	0	0.000769755	0	0	0.00106291	0	0
176	0.0910184	0.122348	0.0724153	0.0985337	0.138076	0.117706	0.129248	0.12446	0.122208	0.12474
176.2	0	0	0	0	0	0	0	0	0	0
176.4	0	0	0	0	0	0	0	0	0	0
176.6	0	0	0	0	0	0	0	0	0	0
176.8	0	0	0.000793355	0	0.00120022	0	0	0.00115364	0	0.00126845
177	0.279617	0.336735	0.295983	0.283694	0.291295	0.351515	0.375962	0.347479	0.368707	0.377622
177.2	0	0	0	0	0	0	0	0	0	0
177.4	0	0	0	0	0	0	0	0	0	0
177.6	0.00231923	0	0	0.00408523	0.00545476	0.00559331	0.00692007	0.0085408	0.0106677	0.00759113
177.8	0.0111077	0.00483158	0.00240165	0.00908122	0	0	0.00582287	0.00302059	0	0.0037869
178	0.0646297	0.0854392	0.0812225	0.0778704	0.0847632	0.0786544	0.0892971	0.0804072	0.08209	0.0845288
178.2	0.00193683	0.00816901	0.00339472	0	0.00391439	0	0.00425676	0	0.00363693	0
178.4	0.0036196	0.00432793	0	0.00275429	0.00293387	0.00271725	0	0.00808612	0	0
178.6	0	0	0.00471511	0	0	0	0.00758308	0.0057742	0	0
178.8	0	0.0152719	0.0125234	0	0	0	0	0	0	0.00548219
179	1.25106	1.60685	1.58759	1.66211	1.64378	1.43969	1.58344	1.58824	1.58421	1.54255
179.2	0	0	0	0	0.00377973	0	0	0	0.00726751	0
179.4	0	0	0	0.00408007	0.00353177	0	0	0	0.00304796	0.00487785
179.6	0	0.00392736	0.0040585	0.00608964	0.00491469	0.00425904	0.00975506	0.00309002	0.0107824	0.00566754
179.8	0	0.00434633	0.011185	0	0.00921297	0.00581881	0.00537716	0.00683664	0.010524	0
180	0.270604	0.319226	0.346584	0.369454	0.364456	0.396231	0.442822	0.460011	0.432333	0.432406
180.2	0	0.00197507	0	0	0.0032567	0	0	0.00332874	0.00357144	0
180.4	0.00210017	0	0.0041946	0.00485241	0	0.00369737	0.002152	0	0.00457184	0.00223181
180.6	0.00210209	0.00203473	0.00444182	0	0	0	0	0.00244737	0	0
180.8	0	0	0	0	0	0	0	0	0	0.00232888
181	0.283806	0.327304	0.283993	0.285773	0.286056	0.654926	0.327378	0.299847	0.327294	0.331959
181.2	0	0	0	0.000761529	0.000674573	0	0.00237045	0	0	0.00112246
181.4	0	0	0.00119154	0	0	0	0	0	0	0
181.6	0	0	0	0.000686428	0	0.00232438	0.00110069	0.00184256	0	0
181.8	0	0.00118297	0.00152659	0.00255243	0	0.00205661	0	0	0	0
182	0.121507	0.131331	0.116379	0.112713	0.115955	0.115147	0.101629	0.0860526	0.0912534	0.0985265
182.2	0	0	0	0	0	0	0	0	0	0
182.4	0	0	0	0	0	0	0	0	0	0
182.6	0	0	0	0	0	0	0	0	0	0
182.8	0	0.00318377	0	0	0.00200344	0.00286755	0.00233243	0	0	0
183	0.163493	0.166822	0.130041	0.116231	0.11047	0.117	0.11373	0.09787	0.118769	0.128027
183.2	0	0	0	0	0	0	0	0	0	0
183.4	0	0	0	0	0	0	0	0	0	0
183.6	0	0	0	0	0	0	0	0	0	0
183.8	0	0	0	0	0	0	0	0	0	0
184	0.103112	0.132332	0.126168	0.132203	0.134953	0.0859479	0.103205	0.08158	0.0947199	0.0993811
184.2	0	0	0	0	0	0	0	0	0	0
184.4	0	0	0	0	0	0	0	0	0	0
184.6	0	0	0	0	0	0	0	0.00121888	0	0
184.8	0.00253148	0	0	0.00231972	0.00201018	0	0	0.00369835	0	0.00296836
185	0.141115	0.126555	0.134008	0.131968	0.13281	0.165127	0.15697	0.16596	0.165284	0
185.2	0	0	0	0	0	0	0	0	0	0
185.4	0	0	0	0	0	0	0	0	0	0
185.6	0.00230066	0.00114838	0.000800026	0	0.00120014	0	0.00148754	0	0	0
185.8	0.00215291	0.00181553	0.00358021	0	0.0020517	0.00312898	0.00428131	0	0	0
186	0.0780711	0.101564	0.0979391	0.104386	0.106446	0.0609992	0.0651949	0.0607266	0.0642595	0.063787
186.2	0.219103	0.255775	0.28376	0.221026	0.213332	0.407229	0.422437	0.285429	0.276172	0.34545
186.4	0	0	0	0.000854618	0	0.00141901	0	0	0	0
186.6	0	0	0	0.00117633	0	0.00299837	0	0.00158663	0	0
186.8	0.00314872	0	0.00637089	0.00222014	0.00339271	0	0	0	0.00357406	0.00123998
187	0.117963	0.127468	0.114902	0.122399	0.10614	0.125177	0.126852	0.12953	0.132745	0.13481
187.2	0.292118	0	0.404764	0.42263	0.436856	0.23016	0.248258	0.205794	0.209703	0.21978
187.4	0	0.000899569	0	0	0.00128918	0	0.00086794	0	0	0
187.6	0	0.00117485	0.00394634	0.00374467	0	0	0	0	0.00155979	0
187.8	0	0.00208134	0.00227798	0.00222762	0.00585675	0.00163759	0	0.00507506	0.001337	0
188	0.250385	0.313938	0.308377	0.30166	0.327762	0.306474	0.324842	0.313621	0.321943	0.328298
188.2	0	0	0	0	0	0	0	0	0	0
188.4	0	0	0	0	0	0	0	0	0	0
188.6	0.000275569	0	0.00196655	0.000796431	0.00151668	0	0	0	0	0
188.8	0.000749045	0.00159114	0	0.00132084	0	0.000969149	0	0	0.00079761	0
189	0.123584	0.147791	0.144166	0.149058	0.1476	0.101766	0.109773	0.10015	0.106288	0.108877
189.2	0	0	0	0	0	0	0	0	0	0
189.4	0	0	0	0	0	0	0	0	0	0
189.6	0	0	0	0	0	0	0	0	0	0
189.8	0.000788556	0.000889008	0.000837936	0.00104161	0	0	0	0	0	0
190	0.221273	0.276045	0.241713	0.252067	0.251416	0.140874	0.161137	0.154001	0.163774	0.163174
190.2	0	0	0	0	0	0	0	0	0	0
190.4	0	0	0	0	0	0	0	0	0	0
190.6	0	0	0	0	0	0	0	0	0	0
190.8	0	0	0	0	0	0	0	0	0	0
191	0.14084	0	0.0937608	0.0894351	0.076439	0.0733335	0.00899954	0	0.0673022	0
191.2	0	0	0	0	0	0	0	0	0	0
191.4	0	0	0	0	0	0	0	0	0	0
191.6	0	0	0	0	0	0	0	0	0	0
191.8	0	0	0	0	0	0	0	0	0	0
192	0.088379	0.0656119	0.0960123	0.0951923	0.0982993	0.0717206	0.0899494	0.0765538	0.08113	0.0820728
192.2	0	0	0	0	0	0	0	0	0	0
192.4	0	0	0	0	0	0	0	0	0	0
192.6	0	0	0	0	0	0	0	0	0	0
192.8	0.0114296	0	0.0136562	0.0126808	0	0	0.0138584	0.0115613	0	0
193	0.0733822	0.0650163	0.0578528	0.0564134	0.4682	0.0573512	0.0602502	0.0542592	0.0563563	0
193.2	0	0	0	0	0	0	0	0	0	0
193.4	0	0	0	0	0	0	0	0	0	0
193.6	0	0	0	0	0	0	0	0.00126914	0	0
193.8	0	0	0	0	0.0008594	0	0.000760899	0	0	0
194	0	0	0.0397732	0.0377713	0.0483716	0	0.0407263	0.0342612	0.0394309	0.0439163
194.2	0	0	0	0	0	0	0	0	0	0
194.4	0	0	0	0	0	0	0	0	0	0
194.6	0	0	0.000903588	0	0.00171197	0	0.000853884	0	0.00115967	0.0018811
194.8	0	0.00345455	0	0	0	0	0	0	0	0
195	0.519938	0.62935	0.549412	0.525021	0.583038	0.545191	0.587441	0.557897	0.599507	0.618728
195.2	0	0	0	0	0	0	0	0	0	0
195.4	0	0	0	0	0	0	0	0	0	0
195.6	0	0.00199717	0	0	0.00216299	0	0	0	0	0.00142131
195.8	0.0015027	0.00320141	0.000922522	0.00232685	0	0	0.00103182	0	0	0.00364673
196	0.117539	0.0936946	0.0893366	0.0932057	0.111544	0.121658	0.133814	0.129885	0.141948	0.140706
196.2	0	0	0	0	0	0	0	0	0	0
196.4	0	0	0	0	0	0	0	0	0	0
196.6	0	0	0	0	0	0	0	0	0	0
196.8	0	0	0	0.00117804	0	0	0.00183641	0	0.00203892	0
197	0.280974	0.210053	0.149765	0.118729	0.109939	0.122175	0.120509	0.105961	0.121056	0.127814
197.2	0	0	0	0	0	0	0	0	0	0
197.4	0	0	0	0	0	0	0	0	0	0
197.6	0	0	0	0	0	0	0	0	0	0
197.8	0.00243558	0.000416568	0	0	0	0	0	0	0	0
198	0.0512241	0.0519818	0.0633111	0.0650707	0.0670035	0.0656145	0.0774069	0.0666601	0.0683605	0.0702003
198.2	0	0	0	0	0	0	0	0	0	0
198.4	0	0	0	0	0	0	0	0	0	0
198.6	0	0	0	0	0	0	0	0	0	0
198.8	0.00296841	0.00246311	0	0	0.000987926	0	0	0	0	0
199	0.197095	0.209833	0.177081	0.165708	0.168121	0.115137	0.179251	0.145688	0.122899	0.132475
199.2	0	0	0	0.00321582	0	0.00541922	0	0.00801136	0.0065039	0.00606903
199.4	0	0.000507602	0	0	0	0	0	0	0	0
199.6	0	0	0.00134943	0	0.000983371	0	0	0	0.000812679	0
199.8	0	0	0.00136738	0.000814341	0	0	0	0	0	0
200	0.142507	0.189354	0.19136	0.21309	0.213217	0.172652	0.207316	0.179096	0.187485	0.194187
200.2	0	0	0	0	0	0	0	0	0	0
200.4	0	0	0	0	0	0	0	0	0	0
200.6	0	0	0	0	0	0	0	0	0	0
200.8	0	0	0	0	0	0	0	0	0	0
201	0.0772473	0.0780899	0.0838544	0.0794974	0.0817778	0.0855348	0.107477	0.0910917	0.0990333	0.0950925
201.2	0.130432	0.181515	0.195751	0.21055	0.210194	0.0590952	0.0602991	0.0438568	0.0523598	0.0654715
201.4	0	0	0	0	0	0	0	0	0	0
201.6	0	0	0	0	0	0	0	0	0	0
201.8	0	0	0	0	0	0	0	0	0	0
202	0.0924664	0.0057114	0	0.141175	0.157254	0.10903	0.123135	0.111088	0.118341	0.121284
202.2	0	0	0	0	0	0	0	0	0	0
202.4	0	0	0	0	0	0	0	0	0	0
202.6	0	0	0.000458756	0.000898815	0	0	0	0	0	0
202.8	0	0	0	0	0.00109015	0	0	0	0	0
203	0.212337	0.285644	0.304903	0.345647	0.350069	0.280705	0.316871	0.323322	0.300932	0.299084
203.2	0	0	0	0	0	0	0	0	0	0
203.4	0	0	0	0	0	0	0	0	0	0
203.6	0	0	0	0	0	0	0	0	0	0
203.8	0	0	0	0	0	0	0	0	0	0
204	0.153731	0.190013	0.193043	0.207251	0.210533	0.116084	0.136904	0.128586	0.129569	0.124515
204.2	0	0	0	0	0	0	0	0	0	0
204.4	0	0	0	0	0	0	0	0	0	0
204.6	0	0	0	0	0	0	0	0	0	0
204.8	0	0	0	0	0	0	0	0	0	0
205	0.10401	0.133835	0.0938375	0.109364	0.108275	0.0844362	0.0897205	0.0778913	0.078405	0.0831439
205.2	0	0	0	0	0	0	0	0	0	0
205.4	0	0	0	0	0	0	0	0	0	0
205.6	0	0	0	0	0	0	0	0	0	0
205.8	0	0	0	0	0	0	0	0	0	0
206	0.0957201	0	0.105745	0.112501	0.111783	0.0691725	0.0778543	0.0755374	0.0752066	0.0737947
206.2	0	0	0	0	0	0	0	0	0	0
206.4	0	0	0	0	0	0	0	0	0	0
206.6	0	0	0	0	0	0	0	0	0	0
206.8	0.00319005	0	0.00330905	0	0	0.00293506	0.00299874	0	0.00289384	0.00324216
207	0.0887086	0.0761763	0.0642802	0.0647546	0.0675411	0.0645603	0.0871817	0.0688707	0.0716143	0.077999
207.2	0	0	0	0	0	0	0	0	0	0
207.4	0	0	0	0	0	0	0	0	0	0
207.6	0	0	0	0	0	0	0	0	0	0.00235699
207.8	0	0	0	0	0	0	0	0	0	0
208	0.0451433	0.0354071	0.049035	0.0536541	0.0558162	0.0477631	0.0575114	0.051544	0.0519916	0.0548227
208.2	0	0	0	0	0	0	0	0	0	0
208.4	0	0	0	0	0	0	0	0	0	0
208.6	0	0	0	0	0	0	0	0	0	0
208.8	0.0109217	0.0153342	0.0115137	0.0101559	0.0111213	0.00532399	0.00548705	0.00437538	0	0.00641235
209	0.288645	0.377446	0.351014	0.35348	0.373281	0.271318	0.299661	0.273703	0.303251	0.30306
209.2	0	0	0	0	0	0	0	0	0	0
209.4	0	0	0	0	0	0	0	0	0	0
209.6	0	0	0	0	0	0	0	0	0	0
209.8	0	0	0	0	0	0	0	0	0	0
210	0.0672887	0.0829306	0.0801458	0.08183	0.0819472	0.0769406	0.0857646	0.0826256	0.0858718	0.084553
210.2	0	0	0	0	0	0	0	0	0	0
210.4	0	0	0	0	0	0	0	0	0	0
210.6	0	0	0	0	0	0	0	0	0	0
210.8	0.0108579	0.0131516	0.010126	0.00886221	0.00847094	0	0.00313994	0.00212509	0.00384368	0.00411972
211	0.147634	0.192297	0.180773	0.18503	0.189552	0.15288	0.169034	0.135533	0.163795	0.169325
211.2	0	0	0	0	0	0	0	0	0	0
211.4	0	0	0	0	0	0	0	0	0	0
211.6	0	0	0	0	0	0	0	0	0	0
211.8	0	0	0	0.00103935	0	0	0	0	0	0
212	0.046285	0.0694626	0.0547087	0.069777	0.0700322	0.0532204	0	0.0579896	0	0.060521
212.2	0.000850321	0.00076376	0.000735106	0	0.00131574	0	0	0	0	0
212.4	0.00088014	0	0	0.00108294	0.000814217	0	0	0	0	0
212.6	0.00175443	0.00271299	0	0.00160988	0.00144071	0	0	0.000651087	0	0.00145354
212.8	0.0829226	0.109406	0.0857642	0.0767069	0.0810296	0.0434178	0.0474082	0.0385605	0.0531227	0.05442
213	0.174759	0.172224	0.140611	0.124032	0.124343	0.0897285	0.0911047	0.0760583	0.093969	0.0946881
213.2	0.0597805	0.0841957	0.0905743	0.105633	0.115241	0.0907051	0.101226	0.0979698	0.0974324	0.105177
213.4	0.00858071	0	0.0302245	0	0.0117955	0	0.0127319	0	0	0
213.6	0.014593	0.020752	0	0	0	0	0	0	0	0.0113606
213.8	0	0.0155726	0.0173857	0	0	0	0	0.0480793	0.0130888	0.0189587
214	0.15907	0.187343	0.135498	0.175417	0.18777	0.118952	0.152372	0.157915	0.173843	0.134616
214.2	0.0522473	0	0.136033	0	0.0818974	0	0.137838	0.0909806	0.0877607	0
214.4	0	0.0544922	0.0593967	0	0	0	0.012983	0	0	0.0166499
214.6	0.0362369	0	0	0.0802235	0.0330848	0	0.0162495	0.0254589	0.0496847	0
214.8	0.143593	0.133074	0.131893	0.171758	0.222531	0.0798432	0.13741	0.0667374	0.0891817	0.0911766
215	6.16203	7.64133	7.31794	7.72932	8.1752	4.66241	5.43976	5.22155	5.71383	5.49592
215.2	0	0	0.0331037	0.0228777	0	0.0354604	0	0.020655	0	0.016653
215.4	0.0176224	0.0262958	0	0	0	0.0172065	0.0188322	0.0340533	0.0116691	0
215.6	0.018616	0.0406944	0.0350769	0.0350208	0.0460511	0.0264385	0	0.0384467	0.0197701	0.0270996
215.8	0.0313908	0.0370324	0.0363979	0	0	0	0	0.0356726	0	0
216	0.690928	0.853545	0.829989	0.864108	0.949845	0.537675	0.618714	0.601222	0.638432	0.625809
216.2	0	0	0.019537	0.0256359	0.0172402	0.0132643	0.0154154	0	0.0184892	0
216.4	0.0234157	0.0280768	0.0362223	0	0.0240704	0	0	0.013713	0	0
216.6	0.0165567	0.0246325	0.0474169	0.0432506	0	0.0162165	0.0163198	0.0160107	0.0144097	0
216.8	0.0146183	0	0	0.01804	0	0.0199303	0.0145124	0.0275024	0.0146145	0
217	2.5677	2.94477	2.83455	3.00733	3.18305	2.98502	2.18601	2.11661	2.29054	2.20307
217.2	0.217962	0.366037	0.381435	0.423446	0.458437	0.0162034	0	0.00713289	0	0
217.4	0	0.0161502	0.0135458	0.0128943	0.012657	0.00899423	0	0.00658841	0.0136838	0.00842926
217.6	0	0.0120956	0.00956621	0.0174468	0	0.0221213	0.00985116	0.0141892	0.0219295	0.0137859
217.8	0	0	0.0363546	0.0134523	0.0171882	0	0	0.0100889	0	0.0082512
218	0.26772	0.273599	0.288128	0.286852	0.308275	0.341901	0.30213	0.285697	0.249655	0.234161
218.2	0	0.016286	0	0.110275	0.10904	0	0	0	0.00411385	0
218.4	0	0	0	0.00649902	0.0196012	0	0	0	0	0
218.6	0.00902694	0	0.00496568	0	0.0056409	0.00694577	0.0057279	0	0.00625997	0.00746781
218.8	0	0.0148656	0	0.0103606	0	0.00579897	0	0	0.00466921	0.00648889
219	0.268437	0.22556	0.208206	0.232452	0.237347	0.520887	0.153047	0.143262	0.148832	0.149884
219.2	0	0	0	0.00438271	0.00411834	0.00364504	0	0	0.00542591	0.00372239
219.4	0	0	0	0	0.00647057	0.00307278	0.00367893	0	0.00236701	0.00128709
219.6	0.00545414	0.00232525	0	0.00552738	0	0	0	0	0	0.00329165
219.8	0	0	0.00694701	0.0042469	0.00320519	0.00309011	0	0	0	0.00206128
220	0.0123483	0.0165072	0.0661981	0.0697482	0.0161475	0.172652	0.162229	0.165715	0.146692	0.156179
220.2	0	0	0	0	0.00254143	0.00229222	0	0	0	0
220.4	0.00113376	0.00179804	0.0039276	0.00199892	0	0.00476148	0	0.00136512	0	0.000662962
220.6	0	0.00105991	0.0035348	0.00152489	0.00286411	0	0.000970725	0	0.00435968	0.00280012
220.8	0.00598039	0.00201305	0.00553378	0	0	0.00831143	0.000604983	0	0.00120562	0.00797287
221	0.0802988	0.0882141	0.0961044	0.105908	0.102366	0.0844139	0.0826601	0.0799596	0.0831325	0.0919319
221.2	0	0.0017553	0	0.00170235	0	0	0	0	0	0
221.4	0	0	0	0	0	0.00206045	0	0	0	0
221.6	0	0	0	0	0	0.000428507	0.00244581	0	0	0
221.8	0.000969938	0	0	0.00120574	0.000731636	0.00181159	0	0	0	0
222	0.119915	0.123091	0.141713	0.12992	0.131848	0.150948	0	0.112266	0.125714	0.134961
222.2	0	0	0	0	0	0	0	0	0	0
222.4	0.000764951	0.00074327	0	0	0	0	0	0	0	0
222.6	0	0	0	0.00159787	0	0.000577087	0	0	0	0
222.8	0	0.000551442	0	0	0.000713893	0	0	0	0	0
223	0.155521	0.171896	0.168482	0.171038	0.177807	0.116142	0.124269	0.112535	0.118945	0.121608
223.2	0	0	0	0	0	0	0	0	0	0
223.4	0.00124193	0	0	0	0	0	0	0.000622084	0	0
223.6	0.000932539	0	0	0.0018223	0	0	0	0	0	0
223.8	0.00129444	0	0	0.00166474	0.00127307	0	0	0	0	0
224	0.0729504	0.0772362	0.0745619	0.0658576	0.0769057	0.0751454	0.0825541	0.0655615	0.0707841	0.0750874
224.2	0	0	0	0	0	0	0	0	0	0
224.4	0.00332098	0.000492295	0.00108145	0	0.00348349	0.000874832	0	0	0	0
224.6	0.00160149	0	0	0	0	0	0.00107687	0	0.000496214	0
224.8	0.00694185	0.00858185	0.0089973	0	0.00672556	0.00453961	0	0.00376356	0.00518272	0
225	0.414817	0.487098	0.466369	0.489069	0.478379	0.367325	0.398747	0.388874	0.379964	0.372194
225.2	0.00181105	0	0	0.00177882	0	0	0	0	0	0
225.4	0	0.00241665	0	0	0.00112652	0	0.000645222	0.000598225	0	0
225.6	0	0.00294844	0	0	0	0.000467754	0.00107778	0	0.000681609	0
225.8	0	0	0	0.000881443	0.00476265	0	0.00220827	0.000682889	0	0.00188317
226	0.123576	0.144487	0.135866	0.11702	0.138945	0.121569	0.136311	0.13603	0.136388	0.134872
226.2	0	0	0	0	0	0.000754308	0	0	0	0
226.4	0	0	0	0.00194705	0.00100548	0	0	0	0.00082155	0
226.6	0	0.000755805	0.00105313	0.00323235	0	0	0.00450621	0.00629143	0	0.00450128
226.8	0.00845999	0.009974	0.00807337	0.00710247	0.00722226	0.00481029	0.0053	0.00369323	0.00428799	0.00422311
227	0	0.00264863	0	0.00347245	0	0	0.00344045	0	0	0
227.2	0.178228	0	0.230808	0.253185	0	0.223292	0.233123	0.227932	0.218952	0.218992
227.4	0.00109753	0	0	0.000998204	0.00111961	0	0.00149724	0.000941704	0	0.00151831
227.6	0.000746896	0.00126367	0	0	0.00254426	0	0	0.00341061	0.00313599	0.0025925
227.8	0	0.00147601	0	0	0.00193058	0	0.00102591	0	0	0.000560962
228	0	0.168981	0.170979	0.19614	0.200599	0.223305	0.259071	0.2526	0.238067	0.227244
228.2	0	0	0	0	0	0	0.0009279	0.000935494	0	0
228.4	0	0.00128087	0	0.00113459	0	0	0	0	0	0.00141189
228.6	0	0.00132534	0	0.00162195	0.00280955	0	0	0	0.00125344	0
228.8	0.027499	0.0350752	0.0296977	0.0275115	0.0286205	0.0200856	0.0217915	0.0183074	0.0233889	0.024325
229	0.26153	0.263358	0.232347	0.227742	0.232298	0.24384	0.273514	0.256043	0.266089	0.27136
229.2	0.12653	0.209995	0.246923	0.301719	0.308242	0	0	0	0	0
229.4	0.000662001	0.00136356	0.00194332	0	0.0012362	0	0	0	0	0
229.6	0	0.00102979	0	0	0	0	0	0	0	0.00100929
229.8	0.00175868	0	0.00130059	0	0	0	0	0	0	0
230	0.059873	0.0622499	0.0428255	0.0367956	0.0372141	0	0.0811148	0	0	0
230.2	0.0558298	0.0882459	0.0809039	0.0874498	0.108954	0.072774	0	0	0.0782389	0
230.4	0	0	0	0.000994991	0	0	0	0	0	0
230.6	0	0	0	0.00288836	0.00159036	0	0	0	0	0
230.8	0.0186669	0.0256275	0.0201669	0.018809	0.0474152	0.0128734	0.0143851	0.0114092	0.0145145	0.0156571
231	0.0828333	0.0785469	0	0	0	0.0445696	0.0570441	0	0.0480999	0.053721
231.2	0.146118	0.206055	0.245135	0.275042	0.278893	0	0	0	0	0
231.4	0	0	0	0	0.000906637	0	0	0	0	0
231.6	0	0	0	0	0	0	0	0	0	0
231.8	0	0	0	0	0.000935201	0	0	0	0	0
232	0.0981552	0.138055	0.140249	0.149531	0.151596	0.0593373	0.0673938	0	0.0793277	0
232.2	0	0	0	0	0	0	0	0	0	0
232.4	0	0	0	0	0	0	0	0	0	0
232.6	0	0	0	0	0	0	0	0	0	0
232.8	0	0.0282979	0	0	0	0	0	0	0	0
233	0.105556	0.136758	0.170889	0.19131	0.169934	0.117024	0.174211	0.174137	0.135762	0.138435
233.2	0	0	0	0	0	0	0	0	0	0
233.4	0	0	0	0	0	0	0	0	0	0
233.6	0	0	0	0	0	0	0	0	0	0
233.8	0	0	0	0	0	0	0	0	0	0
234	0.0356252	0.0493284	0	0.0490878	0.0510646	0.0423974	0.0492232	0.0447819	0.0486715	0.049487
234.2	0	0	0	0	0	0	0	0	0	0
234.4	0	0	0	0	0	0	0	0	0	0
234.6	0	0	0	0	0	0	0	0.00202433	0	0.00166339
234.8	0.0103176	0.0137036	0.0131984	0.0148863	0.0172425	0.00748317	0.00905044	0.00899924	0.00863081	0.00905311
235	0.0721976	0.0952252	0.0942718	0.102644	0.108879	0.0432547	0	0.0465406	0.0507496	0.0516848
235.2	0	0	0	0	0	0	0	0	0	0
235.4	0	0	0	0	0	0	0	0	0	0
235.6	0	0	0	0	0	0	0	0	0	0
235.8	0	0	0	0	0	0	0	0	0	0
236	0.0676119	0.0717646	0.0698889	0.0741865	0.0760733	0.0624928	0.0746817	0.0628968	0.0729688	0
236.2	0	0	0	0	0	0	0	0	0	0
236.4	0	0	0	0	0	0	0	0	0	0
236.6	0	0	0	0	0	0	0	0	0	0
236.8	0.00648071	0.00750094	0.00838502	0.00901219	0.0104002	0.00369244	0.00423133	0.00454945	0.0052358	0.00488506
237	0.0814689	0.0851747	0.0911679	0.0874165	0.0950797	0.0650298	0.0723067	0.0680383	0.0709291	0.072198
237.2	0	0	0	0	0	0	0	0	0	0
237.4	0	0	0	0	0	0	0	0	0	0
237.6	0	0	0	0	0	0	0	0	0	0
237.8	0	0	0	0	0	0	0	0	0	0
238	0	0.0634435	0.0700533	0.0638086	0.0674317	0	0.0577391	0.0658602	0	0.0660373
238.2	0	0	0	0	0	0	0	0	0	0
238.4	0	0	0	0	0	0	0	0	0	0
238.6	0	0	0	0	0	0	0	0	0	0
238.8	0.0173529	0.0210725	0.0224168	0.0240589	0.0270076	0.0376576	0.0420208	0.0387594	0.0351214	0.0372789
239	0.152526	0.172262	0.16829	0.179849	0.180622	0.125426	0.141698	0.131042	0.134474	0.13485
239.2	0	0	0	0	0	0	0	0	0	0
239.4	0	0	0	0	0	0	0	0	0	0
239.6	0	0	0	0	0	0	0	0	0	0
239.8	0	0	0	0	0	0	0	0	0	0
240	0.0500648	0.0533316	0.0535816	0.0604031	0	0.0443045	0.054683	0.0459191	0.0513617	0.0510517
240.2	0	0	0	0	0	0	0	0	0	0
240.4	0	0	0	0	0	0	0	0	0	0
240.6	0	0	0	0	0	0	0	0	0	0
240.8	0.00338786	0.00563501	0.00518349	0.00638319	0.00741218	0.00401155	0.00418009	0.00349452	0.00438388	0.0034324
241	0	0	0	0	0	0	0	0	0	0
241.2	0.167293	0.212873	0.206488	0.226821	0.226592	0.149777	0.173317	0.161887	0.163459	0.162233
241.4	0	0	0	0	0	0	0	0	0	0
241.6	0	0	0	0	0	0	0	0	0	0
241.8	0	0	0	0	0	0	0	0	0	0
242	0.164156	0.19125	0.19689	0.196671	0.187413	0.117272	0.127204	0.122084	0.132699	0.143047
242.2	0.0181899	0.0295354	0	0	0.0334759	0.0419801	0.0812597	0.0438762	0.0392624	0.0298148
242.4	0	0	0	0	0	0	0	0	0	0
242.6	0	0	0	0	0.000723354	0	0	0	0	0
242.8	0	0.00339389	0	0.00273622	0.00242186	0	0	0	0	0
243	0.200261	0.219599	0.209747	0.225277	0.229916	0.159616	0.176252	0.175367	0.170212	0.171429
243.2	0	0	0.0559935	0.0620113	0.0676474	0	0	0	0	0
243.4	0	0.000600465	0.000765975	0	0.00113138	0	0	0	0	0
243.6	0	0	0.00182863	0	0.00439666	0	0.00158182	0.00211143	0	0.00181306
243.8	0	0	0	0	0	0	0	0	0	0
244	0	0	0.00683962	0	0	0.0559367	0	0	0	0
244.2	0.213753	0.289049	0.297556	0.333609	0.34412	0.0505019	0.088134	0.0709038	0.0845135	0.0676401
244.4	0	0	0	0	0.00217694	0	0	0	0	0
244.6	0	0.00170835	0.000786166	0	0.000875168	0	0	0	0	0
244.8	0.00638811	0.0110423	0	0	0.00377178	0.00190641	0	0.00147729	0	0
245	0.103738	0.128033	0.126681	0.0124331	0	0.104496	0.116845	0.105601	0.122733	0.125023
245.2	0.254902	0.326849	0.314763	0.36695	0.381468	0.0845979	0.0969696	0.0952374	0.0960128	0.0990412
245.4	0	0	0	0.0023518	0.000958409	0	0	0	0	0
245.6	0	0	0	0	0.00161259	0	0	0	0	0
245.8	0	0	0	0.00144977	0	0	0	0	0	0
246	0.00537065	0.0764104	0.00316511	0.00458803	0	0.0901233	0.0984159	0.094709	0.0966987	0.0971353
246.2	0.082432	0.0790946	0.144964	0.112422	0.119404	0	0	0	0	0
246.4	0	0	0	0	0	0	0	0	0	0
246.6	0	0	0	0	0	0	0	0	0	0
246.8	0.00224138	0	0	0.00298908	0.00189908	0	0	0	0.000970078	0
247	0.14783	0.18291	0	0	0.167956	0.110399	0.126949	0.119617	0.12596	0.122704
247.2	0	0	0	0	0	0	0	0	0	0
247.4	0	0	0	0	0	0	0	0	0	0
247.6	0	0	0	0	0	0	0	0	0	0
247.8	0	0	0	0	0	0	0	0	0	0
248	0	0.072715	0.0700571	0.020112	0.0731589	0.043499	0	0.0471258	0	0.0491939
248.2	0	0	0	0	0	0	0	0	0	0
248.4	0	0	0	0	0	0	0	0	0	0
248.6	0	0	0	0	0	0	0	0	0	0
248.8	0.0101217	0.0172495	0.0118045	0.00894372	0.0102346	0	0.00376779	0.00222576	0.00572008	0
249	0.0731654	0.0869771	0.0864016	0.0932528	0.0937321	0.0694928	0.0764676	0.0729669	0.0766761	0.0753882
249.2	0	0	0	0	0	0	0	0	0	0
249.4	0	0	0	0	0	0	0	0	0	0
249.6	0	0	0	0	0	0	0	0	0	0
249.8	0	0	0	0	0	0	0	0	0	0
250	0.0670337	0.0921041	0.103532	0.118583	0.117483	0.0934411	0.104748	0.104767	0.106377	0.111449
250.2	0	0	0	0	0	0	0	0	0	0
250.4	0	0	0	0	0	0	0	0	0	0
250.6	0	0	0	0	0	0	0	0	0	0
250.8	0.0111595	0.0171674	0.0126951	0.012242	0.0131955	0.00616451	0.0056959	0.00573611	0.00789361	0.00724641
251	0	0	0	0	0	0.0478172	0.0520762	0.0493824	0.0519388	0
251.2	0.0736974	0	0.0937911	0	0.106751	0	0	0	0	0
251.4	0	0	0	0	0	0	0	0	0	0
251.6	0	0	0	0	0	0	0	0	0	0
251.8	0	0	0	0	0	0	0	0	0	0
252	0.0321777	0.035161	0.0285445	0	0.0223175	0.0474914	0.0540639	0.0506171	0.0519566	0
252.2	0	0	0	0	0	0	0	0	0	0
252.4	0	0	0	0	0	0	0	0	0	0
252.6	0	0	0	0	0	0	0	0	0	0
252.8	0	0	0	0.0166219	0	0	0	0	0	0
253	0.103477	0.131908	0.125527	0.109349	0.131098	0.0686192	0.0772122	0.0556805	0.0760137	0.0221245
253.2	0	0	0	0	0	0	0	0	0	0
253.4	0	0	0	0	0	0	0	0	0	0
253.6	0	0	0	0	0	0	0	0	0	0
253.8	0	0	0	0	0	0	0	0	0	0
254	0.0389299	0.0445865	0.0390721	0.0461985	0.0467184	0.0394882	0.0437025	0.0416372	0.0457595	0.0436383
254.2	0	0	0	0	0	0	0	0	0	0
254.4	0	0	0	0	0	0	0	0	0	0
254.6	0	0	0	0	0	0	0	0	0	0
254.8	0	0	0	0	0.0103373	0	0.00822157	0.00706474	0	0.00983733
255	0.0699111	0	0.0689022	0.0737151	0.0762623	0.0493525	0.0595645	0.0561416	0.0579805	0.0587762
255.2	0.00258843	0.00494106	0.00715974	0.00823007	0.00857255	0.0162071	0.0148041	0.0192652	0.0139827	0.014411
255.4	0	0	0	0	0	0	0	0	0	0
255.6	0	0	0	0	0	0	0	0	0	0
255.8	0	0	0	0	0	0	0	0	0	0
256	0	0	0	0	0	0.0986327	0.135293	0.123798	0.141834	0.143323
256.2	0.0698258	0.108578	0.0725691	0.111245	0.115043	0	0	0	0	0
256.4	0	0	0	0	0	0	0	0	0	0
256.6	0	0	0	0	0	0	0	0	0	0
256.8	0.00276282	0.00371956	0.00343111	0	0.00445958	0.00265688	0.00304415	0	0	0.00365751
257	0.17145	0.206093	0.18775	0.1901	0.198848	0	0	0	0	0
257.2	0	0	0.000723065	0	0	0.0845605	0.0924597	0.0873857	0.0900332	0.0942129
257.4	0	0	0	0.000928549	0	0	0	0	0	0
257.6	0	0	0	0	0	0	0	0	0	0
257.8	0	0	0	0	0	0	0	0	0	0
258	0	0	0	0	0	0.0619152	0.104603	0.100036	0.107882	0.107971
258.2	0.15203	0.195538	0.204979	0.223982	0.230296	0	0	0	0	0
258.4	0	0	0.000839809	0.00163027	0	0	0	0	0	0
258.6	0	0	0.00201224	0.00098033	0.00234013	0	0	0	0	0
258.8	0	0	0.00408282	0.00490261	0.00169492	0	0	0	0	0
259	0.0579446	0	0	0	0	0.125721	0.139467	0.139523	0.134788	0.13554
259.2	0.335183	0.442969	0.458663	0.513674	0.519957	0.0738875	0.0831593	0.0845612	0.0854639	0.0835921
259.4	0	0	0.00227439	0.00144928	0.00118594	0	0	0	0	0
259.6	0	0	0	0.00121753	0	0	0	0	0	0
259.8	0	0	0	0	0	0	0	0	0	0
260	0.00449643	0	0	0.00464298	0.00620869	0	0	0	0	0
260.2	0.137705	0.173812	0.171275	0.182928	0.187626	0.101363	0.119634	0.115551	0.123291	0.120766
260.4	0	0	0	0	0	0	0	0	0	0
260.6	0	0	0	0	0	0	0	0	0	0
260.8	0.00358119	0	0.00657998	0.00703194	0.00917772	0.00696579	0.00781929	0.00832219	0.00792399	0.00823289
261	0.151352	0.184626	0.182687	0.201587	0.180163	0.121644	0.134418	0.131305	0.136898	0.138677
261.2	0	0	0	0	0	0	0	0	0	0
261.4	0	0	0	0	0	0	0	0	0	0
261.6	0	0	0	0	0	0	0	0	0	0
261.8	0	0	0	0	0	0	0	0	0	0
262	0.10063	0.127347	0.126459	0.138103	0.140513	0.116489	0.132116	0.125625	0.12542	0.123577
262.2	0	0	0	0	0	0	0	0	0	0
262.4	0	0	0	0	0	0	0	0	0	0
262.6	0	0	0	0	0	0	0	0	0	0
262.8	0.00153196	0	0.0018971	0	0	0	0	0	0	0
263	0.11477	0	0.11531	0.131245	0.131502	0	0.085906	0.0813028	0.0860698	0.0871877
263.2	0	0	0	0	0	0	0	0	0	0
263.4	0	0	0	0	0	0	0	0	0	0
263.6	0	0	0	0	0	0	0	0	0	0
263.8	0	0	0	0	0	0	0	0	0	0
264	0.054431	0.059275	0.0535579	0.0586594	0.0523642	0.0414982	0	0.0440991	0.046638	0.045913
264.2	0	0	0	0	0	0	0	0	0	0
264.4	0	0	0	0	0	0	0	0	0	0
264.6	0	0	0	0	0	0	0	0	0	0
264.8	0.00574031	0.00530453	0.00345325	0.00352315	0.00362122	0.00271875	0	0	0.00245836	0.00305749
265	0	0	0	0	0	0	0	0	0.0369624	0.0398158
265.2	0.395438	0.163853	0.153716	0.177233	0.18474	0.140457	0.0865632	0.073695	0.0644585	0.0664974
265.4	0.000604872	0	0	0	0	0	0	0	0	0
265.6	0	0	0	0	0	0	0	0	0	0
265.8	0	0	0	0	0	0	0	0	0	0
266	0.0639973	0.0941713	0.0897961	0.0971732	0.100338	0.0604057	0.0775561	0.0757924	0.0788062	0.0768034
266.2	0.0579687	0	0	0	0	0.0188987	0	0	0	0
266.4	0	0	0	0	0	0	0	0	0	0
266.6	0	0	0	0	0	0	0	0	0	0
266.8	0.00715687	0.00413528	0	0.00635902	0.00674412	0.00310183	0.00349428	0.00236438	0	0
267	0.082912	0.104675	0.113983	0	0.115589	0.10432	0.142626	0.118957	0.129304	0.128252
267.2	0.0691249	0.0828889	0.0845001	0.101278	0.113247	0	0	0	0	0
267.4	0	0	0	0	0	0	0	0	0	0
267.6	0	0	0	0	0	0	0	0	0	0
267.8	0	0	0	0	0	0	0	0	0	0
268	0.0482246	0.0684206	0.0699907	0	0.0169014	0	0.0531201	0.0596997	0.0606437	0.0526818
268.2	0	0	0	0	0	0	0	0	0	0
268.4	0	0	0	0	0	0	0	0	0	0
268.6	0	0	0	0	0	0	0	0	0	0
268.8	0.00717392	0	0	0.00601393	0.00306953	0.00455196	0.00350024	0.00339821	0	0.00402323
269	0.158192	0.185114	0.191594	0.236425	0.247846	0.154308	0.177625	0.168146	0.176634	0.17202
269.2	0	0	0	0	0	0	0	0	0	0
269.4	0	0	0	0	0	0	0	0	0	0
269.6	0	0	0	0	0	0	0	0	0	0
269.8	0	0	0	0	0	0	0	0	0	0
270	0.0533208	0.048669	0.0551225	0.0782733	0.0675846	0.0428261	0.0422199	0.0463193	0.0599238	0.0388854
270.2	0	0	0	0	0	0	0	0	0	0
270.4	0	0	0	0	0	0	0	0	0	0
270.6	0	0	0	0	0	0	0	0	0	0
270.8	0.0194397	0.023928	0.0184831	0.0164879	0.018932	0.0076685	0	0.00619277	0.00916484	0.0105925
271	0.11636	0.154281	0.158721	0.184918	0.191687	0.136247	0.155276	0.152058	0.152491	0.150637
271.2	0	0	0	0	0	0	0	0	0	0
271.4	0	0	0	0	0	0	0	0	0	0
271.6	0	0	0	0	0	0	0	0	0	0
271.8	0	0	0	0	0	0	0	0	0	0
272	0	0.0681319	0.0637495	0.0706191	0.0748717	0.0552752	0.0633563	0.0639812	0.0638552	0.0648188
272.2	0	0	0	0	0	0	0	0	0	0
272.4	0	0	0	0	0	0	0	0	0	0
272.6	0	0	0	0	0	0	0	0	0	0
272.8	0.0151852	0.0191484	0.0155731	0.0136133	0.0189854	0.00589959	0.00589792	0.00492341	0.0083612	0.00737042
273	0.0273176	0.030513	0.111806	0.115587	0.0208056	0.0927732	0.101371	0.100147	0.0950481	0.0933325
273.2	0.0851682	0	0	0	0	0	0	0	0	0
273.4	0	0	0	0	0	0	0	0	0	0
273.6	0	0	0	0	0	0	0	0	0	0
273.8	0	0	0	0	0	0	0	0	0	0
274	0	0	0.0143874	0	0	0	0	0	0	0
274.2	0.09651	0	0.123509	0.124198	0.141532	0.0951471	0.10902	0.106557	0.1089	0.109057
274.4	0	0	0	0	0	0	0	0	0	0
274.6	0	0	0	0	0	0	0	0.00138653	0	0
274.8	0.0327685	0.0435565	0.0359335	0.0337087	0.0385117	0.0244585	0.0266821	0.0232205	0.0302013	0.0318991
275	0.146127	0.160612	0	0.15869	0.164366	0	0	0.112382	0	0.110765
275.2	0	0	0	0	0	0	0	0	0	0
275.4	0	0	0	0	0	0	0	0	0	0
275.6	0	0	0	0	0	0	0	0	0	0
275.8	0	0	0	0	0	0	0	0	0	0
276	0	0	0	0	0	0	0	0	0	0
276.2	0.055763	0.0641671	0.0629291	0.0690926	0.0703931	0.0448366	0.0544794	0.0503327	0.0506428	0.0535309
276.4	0	0	0	0	0	0	0	0	0	0
276.6	0	0	0	0	0	0	0	0.00249188	0	0
276.8	0.0136004	0	0.0136754	0.0135897	0.0159109	0.011295	0.0125147	0.0115102	0.0136665	0.0150108
277	0.370433	0.399594	0.329199	0.393409	0.369811	0.342895	0.382929	0.372612	0.366415	0.369208
277.2	0.0007165	0	0.0825181	0	0	0.0996081	0.102253	0.0867186	0.112081	0.130888
277.4	0	0	0	0	0	0	0	0	0	0
277.6	0	0	0	0	0	0	0.00108148	0.00122721	0	0
277.8	0	0	0	0	0	0	0	0	0	0
278	0.0627798	0.0589291	0.0545084	0.0587213	0.0570396	0.0691872	0.0814014	0.077333	0.0720674	0.0728867
278.2	0.042075	0	0.059797	0.0652096	0.0725425	0.0435705	0.0490911	0.0419866	0	0.0501729
278.4	0	0	0	0	0	0	0	0	0	0
278.6	0	0	0.00332136	0.00593873	0.0065997	0.00496763	0.00715256	0.00823697	0.00765807	0.00808982
278.8	0	0	0	0	0	0	0	0	0	0
279	0.151546	0.185321	0.187352	0.181625	0.180863	0.168059	0.140696	0.1351	0.13973	0.137336
279.2	0	0	0	0	0	0	0	0	0	0
279.4	0	0	0	0	0	0	0	0	0	0
279.6	0	0	0	0	0	0	0.00264709	0.0032227	0	0.00267044
279.8	0	0	0	0	0	0	0	0	0	0
280	0.00290866	0	0	0	0	0	0.0631929	0.0533324	0	0
280.2	0.073523	0.0858242	0.0857294	0.0922211	0.0993534	0	0	0	0.0610736	0
280.4	0	0	0	0	0	0	0	0	0	0
280.6	0	0	0	0	0	0	0	0	0	0
280.8	0.00428536	0	0.00315301	0.00422719	0.00376079	0	0	0	0	0
281	0	0	0.0319988	0.0388699	0.036765	0.0492474	0.0349981	0.0626854	0	0.0611018
281.2	0.0709827	0	0.0664543	0.0693952	0.0728705	0	0	0	0	0
281.4	0	0	0	0	0	0	0	0	0	0
281.6	0	0	0	0	0	0	0	0	0	0
281.8	0	0	0	0	0	0	0	0	0	0
282	0.00450909	0	0	0	0	0	0.0438156	0	0	0
282.2	0.0479387	0	0.0625242	0.0706107	0.0718838	0	0	0	0	0
282.4	0	0	0	0	0	0	0	0	0	0
282.6	0	0	0	0	0	0	0	0	0	0
282.8	0	0.00318491	0.00137617	0	0.0039526	0	0	0	0	0
283	0	0.0761052	0.0767004	0.0823819	0.0828944	0.0567741	0.065537	0	0	0
283.2	0	0	0.00506584	0.00434171	0.00420309	0.0072828	0.00742087	0.00866717	0.00777169	0.0721161
283.4	0	0	0	0	0	0	0	0	0	0
283.6	0	0	0	0	0	0	0	0	0	0
283.8	0	0	0	0	0	0	0	0	0	0
284	0	0.0264496	0.0290402	0.0358945	0.0406104	0.0237374	0.0316485	0.0324892	0.0297373	0
284.2	0	0	0.0413658	0.0447282	0.0447246	0	0	0	0	0.0391632
284.4	0	0	0	0	0	0	0	0	0	0
284.6	0	0	0	0	0	0	0	0	0	0
284.8	0	0	0	0	0	0	0	0	0	0
285	0.079527	0.105691	0.0227499	0.0258967	0.0255804	0.0123814	0.0147876	0.0155524	0.0139469	0.0139487
285.2	0	0	0.0866047	0.0985313	0	0	0	0	0	0.072612
285.4	0	0	0	0	0	0	0	0	0	0
285.6	0	0	0	0	0	0	0	0	0	0
285.8	0	0	0	0	0	0	0	0	0	0
286	0	0	0	0	0	0	0	0	0	0
286.2	0.0586154	0.10638	0.111569	0.11331	0.120507	0.0680631	0.0842065	0.0977648	0.0863571	0.0801385
286.4	0	0	0	0	0	0	0	0	0	0
286.6	0	0	0	0	0	0	0	0	0	0
286.8	0.00869393	0.0117056	0	0.00820487	0.0082709	0.00382025	0.00447874	0.00297271	0.00544911	0.00439828
287	0.00584076	0.00730462	0	0.00602744	0	0	0	0	0	0
287.2	0.0748585	0.0945363	0.0892063	0.102462	0.10512	0.0667815	0.0778002	0.0775115	0.0782577	0.07574
287.4	0	0	0	0	0	0	0	0	0	0
287.6	0	0	0	0	0	0	0	0	0	0
287.8	0	0	0	0	0	0	0	0	0	0
288	0	0	0.012016	0.0141284	0.0125378	0	0	0	0	0
288.2	0.0717069	0	0.0930313	0.103607	0.110935	0.0761054	0.0906126	0.0881461	0.0904269	0.0889971
288.4	0	0	0	0	0	0	0	0	0	0
288.6	0	0	0	0	0	0	0	0	0	0
288.8	0.00934774	0	0.00882815	0.00796649	0.00996407	0.00399686	0.00494129	0	0.00590064	0.00542104
289	0.129622	0.153668	0.124451	0.136668	0.0874048	0.0995164	0.0989263	0.102734	0.0864666	0.0749446
289.2	0	0	0	0	0	0	0	0	0	0
289.4	0	0	0	0	0	0	0	0	0	0
289.6	0	0	0	0	0	0	0	0	0	0
289.8	0	0	0	0	0	0	0	0	0	0
290	0.00281101	0.0829477	0.00417242	0	0.00393464	0.130703	0.147037	0.146946	0.139734	0.138741
290.2	0	0	0	0.0847451	0	0	0	0	0	0
290.4	0	0	0	0	0	0	0	0	0	0
290.6	0	0	0	0	0	0	0	0	0	0
290.8	0.0115423	0.0162669	0	0.0115442	0	0.0105641	0.0121578	0.0106745	0.0129961	0.0127838
291	0.0112119	0.0132734	0.00957116	0.00882736	0.00966917	0.00884643	0.0101294	0.0092671	0	0.0102556
291.2	0	0	0	0	0	0.0965764	0	0.0939782	0.106233	0.111063
291.4	0	0	0	0	0	0	0	0	0	0
291.6	0	0	0	0	0	0	0	0	0	0
291.8	0	0	0	0	0	0	0	0	0	0
292	0	0	0	0	0	0	0	0	0	0
292.2	0.0795337	0.103106	0.101441	0.109482	0.113118	0.0699726	0.0714845	0.0746593	0.0807603	0.0783506
292.4	0	0	0	0	0	0	0	0	0	0
292.6	0	0	0	0	0	0	0	0	0	0
292.8	0	0	0.00641791	0.00556743	0.00749095	0.00488753	0.0041666	0.00447805	0.00426783	0.00507448
293	0	0	0	0	0	0	0	0	0	0
293.2	0.125209	0	0.118747	0.131258	0.133234	0.0623435	0.0753727	0.0740618	0.0752869	0.0777002
293.4	0	0	0	0	0	0	0	0	0	0
293.6	0	0	0	0	0	0	0	0.00227799	0	0
293.8	0	0	0	0	0	0	0	0	0	0
294	0	0	0	0	0	0	0	0	0	0
294.2	0.0702652	0	0.0759944	0.0824599	0.0869301	0.0398917	0.0454078	0.0426669	0	0
294.4	0	0	0	0	0	0	0	0	0	0
294.6	0	0	0	0	0	0	0	0	0	0
294.8	0.00200009	0	0	0	0	0	0	0	0	0
295	0	0.0936318	0	0.0991635	0.108969	0.0656181	0.0736267	0.069162	0.0771503	0.0774941
295.2	0.0894924	0	0	0	0	0	0	0	0	0
295.4	0	0	0	0	0	0	0	0	0	0
295.6	0	0	0	0	0	0	0	0	0	0
295.8	0	0	0	0	0	0	0	0	0	0
296	0.00448011	0	0.00614522	0.00724418	0.00605488	0	0	0.00331756	0	0
296.2	0.0544749	0	0.0736765	0.0873832	0.0920344	0.0579505	0.0674086	0.072238	0.0726763	0.0713807
296.4	0	0	0	0	0	0	0	0	0	0
296.6	0	0	0	0	0	0	0	0	0	0
296.8	0	0	0.00655593	0.00666202	0.00733938	0.00297433	0.00457843	0.00331268	0.00435563	0
297	0	0.0739909	0.0679109	0.0794777	0.0848903	0.0701242	0.0810361	0.0783084	0.0812959	0.0788403
297.2	0.0653473	0	0	0	0	0	0	0	0	0
297.4	0	0	0	0	0	0	0	0	0	0
297.6	0	0	0	0	0	0	0	0	0	0
297.8	0	0	0	0	0	0	0	0	0	0
298	0	0	0	0	0	0	0	0	0	0
298.2	0.0682255	0.0875625	0.0878011	0.0987337	0.101418	0	0	0	0.0851134	0.0837826
298.4	0	0	0	0	0	0	0	0	0	0
298.6	0	0	0	0	0	0	0	0	0	0
298.8	0	0.00245629	0.00271717	0.00212078	0	0	0	0	0	0
299	0	0.0792609	0.0815376	0	0	0	0	0.0680516	0	0
299.2	0.0587523	0	0	0.0909562	0.098239	0	0	0	0	0
299.4	0	0	0	0	0	0	0	0	0	0
299.6	0	0	0	0	0	0	0	0	0	0
299.8	0	0	0	0	0	0	0	0	0	0
300	0	0	0.0326446	0.0355314	0	0	0.0330018	0.0370034	0	0.0603243
300.2	0.0503491	0.0686472	0.072309	0.0830685	0.101052	0.0245971	0.0317756	0.0320832	0.0339069	0.0360394
300.4	0	0	0	0	0	0	0	0	0	0
300.6	0	0	0	0	0	0	0	0	0	0
300.8	0.00439137	0	0.00785335	0.00759414	0.00818469	0.0050894	0.00742722	0.00730031	0.00543086	0.00561218
301	0.055489	0.0610993	0	0.0593298	0.058204	0.0492088	0.0518523	0.0542803	0.0508215	0.0494651
301.2	0.0630129	0.0822661	0.0861853	0.100584	0.102336	0.0721315	0.0820117	0.0762605	0.0822069	0.0793883
301.4	0	0	0	0	0	0	0	0	0	0
301.6	0	0	0	0	0.00131988	0.00127425	0.00220918	0	0.00243954	0
301.8	0	0	0	0	0	0	0	0	0	0
302	0	0.005917	0.0032769	0.0030962	0.00322038	0	0	0	0	0
302.2	0.0857741	0.111645	0.115961	0.125469	0.127764	0.0883118	0.101021	0.101536	0.103017	0.101587
302.4	0	0	0	0	0	0	0	0	0	0
302.6	0	0	0	0	0	0	0	0	0	0
302.8	0	0	0	0	0	0	0	0	0	0
303	0.0410368	0.05581	0.0534163	0.0512532	0.0537286	0.0272471	0.0328798	0	0.0397224	0
303.2	0.0523576	0.0592158	0.0609753	0.0703704	0.074925	0.0516573	0.0581059	0.0671631	0.0544867	0.0572802
303.4	0	0	0	0	0	0	0	0	0	0
303.6	0	0	0	0	0	0	0	0	0	0
303.8	0	0	0	0	0	0	0	0	0	0
304	0.0348672	0	0.0413276	0.0475326	0.0446666	0.0406062	0.0427834	0.0429978	0.0432323	0.0435682
304.2	0.0478998	0	0.0640234	0.0704638	0.0766632	0.0488742	0.0597362	0.0586263	0.0590359	0.0574879
304.4	0	0	0	0	0	0	0	0	0	0
304.6	0	0	0	0	0	0	0	0.000489402	0	0
304.8	0	0	0	0	0	0.00177466	0	0	0.0024222	0
305	0.0826507	0	0.114096	0.0878137	0.10526	0.0593795	0.131952	0.129567	0.0773119	0.132228
305.2	0	0	0	0	0	0	0	0	0	0
305.4	0	0	0	0	0	0	0.00187533	0	0	0
305.6	0	0	0	0	0	0.0221898	0	0.0207518	0.0196222	0.0197441
305.8	0	0	0	0	0	0	0.00530025	0.0107533	0.0068488	0
306	0.00224372	0	0	0	0.00501742	0.13257	0.141775	0.129498	0.129759	0.131082
306.2	0	0.0398642	0.0470515	0.0516151	0.0530102	0	0	0	0	0
306.4	0	0	0	0	0	0	0.015071	0	0	0.0157459
306.6	0	0	0	0	0	0	0	0	0.011911	0
306.8	0	0.00517616	0.0059191	0	0.00856974	0	0.010542	0	0	0
307	0.0452387	0	0.0434814	0	0.033614	0.10919	0.143529	0.135602	0.128901	0
307.2	0	0	0	0.0485979	0.0419504	0	0	0	0	0
307.4	0	0	0	0	0	0.0399579	0	0	0.0146118	0
307.6	0	0	0	0	0	0	0	0	0	0
307.8	0	0	0	0	0	0.033372	0	0.047789	0	0
308	0	0.142682	0	0	0	0	0	5.38857	0	0
308.2	0.114169	0	0	0.165936	0.171521	5.17354	0	0	0	0
308.4	0	0	0	0	0	0.0234913	0	0.0301427	0	0
308.6	0	0	0	0	0	0.018229	0	0	0.0259096	0.0417493
308.8	0	0	0	0	0	0.0215279	0.0331931	0	0	0.0222725
309	0	0	0	0	0	0	0	0	0	0.012898
309.2	0.0725871	0	0.0819952	0.0901254	0.0925959	0	0.91985	0.891365	0.85005	0.0113772
309.4	0	0	0	0	0	0.0124665	0.0187038	0	0.0114829	0.0140764
309.6	0	0	0	0	0	0	0	0.0372497	0.0157517	0
309.8	0	0	0	0	0	0	0	0	0.00936918	0
310	0.0062944	0.00659117	0.00701063	0.00984285	0.00919288	0	0	0	0	0.00508185
310.2	0.0757085	0.121281	0.149696	0.192996	0.199377	0.311068	0.368372	0.374762	0.361346	0.349921
310.4	0	0	0	0	0	0	0	0.00706608	0	0
310.6	0	0	0	0	0	0.00391955	0	0.00857049	0	0.00708621
310.8	0	0.0061053	0	0	0	0	0.0141481	0	0.0121588	0
311	0.00111704	0	0.0019491	0.00189469	0	0	0	0	0	0.00414203
311.2	0	0	0	0.0740337	0.0766328	0.105775	0	0.110147	0.102493	0.104463
311.4	0	0	0	0	0	0.0136714	0.0165819	0.0224706	0.0173467	0.0176577
311.6	0	0	0	0	0	0	0.00527391	0	0	0
311.8	0	0	0	0	0	0	0	0.00265164	0.00244587	0
312	0.0832627	0.114432	0.103214	0.0772143	0.129523	0.00733096	0.00826428	0.00826207	0.00870153	0.00765785
312.2	0	0	0	0.0598193	0	0	0	0.058508	0.0588934	0
312.4	0	0	0	0	0	0.00545608	0.0063576	0.00703777	0.00577389	0.00617466
312.6	0	0	0	0	0	0	0.00424955	0.00430757	0	0.00244099
312.8	0.00295042	0.00625543	0.00516121	0.00451899	0.00700766	0.00133737	0.0077242	0	0.0014276	0.00189315
313	0	0	0	0	0.00246714	0.155059	0.190685	0.192921	0.172281	0.162478
313.2	0.0633174	0.0747658	0.0802937	0	0.0801332	0	0	0	0	0
313.4	0	0	0	0	0	0	0	0	0	0
313.6	0	0	0	0	0	0.00426631	0.00247706	0.00625079	0.00429969	0.00458617
313.8	0	0	0	0	0	0	0	0	0	0
314	0	0	0	0	0	0	0	0.00245056	0	0
314.2	0.0747827	0.0946578	0.0931202	0.100013	0.104581	0.0668172	0.0735704	0.0640802	0.07245	0.0782132
314.4	0	0	0	0	0	0	0	0.000747531	0	0
314.6	0	0	0	0.00404515	0.0037781	0.0077887	0.0101793	0.0131959	0.0107507	0.0111249
314.8	0	0	0.0103905	0	0.00135485	0	0	0	0	0
315	0	0	0	0.00764792	0	0	0	0	0	0
315.2	0.0984862	0.118676	0.112971	0.121551	0.124471	0.0922116	0	0.101028	0.1038	0.103411
315.4	0	0	0	0	0	0	0	0	0	0
315.6	0	0	0	0	0	0	0	0	0.00145977	0
315.8	0	0	0	0	0	0	0	0	0	0
316	0	0	0	0	0	0	0	0	0	0
316.2	0.106066	0	0.139152	0.156846	0.16279	0.108949	0.128841	0.129213	0.129771	0.124454
316.4	0	0	0	0	0	0	0	0	0	0
316.6	0	0	0	0	0	0	0	0.00158175	0	0
316.8	0	0	0	0	0	0	0	0	0	0
317	0	0	0	0	0	0	0	0	0	0.00448677
317.2	0.0838316	0.108967	0.108923	0.116676	0.124052	0.0863771	0.0956992	0.0962321	0.0970834	0.0969039
317.4	0	0	0	0	0	0	0	0	0	0
317.6	0	0	0	0	0	0	0	0	0	0
317.8	0	0	0	0	0	0	0	0	0	0
318	0	0	0	0	0	0	0	0	0	0
318.2	0.0788391	0.104848	0.107683	0.119723	0.124654	0.0868738	0.100621	0.100799	0.102884	0
318.4	0	0	0	0	0	0	0	0	0	0
318.6	0	0	0	0	0	0	0	0	0	0
318.8	0	0	0	0	0	0	0	0.00274119	0	0
319	0	0	0	0	0	0	0	0	0	0
319.2	0.0809189	0	0.100653	0.103146	0.102938	0.0121252	0.0880165	0.0799818	0.093506	0.0948135
319.4	0	0	0	0	0	0	0	0	0	0
319.6	0	0	0	0	0	0	0	0	0	0
319.8	0	0	0	0	0	0	0	0	0	0
320	0	0	0	0	0	0	0	0	0	0
320.2	0	0	0	0	0.058891	0.0416034	0.0478909	0.046926	0.0489434	0.0470874
320.4	0	0	0	0	0	0	0	0	0	0
320.6	0	0	0	0	0	0	0	0	0	0
320.8	0	0	0	0	0	0	0	0	0	0
321	0	0	0	0	0	0	0	0	0	0
321.2	0	0.0404183	0	0.0452471	0	0.0450981	0.047194	0	0.0477924	0.0475858
321.4	0	0	0	0	0	0	0	0	0	0
321.6	0	0	0	0	0	0	0	0	0	0
321.8	0	0	0	0	0	0	0	0	0	0
322	0.0430914	0.0455015	0.0452376	0.0472596	0	0.0455557	0.0496528	0	0.0522329	0.0510088
322.2	0.0370695	0.0511942	0.0496075	0.0585459	0.0594426	0.0363869	0.0423529	0.0389724	0.0427916	0.0406981
322.4	0	0	0	0	0	0	0	0	0	0
322.6	0	0	0	0	0	0	0.00435263	0	0.00445034	0.00430646
322.8	0	0.00133898	0	0	0	0	0	0.00147602	0	0
323	0.0784104	0.0893248	0.0690338	0.0828594	0.0919519	0.10672	0.110574	0.118765	0.112345	0.109585
323.2	0	0	0.0224316	0	0	0	0	0	0	0
323.4	0	0	0	0	0	0	0	0	0	0
323.6	0	0	0	0	0	0	0	0	0	0
323.8	0	0	0	0	0	0	0	0	0	0
324	0	0	0	0	0	0	0	0	0	0
324.2	0.0517928	0	0.0697031	0.0762599	0.0857988	0.0533267	0.0552514	0.0638638	0.0562596	0.0668668
324.4	0	0	0	0	0	0	0	0	0	0
324.6	0	0	0	0	0	0	0	0	0	0
324.8	0	0	0	0	0	0	0	0	0	0
325	0	0	0	0	0	0	0	0	0	0
325.2	0	0	0.0678323	0.0761421	0.0774337	0.0630629	0.0717517	0.0680887	0.0691907	0.0645953
325.4	0	0	0	0	0	0	0	0	0	0
325.6	0	0	0	0	0	0	0	0.00462901	0.0027097	0.00314426
325.8	0	0	0	0	0	0	0	0	0	0
326	0.00398749	0	0	0.00614872	0.00606794	0	0.00224947	0	0	0
326.2	0.133198	0.1763	0.183225	0.125223	0.217006	0.103495	0.116628	0.119892	0.121638	0.118715
326.4	0	0	0	0	0	0	0	0	0	0
326.6	0	0	0	0	0	0	0	0	0	0
326.8	0	0	0	0.000614026	0	0	0	0	0	0
327	0	0	0	0	0	0	0	0	0.00239967	0.00220522
327.2	0.0714594	0	0.0918601	0.107288	0.108126	0.0679499	0.0777415	0.0816834	0.0796605	0.0807299
327.4	0	0	0	0	0	0	0	0	0	0
327.6	0	0	0.00297226	0.00414499	0.00391112	0	0.00626297	0.00767845	0.00667497	0.00689914
327.8	0	0	0	0	0	0	0	0	0	0
328	0.00191623	0.00245192	0	0	0.00435672	0	0	0	0	0
328.2	0.141193	0.183966	0.184985	0.206172	0.212972	0.0913864	0.104811	0.0951925	0.10706	0.105535
328.4	0	0	0	0	0	0	0	0	0	0
328.6	0	0	0	0	0	0	0	0.00214223	0	0
328.8	0	0.0066461	0	0.00432745	0	0	0.00217406	0	0.00269407	0
329	0	0.02997	0.0282594	0.0307459	0.0361814	0	0.0337184	0.029227	0.0334075	0
329.2	0.0782965	0	0.0832653	0.0937376	0.0948398	0.0578626	0.0666519	0.0647771	0.0632325	0.0658727
329.4	0	0	0	0	0	0	0	0	0	0
329.6	0	0	0	0	0	0	0	0.00120111	0	0
329.8	0	0	0	0	0	0	0	0	0	0
330	0	0	0	0	0	0	0.0425853	0.0499998	0	0
330.2	0.105749	0.145351	0	0.163996	0.170945	0.128734	0.11974	0.114261	0.126431	0.12742
330.4	0	0	0	0	0	0	0	0	0	0
330.6	0	0	0	0	0	0	0	0	0	0
330.8	0.00476907	0.00571746	0.00421729	0.00347849	0.0040543	0	0	0	0	0
331	0	0	0	0	0	0	0	0	0	0.0024969
331.2	0.0694809	0.0869135	0.0854388	0.0955292	0.0963077	0.0736144	0.0890482	0.0856593	0.0882287	0
331.4	0	0	0	0	0	0	0	0	0	0
331.6	0	0	0	0	0	0	0	0	0	0
331.8	0	0	0	0	0	0	0	0	0	0
332	0	0.0044204	0.00347473	0	0.00514578	0	0	0	0	0
332.2	0.0788584	0.101297	0.100192	0.106785	0.111162	0.0870452	0.0958693	0.097655	0.0981119	0.0962225
332.4	0	0	0	0	0	0	0	0	0	0
332.6	0	0	0	0	0	0	0	0	0	0
332.8	0.00970622	0	0.00906438	0.00779335	0.00824396	0.00335752	0.00373111	0.00336826	0.00552297	0.00553578
333	0.00429369	0	0	0	0.00347377	0.00187664	0	0	0	0.00209903
333.2	0.0618059	0.0648517	0.0648934	0	0.070753	0.0421639	0.0572305	0.0555204	0.0560553	0.0523389
333.4	0	0	0	0	0	0	0	0	0	0
333.6	0	0	0	0	0	0	0	0	0	0
333.8	0	0	0	0	0	0	0	0	0	0
334	0	0	0	0	0	0	0	0	0	0
334.2	0.0583146	0.0781574	0.0732654	0.081193	0.0852315	0.0612509	0.0716712	0.0698213	0.0720763	0.0729481
334.4	0	0	0	0	0	0	0	0	0	0
334.6	0	0	0	0	0	0	0	0	0	0
334.8	0.00489007	0	0	0	0.00781011	0	0	0.00233454	0.00381706	0.00355513
335	0.022712	0.0299875	0.0236925	0.0204808	0.0235127	0.014849	0	0.0114771	0.0182601	0.0190423
335.2	0	0.0448153	0.0450367	0.0512195	0	0.0341485	0	0.043707	0.0410388	0
335.4	0	0	0	0	0	0	0	0	0	0
335.6	0	0	0	0	0	0	0	0.00316904	0	0
335.8	0	0	0	0	0	0	0	0	0	0
336	0.00384375	0	0	0	0	0.00346454	0	0	0	0
336.2	0.0394599	0.0528083	0.0573334	0.0670235	0.0713717	0.0507387	0.0630315	0.0688094	0.0646611	0.0646713
336.4	0	0	0	0	0	0	0	0	0	0
336.6	0	0	0.00272774	0.00453293	0.00484192	0.00694379	0.00912479	0.0104445	0.00932168	0.00965838
336.8	0	0	0.0102323	0.00968331	0.010425	0.00997751	0.0112604	0.0125926	0.0130748	0.0143385
337	0	0	0	0	0	0	0	0	0	0
337.2	0.05575	0	0.065033	0.0721632	0.0688516	0.0480005	0.0539986	0.0505938	0.0552349	0
337.4	0	0	0	0	0	0	0	0	0	0
337.6	0	0	0	0	0	0	0	0	0	0
337.8	0	0	0	0	0	0	0	0	0	0
338	0	0	0	0	0	0	0	0	0	0
338.2	0.0466181	0.0567855	0.059192	0.0643432	0.0682096	0.0439512	0.0497575	0.0500143	0.0511994	0.0503066
338.4	0	0	0	0	0	0	0	0	0	0
338.6	0	0	0	0	0	0	0	0	0	0
338.8	0	0	0	0	0	0	0	0	0	0
339	0	0	0	0	0	0.0132524	0.0137918	0.0134195	0.0127166	0
339.2	0	0	0	0.0591662	0.0619372	0.0407508	0.0450661	0.0415093	0.0427674	0.0458767
339.4	0	0	0	0	0	0	0	0	0	0
339.6	0	0	0	0	0	0	0	0	0	0
339.8	0	0	0	0	0	0	0	0	0	0
340	0	0	0.00117068	0	0	0	0	0	0	0
340.2	0.0846362	0.103573	0.1057	0.125864	0.117896	0.0853756	0.0970647	0.0909198	0.0973292	0.0532379
340.4	0	0	0	0	0	0	0	0	0	0
340.6	0	0	0	0.00200782	0	0.00211283	0.00293788	0.00420163	0.00308414	0.00305204
340.8	0	0	0	0	0	0	0	0	0	0
341	0.104844	0	0.137094	0	0.161759	0	0	0	0	0
341.2	0	0	0	0	0	0.218363	0	0	0	0
341.4	0	0	0	0	0	0	0	0	0	0
341.6	0	0	0	0	0	0	0	0	0	0
341.8	0	0	0	0	0	0	0	0	0	0
342	0	0	0	0.0100127	0	0	0	0	0	0
342.2	0.100967	0.126142	0.120826	0.135025	0.142482	0.111048	0.108418	0.103903	0.107536	0.103887
342.4	0	0	0	0	0	0	0	0	0	0
342.6	0	0	0	0	0	0	0	0	0.00242657	0
342.8	0	0	0	0	0.0041455	0	0	0	0	0
343	0	0	0	0	0	0	0	0	0	0
343.2	0	0.103577	0	0.103547	0	0.102003	0.0963183	0.0988993	0	0.0679874
343.4	0	0	0	0	0	0.00209927	0	0.00091179	0.00176419	0
343.6	0	0	0	0	0	0.00411062	0.00405146	0.0054032	0.0061884	0.00638543
343.8	0	0	0	0	0	0	0	0.00122277	0	0
344	0	0	0	0	0	0.506368	0.551695	0.512795	0.575621	0.581512
344.2	0.128674	0.182645	0.188844	0	0.22805	0	0	0	0	0
344.4	0	0	0	0	0	0	0.00138324	0	0.000868686	0
344.6	0	0	0	0	0.000852326	0.00143348	0	0	0	0.00254864
344.8	0.00328606	0	0	0.00196847	0.00290375	0	0.00471949	0	0.00278409	0
345	0.0168238	0.0189039	0.018881	0.0219348	0.0189901	0	0.0922278	0	0.0941596	0
345.2	0.090797	0.12675	0.130986	0.143621	0.15235	0.188137	0.118178	0.140988	0.123049	0.121575
345.4	0	0	0	0	0	0	0.000984213	0	0	0.00141213
345.6	0	0	0	0	0	0.0020423	0.00264289	0.00338647	0.0029818	0
345.8	0	0	0	0	0	0	0	0	0	0
346	0.175722	0.201069	0.181149	0.189984	0.170105	0.392488	0.363412	0.417235	0.441174	0.388222
346.2	0.0737681	0.0904104	0.0881856	0.0989547	0.103061	0	0.0762123	0	0	0
346.4	0	0	0	0	0	0	0	0	0	0
346.6	0	0	0	0	0	0	0	0	0	0
346.8	0	0	0	0.00263145	0	0.00199694	0.00226697	0.001829	0.00283011	0
347	0.0413014	0	0	0.0394942	0.0395727	0.115568	0.139018	0.142471	0.139969	0.134917
347.2	0.038096	0	0.0471426	0.053208	0.051784	0	0	0	0	0
347.4	0	0	0	0	0	0	0	0	0	0
347.6	0	0	0	0	0	0	0	0	0	0
347.8	0	0	0	0	0	0	0	0	0	0
348	0	0.00258887	0	0	0.00275756	0	0	0	0	0
348.2	0.0595339	0.0765264	0.0658715	0.0719861	0.0744151	0	0.0623918	0.0667894	0.0496802	0.0526955
348.4	0	0	0	0	0	0	0	0	0	0
348.6	0	0	0	0	0	0	0	0	0	0
348.8	0.0038523	0.00589727	0.00438404	0.00310229	0	0	0.00273361	0.00262673	0	0.00437016
349	0.0066234	0	0.00236361	0	0	0	0.0125505	0	0	0
349.2	0.036936	0.0590041	0.0566439	0.0601457	0.0646246	0.0363848	0.0444896	0.0441356	0.0486022	0.0455208
349.4	0	0	0	0	0	0	0	0	0	0
349.6	0	0	0	0	0	0	0	0	0	0
349.8	0	0	0	0	0	0	0	0	0	0
350	0	0	0	0	0	0	0	0	0	0
350.2	0	0	0.0567666	0.0624386	0.0666279	0	0.0500038	0.0489634	0.0486097	0
350.4	0	0	0	0	0	0	0	0	0	0
350.6	0	0	0	0	0	0	0	0	0	0
350.8	0	0.00354656	0.00221211	0.00173526	0.00376572	0	0	0.00171788	0.00254488	0
351	0.00426701	0	0	0	0	0	0	0	0	0
351.2	0	0.0505733	0	0.0571851	0.0611894	0	0	0.0487041	0	0.0459144
351.4	0	0	0	0	0	0	0	0	0	0
351.6	0	0	0	0.0024449	0.00259489	0.00333443	0.00484944	0.00542148	0.00441793	0.00481554
351.8	0	0	0	0	0	0	0	0	0	0
352	0	0	0	0	0	0	0	0	0	0
352.2	0.0436645	0	0.0540524	0.0584175	0.0616077	0.0382889	0.0483723	0.0447641	0.0461449	0
352.4	0	0	0	0	0	0	0	0	0	0
352.6	0	0	0	0	0	0	0	0	0	0
352.8	0.00325636	0	0	0	0	0.00438429	0.00595165	0.0055064	0.0056204	0.00613171
353	0.0299123	0.023555	0.0197505	0.0159671	0	0.0221357	0.0212006	0.0174973	0.0206411	0.0220315
353.2	0	0	0.0469983	0.052462	0.0561904	0.0347203	0.0393307	0	0.0376607	0.0402509
353.4	0	0	0	0	0	0	0	0	0	0
353.6	0	0	0	0	0	0	0	0	0	0
353.8	0	0	0	0	0	0	0	0	0	0
354	0	0	0.00138089	0	0	0	0	0	0	0
354.2	0.0680364	0	0.0870581	0.0974524	0.0989789	0	0.0703796	0	0.0711368	0.0708454
354.4	0	0	0	0	0	0	0	0	0	0
354.6	0	0	0	0	0	0	0	0	0	0
354.8	0	0.00229524	0	0.00171968	0	0	0	0	0	0
355	0	0	0.0110547	0	0	0.00905473	0	0.00746371	0.00751398	0
355.2	0.0624759	0	0.0831065	0.0933833	0.0953393	0.0289023	0.0684866	0.0688241	0.0297699	0.0338619
355.4	0	0	0	0	0	0	0	0	0	0
355.6	0	0	0	0	0	0	0	0	0	0
355.8	0	0	0	0	0	0	0	0	0	0
356	0	0	0	0	0	0.00348879	0.00406641	0.00431889	0	0
356.2	0.142158	0.176572	0.170565	0.182486	0.191007	0.126437	0.143738	0.137076	0.146003	0.142898
356.4	0	0	0	0	0	0	0	0	0	0
356.6	0	0	0	0	0	0	0	0.00268553	0.00233949	0
356.8	0	0	0	0	0.00153874	0	0	0	0	0
357	0	0	0.0127678	0	0	0.146095	0.206895	0.207406	0.148727	0.180084
357.2	0.0827254	0	0	0	0.114104	0	0	0	0.0521979	0
357.4	0	0	0	0	0	0	0	0	0	0
357.6	0	0	0	0	0.00167941	0	0	0.0032265	0.00278971	0
357.8	0	0	0	0	0	0	0	0	0	0
358	0.00526247	0.00691364	0	0.00818365	0.00816766	0	0	0.00538115	0.00576919	0
358.2	0.0914924	0	0.120586	0.13648	0.135962	0.106366	0.13471	0.121826	0.131171	0.131624
358.4	0	0	0	0	0	0	0	0	0	0
358.6	0	0	0	0	0	0	0	0	0	0
358.8	0.0020528	0	0	0.00360037	0	0.00259208	0.00349607	0.00343296	0	0.00342672
359	0	0	0	0	0	0	0	0	0	0
359.2	0.0859284	0.11333	0.110708	0.119732	0.127702	0.106748	0.122123	0.11891	0.122373	0.118068
359.4	0	0	0	0	0	0	0	0	0	0
359.6	0	0	0	0	0	0	0	0.0017566	0	0
359.8	0	0	0	0.000643457	0	0	0	0	0	0
360	0	0	0	0	0	0	0	0	0	0
360.2	0.0709782	0.0899858	0.0892068	0.0974589	0.101207	0.0792709	0.0930181	0.092124	0.0931592	0.0935748
360.4	0	0	0	0	0	0	0	0	0	0
360.6	0	0	0	0	0	0	0	0	0	0
360.8	0	0	0	0	0	0	0	0	0	0
361	0	0	0	0	0	0	0.00590048	0.00565706	0	0
361.2	0.0444872	0.0488167	0	0.0605054	0.0569818	0.045335	0.0523241	0.0487304	0.0520193	0.0543604
361.4	0	0	0	0	0	0	0	0	0	0
361.6	0	0	0	0	0	0	0	0	0	0
361.8	0	0	0	0	0	0	0	0	0	0
362	0.0469733	0	0.0513523	0.0562591	0.0587526	0.0586274	0.0680661	0.0654367	0.0715611	0.0751049
362.2	0.0550874	0.0715765	0.0711002	0.0784619	0.076085	0	0.035786	0.0354079	0	0
362.4	0	0	0	0	0	0	0	0	0	0
362.6	0	0	0	0	0	0	0	0	0	0
362.8	0	0	0	0	0	0	0	0	0	0
363	0	0	0	0	0	0	0	0	0.0117526	0
363.2	0	0.0478394	0.0567637	0.0668922	0.0651901	0.0389243	0.0450136	0.0433562	0.04028	0.049027
363.4	0	0	0	0	0	0	0	0	0	0
363.6	0	0	0	0	0	0	0	0.00288412	0	0
363.8	0	0	0	0	0	0	0	0	0	0
364	0	0	0	0	0	0	0	0	0	0
364.2	0	0	0.133137	0.153613	0.158856	0.0855047	0.0973488	0.10073	0.104325	0.0991912
364.4	0	0	0	0	0	0	0	0	0	0
364.6	0	0	0	0	0	0	0	0.00222343	0	0.00183327
364.8	0	0	0.00125262	0	0	0	0	0	0	0
365	0	0	0	0	0	0	0.0101163	0	0	0
365.2	0	0	0	0	0.077968	0.0517708	0	0	0.0570335	0.0563603
365.4	0	0	0	0	0	0	0	0	0	0
365.6	0	0	0	0	0	0	0.00233238	0.0027512	0.00258444	0.00222707
365.8	0	0	0	0	0	0	0	0	0	0
366	0	0	0.00174796	0.00314889	0	0.20421	0.232604	0.216992	0.209138	0.1978
366.2	0.0621314	0.0822686	0.0805583	0.0880567	0.0928338	0	0	0	0.0465474	0.0471552
366.4	0	0	0	0	0	0	0	0	0	0
366.6	0	0	0	0	0	0	0	0.00271124	0	0
366.8	0	0	0	0	0	0	0	0	0	0
367	0.00261712	0	0	0	0	0.0359633	0.0445875	0.0364588	0	0.0381596
367.2	0.0403664	0.0504611	0.0504888	0.0572052	0.0617997	0	0	0.0339426	0	0.0341478
367.4	0	0	0	0	0	0	0	0	0	0
367.6	0	0	0	0	0	0	0	0	0	0
367.8	0	0	0	0	0	0	0	0	0	0
368	0	0	0	0	0	0.078531	0.0845267	0.0902777	0.0790785	0.0817958
368.2	0.0420638	0.0559443	0.0524509	0.0595009	0.0600984	0	0	0	0.0326924	0.0310214
368.4	0	0	0	0	0	0	0	0	0	0
368.6	0	0	0	0	0	0	0	0	0	0
368.8	0	0	0	0	0	0	0	0	0	0
369	0	0	0	0	0	0.0210147	0.0291047	0.0182874	0	0
369.2	0.0500462	0.0542008	0.056288	0.0642599	0.0669166	0.0221136	0	0	0	0
369.4	0	0	0	0	0	0	0	0	0	0
369.6	0	0	0	0	0	0	0	0	0	0
369.8	0	0	0	0	0	0	0	0	0	0
370	0	0	0	0	0	0	0	0	0	0
370.2	0.0890535	0.112525	0.10007	0.10794	0.111737	0.0533631	0.0619905	0.0571507	0.0598573	0.0581572
370.4	0	0	0	0	0	0	0	0	0	0
370.6	0	0	0	0	0	0	0	0	0	0
370.8	0	0.0017538	0	0	0	0	0	0	0	0
371	0	0	0	0	0	0	0	0	0	0
371.2	0.0598015	0	0	0.0792617	0	0.0796492	0.086058	0.0802749	0.0858204	0.0861843
371.4	0	0	0	0	0	0	0	0	0	0
371.6	0	0	0	0	0	0.00707235	0.0100174	0.00793404	0.00664704	0.00853215
371.8	0	0	0	0	0	0	0	0	0	0
372	0	0.00157885	0	0	0	0	0	0	0	0
372.2	0.0673885	0	0	0.0940007	0	0.0700565	0.0705127	0.0784798	0.0796904	0.0821732
372.4	0	0	0	0	0	0	0	0	0	0
372.6	0	0	0	0.00202017	0	0.00216905	0.00273324	0.00315144	0.00321461	0
372.8	0	0	0.000796121	0	0	0	0	0	0	0
373	0	0	0	0.00298791	0	0	0	0.00093885	0	0
373.2	0.0782502	0.0911335	0	0.0992775	0.104765	0.0882	0.0963739	0.0949107	0.0989201	0
373.4	0	0	0	0	0	0	0	0	0	0
373.6	0	0	0	0	0	0	0	0.00250932	0.00231832	0
373.8	0	0	0	0	0	0	0	0	0	0
374	0	0	0	0	0.00336406	0	0	0	0	0
374.2	0.115224	0.153536	0.156601	0.181928	0.184621	0.147911	0.164188	0.162126	0.168511	0.168344
374.4	0	0	0	0	0	0	0	0	0	0
374.6	0	0	0	0.00214605	0	0.00403605	0.00356318	0	0.00358885	0.00404422
374.8	0	0	0	0	0.00169557	0.00385526	0.00225417	0.00268614	0	0
375	0	0	0	0	0	0	0	0	0	0
375.2	0.091186	0.108623	0.107748	0.115973	0.120457	0	0.113946	0.108406	0.113908	0.115289
375.4	0	0	0	0	0	0	0	0	0	0
375.6	0	0	0	0	0.0031585	0	0.00404512	0.00571289	0	0.00394832
375.8	0	0	0	0	0	0.00166823	0	0	0	0
376	0	0	0	0	0	0.111645	0	0.0842841	0.0766287	0
376.2	0.0783802	0	0.0973227	0.110131	0.11307	0	0	0	0.0575249	0
376.4	0	0	0	0	0	0	0	0	0	0
376.6	0	0	0	0.00409913	0	0.00691342	0	0.00498651	0	0.00473237
376.8	0.00101617	0	0.00126645	0	0.00145348	0	0	0	0	0
377	0.413465	0.406783	0.397332	0.422619	0.458347	0.874944	0.332334	0.314339	0.360636	0.350205
377.2	0	0	0	0	0	0	0	0	0	0
377.4	0	0	0	0	0	0.00250899	0	0	0	0
377.6	0	0	0	0.00353058	0	0.00189352	0	0.00607693	0	0.00563785
377.8	0	0	0	0	0	0.00189492	0	0	0	0
378	0.116477	0.133612	0.107365	0	0.128751	0.177391	0.00162574	0.0953675	0.0929984	0.10407
378.2	0	0	0	0	0	0	0	0	0	0
378.4	0	0	0	0	0	0.00142888	0	0	0	0
378.6	0	0	0	0.00177682	0	0	0.0018616	0.00337591	0.00252603	0
378.8	0	0	0	0	0	0	0	0	0	0
379	0.185175	0.195445	0.190777	0.20451	0.219574	0.343668	0.151565	0.147363	0.162493	0.159333
379.2	0	0	0	0	0	0	0	0	0	0
379.4	0	0	0	0	0	0	0	0	0	0
379.6	0	0	0	0	0	0	0.0013121	0	0.00172382	0
379.8	0	0	0	0	0	0	0	0	0	0
380	0	0	0	0	0	0.0786588	0	0	0	0
380.2	0.0412295	0	0.0672291	0.0653485	0.0684881	0	0	0	0	0.048107
380.4	0	0	0	0	0	0	0	0	0	0
380.6	0	0	0	0	0	0	0	0	0	0
380.8	0	0	0	0	0	0	0	0	0	0
381	0	0	0	0	0.00899918	0	0	0	0	0
381.2	0	0.0669921	0.0665952	0.0733714	0.0746056	0.059486	0.0597453	0.0558442	0.0629386	0.0602133
381.4	0	0	0	0	0	0	0	0	0	0
381.6	0	0	0	0	0	0.00183929	0.0010237	0.00186438	0	0
381.8	0	0	0	0	0	0	0	0	0	0
382	0.00157719	0	0	0	0	0.055991	0.0603395	0.055901	0.0523253	0.0542181
382.2	0.0425216	0	0.0552233	0.0584412	0.0636132	0	0.0406331	0.0389524	0	0.0410421
382.4	0	0	0	0	0	0	0	0	0	0
382.6	0	0	0	0	0	0.0656091	0.0599652	0.066092	0.0534283	0.0563713
382.8	0	0	0	0	0	0	0	0	0	0
383	0.0109581	0	0	0	0	0.0332205	0.0321569	0.0350408	0.0303702	0
383.2	0.109151	0.164769	0.181743	0.211532	0.221245	0.145643	0.165091	0.168106	0.171284	0.168345
383.4	0	0	0	0	0	0	0	0	0	0
383.6	0	0	0	0.00185546	0	0.00653785	0.00977952	0.00648536	0.0100689	0.00497921
383.8	0	0	0	0	0	0	0	0	0	0
384	0	0	0	0	0.00215127	0.0268128	0.0301401	0.0293344	0.0273806	0.0280181
384.2	0.0291894	0	0.0558233	0.0946871	0.0696802	0.0451224	0.0624008	0.067038	0.0708623	0.0615652
384.4	0	0	0	0	0	0	0	0	0	0
384.6	0	0	0	0	0	0.00226559	0	0	0.00250029	0.00267136
384.8	0	0	0	0	0	0	0	0	0	0
385	0	0	0.00624848	0	0.00889175	0	0	0.00969626	0	0
385.2	0	0.0673854	0	0	0.0773323	0.0614563	0.0663228	0.061744	0.0621173	0.0661975
385.4	0	0	0	0	0	0	0	0	0	0
385.6	0	0	0	0	0	0	0	0	0	0
385.8	0	0	0	0	0	0	0	0	0	0
386	0	0.00152058	0	0	0.00360651	0	0	0.00431961	0.00283565	0
386.2	0.0484473	0	0.0557725	0.0603799	0.0654102	0.0491226	0.0569519	0.051398	0.0535357	0.0581425
386.4	0	0	0	0	0	0	0	0	0	0
386.6	0	0.00525022	0.00843044	0.0149925	0.013969	0.0161079	0.0212402	0.0247298	0.0202116	0.021156
386.8	0.000180474	0	0	0	0	0	0	0	0	0
387	0	0	0.00471369	0	0	0	0	0	0	0
387.2	0.124486	0	0.138448	0.138332	0.159595	0.222612	0	0.147936	0.146109	0.142577
387.4	0	0	0	0	0	0	0	0	0	0
387.6	0	0	0	0.00192609	0.00195479	0	0.00265398	0.00339065	0.00263045	0.00310507
387.8	0	0	0	0	0	0	0	0	0	0
388	0	0	0	0	0	0	0	0	0	0
388.2	0.079136	0.0919992	0.0910691	0.0985275	0.100903	0.102338	0.100652	0.0987418	0.0984566	0.0964679
388.4	0	0	0	0	0	0	0	0	0	0
388.6	0	0	0	0	0	0	0	0	0	0
388.8	0	0	0	0	0	0	0	0	0	0
389	0	0	0	0	0	0.00677033	0.00578389	0.00511746	0.00633942	0.00689228
389.2	0.0690424	0	0.0787468	0.0856333	0.0885141	0.0728227	0.0750358	0.0728195	0.075699	0.0785027
389.4	0	0	0	0	0	0	0	0	0	0
389.6	0	0	0	0	0	0	0	0	0	0
389.8	0	0	0	0	0	0	0	0	0	0
390	0	0	0	0	0	0	0	0	0	0
390.2	0.0566534	0	0.0702393	0.077	0.0809951	0.0565807	0.0667196	0.0648537	0.0651312	0.0670099
390.4	0	0	0	0	0	0	0	0	0	0
390.6	0	0	0	0	0	0	0	0	0	0
390.8	0	0.00302914	0.001752	0	0	0	0	0	0	0
391	0	0	0.0012588	0	0	0	0.0543328	0	0	0
391.2	0.0708544	0.08517	0.0752242	0.0834535	0.125359	0.0719673	0	0	0.064885	0
391.4	0	0	0	0	0	0	0	0	0	0
391.6	0	0	0	0	0	0	0	0	0	0
391.8	0	0	0	0	0	0	0	0	0	0
392	0	0	0	0	0	0	0	0	0	0
392.2	0.0555137	0.0754241	0.0699538	0.0776189	0.0789868	0.0606071	0.0693701	0.0611085	0.0663479	0.0663581
392.4	0	0	0	0	0	0	0	0	0	0
392.6	0	0	0	0	0	0	0	0	0.00317465	0.00194438
392.8	0	0	0	0	0	0	0	0	0	0
393	0	0	0	0.0048013	0	0.00186934	0	0	0	0
393.2	0.0665951	0.0832075	0.084574	0.0934234	0.100179	0.0442644	0.0637963	0.0615959	0.0652267	0.0664042
393.4	0	0	0	0	0	0	0	0	0	0
393.6	0	0	0	0	0	0.0155558	0.018004	0.0217125	0.0176489	0.0162384
393.8	0	0	0	0	0	0	0	0	0	0
394	0	0	0	0	0	0	0	0	0	0
394.2	0.0467762	0.0594441	0.0568414	0.0631757	0.0658479	0.0499069	0	0.0559782	0.0626526	0.0602154
394.4	0	0	0	0	0	0	0	0	0	0
394.6	0	0	0	0	0	0.004495	0.00407158	0	0.00444163	0
394.8	0.00204394	0.00292466	0	0.00264535	0.00324289	0	0	0.00228338	0.0030225	0
395	0.0039449	0.0500532	0.00334161	0	0	0	0	0	0	0
395.2	0.0811438	0.114932	0.160827	0.18112	0.153927	0.20225	0.236613	0.229059	0.231891	0.230198
395.4	0	0	0	0	0	0	0	0	0	0
395.6	0	0	0	0	0	0	0	0.00275429	0	0.00257787
395.8	0	0	0	0	0	0	0	0	0	0
396	0	0	0.00124606	0	0	0	0	0	0	0
396.2	0.0438297	0.0682142	0.0677001	0.079617	0.0836882	0.0736911	0.0910572	0.0893346	0.0890646	0.0892449
396.4	0	0	0	0	0	0	0	0	0	0
396.6	0	0	0.00142377	0	0.00372602	0	0	0.0076882	0	0.00592974
396.8	0	0	0	0	0	0	0.00160614	0	0	0
397	0.0122681	0.0129388	0.00942976	0	0	0.010209	0.0116349	0.0111566	0.0109845	0.0109534
397.2	0.0355114	0	0.0387428	0.0738521	0.0344753	0.0662554	0.0766366	0.0481672	0	0
397.4	0	0	0	0	0	0	0	0	0	0
397.6	0	0	0	0	0	0	0	0	0	0
397.8	0	0	0	0	0	0	0	0	0	0
398	0	0	0	0	0.00296334	0	0	0	0	0
398.2	0	0	0.0451895	0.0541005	0.0523419	0	0.0451515	0.0369726	0.0447512	0.0377687
398.4	0	0	0	0	0	0	0	0	0	0
398.6	0	0	0	0	0	0	0	0	0	0
398.8	0	0	0	0	0	0	0	0	0	0
399	0	0	0	0	0	0	0	0	0	0
399.2	0	0.0526858	0.0512856	0.0587578	0	0.054928	0.0364042	0	0	0.0293638
399.4	0	0	0	0	0	0	0	0	0	0
399.6	0	0	0	0	0	0	0	0	0	0.00105528
399.8	0	0	0	0	0	0	0	0	0	0
400	0	0	0	0	0	0	0	0	0	0
400.2	0.043339	0.056758	0.0570078	0.0626616	0	0.0497213	0.0536897	0.0533768	0.0571	0
400.4	0	0	0	0	0	0	0	0	0	0
400.6	0	0	0	0	0	0	0.0018186	0.00232789	0	0.00250673
400.8	0	0	0	0	0	0	0	0	0	0
401	0	0	0	0	0	0	0	0	0	0
401.2	0	0.0619683	0	0	0.0730561	0	0	0	0	0.0696062
401.4	0	0	0	0	0	0	0	0	0	0
401.6	0	0	0	0	0	0	0	0.00261129	0	0
401.8	0	0	0	0	0	0	0	0	0	0
402	0	0	0	0	0	0.00951519	0	0	0.00784049	0.00905333
402.2	0.0409375	0	0	0.0569889	0	0	0.0542158	0	0.0552345	0
402.4	0	0	0	0	0	0	0	0	0	0
402.6	0	0	0	0	0	0	0	0	0	0
402.8	0	0	0	0	0	0	0	0	0	0
403	0.00919061	0	0.00661211	0.00908476	0.00813533	0.0169223	0.0201077	0.0217056	0.0200573	0.0201284
403.2	0.0511317	0.0604846	0.0611952	0.0669031	0.0670824	0.0585784	0.0612232	0.0611738	0.0655199	0.0640873
403.4	0	0	0	0	0	0	0	0	0	0
403.6	0	0	0	0	0	0.0106028	0.0300291	0.0199305	0.0189576	0.0191263
403.8	0	0	0	0	0	0	0	0	0	0
404	0.00929979	0.0101572	0	0	0	0	0	0	0	0
404.2	0	0.0675895	0.0683552	0.0681557	0.0720037	0	0.0772169	0.0721399	0	0.0716192
404.4	0	0	0	0	0	0	0	0	0	0
404.6	0	0	0	0	0	0	0	0.00199409	0.000836159	0
404.8	0	0	0	0.00525569	0.00471602	0	0.00555563	0	0.00674755	0.00625375
405	0	0.00606213	0	0	0.00433842	0	0	0	0	0.0047245
405.2	0	0.0631575	0.0618446	0.0698616	0.0712406	0	0.0569121	0.0547234	0	0.0496743
405.4	0	0	0	0	0	0	0	0	0	0
405.6	0	0	0	0.00158223	0	0	0	0	0	0
405.8	0	0	0	0	0	0	0	0	0	0
406	0	0.00407207	0	0	0	0.124935	0.113789	0.111676	0.128889	0.133548
406.2	0.0568894	0	0.070631	0.0766816	0.0777895	0	0	0	0	0
406.4	0	0	0	0	0	0	0	0	0	0
406.6	0	0	0	0	0	0	0	0	0.00265652	0.00247893
406.8	0	0.000827206	0	0	0	0	0	0	0.000957876	0
407	0	0	0	0	0	0	0	0	0	0
407.2	0.0656701	0.0785169	0.0766152	0.0826045	0	0.0692756	0.0737026	0	0.0771596	0.0771172
407.4	0	0	0	0	0	0	0	0	0	0
407.6	0	0	0	0	0	0	0	0	0	0
407.8	0	0	0	0	0	0	0	0	0	0
408	0.0016766	0	0	0.00148004	0.00201142	0	0	0	0	0
408.2	0.049829	0	0.0587551	0.0648149	0.0655776	0.0516517	0.059234	0.0559248	0.0563571	0.0567544
408.4	0	0	0	0	0	0	0	0	0	0
408.6	0	0	0	0	0	0	0	0	0	0
408.8	0	0	0	0	0.00103164	0	0	0	0	0
409	0	0	0	0	0	0	0	0	0	0
409.2	0	0	0.0747531	0	0.0875263	0	0.0726484	0.0732278	0.0735675	0
409.4	0	0	0	0	0	0	0	0	0	0
409.6	0	0	0	0	0	0	0	0.00342331	0	0
409.8	0	0	0	0	0	0	0	0	0	0
410	0	0.00155581	0	0	0	0	0	0	0	0
410.2	0	0.0589615	0.0567268	0.0656224	0.06742	0.0469614	0.0549735	0.052879	0.0529833	0.0543175
410.4	0	0	0	0	0	0	0	0	0	0
410.6	0	0	0	0	0	0.00483605	0.00620133	0.00670456	0.00469708	0.00432296
410.8	0	0.00106056	0	0.00128725	0	0	0.000879465	0	0	0
411	0	0	0	0	0.0025824	0.00585772	0.00651734	0.00562882	0	0.00564413
411.2	0	0	0	0.0617706	0.0659306	0	0.0569847	0.054028	0.0546603	0.0572245
411.4	0	0	0	0	0	0	0	0	0	0
411.6	0	0	0	0	0	0	0	0	0	0
411.8	0	0	0	0	0	0	0	0	0	0
412	0	0	0	0	0	0	0	0	0	0
412.2	0	0.0625338	0.0642438	0	0.0737827	0.0499395	0.0572123	0.0580895	0.0588231	0.0582907
412.4	0	0	0	0	0	0	0	0	0	0
412.6	0	0	0	0	0	0	0	0	0.00273475	0.00240054
412.8	0	0	0	0	0	0	0	0	0	0
413	0	0.00560857	0.00421613	0	0	0	0.00295363	0	0	0
413.2	0.049517	0.0628719	0.0609346	0.0708494	0.0745522	0.0542695	0.0633901	0	0.0620179	0.0631719
413.4	0	0	0	0	0	0	0	0	0	0
413.6	0	0	0	0	0	0	0	0.00187328	0	0
413.8	0	0	0	0	0	0	0	0	0	0
414	0	0	0	0	0	0	0	0	0	0
414.2	0	0	0.0567824	0.0607614	0.0626147	0	0.0473237	0.0505231	0.0478437	0.0488394
414.4	0	0	0	0	0	0	0	0	0	0
414.6	0	0	0	0	0	0	0.00404891	0.00296585	0.00176347	0.00255428
414.8	0	0	0	0	0	0	0	0	0	0
415	0	0	0	0	0	0	0	0	0	0
415.2	0	0	0.0759708	0.0862893	0.0869843	0.0697043	0.0808681	0.0787289	0.0798353	0.0797648
415.4	0	0	0	0	0	0	0	0	0	0
415.6	0	0	0	0	0	0	0	0	0	0
415.8	0	0	0	0	0	0	0	0	0	0
416	0	0	0	0	0	0	0	0	0	0
416.2	0.0772048	0.09896	0.0902362	0.0905156	0.0944039	0.0787219	0.0843633	0.0802424	0.0904586	0.0870864
416.4	0	0	0	0	0	0	0	0	0	0
416.6	0	0	0	0	0	0	0	0	0	0
416.8	0	0	0	0	0	0	0	0	0	0
417	0	0	0	0	0	0	0	0	0	0
417.2	0.0580235	0	0.0728885	0.081782	0.0854239	0.0674265	0.0729689	0.069169	0.0736946	0.0742961
417.4	0	0	0	0	0	0	0	0	0	0
417.6	0	0	0	0.000673126	0	0	0.00125462	0.00146463	0	0
417.8	0	0	0	0	0	0	0	0	0	0
418	0	0	0	0	0	0	0	0	0	0
418.2	0.0359524	0	0	0.0478883	0.0501958	0	0	0.0446368	0.0447776	0.0465905
418.4	0	0	0	0	0	0	0	0	0	0
418.6	0	0	0	0	0	0	0	0	0	0
418.8	0	0	0	0	0	0	0	0	0	0
419	0.00346739	0	0.00455756	0.00485417	0	0	0	0.00235189	0.00343213	0
419.2	0	0	0.0618808	0.0683275	0.0709546	0.0487686	0.0553404	0	0.0572732	0.0562306
419.4	0	0	0	0	0	0	0	0	0	0
419.6	0	0	0	0	0	0	0.00265984	0.00340935	0.00306473	0
419.8	0	0	0	0	0	0	0	0	0	0
420	0.00517617	0	0.0056264	0.00546696	0.00600599	0	0	0.00470826	0	0.00605008
420.2	0	0.0438423	0.0443982	0.0506921	0.0533869	0.0387426	0.0451509	0.0414826	0.0432058	0.0451765
420.4	0	0	0	0	0	0	0	0	0	0
420.6	0	0	0	0.00152894	0	0.00148376	0	0	0	0
420.8	0	0	0	0	0	0	0	0	0	0
421	0	0	0	0	0	0	0	0	0	0
421.2	0.0554179	0.0685192	0.0668764	0.0756338	0.0794271	0	0.0620893	0.0598979	0.0642456	0.0631255
421.4	0	0	0	0	0	0	0	0	0	0
421.6	0	0	0	0	0	0	0.00223202	0	0	0
421.8	0	0	0	0	0	0	0	0	0	0
422	0	0	0	0	0	0	0	0	0	0
422.2	0.0356179	0	0.0493439	0.0530578	0.0564661	0	0.0474977	0.0472679	0.0467711	0.0460741
422.4	0	0	0	0	0	0	0	0	0	0
422.6	0	0	0	0	0	0.00134977	0.00183738	0	0	0
422.8	0	0	0	0	0	0	0	0	0	0
423	0	0	0	0	0	0	0	0	0	0
423.2	0	0	0.0585081	0.0619038	0.0634022	0	0.0534656	0.0517327	0.0562186	0.0547099
423.4	0	0	0	0	0	0	0	0	0	0
423.6	0	0	0	0.00134108	0.00157566	0.00196759	0	0	0	0.00364404
423.8	0	0	0	0	0	0	0	0	0	0
424	0	0.00173394	0	0	0	0.0184492	0.021144	0.0181919	0.0204987	0.0206882
424.2	0.0397002	0.0503398	0.0465965	0.0504103	0.0520151	0	0.0428648	0.040715	0.0432595	0
424.4	0	0	0	0	0	0	0	0	0	0
424.6	0	0	0	0	0	0	0.0019812	0	0	0
424.8	0	0	0	0	0	0	0	0	0	0
425	0	0.00311758	0.00253312	0.00202695	0	0	0.00303336	0	0	0
425.2	0.0665895	0	0.0935253	0.112624	0.115313	0.0874157	0.100202	0.100444	0.103833	0.0973585
425.4	0	0	0	0	0	0	0	0	0	0
425.6	0	0	0	0	0	0	0	0	0	0
425.8	0	0	0	0	0	0	0	0	0	0
426	0.0164709	0	0.00951208	0.00750915	0.00988082	0.0916051	0.093013	0.0807336	0.0784363	0.08416
426.2	0.0572513	0.0793774	0.083593	0.0987163	0.101399	0.0711668	0.077801	0.078222	0.0822957	0.0830542
426.4	0	0	0	0	0	0	0	0	0	0
426.6	0	0	0	0.00226512	0	0	0	0	0	0
426.8	0	0	0	0	0	0	0	0	0	0.00337047
427	0.00356373	0	0	0	0	0.0156546	0.0157996	0.0146859	0.0133399	0.0150123
427.2	0.0616858	0	0.0860706	0.0964087	0.0969462	0.0715534	0.0813593	0.0801302	0.0831026	0.0839233
427.4	0	0	0	0	0	0	0	0	0	0
427.6	0	0	0	0	0	0	0.00335105	0.00315239	0.00295126	0
427.8	0	0	0	0	0	0	0	0	0	0
428	0.00286852	0	0	0.00110625	0	0.0822344	0.0895714	0.0906278	0.0866654	0.0873878
428.2	0.0453339	0.0593696	0.060219	0.0681048	0.0689426	0.0468081	0.0546564	0.0529729	0.0544907	0.0539121
428.4	0	0	0	0	0	0	0	0	0	0
428.6	0	0	0	0	0	0	0	0	0	0.00265629
428.8	0	0	0	0	0	0	0	0	0	0
429	0	0	0	0	0	0	0	0	0	0
429.2	0.067882	0.0832809	0.0854331	0.0961775	0.0971106	0.0845903	0.0844782	0.091148	0.092007	0
429.4	0	0	0	0	0	0	0	0	0	0
429.6	0	0	0	0	0	0	0	0	0.00254578	0
429.8	0	0	0	0	0	0	0	0	0	0
430	0	0	0	0	0	0	0	0	0	0
430.2	0.0420125	0.0528106	0.0520679	0.0608149	0.0615527	0.0497945	0.055387	0.0546949	0.0561937	0
430.4	0	0	0	0	0	0	0	0	0	0
430.6	0	0	0	0	0	0	0	0	0	0
430.8	0	0	0	0	0	0	0	0	0	0
431	0	0.00150977	0	0.000868151	0	0	0	0	0	0
431.2	0.0642941	0	0.07559	0.0868051	0.0879385	0.0730095	0.0796045	0.0757862	0.078561	0.0808277
431.4	0	0	0	0	0	0	0	0	0	0
431.6	0	0	0	0	0	0	0	0	0	0
431.8	0	0	0	0	0	0	0	0	0	0
432	0	0	0	0	0	0	0	0	0	0
432.2	0.0346161	0.0429526	0.0408823	0.0479113	0.0473176	0.0369014	0	0.0400398	0.0426994	0.0431467
432.4	0	0	0	0	0	0	0	0	0	0
432.6	0	0.00225965	0	0.0049696	0.00482348	0.00571061	0.00874745	0.00914681	0.00808933	0.00744183
432.8	0	0	0	0	0	0	0	0	0	0.0016979
433	0	0	0	0	0	0	0	0	0.00163387	0
433.2	0.0440029	0.0572675	0.0565081	0	0.0638754	0.0555388	0.0637967	0.0606621	0.0635619	0.0647917
433.4	0	0	0	0	0	0	0	0	0	0
433.6	0	0	0	0	0	0	0	0.00223975	0.00178097	0
433.8	0	0	0	0	0	0	0	0	0	0
434	0	0	0	0	0	0.00464592	0	0	0	0
434.2	0.0230131	0	0.0357777	0.0384738	0.0409032	0.0307525	0.0382463	0.0386157	0.0405572	0.0408594
434.4	0	0	0	0	0	0	0	0	0	0
434.6	0	0	0	0	0	0	0	0	0	0
434.8	0	0	0	0	0	0	0	0	0	0
435	0.0197814	0.0169054	0	0.0138644	0.0135016	0.0197198	0	0	0	0.00675825
435.2	0.0284472	0	0.0361841	0.0431806	0.0469505	0.0311532	0	0	0	0.037494
435.4	0	0	0	0	0	0	0	0	0	0
435.6	0	0	0	0	0	0	0	0.000912245	0	0
435.8	0	0	0	0	0	0	0	0	0	0
436	0	0	0	0	0	0	0	0	0	0
436.2	0.0282077	0	0.038059	0.0411458	0.042088	0.0345309	0.0363432	0.0368697	0.0384335	0.039263
436.4	0	0	0	0	0	0	0	0	0	0
436.6	0	0	0	0	0	0	0	0	0	0
436.8	0	0	0	0	0	0	0	0	0	0
437	0.0139942	0	0.00782599	0.00845385	0.00906563	0.0174335	0	0	0	0
437.2	0.0301814	0	0.0418813	0.0470226	0.0486427	0.0373561	0	0.0467277	0	0
437.4	0	0	0	0	0	0	0	0	0	0
437.6	0	0	0	0	0	0	0	0	0	0
437.8	0	0	0	0	0	0	0	0	0	0
438	0	0	0	0	0	0	0	0	0	0
438.2	0.0308861	0	0.0442332	0	0.0524351	0	0	0	0.0405133	0
438.4	0	0	0	0	0	0	0	0	0	0
438.6	0	0	0	0	0	0	0.0016365	0.00167773	0.00203421	0
438.8	0	0	0	0	0	0	0	0	0	0
439	0.0824104	0.0796673	0.0558749	0.0801107	0.0580677	0.213317	0	0.0706446	0.0869435	0.102925
439.2	0	0	0.0327754	0	0.0416028	0	0.0295528	0.0285837	0	0
439.4	0	0	0	0	0	0	0	0	0	0
439.6	0	0	0	0	0	0	0	0.00199951	0	0
439.8	0	0	0	0	0	0	0	0	0	0
440	0	0	0	0	0	0.0427629	0.0110853	0.00943077	0	0
440.2	0	0.0456116	0	0	0	0	0.052269	0	0.0509092	0
440.4	0	0	0	0	0	0	0	0	0	0
440.6	0	0	0	0	0	0.00155791	0	0	0	0
440.8	0	0	0	0	0	0.000816549	0	0	0	0
441	0	0.00120313	0	0.00168582	0.00331099	0	0.00279053	0	0.00242029	0
441.2	0.0706045	0.0894342	0.0875725	0.0992595	0.100299	0.084855	0.089482	0.0857822	0.0919939	0.0932299
441.4	0	0	0	0	0	0	0	0	0	0
441.6	0	0.00224338	0	0.00564281	0	0	0.00861318	0.00977521	0.0088898	0
441.8	0	0	0	0	0	0	0	0	0	0
442	0	0	0	0.00431644	0	0.00931246	0	0.0100331	0.0104379	0.0112211
442.2	0.0728691	0.0996634	0.101425	0.116199	0.1221	0.0890542	0.10081	0.100906	0.105974	0.102629
442.4	0	0	0	0	0	0	0	0	0	0
442.6	0	0	0	0	0	0	0	0.00358112	0.0036395	0
442.8	0.000389092	0	0	0	0	0	0	0	0	0
443	0	0.00407494	0	0.0025555	0.00426537	0.00365959	0.00355597	0	0.00356485	0.00316191
443.2	0.0997848	0.124188	0.117809	0.129245	0.131042	0.107894	0.12142	0.116736	0.125639	0.122951
443.4	0	0	0	0	0	0	0	0	0	0
443.6	0.00697019	0.00797074	0.0075748	0.00710182	0.00798378	0.0118484	0.0128493	0.0121466	0.0122503	0
443.8	0	0	0	0	0	0	0	0	0	0
444	0	0	0	0	0	0.0205125	0.0239378	0.0234436	0.021703	0.021699
444.2	0	0	0	0.0795221	0.0818646	0	0.0695297	0.0664789	0	0.0723626
444.4	0	0	0	0	0	0	0	0	0	0
444.6	0	0	0	0	0	0	0	0	0	0
444.8	0	0	0	0	0	0	0	0	0	0
445	0	0.00241963	0	0.00191397	0.00162573	0	0	0	0	0
445.2	0.0576445	0	0.0686635	0.0746359	0.0761218	0.0651037	0.0688707	0	0	0.0689484
445.4	0	0	0	0	0	0	0	0	0	0
445.6	0	0	0	0	0	0	0	0	0	0
445.8	0	0	0	0	0	0	0	0	0	0
446	0	0	0	0	0	0	0	0	0	0
446.2	0	0	0.0429073	0.0472003	0.0484189	0.0373529	0.0455234	0.0433307	0.0433547	0.0440823
446.4	0	0	0	0	0	0	0	0	0	0
446.6	0	0	0	0	0	0	0	0	0.00142829	0
446.8	0	0	0	0	0	0	0	0	0	0
447	0	0	0	0	0.00175064	0	0	0	0	0
447.2	0.0479891	0.0589901	0.0612657	0.0678082	0.0707376	0.0534304	0.0602803	0.0593882	0.0620311	0.0618162
447.4	0	0	0	0	0	0	0	0	0	0
447.6	0	0	0	0	0	0	0	0	0	0
447.8	0	0	0	0	0	0	0	0	0	0
448	0	0	0	0	0	0.00787196	0.00758239	0.00739979	0.00616958	0.00708274
448.2	0.0308971	0	0	0.0443736	0.0455591	0.0319833	0.0390486	0.0381841	0.0406501	0.0366787
448.4	0	0	0	0	0	0	0	0	0	0
448.6	0	0	0	0	0	0	0	0	0	0
448.8	0	0	0	0	0	0	0	0	0	0
449	0	0	0	0.00306874	0	0	0.00342071	0.00270467	0.00323827	0.00257248
449.2	0.0314601	0	0.0407043	0.0464323	0.0471198	0	0.0396209	0.0392666	0	0
449.4	0	0	0	0	0	0	0	0	0	0
449.6	0	0	0	0	0	0	0	0	0	0.00283231
449.8	0	0	0	0	0	0	0	0	0	0
450	0	0	0	0	0	0.00889646	0.0104595	0	0.00929257	0
450.2	0.0250977	0	0	0.0366715	0.0367311	0	0.031054	0.0285898	0.0329793	0.0311027
450.4	0	0	0	0	0	0	0	0	0	0
450.6	0	0	0	0	0	0	0.00243237	0.00235476	0	0.00232252
450.8	0	0	0	0	0	0	0	0	0	0
451	0	0	0	0	0.00578121	0.01074	0	0	0	0
451.2	0	0	0.0434709	0.0508909	0.0506002	0.034998	0.0393547	0	0	0.0422499
451.4	0	0	0	0	0	0	0	0	0	0
451.6	0	0	0	0	0	0	0	0	0	0
451.8	0	0	0	0	0	0	0	0	0	0
452	0	0	0	0	0	0.0028133	0	0	0	0
452.2	0.0305448	0.0392204	0.0357806	0	0	0	0.0360658	0.0355532	0.0384613	0
452.4	0	0	0	0	0	0	0	0	0	0
452.6	0	0	0	0	0	0	0.00226977	0	0	0.00362425
452.8	0	0.00233181	0	0	0	0	0	0	0	0
453	0	0	0.00233755	0	0	0	0	0	0	0.00296307
453.2	0.214227	0.271727	0.256168	0.279282	0.285185	0.253701	0	0.274909	0.287635	0.283427
453.4	0	0	0	0	0	0	0	0	0	0
453.6	0	0	0	0	0	0	0	0	0	0
453.8	0	0	0	0	0	0	0	0	0	0
454	0	0	0	0	0	0	0	0	0	0
454.2	0.0788416	0	0	0.105978	0	0.0874207	0.10174	0.0988682	0.104138	0.100254
454.4	0	0	0	0	0	0	0	0	0	0
454.6	0	0	0	0.00350924	0.00405739	0	0.00372813	0	0	0.00316918
454.8	0	0	0	0	0	0	0	0	0	0
455	0.00212997	0	0	0.00305551	0	0	0.00262774	0	0	0
455.2	0.0585053	0.0737532	0.0722795	0.0845437	0.0864268	0.0704617	0.0775672	0.0768487	0.0792115	0.0803095
455.4	0	0	0	0	0	0	0	0	0	0
455.6	0	0	0	0	0	0	0.00282624	0	0.00371156	0
455.8	0	0	0	0	0	0	0	0	0	0.00337075
456	0	0	0	0	0	0.00131364	0	0	0	0
456.2	0.0409818	0.0532303	0.0511362	0.0588185	0.0585134	0.0486261	0.0562027	0.0557099	0.0574265	0.0553111
456.4	0	0	0	0	0	0	0	0	0	0
456.6	0	0	0	0	0	0	0	0.00183187	0	0
456.8	0	0	0	0	0	0	0	0	0	0
457	0	0	0.00209275	0	0.00167942	0	0	0	0.00155833	0
457.2	0.0534265	0	0.0649164	0.0695708	0.0726217	0	0	0.0750262	0.0798805	0.0812495
457.4	0	0	0	0	0	0	0	0	0	0
457.6	0	0	0	0	0	0	0	0.00202814	0	0
457.8	0	0	0	0	0	0.0011728	0	0	0	0
458	0	0	0	0	0	0	0	0	0	0
458.2	0.0382672	0	0.0486584	0.0543382	0.0564028	0.0508922	0.0532946	0.051042	0	0.0539067
458.4	0	0	0	0	0	0	0	0	0	0
458.6	0	0	0	0	0	0	0	0.00217902	0	0
458.8	0	0	0	0	0	0	0	0	0	0
459	0	0	0	0	0	0	0	0	0	0
459.2	0.0723717	0	0.0998126	0.114611	0.116799	0.0884327	0.0977553	0.0977541	0.103232	0.100893
459.4	0	0	0	0	0	0	0	0	0	0
459.6	0	0	0	0	0	0	0	0	0	0
459.8	0	0	0	0	0	0	0	0	0	0
[truncated: 1,701 more rows]

## Sheet: metab allocation for Neg ion
Putative metabolite allocation for negative ionisation mode bin centres
value of 0.0001 equivalent to zero
FROM FULL BIOCYC METABOLITE LIST DOWNLOAD
WARNING - DUPLICATIONS MAY EXIST
							Strain
					Replicate					Replicate
metabolite	detected	accurate	aspA-1	aspA-2	aspA-3	aspA-4	aspA-5	11168-1	11168-2	11168-3	11168-4	11168-5
methane	15.0235	16.0313	0.0001	0.0001	0.0001	0.0001	0.0001	0.0001	0.0001	0.0001	0.0001	0.0001
ammonia	16.0187	17.0265	0.0001	0.0001	0.0001	0.0001	0.0001	0.0001	0.0001	0.0001	0.0001	0.0001
ammonium	17.0265	18.0344	0.0001	0.0001	0.0001	0.0001	0.0001	0.0001	0.0001	0.0001	0.0001	0.0001
ethylene	27.0235	28.0313	0.0001	0.0001	0.0001	0.0001	0.0001	0.0001	0.0001	0.0001	0.0001	0.0001
formaldehyde	29.0027	30.0106	0.0001	0.0001	0.0001	0.0001	0.0001	0.0001	0.0001	0.0001	0.0001	0.0001
oxygen	30.982	31.9898	0.0001	0.0001	0.0001	0.0001	0.0001	0.0001	0.0001	0.0001	0.0001	0.0001
hydrogen sulfide	32.9799	33.9877	0.0001	0.0001	0.0001	0.0001	0.0001	0.0001	0.0001	0.0001	0.0001	0.0001
hydrogen peroxide	32.9977	34.0055	0.0001	0.0001	0.0001	0.0001	0.0001	0.0001	0.0001	0.0001	0.0001	0.0001
carbon dioxide	42.982	43.9898	0.0001	0.0001	0.0001	0.0001	0.0001	0.0001	0.0001	0.0001	0.0001	0.0001
acetaldehyde	43.0184	44.0262	0.0001	0.0001	0.0001	0.0001	0.0001	0.0001	0.0001	0.0001	0.0001	0.0001
nitrite	44.9851	45.9929	0.0001	0.0001	0.0001	0.0001	0.0001	0.0001	0.0001	0.0001	0.0001	0.0001
formate	44.9977	46.0055	0.0001	0.0001	0.0001	0.0001	0.0001	0.0001	0.0001	0.0001	0.0001	0.0001
formic acid	44.9977	46.0055	0.0001	0.0001	0.0001	0.0001	0.0001	0.0001	0.0001	0.0001	0.0001	0.0001
ethanol	45.034	46.0419	0.0001	0.0001	0.0001	0.0001	0.0001	0.0001	0.0001	0.0001	0.0001	0.0001
methanethiol	46.9955	48.0034	0.0001	0.0001	0.0001	0.0001	0.0001	0.0001	0.0001	0.0001	0.0001	0.0001
Methyl mercaptan	46.9955	48.0034	0.0001	0.0001	0.0001	0.0001	0.0001	0.0001	0.0001	0.0001	0.0001	0.0001
Fe2+	54.8392	55.847	0.0001	0.0001	0.0001	0.0001	0.0001	0.0001	0.0001	0.0001	0.0001	0.0001
Fe3+	54.8392	55.847	0.0001	0.0001	0.0001	0.0001	0.0001	0.0001	0.0001	0.0001	0.0001	0.0001
Ni2+	57.6922	58.7	0.0001	0.0001	0.0001	0.0001	0.0001	0.0001	0.0001	0.0001	0.0001	0.0001
Co2+	57.9222	58.93	0.0001	0.0001	0.0001	0.0001	0.0001	0.0001	0.0001	0.0001	0.0001	0.0001
acetate	58.0362	59.044	0.0001	0.0001	0.0001	0.0001	0.0001	0.0001	0.0001	0.0001	0.0001	0.0001
Trimethylamine	58.0657	59.0735	0.0001	0.0001	0.0001	0.0001	0.0001	0.0001	0.0001	0.0001	0.0001	0.0001
thiocyanate	58.0782	59.086	0.0001	0.0001	0.0001	0.0001	0.0001	0.0001	0.0001	0.0001	0.0001	0.0001
acetic acid	59.0133	60.0211	0.0001	0.0001	0.0001	0.0001	0.0001	0.0001	0.0001	0.0001	0.0001	0.0001
glycolaldehyde	59.0133	60.0211	0.0001	0.0001	0.0001	0.0001	0.0001	0.0001	0.0001	0.0001	0.0001	0.0001
urea	59.0472	60.055	0.0001	0.0001	0.0001	0.0001	0.0001	0.0001	0.0001	0.0001	0.0001	0.0001
bicarbonate	60.0092	61.017	0.0001	0.0001	0.0001	0.0001	0.0001	0.0001	0.0001	0.0001	0.0001	0.0001
ethanolamine	60.0752	61.083	0.0001	0.0001	0.0001	0.0001	0.0001	0.0001	0.0001	0.0001	0.0001	0.0001
nitrate	60.98	61.9878	0.0001	0.0001	0.0001	0.0001	0.00434269	0.0137324	0.0164169	0.0179025	0.0154464	0.0167446
H2CO3	61.0172	62.025	0.0001	0.0001	0.0001	0.0001	0.00434269	0.0137324	0.0164169	0.0179025	0.0154464	0.0167446
ethylene glycol	61.029	62.0368	0.0001	0.0001	0.0001	0.0001	0.00434269	0.0137324	0.0164169	0.0179025	0.0154464	0.0167446
dimethylsulfide	61.1212	62.129	0.0001	0.0001	0.0001	0.0001	0.0001	0.0001	0.0001	0.0001	0.0001	0.0001
Cu2+	62.5382	63.546	0.0001	0.0001	0.0001	0.0001	0.0001	0.0001	0.0001	0.0001	0.0001	0.0001
Zn2+	64.3722	65.38	0.0001	0.0001	0.0001	0.0001	0.0001	0.0001	0.0001	0.0001	0.0001	0.0001
1-pyrroline	68.0982	69.106	0.141855	0.170735	0.17475	0.143831	0.150696	0.216709	0.214373	0.166478	0.23702	0.296802
alpha-aminopropiononitrile	69.0453	70.0531	0.0001	0.0001	0.00387672	0.0001	0.0001	0.0001	0.00629506	0.0001	0.00466983	0.00739129
methylglyoxal	71.0552	72.063	0.0001	0.0389057	0.0528282	0.0662422	0.0649928	0.0951286	0.100015	0.0771437	0.107759	0.130958
3-aminopropanal	72.0449	73.0528	0.0001	0.0001	0.0001	0.0001	0.0001	0.0001	0.0001	0.0001	0.00296444	0.00396928
3-aminopropionaldehyde	72.0862	73.094	0.0001	0.0001	0.0001	0.0001	0.0001	0.0001	0.0001	0.0001	0.00296444	0.00396928
aminoacetone	72.0862	73.094	0.0001	0.0001	0.0001	0.0001	0.0001	0.0001	0.0001	0.0001	0.00296444	0.00396928
glyoxylic acid	72.9926	74.0004	0.0494494	0.0687655	0.0768626	0.0750453	0.0747941	0.123341	0.130639	0.115516	0.146565	0.171213
Triacetylene	73.0078	74.0156	0.0494494	0.0687655	0.0768626	0.0750453	0.0747941	0.123341	0.130639	0.115516	0.146565	0.171213
glyoxylate	73.0282	74.036	0.0494494	0.0687655	0.0768626	0.0750453	0.0747941	0.123341	0.130639	0.115516	0.146565	0.171213
(S)-lactaldehyde	73.029	74.0368	0.0494494	0.0687655	0.0768626	0.0750453	0.0747941	0.123341	0.130639	0.115516	0.146565	0.171213
(S)-lactaldehydeM	73.029	74.0368	0.0494494	0.0687655	0.0768626	0.0750453	0.0747941	0.123341	0.130639	0.115516	0.146565	0.171213
propanoic acid	73.029	74.0368	0.0494494	0.0687655	0.0768626	0.0750453	0.0747941	0.123341	0.130639	0.115516	0.146565	0.171213
propionic acid	73.029	74.0368	0.0494494	0.0687655	0.0768626	0.0750453	0.0747941	0.123341	0.130639	0.115516	0.146565	0.171213
acetol	73.0712	74.079	0.0494494	0.0687655	0.0768626	0.0750453	0.0747941	0.123341	0.130639	0.115516	0.146565	0.171213
L-lactaldehyde	73.0712	74.079	0.0494494	0.0687655	0.0768626	0.0750453	0.0747941	0.123341	0.130639	0.115516	0.146565	0.171213
propionate	73.0712	74.079	0.0494494	0.0687655	0.0768626	0.0750453	0.0747941	0.123341	0.130639	0.115516	0.146565	0.171213
1,3-diaminopropane	73.1172	74.125	0.0001	0.0001	0.0001	0.0001	0.0001	0.0001	0.0001	0.0001	0.0001	0.0001
glycine	74.0242	75.032	0.0001	0.0001	0.00761848	0.0109183	0.0113801	0.0228705	0.027547	0.0305747	0.0291807	0.027798
Glycine	74.0242	75.032	0.0001	0.0001	0.00761848	0.0109183	0.0113801	0.0228705	0.027547	0.0305747	0.0291807	0.027798
glycine	74.0242	75.032	0.0001	0.0001	0.00761848	0.0109183	0.0113801	0.0228705	0.027547	0.0305747	0.0291807	0.027798
aminopropanol	74.0606	75.0684	0.0001	0.0001	0.00761848	0.0109183	0.0113801	0.0228705	0.027547	0.0305747	0.0291807	0.027798
1-amino-propan-2-ol	74.1022	75.11	0.0001	0.0001	0.0001	0.0001	0.0001	0.0001	0.0001	0.0001	0.0001	0.0001
glycolic acid	75.0082	76.016	0.128613	0.162361	0.201951	0.256828	0.254117	0.54186	0.645488	0.733221	0.640318	0.65216
propane-1-thiol	75.0268	76.0347	0.128613	0.162361	0.201951	0.256828	0.254117	0.54186	0.645488	0.733221	0.640318	0.65216
Propane-2-thiol	75.0268	76.0347	0.128613	0.162361	0.201951	0.256828	0.254117	0.54186	0.645488	0.733221	0.640318	0.65216
glycolate	75.0442	76.052	0.128613	0.162361	0.201951	0.256828	0.254117	0.54186	0.645488	0.733221	0.640318	0.65216
propandiol	75.0446	76.0524	0.128613	0.162361	0.201951	0.256828	0.254117	0.54186	0.645488	0.733221	0.640318	0.65216
L-1,2-propanediol	75.0872	76.095	0.128613	0.162361	0.201951	0.256828	0.254117	0.54186	0.645488	0.733221	0.640318	0.65216
another	76.0142	77.022	0.0001	0.0001	0.00526924	0.00639805	0.00670263	0.0194329	0.0229773	0.0248315	0.0206455	0.0209409
cysteamine	76.0221	77.0299	0.0001	0.0001	0.00526924	0.00639805	0.00670263	0.0194329	0.0229773	0.0248315	0.0206455	0.0209409
cysteamine	76.1362	77.144	0.0001	0.0001	0.0001	0.0001	0.0001	0.0001	0.0001	0.0001	0.0001	0.0001
trimethyl	76.1562	77.164	0.0001	0.0001	0.0001	0.0001	0.0001	0.0001	0.0001	0.0001	0.0001	0.0001
pyridine-ring	78.0932	79.101	0.015101	0.0187973	0.0182291	0.0165775	0.015942	0.0217969	0.0220658	0.0184421	0.0184644	0.0207284
x-phosphate-group	78.9722	79.98	0.00721935	0.0100882	0.0124072	0.0138159	0.0156001	0.0279978	0.0347849	0.0482194	0.0405554	0.0363731
Pyrimidine	79.0296	80.0374	0.00721935	0.0100882	0.0124072	0.0138159	0.0156001	0.0279978	0.0347849	0.0482194	0.0405554	0.0363731
sulfite	79.0502	80.058	0.00721935	0.0100882	0.0124072	0.0138159	0.0156001	0.0279978	0.0347849	0.0482194	0.0405554	0.0363731
pyrimidine-ring	79.0812	80.089	0.00721935	0.0100882	0.0124072	0.0138159	0.0156001	0.0279978	0.0347849	0.0482194	0.0405554	0.0363731
selenide	79.9682	80.976	0.00459804	0.00411342	0.00233491	0.00284805	0.0001	0.00323837	0.00321939	0.00329659	0.00432896	0.0038379
3-methyl-2-butenal	83.1102	84.118	0.0001	0.0238774	0.0001	0.0001	0.0001	0.0001	0.0121019	0.0001	0.0052427	0.0001
4-aminobutyraldehyde	86.0606	87.0684	0.0095993	0.00466905	0.00982246	0.00713797	0.00575096	0.00749899	0.0109122	0.00926187	0.00986112	0.0112029
4-aminobutanal	86.1132	87.121	0.0001	0.0001	0.0001	0.0001	0.0001	0.0001	0.0001	0.0001	0.0001	0.0001
pyruvic acid	87.0082	88.016	0.189652	0.179898	0.166522	0.155516	0.156099	0.939142	1.75249	1.07997	1.17704	1.32985
pyruvate	87.0082	88.016	0.189652	0.179898	0.166522	0.155516	0.156099	0.939142	1.75249	1.07997	1.17704	1.32985
butyric acid	87.0446	88.0524	0.189652	0.179898	0.166522	0.155516	0.156099	0.939142	1.75249	1.07997	1.17704	1.32985
Ethyl acetate	87.0446	88.0524	0.189652	0.179898	0.166522	0.155516	0.156099	0.939142	1.75249	1.07997	1.17704	1.32985
isobutyric acid	87.0446	88.0524	0.189652	0.179898	0.166522	0.155516	0.156099	0.939142	1.75249	1.07997	1.17704	1.32985
putrescine	87.0922	88.1	0.189652	0.179898	0.166522	0.155516	0.156099	0.939142	1.75249	1.07997	1.17704	1.32985
Putrescine	87.0922	88.1	0.189652	0.179898	0.166522	0.155516	0.156099	0.939142	1.75249	1.07997	1.17704	1.32985
butyrate	87.0982	88.106	0.189652	0.179898	0.166522	0.155516	0.156099	0.939142	1.75249	1.07997	1.17704	1.32985
putrescine	87.1442	88.152	0.00142665	0.00102743	0.0001	0.0001	0.0001	0.00108476	0.0001	0.0001	0.0001	0.0001
oxamic acid	88.0035	89.0113	0.0614562	0.0990206	0.128918	0.156047	0.157129	0.189966	0.253393	0.230549	0.22539	0.239042
alanine	88.0399	89.0477	0.0614562	0.0990206	0.128918	0.156047	0.157129	0.189966	0.253393	0.230549	0.22539	0.239042
beta-alanine	88.0399	89.0477	0.0614562	0.0990206	0.128918	0.156047	0.157129	0.189966	0.253393	0.230549	0.22539	0.239042
beta;-alanine	88.0862	89.094	0.0614562	0.0990206	0.128918	0.156047	0.157129	0.189966	0.253393	0.230549	0.22539	0.239042
D-alanine	88.0862	89.094	0.0614562	0.0990206	0.128918	0.156047	0.157129	0.189966	0.253393	0.230549	0.22539	0.239042
L-alanine	88.0862	89.094	0.0614562	0.0990206	0.128918	0.156047	0.157129	0.189966	0.253393	0.230549	0.22539	0.239042
sarcosine	88.0862	89.094	0.0614562	0.0990206	0.128918	0.156047	0.157129	0.189966	0.253393	0.230549	0.22539	0.239042
oxalic acid	88.9875	89.9953	1.44878	0.577067	0.379393	0.396258	0.414262	0.663012	0.556336	0.427101	0.506626	0.559584
Prpoanethial S-oxide	89.0061	90.0139	1.44878	0.577067	0.379393	0.396258	0.414262	0.663012	0.556336	0.427101	0.506626	0.559584
dihydroacetone	89.0239	90.0317	1.44878	0.577067	0.379393	0.396258	0.414262	0.663012	0.556336	0.427101	0.506626	0.559584
glycerone	89.0239	90.0317	1.44878	0.577067	0.379393	0.396258	0.414262	0.663012	0.556336	0.427101	0.506626	0.559584
lactic acid	89.0239	90.0317	1.44878	0.577067	0.379393	0.396258	0.414262	0.663012	0.556336	0.427101	0.506626	0.559584
dihydroxyacetone	89.0239	90.0317	1.44878	0.577067	0.379393	0.396258	0.414262	0.663012	0.556336	0.427101	0.506626	0.559584
D-lactate	89.0712	90.079	1.44878	0.577067	0.379393	0.396258	0.414262	0.663012	0.556336	0.427101	0.506626	0.559584
glyceraldehyde	89.0712	90.079	1.44878	0.577067	0.379393	0.396258	0.414262	0.663012	0.556336	0.427101	0.506626	0.559584
L-lactate	89.0712	90.079	1.44878	0.577067	0.379393	0.396258	0.414262	0.663012	0.556336	0.427101	0.506626	0.559584
glycerol	91.0862	92.094	1.75424	1.32726	0.84039	0.612127	0.486642	0.651439	0.593233	0.47457	0.432558	0.43678
toluene	91.1322	92.14	0.0051603	0.0001	0.0001	0.00113813	0.0001	0.0001	0.0001	0.0001	0.0001	0.0001
Dimethyl disulfide	92.9833	93.9911	0.428822	0.533799	0.436263	0.403731	0.434062	0.246258	0.269433	0.22131	0.282404	0.288854
phosphate	93.9632	94.971	0.00853841	0.0001	0.0001	0.00435628	0.0001	0.00600056	0.00720243	0.0001	0.00314728	0.00463031
4-hydroxypyridine	94.0293	95.0371	0.00853841	0.0001	0.0001	0.00435628	0.0001	0.00600056	0.00720243	0.0001	0.00314728	0.00463031
sulfate	95.0502	96.058	0.313124	0.381664	0.32169	0.303597	0.323998	0.191886	0.214954	0.179802	0.224988	0.232742
phosphate-group	95.9792	96.987	0.0100549	0.0001	0.0001	0.00714866	0.058079	0.0001	0.00819692	0.00457708	0.0001	0.0001
sulfate	96.9596	97.9674	4.3012	5.48288	4.90957	4.76701	4.69969	6.28193	6.63813	6.35205	6.506	6.82386
orthophosphate	96.9691	97.9769	4.3012	5.48288	4.90957	4.76701	4.69969	6.28193	6.63813	6.35205	6.506	6.82386
phosphoric acid	96.9691	97.9769	4.3012	5.48288	4.90957	4.76701	4.69969	6.28193	6.63813	6.35205	6.506	6.82386
Gyromitrin	99.0558	100.064	0.26222	0.376913	0.313078	0.265983	0.268198	0.447875	0.440715	0.387234	0.453008	0.487725
Leaf alcohol	99.081	100.089	0.26222	0.376913	0.313078	0.265983	0.268198	0.447875	0.440715	0.387234	0.453008	0.487725
4-methylpentanal	99.1522	100.16	0.00208796	0.0001	0.0001	0.0010404	0.0001	0.00615227	0.0001	0.00260046	0.00279821	0.0001
L-azetidine 2-carboxylic acid	100.04	101.048	0.0262626	0.0345944	0.0335659	0.0330929	0.0319583	0.0453555	0.0450394	0.0409272	0.0479839	0.0556544
1-aminocyclopropane-1-carboxylate	100.097	101.105	0.0262626	0.0345944	0.0335659	0.0330929	0.0319583	0.0453555	0.0450394	0.0409272	0.0479839	0.0556544
Hexylamine	100.113	101.12	0.0001	0.0001	0.0001	0.0001	0.0001	0.0001	0.000494757	0.0001	0.00124631	0.0001
succinate semialdehyde	101.024	102.032	0.0795882	0.0932158	0.0956991	0.0876294	0.0914414	0.186199	0.236228	0.198821	0.21493	0.22193
2-oxobutanoate	101.024	102.032	0.0795882	0.0932158	0.0956991	0.0876294	0.0914414	0.186199	0.236228	0.198821	0.21493	0.22193
acetoacetate	101.024	102.032	0.0795882	0.0932158	0.0956991	0.0876294	0.0914414	0.186199	0.236228	0.198821	0.21493	0.22193
Isovaleric acid	101.06	102.068	0.0795882	0.0932158	0.0956991	0.0876294	0.0914414	0.186199	0.236228	0.198821	0.21493	0.22193
valerianic acid	101.06	102.068	0.0795882	0.0932158	0.0956991	0.0876294	0.0914414	0.186199	0.236228	0.198821	0.21493	0.22193
L-canaline	101.071	102.079	0.0795882	0.0932158	0.0956991	0.0876294	0.0914414	0.186199	0.236228	0.198821	0.21493	0.22193
methylmalonate-semialdehyde	101.082	102.09	0.0795882	0.0932158	0.0956991	0.0876294	0.0914414	0.186199	0.236228	0.198821	0.21493	0.22193
cadaverine	101.108	102.116	0.0001	0.0001	0.0001	0.0001	0.0001	0.0001	0.0001	0.0001	0.0001	0.0001
betaine	101.148	102.156	0.0001	0.0001	0.0001	0.0001	0.0001	0.0001	0.0001	0.0001	0.0001	0.0001
3-amino-2-methylpropanoate	102.056	103.063	0.0299602	0.0359944	0.035056	0.0384732	0.0366181	0.0423676	0.0464398	0.044496	0.0456331	0.0500482
4-aminobutanoate	102.056	103.063	0.0299602	0.0359944	0.035056	0.0384732	0.0366181	0.0423676	0.0464398	0.044496	0.0456331	0.0500482
GABA	102.056	103.063	0.0299602	0.0359944	0.035056	0.0384732	0.0366181	0.0423676	0.0464398	0.044496	0.0456331	0.0500482
y-Aminobutyric acid	102.056	103.063	0.0299602	0.0359944	0.035056	0.0384732	0.0366181	0.0423676	0.0464398	0.044496	0.0456331	0.0500482
4-aminobutyrate	102.113	103.121	0.0001	0.0001	0.0001	0.0001	0.000547049	0.0001	0.0001	0.0001	0.0001	0.00137135
dimethylglycine	102.113	103.121	0.0001	0.0001	0.0001	0.0001	0.000547049	0.0001	0.0001	0.0001	0.0001	0.00137135
hydroxypyruvic acid	103.003	104.011	0.606227	0.635593	0.517068	0.453431	0.429403	0.666108	0.72029	0.62204	0.679392	0.754577
malonic acid	103.003	104.011	0.606227	0.635593	0.517068	0.453431	0.429403	0.666108	0.72029	0.62204	0.679392	0.754577
malonate	103.003	104.011	0.606227	0.635593	0.517068	0.453431	0.429403	0.666108	0.72029	0.62204	0.679392	0.754577
urea-1-carboxylate	103.014	104.022	0.606227	0.635593	0.517068	0.453431	0.429403	0.666108	0.72029	0.62204	0.679392	0.754577
hydroxypyruvate	103.054	104.062	0.606227	0.635593	0.517068	0.453431	0.429403	0.666108	0.72029	0.62204	0.679392	0.754577
(R)-3-hydroxybutanoate	103.097	104.105	0.606227	0.635593	0.517068	0.453431	0.429403	0.666108	0.72029	0.62204	0.679392	0.754577
3-hydroxy-isobutyrate	103.097	104.105	0.606227	0.635593	0.517068	0.453431	0.429403	0.666108	0.72029	0.62204	0.679392	0.754577
choline	103.1	104.108	0.606227	0.635593	0.517068	0.453431	0.429403	0.666108	0.72029	0.62204	0.679392	0.754577
choline	103.164	104.172	0.0001	0.0001	0.0001	0.0001	0.0001	0.0001	0.0001	0.0001	0.0001	0.00377562
glyceric acid	104.011	105.019	0.0433106	0.0421732	0.0328716	0.0323211	0.0302388	0.0500487	0.0537212	0.047108	0.0488293	0.0523842
serine	104.035	105.043	0.0433106	0.0421732	0.0328716	0.0323211	0.0302388	0.0500487	0.0537212	0.047108	0.0488293	0.0523842
L-serine	104.035	105.043	0.0433106	0.0421732	0.0328716	0.0323211	0.0302388	0.0500487	0.0537212	0.047108	0.0488293	0.0523842
diethanolamine	104.071	105.079	0.0433106	0.0421732	0.0328716	0.0323211	0.0302388	0.0500487	0.0537212	0.047108	0.0488293	0.0523842
D-glycerate	105.07	106.078	0.14629	0.147794	0.124045	0.111691	0.101574	0.144525	0.166712	0.140695	0.141979	0.154532
1,2-benzoquinone	107.088	108.096	0.0380019	0.0443516	0.0373069	0.0373762	0.0350137	0.0408149	0.0436762	0.0412258	0.0405371	0.0427981
4-hydroxyaniline	108.119	109.127	0.0001	0.0001	0.0001	0.0001	0.0001	0.0001	0.0001	0.0001	0.0001	0.0001
hypotaurine	108.135	109.143	0.0001	0.0001	0.0001	0.0001	0.0001	0.0001	0.0001	0.0001	0.0001	0.0001
catechol	109.104	110.112	0.0001	0.0001	0.0001	0.0001	0.0001	0.0001	0.0001	0.0001	0.0001	0.0001
cytosine	110.035	111.043	0.0321975	0.0392547	0.0350905	0.0313746	0.0281223	0.05624	0.0570445	0.0504035	0.0558627	0.0641272
histamine	110.072	111.08	0.0321975	0.0392547	0.0350905	0.0313746	0.0281223	0.05624	0.0570445	0.0504035	0.0558627	0.0641272
uracil	111.019	112.027	0.288819	0.247581	0.291999	0.222719	0.21458	0.24678	0.198563	0.188932	0.207741	0.221199
Parasorbic acid	111.045	112.052	0.288819	0.247581	0.291999	0.222719	0.21458	0.24678	0.198563	0.188932	0.207741	0.221199
thiosulfate	111.11	112.118	0.0001	0.0001	0.0001	0.0001	0.0001	0.0001	0.0001	0.0001	0.0001	0.0001
trans-1,2-Dihydrobenzene-1,2-diol	111.12	112.128	0.0001	0.0001	0.0001	0.0001	0.0001	0.0001	0.0001	0.0001	0.0001	0.0001
(S)-1-pyrroline-5-carboxylate	112.04	113.048	0.00428484	0.0339447	0.0574771	0.0528449	0.0485525	0.0627395	0.0655746	0.0656555	0.0674378	0.0717106
creatinine	112.111	113.119	0.0001	0.0001	0.0001	0.0001	0.0001	0.0001	0.0001	0.0001	0.0001	0.0001
3-cyanoalanine	113.035	114.043	0.218236	0.20867	0.17858	0.157928	0.234491	0.188094	0.197699	0.179945	0.198875	0.214074
cyanoalanine	113.035	114.043	0.218236	0.20867	0.17858	0.157928	0.234491	0.188094	0.197699	0.179945	0.198875	0.214074
L-B-Cyanoalanine	113.035	114.043	0.218236	0.20867	0.17858	0.157928	0.234491	0.188094	0.197699	0.179945	0.198875	0.214074
Muscimol	113.035	114.043	0.218236	0.20867	0.17858	0.157928	0.234491	0.188094	0.197699	0.179945	0.198875	0.214074
Diayl sulfide	113.042	114.05	0.218236	0.20867	0.17858	0.157928	0.234491	0.188094	0.197699	0.179945	0.198875	0.214074
dihydrouracil	113.096	114.104	0.218236	0.20867	0.17858	0.157928	0.234491	0.188094	0.197699	0.179945	0.198875	0.214074
N-methylhydantoin	113.096	114.104	0.218236	0.20867	0.17858	0.157928	0.234491	0.188094	0.197699	0.179945	0.198875	0.214074
Heptan-2-one	113.097	114.104	0.218236	0.20867	0.17858	0.157928	0.234491	0.188094	0.197699	0.179945	0.198875	0.214074
n-octane	113.222	114.23	0.0001	0.0001	0.0001	0.0001	0.0001	0.0001	0.0001	0.0001	0.0001	0.0001
proline	114.056	115.063	0.41588	0.353867	0.254964	0.167091	0.144441	0.216812	0.21855	0.169666	0.20939	0.252206
L-proline	114.056	115.063	0.41588	0.353867	0.254964	0.167091	0.144441	0.216812	0.21855	0.169666	0.20939	0.252206
fumaric acid	115.003	116.011	0.101076	0.131946	0.12627	0.113891	0.103098	0.60667	0.645795	0.617442	0.682099	0.701178
succinate	115.003	116.011	0.101076	0.131946	0.12627	0.113891	0.103098	0.60667	0.645795	0.617442	0.682099	0.701178
(R)-2-oxoisovalerate	115.04	116.047	0.101076	0.131946	0.12627	0.113891	0.103098	0.60667	0.645795	0.617442	0.682099	0.701178
2-oxovaleric acid	115.04	116.047	0.101076	0.131946	0.12627	0.113891	0.103098	0.60667	0.645795	0.617442	0.682099	0.701178
3-methyl-2-oxobutanoate	115.04	116.047	0.101076	0.131946	0.12627	0.113891	0.103098	0.60667	0.645795	0.617442	0.682099	0.701178
fumarate	115.065	116.073	0.101076	0.131946	0.12627	0.113891	0.103098	0.60667	0.645795	0.617442	0.682099	0.701178
caproic acid	115.076	116.084	0.101076	0.131946	0.12627	0.113891	0.103098	0.60667	0.645795	0.617442	0.682099	0.701178
hexanoic acid	115.076	116.084	0.101076	0.131946	0.12627	0.113891	0.103098	0.60667	0.645795	0.617442	0.682099	0.701178
Lilac aldehyde	115.076	116.084	0.101076	0.131946	0.12627	0.113891	0.103098	0.60667	0.645795	0.617442	0.682099	0.701178
2-keto-isovalerate	115.108	116.116	0.0001	0.0001	0.0001	0.0001	0.0001	0.0001	0.0001	0.0001	0.0001	0.00254892
5-aminopentanamide	115.155	116.163	0.0001	0.0001	0.0001	0.0001	0.0001	0.0001	0.0001	0.0001	0.0001	0.00254892
trimethylaminoacetone	115.175	116.183	0.0001	0.0001	0.0001	0.0001	0.0001	0.0001	0.0001	0.0001	0.0001	0.00254892
aspartate-4-semialdehyde	116.035	117.043	0.229927	0.292022	0.3372	0.374152	0.370296	0.585969	0.662224	0.676203	0.651447	0.659717
Indole	116.05	117.058	0.229927	0.292022	0.3372	0.374152	0.370296	0.585969	0.662224	0.676203	0.651447	0.659717
indole	116.05	117.058	0.229927	0.292022	0.3372	0.374152	0.370296	0.585969	0.662224	0.676203	0.651447	0.659717
Glycinebetaine	116.071	117.079	0.229927	0.292022	0.3372	0.374152	0.370296	0.585969	0.662224	0.676203	0.651447	0.659717
valine	116.071	117.079	0.229927	0.292022	0.3372	0.374152	0.370296	0.585969	0.662224	0.676203	0.651447	0.659717
L-valine	116.071	117.079	0.229927	0.292022	0.3372	0.374152	0.370296	0.585969	0.662224	0.676203	0.651447	0.659717
2-amino-3-oxobutanoate	116.096	117.104	0.229927	0.292022	0.3372	0.374152	0.370296	0.585969	0.662224	0.676203	0.651447	0.659717
L-aspartate-semialdehyde	116.096	117.104	0.229927	0.292022	0.3372	0.374152	0.370296	0.585969	0.662224	0.676203	0.651447	0.659717
guanidinoacetate	116.099	117.107	0.229927	0.292022	0.3372	0.374152	0.370296	0.585969	0.662224	0.676203	0.651447	0.659717
5-aminopentanoate	116.139	117.147	0.0001	0.0001	0.0001	0.0001	0.0001	0.0001	0.00774726	0.0067913	0.0117484	0.0001
succinic acid	117.019	118.027	0.292447	0.289949	0.266604	0.202092	0.241697	1.62536	1.82541	1.74001	1.69164	1.75409
3-methylamino-L-alanine	117.066	118.074	0.292447	0.289949	0.266604	0.202092	0.241697	1.62536	1.82541	1.74001	1.69164	1.75409
L-alpha,y-Diaminobutyric acid	117.066	118.074	0.292447	0.289949	0.266604	0.202092	0.241697	1.62536	1.82541	1.74001	1.69164	1.75409
allothreonine	118.05	119.058	0.249812	0.351376	0.347911	0.383237	0.380267	0.391624	0.463491	0.440203	0.44705	0.428887
L-homoserine	118.05	119.058	0.249812	0.351376	0.347911	0.383237	0.380267	0.391624	0.463491	0.440203	0.44705	0.428887
L-Threomine	118.05	119.058	0.249812	0.351376	0.347911	0.383237	0.380267	0.391624	0.463491	0.440203	0.44705	0.428887
threonine	118.05	119.058	0.249812	0.351376	0.347911	0.383237	0.380267	0.391624	0.463491	0.440203	0.44705	0.428887
homoserine	118.05	119.058	0.249812	0.351376	0.347911	0.383237	0.380267	0.391624	0.463491	0.440203	0.44705	0.428887
L-threonine	118.112	119.12	0.00110304	0.0001	0.0001	0.0001	0.00207505	0.00782091	0.0001	0.00293346	0.0001	0.00741397
Methyl allyl disulfide	118.999	120.007	0.465951	0.606392	0.586563	0.620304	0.639425	0.668036	0.785967	0.732629	0.744249	0.75483
3-(methylthio)propionic acid	119.017	120.025	0.465951	0.606392	0.586563	0.620304	0.639425	0.668036	0.785967	0.732629	0.744249	0.75483
erythrose and isomers	119.034	120.042	0.465951	0.606392	0.586563	0.620304	0.639425	0.668036	0.785967	0.732629	0.744249	0.75483
Purine	119.036	120.044	0.465951	0.606392	0.586563	0.620304	0.639425	0.668036	0.785967	0.732629	0.744249	0.75483
purine	119.105	120.113	0.0001	0.000959496	0.0001	0.00127972	0.0001	0.00195531	0.0001	0.0001	0.0001	0.00292339
purine-ring	119.105	120.113	0.0001	0.000959496	0.0001	0.00127972	0.0001	0.00195531	0.0001	0.0001	0.0001	0.00292339
3-mercaptopyruvate	119.115	120.123	0.0001	0.000959496	0.0001	0.00127972	0.0001	0.00195531	0.0001	0.0001	0.0001	0.00292339
L-cysteine	120.012	121.02	0.0727688	0.0701688	0.0638416	0.0606397	0.0613433	0.0584891	0.0707748	0.0610996	0.0655018	0.0694139
cysteine	120.012	121.02	0.0727688	0.0701688	0.0638416	0.0606397	0.0613433	0.0584891	0.0707748	0.0610996	0.0655018	0.0694139
phenethylamine	120.081	121.089	0.0727688	0.0701688	0.0638416	0.0606397	0.0613433	0.0584891	0.0707748	0.0610996	0.0655018	0.0694139
phenylethylamine	120.081	121.089	0.0727688	0.0701688	0.0638416	0.0606397	0.0613433	0.0584891	0.0707748	0.0610996	0.0655018	0.0694139
N,N-dimethylaniline	120.174	121.182	0.0001	0.0001	0.0001	0.0001	0.0001	0.0001	0.0001	0.0001	0.0001	0.0001
dimethylarsinous	120.99	121.998	0.0663082	0.0814105	0.0889316	0.095403	0.0956527	0.0758991	0.103569	0.105862	0.0955774	0.0856797
nicotinate	121.016	122.024	0.0663082	0.0814105	0.0889316	0.095403	0.0956527	0.0758991	0.103569	0.105862	0.0955774	0.0856797
benzoic acid	121.029	122.037	0.0663082	0.0814105	0.0889316	0.095403	0.0956527	0.0758991	0.103569	0.105862	0.0955774	0.0856797
nicotinamide	121.04	122.048	0.0663082	0.0814105	0.0889316	0.095403	0.0956527	0.0758991	0.103569	0.105862	0.0955774	0.0856797
erythritol	121.05	122.058	0.0663082	0.0814105	0.0889316	0.095403	0.0956527	0.0758991	0.103569	0.105862	0.0955774	0.0856797
tropolone	121.115	122.123	0.0001	0.0001	0.0001	0.0001	0.0001	0.0001	0.0001	0.0001	0.0001	0.0001
methylarsonite	121.955	122.963	0.16054	0.176259	0.172129	0.17311	0.171344	0.154849	0.172055	0.160342	0.167665	0.173125
nicotinic acid	122.024	123.032	0.16054	0.176259	0.172129	0.17311	0.171344	0.154849	0.172055	0.160342	0.167665	0.173125
guaiacol	123.131	124.139	0.0001	0.0001	0.0001	0.0001	0.0001	0.0001	0.0001	0.0001	0.0001	0.0001
methylcytosine	124.051	125.059	0.0503034	0.0610795	0.0582334	0.0593437	0.0590334	0.0569152	0.0601626	0.0553406	0.0622941	0.0669283
Ntau;-methylhistamine	124.165	125.173	0.0001	0.0001	0.0001	0.0001	0.0001	0.0001	0.0001	0.0001	0.0001	0.0001
arsenite	124.935	125.943	0.235769	0.129509	0.0763623	0.0650214	0.0592998	0.0924716	0.0878706	0.0665297	0.0820483	0.0958424
dimethyl trisulfide	124.955	125.963	0.235769	0.129509	0.0763623	0.0650214	0.0592998	0.0924716	0.0878706	0.0665297	0.0820483	0.0958424
thymine	125.035	126.043	0.235769	0.129509	0.0763623	0.0650214	0.0592998	0.0924716	0.0878706	0.0665297	0.0820483	0.0958424
ethylphosphate	125.041	126.049	0.235769	0.129509	0.0763623	0.0650214	0.0592998	0.0924716	0.0878706	0.0665297	0.0820483	0.0958424
iodide	125.896	126.904	0.0001	0.0001	0.0001	0.0001	0.0001	0.0001	0.0001	0.0001	0.0001	0.0001
selenite	125.95	126.958	0.0464474	0.0410244	0.0355325	0.0349621	0.0331465	0.0316387	0.0001	0.0271015	0.0334112	0.0385225
2-aminomuconate-6-semialdehyde	126.032	127.04	0.0464474	0.0410244	0.0355325	0.0349621	0.0331465	0.0316387	0.0001	0.0271015	0.0334112	0.0385225
alpha-(methylenecyclopropyl)glycine	126.056	127.063	0.0464474	0.0410244	0.0355325	0.0349621	0.0331465	0.0316387	0.0001	0.0271015	0.0334112	0.0385225
L-Baikian	126.056	127.063	0.0464474	0.0410244	0.0355325	0.0349621	0.0331465	0.0316387	0.0001	0.0271015	0.0334112	0.0385225
Galegine	126.103	127.111	0.0001	0.0001	0.0001	0.0001	0.0001	0.0001	0.0001	0.0001	0.0001	0.0001
coniine	126.128	127.136	0.0001	0.0001	0.0001	0.0001	0.0001	0.0001	0.0001	0.0001	0.0001	0.0001
(S)-2,3,4,5-tetrahydropiperidine-2-carboxylate	126.135	127.143	0.0001	0.0001	0.0001	0.0001	0.0001	0.0001	0.0001	0.0001	0.0001	0.0001
Delta;1-piperideine-2-carboxylate	126.135	127.143	0.0001	0.0001	0.0001	0.0001	0.0001	0.0001	0.0001	0.0001	0.0001	0.0001
gamma-amino-gamma-cyanobutanoate	127.051	128.059	0.184198	0.17249	0.172096	0.143918	0.146342	0.157993	0.16044	0.131794	0.160679	0.164917
Naphthalene	127.055	128.063	0.184198	0.17249	0.172096	0.143918	0.146342	0.157993	0.16044	0.131794	0.160679	0.164917
Ethyl 2-methlbut-2-enoate	127.076	128.084	0.184198	0.17249	0.172096	0.143918	0.146342	0.157993	0.16044	0.131794	0.160679	0.164917
1-octanal	127.206	128.214	0.0001	0.0001	0.0001	0.00338448	0.0001	0.0001	0.0001	0.0001	0.0001	0.0001
L-1-pyrroline-3-hydroxy-5-carboxylate	128.035	129.043	1.58297	1.85941	1.7215	1.76265	1.79317	0.164486	0.185362	0.154096	0.161866	0.179836
pyroglutamic acid	128.035	129.043	1.58297	1.85941	1.7215	1.76265	1.79317	0.164486	0.185362	0.154096	0.161866	0.179836
L-pipecolic acid	128.071	129.079	1.58297	1.85941	1.7215	1.76265	1.79317	0.164486	0.185362	0.154096	0.161866	0.179836
pipecolic acid	128.071	129.079	1.58297	1.85941	1.7215	1.76265	1.79317	0.164486	0.185362	0.154096	0.161866	0.179836
5-oxoproline	128.107	129.115	0.0001	0.00793413	0.0001	0.0109175	0.0001	0.010286	0.0001	0.0001	0.0001	0.00839098
pyrroline-hydroxy-carboxylate	128.107	129.115	0.0001	0.00793413	0.0001	0.0109175	0.0001	0.010286	0.0001	0.0001	0.0001	0.00839098
L-pipecolate	128.15	129.158	0.0001	0.00793413	0.0001	0.0109175	0.0001	0.010286	0.0001	0.0001	0.0001	0.00839098
itaconate	129.019	130.027	0.259012	0.324029	0.330316	0.311053	0.300706	3.31536	3.62397	3.4146	3.6371	3.70391
2-oxoisocaproic acid	129.055	130.063	0.259012	0.324029	0.330316	0.311053	0.300706	3.31536	3.62397	3.4146	3.6371	3.70391
N-acetylputrescine	129.103	130.111	0.0118734	0.0141308	0.0203764	0.0198803	0.0107567	0.0001	0.020726	0.0001	0.0001	0.0001
agmatine	129.114	130.122	0.0118734	0.0141308	0.0203764	0.0198803	0.0107567	0.0001	0.020726	0.0001	0.0001	0.0001
octan-1-ol	129.128	130.136	0.0118734	0.0141308	0.0203764	0.0198803	0.0107567	0.0001	0.020726	0.0001	0.0001	0.0001
2-keto-3-methyl-valerate	129.135	130.143	0.0118734	0.0141308	0.0203764	0.0198803	0.0107567	0.0001	0.020726	0.0001	0.0001	0.0001
2-ketoisocaproate	129.135	130.143	0.0118734	0.0141308	0.0203764	0.0198803	0.0107567	0.0001	0.020726	0.0001	0.0001	0.0001
4-trimethylammoniobutanal	129.201	130.209	0.0118734	0.0141308	0.0203764	0.0198803	0.0107567	0.0001	0.020726	0.0001	0.0001	0.0001
octanol	129.222	130.23	0.0118734	0.0141308	0.0203764	0.0198803	0.0107567	0.0001	0.020726	0.0001	0.0001	0.0001
5-aminolevulinate	130.05	131.058	0.439587	0.970158	1.33536	1.76907	1.75442	2.20572	2.59992	2.70896	2.50555	2.50992
glutamate-5-semialdehyde	130.05	131.058	0.439587	0.970158	1.33536	1.76907	1.75442	2.20572	2.59992	2.70896	2.50555	2.50992
trans-4-hydroxy-L-proline	130.05	131.058	0.439587	0.970158	1.33536	1.76907	1.75442	2.20572	2.59992	2.70896	2.50555	2.50992
trans-4-hydroxy-L-proline	130.05	131.058	0.439587	0.970158	1.33536	1.76907	1.75442	2.20572	2.59992	2.70896	2.50555	2.50992
creatine	130.062	131.069	0.439587	0.970158	1.33536	1.76907	1.75442	2.20572	2.59992	2.70896	2.50555	2.50992
Skatole	130.066	131.073	0.439587	0.970158	1.33536	1.76907	1.75442	2.20572	2.59992	2.70896	2.50555	2.50992
iminoaspartate	130.08	131.088	0.439587	0.970158	1.33536	1.76907	1.75442	2.20572	2.59992	2.70896	2.50555	2.50992
B-alaninebetaine	130.087	131.095	0.439587	0.970158	1.33536	1.76907	1.75442	2.20572	2.59992	2.70896	2.50555	2.50992
isoleucine	130.087	131.095	0.439587	0.970158	1.33536	1.76907	1.75442	2.20572	2.59992	2.70896	2.50555	2.50992
leucine	130.087	131.095	0.439587	0.970158	1.33536	1.76907	1.75442	2.20572	2.59992	2.70896	2.50555	2.50992
L-Leucine	130.087	131.095	0.439587	0.970158	1.33536	1.76907	1.75442	2.20572	2.59992	2.70896	2.50555	2.50992
L-isoleucine	130.087	131.095	0.439587	0.970158	1.33536	1.76907	1.75442	2.20572	2.59992	2.70896	2.50555	2.50992
N-carbamoylputrescine	130.098	131.106	0.439587	0.970158	1.33536	1.76907	1.75442	2.20572	2.59992	2.70896	2.50555	2.50992
5-amino-levulinate	130.123	131.131	0.001998	0.00249575	0.0001	0.0001	0.00638277	0.0001	0.0001	0.0160506	0.0001	0.0001
glutamate-1-semialdehyde	130.123	131.131	0.001998	0.00249575	0.0001	0.0001	0.00638277	0.0001	0.0001	0.0160506	0.0001	0.0001
L-4-hydroxy-proline	130.123	131.131	0.001998	0.00249575	0.0001	0.0001	0.00638277	0.0001	0.0001	0.0160506	0.0001	0.0001
L-leucine	130.166	131.174	0.001998	0.00249575	0.0001	0.0001	0.00638277	0.0001	0.0001	0.0160506	0.0001	0.0001
oxalacetic acid	130.998	132.006	0.189035	0.291295	0.31858	0.336108	0.327789	0.755648	0.871948	0.830134	0.815844	0.848371
(R)-3-hydroxy-3-methyl-2-oxobutanoateM	131.034	132.042	0.189035	0.291295	0.31858	0.336108	0.327789	0.755648	0.871948	0.830134	0.815844	0.848371
3-hydroxy-3-methyl-2-oxobutanoate	131.034	132.042	0.189035	0.291295	0.31858	0.336108	0.327789	0.755648	0.871948	0.830134	0.815844	0.848371
glutaric acid	131.034	132.042	0.189035	0.291295	0.31858	0.336108	0.327789	0.755648	0.871948	0.830134	0.815844	0.848371
2-acetolactate	131.034	132.042	0.189035	0.291295	0.31858	0.336108	0.327789	0.755648	0.871948	0.830134	0.815844	0.848371
glutarate	131.034	132.042	0.189035	0.291295	0.31858	0.336108	0.327789	0.755648	0.871948	0.830134	0.815844	0.848371
asparagine	131.046	132.053	0.189035	0.291295	0.31858	0.336108	0.327789	0.755648	0.871948	0.830134	0.815844	0.848371
L-aspaargine	131.046	132.053	0.189035	0.291295	0.31858	0.336108	0.327789	0.755648	0.871948	0.830134	0.815844	0.848371
oxaloacetate	131.065	132.073	0.189035	0.291295	0.31858	0.336108	0.327789	0.755648	0.871948	0.830134	0.815844	0.848371
ornithine	131.082	132.09	0.189035	0.291295	0.31858	0.336108	0.327789	0.755648	0.871948	0.830134	0.815844	0.848371
L-ornithine	131.082	132.09	0.189035	0.291295	0.31858	0.336108	0.327789	0.755648	0.871948	0.830134	0.815844	0.848371
3-ureidopropionate	131.111	132.119	0.0001	0.0001	0.00712595	0.0001	0.0001	0.0001	0.0001	0.0001	0.0001	0.0001
L-asparagine	131.111	132.119	0.0001	0.0001	0.00712595	0.0001	0.0001	0.0001	0.0001	0.0001	0.0001	0.0001
N-carbamoylsarcosine	131.111	132.119	0.0001	0.0001	0.00712595	0.0001	0.0001	0.0001	0.0001	0.0001	0.0001	0.0001
pteridine-ring	131.116	132.124	0.0001	0.0001	0.00712595	0.0001	0.0001	0.0001	0.0001	0.0001	0.0001	0.0001
aspartic acid	132.03	133.038	1.92278	2.40697	2.02117	1.93766	1.72891	0.181842	0.205691	0.19157	0.182606	0.191343
L-aspartic acid	132.03	133.038	1.92278	2.40697	2.02117	1.93766	1.72891	0.181842	0.205691	0.19157	0.182606	0.191343
D-aspartate	132.096	133.104	1.92278	2.40697	2.02117	1.93766	1.72891	0.181842	0.205691	0.19157	0.182606	0.191343
L-aspartate	132.096	133.104	1.92278	2.40697	2.02117	1.93766	1.72891	0.181842	0.205691	0.19157	0.182606	0.191343
mailc acid	133.014	134.022	1.14918	1.66301	1.32299	1.12158	1.10582	1.22069	1.22112	1.02977	1.28998	1.35323
malic acid	133.014	134.022	1.14918	1.66301	1.32299	1.12158	1.10582	1.22069	1.22112	1.02977	1.28998	1.35323
(-)-ureidoglycolate	133.025	134.033	1.14918	1.66301	1.32299	1.12158	1.10582	1.22069	1.22112	1.02977	1.28998	1.35323
(+)-ureidoglycolate	133.025	134.033	1.14918	1.66301	1.32299	1.12158	1.10582	1.22069	1.22112	1.02977	1.28998	1.35323
S-dimethylsulfonium	133.032	134.04	1.14918	1.66301	1.32299	1.12158	1.10582	1.22069	1.22112	1.02977	1.28998	1.35323
(R)-2,3-dihydroxy-3-methylbutanoateM	133.05	134.058	1.14918	1.66301	1.32299	1.12158	1.10582	1.22069	1.22112	1.02977	1.28998	1.35323
2,3-dihydroxy-3-methylbutanoate	133.05	134.058	1.14918	1.66301	1.32299	1.12158	1.10582	1.22069	1.22112	1.02977	1.28998	1.35323
deoxyribose	133.05	134.058	1.14918	1.66301	1.32299	1.12158	1.10582	1.22069	1.22112	1.02977	1.28998	1.35323
1-deoxy-D-xylulose	133.05	134.058	1.14918	1.66301	1.32299	1.12158	1.10582	1.22069	1.22112	1.02977	1.28998	1.35323
malate	133.08	134.088	1.14918	1.66301	1.32299	1.12158	1.10582	1.22069	1.22112	1.02977	1.28998	1.35323
S-ureidoglycolate	133.083	134.091	1.14918	1.66301	1.32299	1.12158	1.10582	1.22069	1.22112	1.02977	1.28998	1.35323
adenine-ring	133.112	134.12	0.0039241	0.00494285	0.0137086	0.0028117	0.0001	0.0001	0.0001	0.00306676	0.0001	0.0001
2,3-dihydroxy-isovalerate	133.124	134.132	0.0039241	0.00494285	0.0137086	0.0028117	0.0001	0.0001	0.0001	0.00306676	0.0001	0.0001
nt-pentose-ring	133.124	134.132	0.0039241	0.00494285	0.0137086	0.0028117	0.0001	0.0001	0.0001	0.00306676	0.0001	0.0001
6,7-dihydropteridine	133.132	134.14	0.0039241	0.00494285	0.0137086	0.0028117	0.0001	0.0001	0.0001	0.00306676	0.0001	0.0001
p-aminobezoic acid	134.024	135.032	0.0861722	0.112894	0.0982724	0.109622	0.11181	0.0380544	0.0402844	0.0443668	0.0472485	0.0516389
homocysteine	134.028	135.035	0.0861722	0.112894	0.0982724	0.109622	0.11181	0.0380544	0.0402844	0.0443668	0.0472485	0.0516389
se-Methyl-L-selenocysteine	134.028	135.035	0.0861722	0.112894	0.0982724	0.109622	0.11181	0.0380544	0.0402844	0.0443668	0.0472485	0.0516389
L-homocysteine	134.028	135.035	0.0861722	0.112894	0.0982724	0.109622	0.11181	0.0380544	0.0402844	0.0443668	0.0472485	0.0516389
4-hydroxy-L-threonine	134.045	135.053	0.0861722	0.112894	0.0982724	0.109622	0.11181	0.0380544	0.0402844	0.0443668	0.0472485	0.0516389
adenine	134.047	135.054	0.0861722	0.112894	0.0982724	0.109622	0.11181	0.0380544	0.0402844	0.0443668	0.0472485	0.0516389
2-phenylacetamide	134.061	135.068	0.0861722	0.112894	0.0982724	0.109622	0.11181	0.0380544	0.0402844	0.0443668	0.0472485	0.0516389
N-acetylarylamine	134.157	135.165	0.00188906	0.00334636	0.0103173	0.0022867	0.0001	0.0001	0.00441013	0.00309353	0.0001	0.00284639
(R)-amphetamine	134.2	135.208	0.00188906	0.00334636	0.0103173	0.0022867	0.0001	0.0001	0.00441013	0.00309353	0.0001	0.00284639
(S)-amphetamine	134.2	135.208	0.00188906	0.00334636	0.0103173	0.0022867	0.0001	0.0001	0.00441013	0.00309353	0.0001	0.00284639
hypoxanthine	135.031	136.039	0.345599	0.424497	0.428834	0.376056	0.371582	0.425615	0.436584	0.393893	0.479135	0.509305
phenylacetic acid	135.045	136.052	0.345599	0.424497	0.428834	0.376056	0.371582	0.425615	0.436584	0.393893	0.479135	0.509305
8-hydroxypurine	135.105	136.113	0.00102042	0.0001	0.0001	0.0001	0.0001	0.0001	0.0021176	0.0001	0.0001	0.000993648
5,6,7,8-tetrahydropteridine	135.148	136.156	0.00102042	0.0001	0.0001	0.0001	0.0001	0.0001	0.0021176	0.0001	0.0001	0.000993648
dimethylarsinate	135.982	136.99	0.0331391	0.0001	0.0261204	0.00534225	0.0227092	0.0246877	0.0125504	0.0300507	0.0332881	0.0360427
4-aminobenzoate	136.04	137.048	0.0331391	0.0001	0.0261204	0.00534225	0.0227092	0.0246877	0.0125504	0.0300507	0.0332881	0.0360427
anthranilate	136.04	137.048	0.0331391	0.0001	0.0261204	0.00534225	0.0227092	0.0246877	0.0125504	0.0300507	0.0332881	0.0360427
tyramine	136.076	137.084	0.0331391	0.0001	0.0261204	0.00534225	0.0227092	0.0246877	0.0125504	0.0300507	0.0332881	0.0360427
Tyramine	136.076	137.084	0.0331391	0.0001	0.0261204	0.00534225	0.0227092	0.0246877	0.0125504	0.0300507	0.0332881	0.0360427
3-pyridylacetate	136.13	137.138	0.0001	0.0001	0.0001	0.0001	0.0001	0.0001	0.0001	0.0001	0.0001	0.0001
1-methylnicotinamide	136.153	137.161	0.0001	0.0001	0.0001	0.0001	0.0001	0.0001	0.0001	0.0001	0.0001	0.0001
nn-dimethylaniline-n-oxide	136.173	137.181	0.0001	0.0001	0.0001	0.0001	0.0001	0.0001	0.0001	0.0001	0.0001	0.0001
phenylethanolamine	136.173	137.181	0.0001	0.0001	0.0001	0.0001	0.0001	0.0001	0.0001	0.0001	0.0001	0.0001
tyramine	136.173	137.181	0.0001	0.0001	0.0001	0.0001	0.0001	0.0001	0.0001	0.0001	0.0001	0.0001
methylarsonate	136.946	137.954	0.100127	0.0949704	0.0852261	0.0708455	0.0727193	0.0964878	0.0908166	0.0831386	0.0992998	0.113129
hydroxybenzoic acid	137.024	138.032	0.100127	0.0949704	0.0852261	0.0708455	0.0727193	0.0964878	0.0908166	0.0831386	0.0992998	0.113129
salicylic acid	137.024	138.032	0.100127	0.0949704	0.0852261	0.0708455	0.0727193	0.0964878	0.0908166	0.0831386	0.0992998	0.113129
Nona-2,6-dienal	137.097	138.104	0.100127	0.0949704	0.0852261	0.0708455	0.0727193	0.0964878	0.0908166	0.0831386	0.0992998	0.113129
4-hydroxybenzoate	137.115	138.123	0.0001	0.0001	0.0001	0.0001	0.0001	0.0001	0.0001	0.0001	0.0001	0.0001
urocanate	137.118	138.126	0.0001	0.0001	0.0001	0.0001	0.0001	0.0001	0.0001	0.0001	0.0001	0.0001
hydroxynicotinic acid	138.019	139.027	0.058609	0.0499441	0.0431958	0.0340385	0.0318569	0.044698	0.0442173	0.0360737	0.0458448	0.051268
4-amino-5-hydroxymethyl-2-methylpyrimidine	138.067	139.075	0.058609	0.0499441	0.0431958	0.0340385	0.0318569	0.044698	0.0442173	0.0360737	0.0458448	0.051268
4-nitrophenol	138.102	139.11	0.0001	0.0001	0.0001	0.0001	0.0001	0.0001	0.0001	0.0001	0.0001	0.0001
3,4-dihydroxybenzylamine	138.146	139.154	0.0001	0.0001	0.0001	0.0001	0.0001	0.0001	0.0001	0.0001	0.0001	0.0001
histidinal	138.149	139.157	0.0001	0.0001	0.0001	0.0001	0.0001	0.0001	0.0001	0.0001	0.0001	0.0001
arsenate	138.919	139.927	0.0710976	0.0717313	0.059774	0.0498382	0.0453014	0.0726998	0.0755276	0.0607852	0.0804776	0.0857242
acetylphosphate	139.024	140.032	0.0710976	0.0717313	0.059774	0.0498382	0.0453014	0.0726998	0.0755276	0.0607852	0.0804776	0.0857242
carbamoyl phosphate	139.975	140.983	0.0312719	0.0302113	0.0273621	0.0284173	0.0239389	0.0460142	0.0482325	0.0465998	0.0492723	0.0500894
ethanolamine phosphate	140.011	141.019	0.0312719	0.0302113	0.0273621	0.0284173	0.0239389	0.0460142	0.0482325	0.0465998	0.0492723	0.0500894
carbamoyl-phosphate	140.012	141.02	0.0312719	0.0302113	0.0273621	0.0284173	0.0239389	0.0460142	0.0482325	0.0465998	0.0492723	0.0500894
phosphoryl-ethanolamine	140.055	141.063	0.0312719	0.0302113	0.0273621	0.0284173	0.0239389	0.0460142	0.0482325	0.0465998	0.0492723	0.0500894
L-hypoglycin	140.071	141.079	0.0312719	0.0302113	0.0273621	0.0284173	0.0239389	0.0460142	0.0482325	0.0465998	0.0492723	0.0500894
histidinol	140.082	141.09	0.0312719	0.0302113	0.0273621	0.0284173	0.0239389	0.0460142	0.0482325	0.0465998	0.0492723	0.0500894
hygrine	140.108	141.115	0.0001	0.0001	0.0001	0.0001	0.0001	0.0001	0.0001	0.0001	0.0001	0.0001
x-pyrophosphate-group	140.937	141.945	0.0564016	0.0556109	0.0491042	0.0425831	0.040176	0.0573741	0.0628113	0.0507491	0.0608208	0.0711349
5-(2-hydroxyethyl)-4-methylthiazole	142.033	143.04	0.0335306	0.0001	0.0427968	0.0376559	0.039097	0.0493535	0.0615922	0.05833	0.0593725	0.0685965
4-guanidino-butanamide	143.093	144.101	1.04585	1.05058	0.818745	0.709714	0.62254	0.769696	0.758088	0.664921	0.646212	0.658602
caprylic acid	143.107	144.115	0.00119427	0.00113855	0.00943986	0.0128773	0.0138565	0.0162837	0.0199238	0.0221968	0.0189513	0.0209878
octanoic acid	143.107	144.115	0.00119427	0.00113855	0.00943986	0.0128773	0.0138565	0.0162837	0.0199238	0.0221968	0.0189513	0.0209878
1-naphthol	143.165	144.173	0.00119427	0.00113855	0.00943986	0.0128773	0.0138565	0.0162837	0.0199238	0.0221968	0.0189513	0.0209878
octanoate	143.205	144.213	0.00119427	0.00113855	0.00943986	0.0128773	0.0138565	0.0162837	0.0199238	0.0221968	0.0189513	0.0209878
1-(3-aminopropyl)-4-aminobutanal	143.208	144.216	0.00119427	0.00113855	0.00943986	0.0128773	0.0138565	0.0162837	0.0199238	0.0221968	0.0189513	0.0209878
2-keto-glutaramate	144.107	145.115	0.001015	0.0001	0.000861681	0.000901829	0.0001	0.0001	0.0001	0.0001	0.0001	0.0001
spermidine	144.15	145.158	0.001015	0.0001	0.000861681	0.000901829	0.0001	0.0001	0.0001	0.0001	0.0001	0.0001
(S)-5-amino-3-oxohexanoate	144.15	145.158	0.001015	0.0001	0.000861681	0.000901829	0.0001	0.0001	0.0001	0.0001	0.0001	0.0001
2-aminoadipate-6-semialdehyde	144.15	145.158	0.001015	0.0001	0.000861681	0.000901829	0.0001	0.0001	0.0001	0.0001	0.0001	0.0001
2-keto-6-aminocaproate	144.15	145.158	0.001015	0.0001	0.000861681	0.000901829	0.0001	0.0001	0.0001	0.0001	0.0001	0.0001
gamma;-butyrobetaine	144.193	145.201	0.001015	0.0001	0.000861681	0.000901829	0.0001	0.0001	0.0001	0.0001	0.0001	0.0001
2-oxoglutarate	145.014	146.022	0.265737	0.311843	0.316839	0.295965	0.324285	0.268899	0.314903	0.320021	0.298735	0.311309
alpha-ketoglutairc acid	145.014	146.022	0.265737	0.311843	0.316839	0.295965	0.324285	0.268899	0.314903	0.320021	0.298735	0.311309
alpha-ketoglutaric acid	145.014	146.022	0.265737	0.311843	0.316839	0.295965	0.324285	0.268899	0.314903	0.320021	0.298735	0.311309
Diallyl disulfide	145.015	146.022	0.265737	0.311843	0.316839	0.295965	0.324285	0.268899	0.314903	0.320021	0.298735	0.311309
2-dehydropantoate	145.05	146.058	0.265737	0.311843	0.316839	0.295965	0.324285	0.268899	0.314903	0.320021	0.298735	0.311309
adipic acid	145.05	146.058	0.265737	0.311843	0.316839	0.295965	0.324285	0.268899	0.314903	0.320021	0.298735	0.311309
glutamine	145.061	146.069	0.265737	0.311843	0.316839	0.295965	0.324285	0.268899	0.314903	0.320021	0.298735	0.311309
L-Glutamine	145.061	146.069	0.265737	0.311843	0.316839	0.295965	0.324285	0.268899	0.314903	0.320021	0.298735	0.311309
2-ketoglutarate	145.091	146.099	0.265737	0.311843	0.316839	0.295965	0.324285	0.268899	0.314903	0.320021	0.298735	0.311309
L-Lysine	145.098	146.106	0.265737	0.311843	0.316839	0.295965	0.324285	0.268899	0.314903	0.320021	0.298735	0.311309
lysine	145.098	146.106	0.265737	0.311843	0.316839	0.295965	0.324285	0.268899	0.314903	0.320021	0.298735	0.311309
2-aceto-2-hydroxy-butyrate	145.135	146.143	0.0001	0.00549533	0.00755318	0.0001	0.0001	0.0001	0.0001	0.0001	0.0001	0.0001
coumarin	145.137	146.145	0.0001	0.00549533	0.00755318	0.0001	0.0001	0.0001	0.0001	0.0001	0.0001	0.0001
L-glutamine	145.138	146.146	0.0001	0.00549533	0.00755318	0.0001	0.0001	0.0001	0.0001	0.0001	0.0001	0.0001
(3S)-3,6-diaminohexanoate	145.181	146.189	0.0001	0.00549533	0.00755318	0.0001	0.0001	0.0001	0.0001	0.0001	0.0001	0.0001
(3S,5S)-3,5-diaminohexanoate	145.181	146.189	0.0001	0.00549533	0.00755318	0.0001	0.0001	0.0001	0.0001	0.0001	0.0001	0.0001
D-lysine	145.181	146.189	0.0001	0.00549533	0.00755318	0.0001	0.0001	0.0001	0.0001	0.0001	0.0001	0.0001
L-lysine	145.181	146.189	0.0001	0.00549533	0.00755318	0.0001	0.0001	0.0001	0.0001	0.0001	0.0001	0.0001
dimethylbenzimidazole	145.183	146.191	0.0001	0.00549533	0.00755318	0.0001	0.0001	0.0001	0.0001	0.0001	0.0001	0.0001
acetylcholine	145.201	146.209	0.0001	0.00549533	0.00755318	0.0001	0.0001	0.0001	0.0001	0.0001	0.0001	0.0001
glutamate	146.045	147.053	1.57155	1.79974	1.73891	1.75504	1.70997	0.136241	0.135064	0.136142	0.14099	0.132372
glutamic acid	146.045	147.053	1.57155	1.79974	1.73891	1.75504	1.70997	0.136241	0.135064	0.136142	0.14099	0.132372
L-glutamic acid	146.045	147.053	1.57155	1.79974	1.73891	1.75504	1.70997	0.136241	0.135064	0.136142	0.14099	0.132372
O-acetyl-L-serine	146.045	147.053	1.57155	1.79974	1.73891	1.75504	1.70997	0.136241	0.135064	0.136142	0.14099	0.132372
L-glutamate	146.045	147.053	1.57155	1.79974	1.73891	1.75504	1.70997	0.136241	0.135064	0.136142	0.14099	0.132372
L-albizziine	146.057	147.064	1.57155	1.79974	1.73891	1.75504	1.70997	0.136241	0.135064	0.136142	0.14099	0.132372
L-2-aminoadipate	146.058	147.066	1.57155	1.79974	1.73891	1.75504	1.70997	0.136241	0.135064	0.136142	0.14099	0.132372
2-methylmalic acid	147.029	148.037	0.851191	0.811744	0.628377	0.554029	0.510224	0.704359	0.718677	0.633582	0.716141	0.742733
arabinono-1,4-lactone	147.029	148.037	0.851191	0.811744	0.628377	0.554029	0.510224	0.704359	0.718677	0.633582	0.716141	0.742733
citramalic acid	147.029	148.037	0.851191	0.811744	0.628377	0.554029	0.510224	0.704359	0.718677	0.633582	0.716141	0.742733
ribonic acid	147.029	148.037	0.851191	0.811744	0.628377	0.554029	0.510224	0.704359	0.718677	0.633582	0.716141	0.742733
cinnamic acid	147.045	148.052	0.851191	0.811744	0.628377	0.554029	0.510224	0.704359	0.718677	0.633582	0.716141	0.742733
Cinnamic acid	147.045	148.052	0.851191	0.811744	0.628377	0.554029	0.510224	0.704359	0.718677	0.633582	0.716141	0.742733
coumaraldehyde	147.045	148.052	0.851191	0.811744	0.628377	0.554029	0.510224	0.704359	0.718677	0.633582	0.716141	0.742733
trans-cinnamate	147.045	148.052	0.851191	0.811744	0.628377	0.554029	0.510224	0.704359	0.718677	0.633582	0.716141	0.742733
(R)-pantoate	147.066	148.074	0.851191	0.811744	0.628377	0.554029	0.510224	0.704359	0.718677	0.633582	0.716141	0.742733
Mevalonic acid	147.066	148.074	0.851191	0.811744	0.628377	0.554029	0.510224	0.704359	0.718677	0.633582	0.716141	0.742733
(R)-mevalonate	147.066	148.074	0.851191	0.811744	0.628377	0.554029	0.510224	0.704359	0.718677	0.633582	0.716141	0.742733
abequose	147.066	148.074	0.851191	0.811744	0.628377	0.554029	0.510224	0.704359	0.718677	0.633582	0.716141	0.742733
nornicotine	147.092	148.1	0.851191	0.811744	0.628377	0.554029	0.510224	0.704359	0.718677	0.633582	0.716141	0.742733
2,3-dihydroxy-3-methylvalerate	147.15	148.158	0.0001	0.00391473	0.0001	0.00470373	0.00417707	0.0001	0.00210649	0.00152413	0.0001	0.00132478
2-oxo-4-methylthiobutanoate	147.168	148.176	0.0001	0.00391473	0.0001	0.00470373	0.00417707	0.0001	0.00210649	0.00152413	0.0001	0.00132478
L-Methionine	148.043	149.051	0.289996	0.36161	0.393767	0.440865	0.425108	0.387509	0.436366	0.462801	0.455375	0.433836
methionine	148.043	149.051	0.289996	0.36161	0.393767	0.440865	0.425108	0.387509	0.436366	0.462801	0.455375	0.433836
D-cathinone	148.076	149.084	0.289996	0.36161	0.393767	0.440865	0.425108	0.387509	0.436366	0.462801	0.455375	0.433836
2-formylaminobenzaldehyde	148.141	149.149	0.0001	0.00209674	0.0037636	0.0001	0.00192289	0.001705	0.000874563	0.00232189	0.0001	0.0015511
L-methionine	148.199	149.207	0.0001	0.00209674	0.0037636	0.0001	0.00192289	0.001705	0.000874563	0.00232189	0.0001	0.0015511
phentermine	148.227	149.235	0.0001	0.00209674	0.0037636	0.0001	0.00192289	0.001705	0.000874563	0.00232189	0.0001	0.0015511
tartaric acid	149.009	150.016	0.10347	0.0371469	0.147927	0.158232	0.15475	0.203339	0.208608	0.217646	0.221696	0.226224
arabinose	149.045	150.053	0.10347	0.0371469	0.147927	0.158232	0.15475	0.203339	0.208608	0.217646	0.221696	0.226224
D-Apiose	149.045	150.053	0.10347	0.0371469	0.147927	0.158232	0.15475	0.203339	0.208608	0.217646	0.221696	0.226224
ribose	149.045	150.053	0.10347	0.0371469	0.147927	0.158232	0.15475	0.203339	0.208608	0.217646	0.221696	0.226224
Ribulose	149.045	150.053	0.10347	0.0371469	0.147927	0.158232	0.15475	0.203339	0.208608	0.217646	0.221696	0.226224
Xylose	149.045	150.053	0.10347	0.0371469	0.147927	0.158232	0.15475	0.203339	0.208608	0.217646	0.221696	0.226224
xylose	149.045	150.053	0.10347	0.0371469	0.147927	0.158232	0.15475	0.203339	0.208608	0.217646	0.221696	0.226224
Xylulose	149.045	150.053	0.10347	0.0371469	0.147927	0.158232	0.15475	0.203339	0.208608	0.217646	0.221696	0.226224
xylulose	149.045	150.053	0.10347	0.0371469	0.147927	0.158232	0.15475	0.203339	0.208608	0.217646	0.221696	0.226224
Dipropyl disulfide	149.046	150.054	0.10347	0.0371469	0.147927	0.158232	0.15475	0.203339	0.208608	0.217646	0.221696	0.226224
coumaryl-alcohol	149.06	150.068	0.10347	0.0371469	0.147927	0.158232	0.15475	0.203339	0.208608	0.217646	0.221696	0.226224
beta;-D-ribofuranose	149.123	150.131	0.0001	0.0001	0.000811827	0.000880595	0.0001	0.0001	0.0001	0.0001	0.0001	0.0001
beta;-D-ribopyranose	149.123	150.131	0.0001	0.0001	0.000811827	0.000880595	0.0001	0.0001	0.0001	0.0001	0.0001	0.0001
D-xylulose	149.123	150.131	0.0001	0.0001	0.000811827	0.000880595	0.0001	0.0001	0.0001	0.0001	0.0001	0.0001
pentose-ring	149.123	150.131	0.0001	0.0001	0.000811827	0.000880595	0.0001	0.0001	0.0001	0.0001	0.0001	0.0001
guanine	150.042	151.049	0.0001	0.054027	0.0540697	0.0596514	0.0591855	0.0538166	0.0595642	0.0610179	0.0663288	0.062595
D-cathine	150.092	151.1	0.0001	0.054027	0.0540697	0.0596514	0.0591855	0.0538166	0.0595642	0.0610179	0.0663288	0.062595
acetaminophen	150.157	151.165	0.0001	0.0001	0.0001	0.0001	0.0001	0.0001	0.0001	0.0001	0.0001	0.0001
N-methylphenylethanolamine	150.2	151.208	0.0001	0.0001	0.0001	0.0001	0.0001	0.0001	0.0001	0.0001	0.0001	0.0001
alloxanthin	151.026	152.033	0.0795526	0.113585	0.216527	0.117689	0.119117	0.159274	0.177689	0.159454	0.193148	0.214174
alloxanthine	151.026	152.033	0.0795526	0.113585	0.216527	0.117689	0.119117	0.159274	0.177689	0.159454	0.193148	0.214174
xanthine	151.026	152.033	0.0795526	0.113585	0.216527	0.117689	0.119117	0.159274	0.177689	0.159454	0.193148	0.214174
d-arabitol	151.061	152.068	0.0795526	0.113585	0.216527	0.117689	0.119117	0.159274	0.177689	0.159454	0.193148	0.214174
ribitol	151.061	152.068	0.0795526	0.113585	0.216527	0.117689	0.119117	0.159274	0.177689	0.159454	0.193148	0.214174
xylitol	151.061	152.068	0.0795526	0.113585	0.216527	0.117689	0.119117	0.159274	0.177689	0.159454	0.193148	0.214174
3-sulfinyl-pyruvate	151.114	152.122	0.0001	0.0001	0.0001	0.0001	0.0001	0.0001	0.0001	0.0001	0.0001	0.0001
3,4-dihydroxyphenylacetaldehyde	151.141	152.149	0.0001	0.0001	0.0001	0.0001	0.0001	0.0001	0.0001	0.0001	0.0001	0.0001
vanillin	151.141	152.149	0.0001	0.0001	0.0001	0.0001	0.0001	0.0001	0.0001	0.0001	0.0001	0.0001
3-hydroxyanthranilate	152.035	153.043	0.131038	0.104112	0.100942	0.11495	0.129091	0.0926887	0.103761	0.0967838	0.107485	0.111697
dopamine and octopamine	152.071	153.079	0.131038	0.104112	0.100942	0.11495	0.129091	0.0926887	0.103761	0.0967838	0.107485	0.111697
octopamine	152.071	153.079	0.131038	0.104112	0.100942	0.11495	0.129091	0.0926887	0.103761	0.0967838	0.107485	0.111697
dopamine	152.071	153.079	0.131038	0.104112	0.100942	0.11495	0.129091	0.0926887	0.103761	0.0967838	0.107485	0.111697
3-sulfinoalanine	152.145	153.153	0.0001	0.0001	0.0001	0.0001	0.0001	0.0001	0.0001	0.0001	0.0001	0.0001
1-(4-hydroxyphenyl)-2-aminoethanol	152.172	153.18	0.0001	0.0001	0.0001	0.0001	0.0001	0.0001	0.0001	0.0001	0.0001	0.0001
vanillylamine	152.172	153.18	0.0001	0.0001	0.0001	0.0001	0.0001	0.0001	0.0001	0.0001	0.0001	0.0001
dihydroxybenzoic acid	153.019	154.027	0.0898464	0.0001	0.171222	0.0622531	0.052728	0.1681	0.170521	0.12836	0.166237	0.208227
gentisic acid	153.019	154.027	0.0898464	0.0001	0.171222	0.0622531	0.052728	0.1681	0.170521	0.12836	0.166237	0.208227
propionyl-P	153.051	154.059	0.0898464	0.0001	0.171222	0.0622531	0.052728	0.1681	0.170521	0.12836	0.166237	0.208227
diethylphosphate	153.094	154.102	0.0898464	0.0001	0.171222	0.0622531	0.052728	0.1681	0.170521	0.12836	0.166237	0.208227
protocatechuate	153.114	154.122	0.0001	0.0001	0.0001	0.0001	0.0001	0.0001	0.0001	0.0001	0.0001	0.0001
6,8-dihydroxypurine	153.12	154.128	0.0001	0.0001	0.0001	0.0001	0.0001	0.0001	0.0001	0.0001	0.0001	0.0001
1,8-cineol	153.128	154.136	0.0001	0.0001	0.0001	0.0001	0.0001	0.0001	0.0001	0.0001	0.0001	0.0001
argentine	153.193	154.2	0.0001	0.0001	0.0001	0.0001	0.0001	0.0001	0.0001	0.0001	0.0001	0.0001
histidine	154.062	155.069	0.241562	0.334723	0.351872	0.399802	0.403819	0.323533	0.387933	0.384157	0.395936	0.385008
L-histidine	154.062	155.069	0.241562	0.334723	0.351872	0.399802	0.403819	0.323533	0.387933	0.384157	0.395936	0.385008
orotate	155.009	156.017	0.540694	0.697094	0.627201	0.595723	0.616583	0.498497	0.551904	0.487294	0.571412	0.589862
3-indoleacetonitrile	155.061	156.069	0.540694	0.697094	0.627201	0.595723	0.616583	0.498497	0.551904	0.487294	0.571412	0.589862
y-nonalactone	155.107	156.115	0.0001	0.0001	0.00129834	0.0001	0.0001	0.0001	0.0001	0.0001	0.0001	0.0001
4-imidazolone-5-propionate	155.133	156.141	0.0001	0.0001	0.00129834	0.0001	0.0001	0.0001	0.0001	0.0001	0.0001	0.0001
m-chlorobenzoate	155.56	156.568	0.0001	0.0001	0.0001	0.0001	0.0001	0.0001	0.0001	0.0001	0.00159145	0.0001
2-aminomuconate	156.03	157.038	0.063701	0.0760791	0.0713842	0.0709233	0.0634479	0.0677153	0.106518	0.0645583	0.0710758	0.0813547
Homostachydrine	156.102	157.11	0.0001	0.0001	0.0001	0.0001	0.0001	0.0001	0.0001	0.0001	0.0001	0.0001
2-amino-muconate	156.118	157.126	0.0001	0.0001	0.0001	0.0001	0.0001	0.0001	0.0001	0.0001	0.0001	0.0001
(S)-dihydroorotate	157.025	158.033	0.285445	0.334346	0.298755	0.287928	0.290087	0.249474	0.279787	0.241973	0.274723	0.290461
Tiglyl tiglate	157.029	158.037	0.285445	0.334346	0.298755	0.287928	0.290087	0.249474	0.279787	0.241973	0.274723	0.290461
allantoin	157.036	158.044	0.285445	0.334346	0.298755	0.287928	0.290087	0.249474	0.279787	0.241973	0.274723	0.290461
2-isopropylmaleate	157.05	158.058	0.285445	0.334346	0.298755	0.287928	0.290087	0.249474	0.279787	0.241973	0.274723	0.290461
dihydroorotate	157.105	158.113	0.00080136	0.0001	0.0001	0.0001	0.0001	0.00832377	0.0001	0.00987163	0.00753937	0.0001
S-allantoin	157.108	158.116	0.00080136	0.0001	0.0001	0.0001	0.0001	0.00832377	0.0001	0.00987163	0.00753937	0.0001
isopropylmaleate	157.146	158.154	0.00080136	0.0001	0.0001	0.0001	0.0001	0.00832377	0.0001	0.00987163	0.00753937	0.0001
Betonicine	158.082	159.09	0.110563	0.130837	0.122281	0.122645	0.120092	0.114689	0.149805	0.10693	0.126291	0.156798
3-dehydrocarnitine	158.177	159.185	0.0001	0.0001	0.0001	0.0001	0.0001	0.0001	0.0001	0.0001	0.0001	0.0001
5-acetamidovalerate	158.177	159.185	0.0001	0.0001	0.0001	0.0001	0.0001	0.0001	0.0001	0.0001	0.0001	0.0001
aminopropylcadaverine	158.266	159.274	0.0001	0.0001	0.0001	0.0001	0.0001	0.0001	0.0001	0.0001	0.0001	0.0001
tellurite	158.591	159.599	0.0001	0.0001	0.0001	0.0001	0.0001	0.0001	0.0001	0.0001	0.0001	0.0001
molybdate	158.93	159.938	0.143522	0.0722589	0.1424	0.140154	0.141179	0.141925	0.152115	0.131286	0.145892	0.145869
2-oxoadipate	159.029	160.037	0.143522	0.0722589	0.1424	0.140154	0.141179	0.141925	0.152115	0.131286	0.145892	0.145869
Tricholomic acid	159.041	160.048	0.143522	0.0722589	0.1424	0.140154	0.141179	0.141925	0.152115	0.131286	0.145892	0.145869
pimelic acid	159.066	160.074	0.143522	0.0722589	0.1424	0.140154	0.141179	0.141925	0.152115	0.131286	0.145892	0.145869
homoglutamine	159.077	160.085	0.143522	0.0722589	0.1424	0.140154	0.141179	0.141925	0.152115	0.131286	0.145892	0.145869
Tryptamine	159.092	160.1	0.143522	0.0722589	0.1424	0.140154	0.141179	0.141925	0.152115	0.131286	0.145892	0.145869
alpha;-ketoadipate	159.118	160.126	0.0001	0.0001	0.0001	0.0001	0.0001	0.0001	0.0001	0.00305704	0.0001	0.0027536
tryptamine	159.21	160.218	0.0001	0.0001	0.0001	0.0001	0.0001	0.0001	0.0001	0.00305704	0.0001	0.0027536
selenophosphate	159.948	160.956	0.260693	0.233568	0.212389	0.201159	0.223199	1.05504	1.07965	1.07843	1.08032	1.05566
2-aminoadipic acid	160.061	161.069	0.260693	0.233568	0.212389	0.201159	0.223199	1.05504	1.07965	1.07843	1.08032	1.05566
O-acetyl-L-homoserine	160.061	161.069	0.260693	0.233568	0.212389	0.201159	0.223199	1.05504	1.07965	1.07843	1.08032	1.05566
alpha;-aminoadipate	160.149	161.157	0.0001	0.0001	0.0001	0.0001	0.0001	0.00364115	0.0001	0.00246833	0.0024176	0.0001
D-carnitine	160.192	161.2	0.0001	0.0001	0.0001	0.0001	0.0001	0.00364115	0.0001	0.00246833	0.0024176	0.0001
L-carnitine	160.192	161.2	0.0001	0.0001	0.0001	0.0001	0.0001	0.00364115	0.0001	0.00246833	0.0024176	0.0001
nicotine-Delta;1'5'-iminium	160.218	161.226	0.0001	0.0001	0.0001	0.0001	0.0001	0.00364115	0.0001	0.00246833	0.0024176	0.0001
Allicin	161.009	162.017	0.263146	0.271343	0.2689	0.26752	0.269564	0.311705	0.329408	0.316155	0.324921	0.348334
Umbelliferone	161.024	162.032	0.263146	0.271343	0.2689	0.26752	0.269564	0.311705	0.329408	0.316155	0.324921	0.348334
Tridec-1-ene-3,5,7,9,11-pentayne	161.039	162.047	0.263146	0.271343	0.2689	0.26752	0.269564	0.311705	0.329408	0.316155	0.324921	0.348334
3-hydroxy-3-methylglutaric acid	161.045	162.053	0.263146	0.271343	0.2689	0.26752	0.269564	0.311705	0.329408	0.316155	0.324921	0.348334
Oleandrose	161.081	162.089	0.263146	0.271343	0.2689	0.26752	0.269564	0.311705	0.329408	0.316155	0.324921	0.348334
D-4-hydroxy-2-keto-glutarate	161.091	162.099	0.263146	0.271343	0.2689	0.26752	0.269564	0.311705	0.329408	0.316155	0.324921	0.348334
carnitine	161.105	162.113	0.0001	0.0001	0.0001	0.0001	0.0001	0.0001	0.0001	0.00358158	0.0001	0.00141819
anabasine	161.108	162.116	0.0001	0.0001	0.0001	0.0001	0.0001	0.0001	0.0001	0.00358158	0.0001	0.00141819
nicotine	161.108	162.116	0.0001	0.0001	0.0001	0.0001	0.0001	0.0001	0.0001	0.00358158	0.0001	0.00141819
norcotinine	161.183	162.191	0.0001	0.0001	0.0001	0.0001	0.0001	0.0001	0.0001	0.00358158	0.0001	0.00141819
1,2-dihydroxy-3-keto-5-methylthiopentene	161.195	162.203	0.0001	0.0001	0.0001	0.0001	0.0001	0.0001	0.0001	0.00358158	0.0001	0.00141819
L-erythro-4-hydroxy-glutamate	162.122	163.13	0.0001	0.0001	0.0001	0.0001	0.0001	0.0001	0.0001	0.0001	0.00151639	0.0001
4-(3-pyridyl)-3-butenoate	162.168	163.176	0.0001	0.0001	0.0001	0.0001	0.0001	0.0001	0.0001	0.0001	0.00151639	0.0001
4-coumarate	163.04	164.047	0.0813283	0.0889601	0.0869345	0.0838348	0.0142898	0.427181	0.438209	0.406308	0.426052	0.429157
coumaric acid	163.04	164.047	0.0813283	0.0889601	0.0869345	0.0838348	0.0142898	0.427181	0.438209	0.406308	0.426052	0.429157
hydroxycinnamic acid	163.04	164.047	0.0813283	0.0889601	0.0869345	0.0838348	0.0142898	0.427181	0.438209	0.406308	0.426052	0.429157
phenylpyruvate	163.04	164.047	0.0813283	0.0889601	0.0869345	0.0838348	0.0142898	0.427181	0.438209	0.406308	0.426052	0.429157
1-phenylhepta-1,3,5-triyne	163.055	164.063	0.0813283	0.0889601	0.0869345	0.0838348	0.0142898	0.427181	0.438209	0.406308	0.426052	0.429157
2-deoxy glucose	163.061	164.068	0.0813283	0.0889601	0.0869345	0.0838348	0.0142898	0.427181	0.438209	0.406308	0.426052	0.429157
beta-D-fucose	163.061	164.068	0.0813283	0.0889601	0.0869345	0.0838348	0.0142898	0.427181	0.438209	0.406308	0.426052	0.429157
fucose	163.061	164.068	0.0813283	0.0889601	0.0869345	0.0838348	0.0142898	0.427181	0.438209	0.406308	0.426052	0.429157
Fucose	163.061	164.068	0.0813283	0.0889601	0.0869345	0.0838348	0.0142898	0.427181	0.438209	0.406308	0.426052	0.429157
quercitol	163.061	164.068	0.0813283	0.0889601	0.0869345	0.0838348	0.0142898	0.427181	0.438209	0.406308	0.426052	0.429157
quinovose	163.061	164.068	0.0813283	0.0889601	0.0869345	0.0838348	0.0142898	0.427181	0.438209	0.406308	0.426052	0.429157
rhamnose	163.061	164.068	0.0813283	0.0889601	0.0869345	0.0838348	0.0142898	0.427181	0.438209	0.406308	0.426052	0.429157
viburnitol	163.061	164.068	0.0813283	0.0889601	0.0869345	0.0838348	0.0142898	0.427181	0.438209	0.406308	0.426052	0.429157
S-methylmethionine	163.067	164.075	0.0813283	0.0889601	0.0869345	0.0838348	0.0142898	0.427181	0.438209	0.406308	0.426052	0.429157
Jasmone	163.112	164.12	0.0001	0.0001	0.0001	0.0001	0.0001	0.0001	0.0001	0.0001	0.0001	0.00376021
enol-phenylpyruvate	163.152	164.16	0.0001	0.0001	0.0001	0.0001	0.0001	0.0001	0.0001	0.0001	0.0001	0.00376021
kynuramine	163.199	164.207	0.0001	0.0001	0.0001	0.0001	0.0001	0.0001	0.0001	0.0001	0.0001	0.00376021
phenylalanine	164.071	165.079	0.443593	0.728105	0.850527	1.00666	1.00309	0.963927	1.12421	1.1625	1.07629	1.07121
Hordenine	164.108	165.115	0.0001	0.0001	0.0001	0.0001	0.0001	0.00362295	0.0001	0.00769618	0.00514327	0.0001
L-ephedrine	164.108	165.115	0.0001	0.0001	0.0001	0.0001	0.0001	0.00362295	0.0001	0.00769618	0.00514327	0.0001
4-(3-pyridyl)-butanoate	164.183	165.191	0.0001	0.0001	0.0001	0.0001	0.0001	0.00362295	0.0001	0.00769618	0.00514327	0.0001
L-phenylalanine	164.183	165.191	0.0001	0.0001	0.0001	0.0001	0.0001	0.00362295	0.0001	0.00769618	0.00514327	0.0001
phenyllactic acid	165.055	166.063	0.340964	0.474696	0.510288	0.540953	0.476209	0.524616	0.61652	0.581612	0.567326	0.566649
1-pheynl-5-heptene-1,3-diyne	165.07	166.078	0.340964	0.474696	0.510288	0.540953	0.476209	0.524616	0.61652	0.581612	0.567326	0.566649
pyridine-2,3-dicarboxylate	166.014	167.022	0.134608	0.206354	0.21952	0.252581	0.262716	0.190553	0.234197	0.219158	0.239123	0.240431
pyridoxal	166.05	167.058	0.134608	0.206354	0.21952	0.252581	0.262716	0.190553	0.234197	0.219158	0.239123	0.240431
2,5-Dihydrophenylalanine	166.087	167.095	0.134608	0.206354	0.21952	0.252581	0.262716	0.190553	0.234197	0.219158	0.239123	0.240431
urate	166.096	167.104	0.134608	0.206354	0.21952	0.252581	0.262716	0.190553	0.234197	0.219158	0.239123	0.240431
quinolinate	166.113	167.121	0.0001	0.0001	0.0001	0.0001	0.000825768	0.000571173	0.00140932	0.00194502	0.0001	0.0001
3-methoxytyramine	166.199	167.207	0.0001	0.0001	0.0001	0.0001	0.000825768	0.000571173	0.00140932	0.00194502	0.0001	0.0001
4-methoxytyramine	166.199	167.207	0.0001	0.0001	0.0001	0.0001	0.000825768	0.000571173	0.00140932	0.00194502	0.0001	0.0001
phosphoenol pyruvic acid	166.975	167.982	0.0846628	0.0898344	0.0836518	0.0837239	0.0623557	0.10899	0.106318	0.103918	0.114441	0.12767
phosphoenolpyruvate	166.975	167.982	0.0846628	0.0898344	0.0836518	0.0837239	0.0623557	0.10899	0.106318	0.103918	0.114441	0.12767
uric acid	167.021	168.028	0.0846628	0.0898344	0.0836518	0.0837239	0.0623557	0.10899	0.106318	0.103918	0.114441	0.12767
homogentisate	167.034	168.042	0.0846628	0.0898344	0.0836518	0.0837239	0.0623557	0.10899	0.106318	0.103918	0.114441	0.12767
pyridoxamine	167.082	168.09	0.0846628	0.0898344	0.0836518	0.0837239	0.0623557	0.10899	0.106318	0.103918	0.114441	0.12767
(Z)-3,5-hexadienyl butyrate	167.107	168.115	0.0001	0.0001	0.0001	0.0001	0.0001	0.0001	0.0001	0.0001	0.0001	0.0001
3,4-dihydroxyphenylacetate	167.141	168.149	0.0001	0.0001	0.0001	0.0001	0.0001	0.0001	0.0001	0.0001	0.0001	0.0001
1-amino-propan-2-one-3-phosphate	168.006	169.014	0.199251	0.278997	0.275291	0.311257	0.314019	0.22848	0.266022	0.255317	0.256332	0.25201
L-noradrenaline	168.066	169.074	0.199251	0.278997	0.275291	0.311257	0.314019	0.22848	0.266022	0.255317	0.256332	0.25201
noradrenaline	168.066	169.074	0.199251	0.278997	0.275291	0.311257	0.314019	0.22848	0.266022	0.255317	0.256332	0.25201
pyridoxine	168.066	169.074	0.199251	0.278997	0.275291	0.311257	0.314019	0.22848	0.266022	0.255317	0.256332	0.25201
N(pai)-methyl-L-histidine	168.077	169.085	0.199251	0.278997	0.275291	0.311257	0.314019	0.22848	0.266022	0.255317	0.256332	0.25201
L-2,3-dihydrodipicolinate	168.129	169.137	0.0001	0.0001	0.0001	0.0001	0.0001	0.0001	0.0001	0.0001	0.0001	0.0001
6-hydroxydopamine	168.172	169.18	0.0001	0.0001	0.0001	0.0001	0.0001	0.0001	0.0001	0.0001	0.0001	0.0001
DHAP	168.99	169.998	0.0895952	0.107547	0.104194	0.108412	0.104566	0.109435	0.123655	0.114287	0.123646	0.127015
dihydroxy acetone phosphate	168.99	169.998	0.0895952	0.107547	0.104194	0.108412	0.104566	0.109435	0.123655	0.114287	0.123646	0.127015
glyceraldehyde-3-phosphate	168.99	169.998	0.0895952	0.107547	0.104194	0.108412	0.104566	0.109435	0.123655	0.114287	0.123646	0.127015
glycerone phosphate	168.99	169.998	0.0895952	0.107547	0.104194	0.108412	0.104566	0.109435	0.123655	0.114287	0.123646	0.127015
gallic acid	169.014	170.022	0.0895952	0.107547	0.104194	0.108412	0.104566	0.109435	0.123655	0.114287	0.123646	0.127015
trihydroxybenzoic acid	169.014	170.022	0.0895952	0.107547	0.104194	0.108412	0.104566	0.109435	0.123655	0.114287	0.123646	0.127015
D-glyceraldehyde-3-phosphate	169.05	170.058	0.0895952	0.107547	0.104194	0.108412	0.104566	0.109435	0.123655	0.114287	0.123646	0.127015
diethylthiophosphate	169.155	170.163	0.0001	0.0001	0.0001	0.0001	0.0001	0.0001	0.0001	0.0001	0.0001	0.0001
Dodecane	169.196	170.203	0.0001	0.0001	0.0001	0.0001	0.0001	0.0001	0.0001	0.0001	0.0001	0.0001
8-methylnonenoate	169.243	170.251	0.0001	0.0001	0.0001	0.0001	0.0001	0.0001	0.0001	0.0001	0.0001	0.0001
tetrahydrodipicolinate	170.144	171.152	0.0001	0.0001	0.0001	0.0001	0.0001	0.0001	0.0001	0.0001	0.0001	0.0001
sn-glycerol-3-phosphate	171.006	172.014	0.326593	0.39979	0.364806	0.359408	0.428772	0.453533	0.416976	0.393412	0.492435	0.509903
3-dehydroshikimate	171.029	172.037	0.326593	0.39979	0.364806	0.359408	0.428772	0.453533	0.416976	0.393412	0.492435	0.509903
dehydromatricaria ester	171.045	172.052	0.326593	0.39979	0.364806	0.359408	0.428772	0.453533	0.416976	0.393412	0.492435	0.509903
vitamin K3	171.045	172.052	0.326593	0.39979	0.364806	0.359408	0.428772	0.453533	0.416976	0.393412	0.492435	0.509903
capric acid	171.139	172.146	0.0001	0.0001	0.0001	0.00852728	0.00878662	0.0001	0.00972925	0.0116996	0.0111595	0.0001
Decanoic acid	171.139	172.146	0.0001	0.0001	0.0001	0.00852728	0.00878662	0.0001	0.00972925	0.0116996	0.0111595	0.0001
N-acetyl-L-glutamate-5-semialdehydeM	172.061	173.069	0.0929481	0.113871	0.106291	0.113076	0.112772	0.127768	0.148451	0.123288	0.125456	0.137409
indospicine	172.109	173.116	0.0001	0.0001	0.0001	0.0001	0.0001	0.0001	0.0001	0.0001	0.0001	0.0001
L-indospicine	172.109	173.116	0.0001	0.0001	0.0001	0.0001	0.0001	0.0001	0.0001	0.0001	0.0001	0.0001
aconitic acid	173.009	174.016	0.319767	0.398513	0.394596	0.412239	0.420636	0.0509077	0.0558555	0.305882	0.315773	0.326989
3-Carboxy-4-methyl-2-oxopentanoate	173.045	174.053	0.319767	0.398513	0.394596	0.412239	0.420636	0.0509077	0.0558555	0.305882	0.315773	0.326989
3-carboxy-4-methyl-2-oxopentanoate	173.045	174.053	0.319767	0.398513	0.394596	0.412239	0.420636	0.0509077	0.0558555	0.305882	0.315773	0.326989
shikimic acid	173.045	174.053	0.319767	0.398513	0.394596	0.412239	0.420636	0.0509077	0.0558555	0.305882	0.315773	0.326989
indole-3-acetamide	173.071	174.079	0.319767	0.398513	0.394596	0.412239	0.420636	0.0509077	0.0558555	0.305882	0.315773	0.326989
suberic acid	173.081	174.089	0.319767	0.398513	0.394596	0.412239	0.420636	0.0509077	0.0558555	0.305882	0.315773	0.326989
N2-acetyl-L-ornithineM	173.093	174.1	0.319767	0.398513	0.394596	0.412239	0.420636	0.0509077	0.0558555	0.305882	0.315773	0.326989
cis-aconitate	173.102	174.11	0.0001	0.0001	0.000458168	0.000566696	0.000465965	0.0001	0.0001	0.0001	0.0001	0.0001
L-dehydro-ascorbate	173.102	174.11	0.0001	0.0001	0.000458168	0.000566696	0.000465965	0.0001	0.0001	0.0001	0.0001	0.0001
arginine	173.104	174.112	0.0001	0.0001	0.000458168	0.000566696	0.000465965	0.0001	0.0001	0.0001	0.0001	0.0001
L-arginine	173.104	174.112	0.0001	0.0001	0.000458168	0.000566696	0.000465965	0.0001	0.0001	0.0001	0.0001	0.0001
Gramine	173.108	174.116	0.0001	0.0001	0.000458168	0.000566696	0.000465965	0.0001	0.0001	0.0001	0.0001	0.0001
Muscarine	173.142	174.149	0.0001	0.0001	0.000458168	0.000566696	0.000465965	0.0001	0.0001	0.0001	0.0001	0.0001
2-isopropyl-3-oxosuccinate	173.145	174.153	0.0001	0.0001	0.000458168	0.000566696	0.000465965	0.0001	0.0001	0.0001	0.0001	0.0001
N-formimino-L-glutamate	173.148	174.156	0.0001	0.0001	0.000458168	0.000566696	0.000465965	0.0001	0.0001	0.0001	0.0001	0.0001
Gentianin	174.056	175.063	0.200908	0.242159	0.217431	0.212014	0.22016	0.157105	0.175597	0.164595	0.156902	0.163756
Indolacetic acid	174.056	175.063	0.200908	0.242159	0.217431	0.212014	0.22016	0.157105	0.175597	0.164595	0.156902	0.163756
indole-3-acetic acid	174.056	175.063	0.200908	0.242159	0.217431	0.212014	0.22016	0.157105	0.175597	0.164595	0.156902	0.163756
gentianine	174.056	175.063	0.200908	0.242159	0.217431	0.212014	0.22016	0.157105	0.175597	0.164595	0.156902	0.163756
L-citrulline	174.088	175.096	0.200908	0.242159	0.217431	0.212014	0.22016	0.157105	0.175597	0.164595	0.156902	0.163756
citrulline	174.088	175.096	0.200908	0.242159	0.217431	0.212014	0.22016	0.157105	0.175597	0.164595	0.156902	0.163756
indole-3-acetate	174.179	175.187	0.0001	0.0001	0.0001	0.0001	0.000574998	0.0001	0.0001	0.0001	0.0001	0.0001
ascorbic acid	175.024	176.032	0.202262	0.24894	0.227445	0.2203	0.227201	0.147171	0.150574	0.137574	0.155077	0.16014
L-alpha-amino-B-oxalylaminopropionic acid	175.035	176.043	0.202262	0.24894	0.227445	0.2203	0.227201	0.147171	0.150574	0.137574	0.155077	0.16014
N-carbamoyl-L-aspartate	175.035	176.043	0.202262	0.24894	0.227445	0.2203	0.227201	0.147171	0.150574	0.137574	0.155077	0.16014
N-Carbamoyl-L-aspartate	175.035	176.043	0.202262	0.24894	0.227445	0.2203	0.227201	0.147171	0.150574	0.137574	0.155077	0.16014
Heriarin	175.04	176.047	0.202262	0.24894	0.227445	0.2203	0.227201	0.147171	0.150574	0.137574	0.155077	0.16014
allantoate	175.047	176.055	0.202262	0.24894	0.227445	0.2203	0.227201	0.147171	0.150574	0.137574	0.155077	0.16014
2-isopropylmalate	175.061	176.068	0.202262	0.24894	0.227445	0.2203	0.227201	0.147171	0.150574	0.137574	0.155077	0.16014
3-isopropylmalate	175.061	176.068	0.202262	0.24894	0.227445	0.2203	0.227201	0.147171	0.150574	0.137574	0.155077	0.16014
Lachnophyllum ester	175.076	176.084	0.202262	0.24894	0.227445	0.2203	0.227201	0.147171	0.150574	0.137574	0.155077	0.16014
L-canavanine	175.083	176.091	0.202262	0.24894	0.227445	0.2203	0.227201	0.147171	0.150574	0.137574	0.155077	0.16014
canavanine	175.083	176.091	0.202262	0.24894	0.227445	0.2203	0.227201	0.147171	0.150574	0.137574	0.155077	0.16014
cotinine	175.087	176.095	0.202262	0.24894	0.227445	0.2203	0.227201	0.147171	0.150574	0.137574	0.155077	0.16014
serotonin	175.087	176.095	0.202262	0.24894	0.227445	0.2203	0.227201	0.147171	0.150574	0.137574	0.155077	0.16014
L-ascorbate	175.118	176.126	0.0001	0.0001	0.0001	0.0001	0.0001	0.0001	0.0001	0.0001	0.0001	0.0001
N-carbamoyl-L-aspartate	175.121	176.129	0.0001	0.0001	0.0001	0.0001	0.0001	0.0001	0.0001	0.0001	0.0001	0.0001
4-methylumbelliferone	175.163	176.171	0.0001	0.0001	0.0001	0.0001	0.0001	0.0001	0.0001	0.0001	0.0001	0.0001
pyrophosphate-group	175.959	176.967	0.0910184	0.122348	0.0724153	0.0985337	0.138076	0.117706	0.129248	0.12446	0.122208	0.12474
Alliin	176.038	177.046	0.0910184	0.122348	0.0724153	0.0985337	0.138076	0.117706	0.129248	0.12446	0.122208	0.12474
O-ureidohomoserine	176.152	177.16	0.0001	0.0001	0.0001	0.0001	0.0001	0.0001	0.0001	0.0001	0.0001	0.0001
N-formyl-L-methionine	176.21	177.218	0.0001	0.0001	0.0001	0.0001	0.0001	0.0001	0.0001	0.0001	0.0001	0.0001
nicotine	176.261	177.269	0.0001	0.0001	0.0001	0.0001	0.0001	0.0001	0.0001	0.0001	0.0001	0.0001
pyrophosphate	176.935	177.943	0.279617	0.336735	0.295983	0.283694	0.291295	0.351515	0.375962	0.347479	0.368707	0.377622
diphosphate	176.967	177.975	0.279617	0.336735	0.295983	0.283694	0.291295	0.351515	0.375962	0.347479	0.368707	0.377622
Daphnetin	177.019	178.027	0.279617	0.336735	0.295983	0.283694	0.291295	0.351515	0.375962	0.347479	0.368707	0.377622
Esculetin	177.019	178.027	0.279617	0.336735	0.295983	0.283694	0.291295	0.351515	0.375962	0.347479	0.368707	0.377622
gulonolactone	177.04	178.048	0.279617	0.336735	0.295983	0.283694	0.291295	0.351515	0.375962	0.347479	0.368707	0.377622
coniferyl aldehyde	177.055	178.063	0.279617	0.336735	0.295983	0.283694	0.291295	0.351515	0.375962	0.347479	0.368707	0.377622
Digitalose	177.076	178.084	0.279617	0.336735	0.295983	0.283694	0.291295	0.351515	0.375962	0.347479	0.368707	0.377622
2-dehydro-3-deoxy-D-gluconate	177.133	178.141	0.0001	0.0001	0.0001	0.0001	0.0001	0.0001	0.0001	0.0001	0.0001	0.0001
3-keto-beta;-D-galactose	177.133	178.141	0.0001	0.0001	0.0001	0.0001	0.0001	0.0001	0.0001	0.0001	0.0001	0.0001
glucono-delta;-lactone	177.133	178.141	0.0001	0.0001	0.0001	0.0001	0.0001	0.0001	0.0001	0.0001	0.0001	0.0001
4-oxo-4-(3-pyridyl)-butanamide	177.182	178.19	0.0001	0.0001	0.0001	0.0001	0.0001	0.0001	0.0001	0.0001	0.0001	0.0001
cysteinylglycine	177.198	178.206	0.0001	0.0001	0.0001	0.0001	0.0001	0.0001	0.0001	0.0001	0.0001	0.0001
2'-hydroxynicotine	177.225	178.233	0.0001	0.0001	0.0001	0.0001	0.0001	0.0001	0.0001	0.0001	0.0001	0.0001
4-(methylamino)-1-(3-pyridyl)-1-butanone	177.225	178.233	0.0001	0.0001	0.0001	0.0001	0.0001	0.0001	0.0001	0.0001	0.0001	0.0001
nicotine-1'-N-oxide	177.225	178.233	0.0001	0.0001	0.0001	0.0001	0.0001	0.0001	0.0001	0.0001	0.0001	0.0001
phenanthrene-ring	177.225	178.233	0.0001	0.0001	0.0001	0.0001	0.0001	0.0001	0.0001	0.0001	0.0001	0.0001
glucosamine	178.072	179.079	0.0646297	0.0854392	0.0812225	0.0778704	0.0847632	0.0786544	0.0892971	0.0804072	0.08209	0.0845288
4-oxo-4-(3-pyridyl)-butanoate	178.167	179.175	0.00193683	0.00816901	0.00339472	0.0001	0.00391439	0.0001	0.00425676	0.0001	0.00363693	0.0001
3-(4-hydroxyphenyl)pyruvate	179.034	180.042	1.25106	1.60685	1.58759	1.66211	1.64378	1.43969	1.58344	1.58824	1.58421	1.54255
caffeate	179.034	180.042	1.25106	1.60685	1.58759	1.66211	1.64378	1.43969	1.58344	1.58824	1.58421	1.54255
caffeic acid	179.034	180.042	1.25106	1.60685	1.58759	1.66211	1.64378	1.43969	1.58344	1.58824	1.58421	1.54255
alpha-D-glucose	179.056	180.063	1.25106	1.60685	1.58759	1.66211	1.64378	1.43969	1.58344	1.58824	1.58421	1.54255
alpha-D-mannose	179.056	180.063	1.25106	1.60685	1.58759	1.66211	1.64378	1.43969	1.58344	1.58824	1.58421	1.54255
beta-D-glucose	179.056	180.063	1.25106	1.60685	1.58759	1.66211	1.64378	1.43969	1.58344	1.58824	1.58421	1.54255
fructose	179.056	180.063	1.25106	1.60685	1.58759	1.66211	1.64378	1.43969	1.58344	1.58824	1.58421	1.54255
galactose	179.056	180.063	1.25106	1.60685	1.58759	1.66211	1.64378	1.43969	1.58344	1.58824	1.58421	1.54255
glucose	179.056	180.063	1.25106	1.60685	1.58759	1.66211	1.64378	1.43969	1.58344	1.58824	1.58421	1.54255
Hammamelose	179.056	180.063	1.25106	1.60685	1.58759	1.66211	1.64378	1.43969	1.58344	1.58824	1.58421	1.54255
mannose	179.056	180.063	1.25106	1.60685	1.58759	1.66211	1.64378	1.43969	1.58344	1.58824	1.58421	1.54255
myo-insitol	179.056	180.063	1.25106	1.60685	1.58759	1.66211	1.64378	1.43969	1.58344	1.58824	1.58421	1.54255
sorbose	179.056	180.063	1.25106	1.60685	1.58759	1.66211	1.64378	1.43969	1.58344	1.58824	1.58421	1.54255
alpha;-D-glucose	179.056	180.063	1.25106	1.60685	1.58759	1.66211	1.64378	1.43969	1.58344	1.58824	1.58421	1.54255
D-myo-inositol	179.056	180.063	1.25106	1.60685	1.58759	1.66211	1.64378	1.43969	1.58344	1.58824	1.58421	1.54255
myo-inositol	179.056	180.063	1.25106	1.60685	1.58759	1.66211	1.64378	1.43969	1.58344	1.58824	1.58421	1.54255
coniferyl alcohol	179.071	180.079	1.25106	1.60685	1.58759	1.66211	1.64378	1.43969	1.58344	1.58824	1.58421	1.54255
(Z,Z,Z)-3,6,9-Dodecatrien-1-ol	179.144	180.151	0.0001	0.0001	0.0001	0.0001	0.00377973	0.0001	0.0001	0.0001	0.00726751	0.0001
beta;-D-galactose	179.149	180.157	0.0001	0.0001	0.0001	0.0001	0.00377973	0.0001	0.0001	0.0001	0.00726751	0.0001
beta;-D-glucose	179.149	180.157	0.0001	0.0001	0.0001	0.0001	0.00377973	0.0001	0.0001	0.0001	0.00726751	0.0001
D-mannose	179.149	180.157	0.0001	0.0001	0.0001	0.0001	0.00377973	0.0001	0.0001	0.0001	0.00726751	0.0001
L-sorbose	179.149	180.157	0.0001	0.0001	0.0001	0.0001	0.00377973	0.0001	0.0001	0.0001	0.00726751	0.0001
4-hydroxyphenylpyruvate	179.152	180.16	0.0001	0.0001	0.0001	0.0001	0.00377973	0.0001	0.0001	0.0001	0.00726751	0.0001
S-methyl-5-thio-D-ribose	179.21	180.218	0.0001	0.0001	0.0001	0.0001	0.00377973	0.0001	0.0001	0.0001	0.00726751	0.0001
l-tyrosine	180.066	181.074	0.270604	0.319226	0.346584	0.369454	0.364456	0.396231	0.442822	0.460011	0.432333	0.432406
tyrosine	180.066	181.074	0.270604	0.319226	0.346584	0.369454	0.364456	0.396231	0.442822	0.460011	0.432333	0.432406
4-hydroxy-4-(3-pyridyl)-butanoate	180.183	181.191	0.0001	0.00197507	0.0001	0.0001	0.0032567	0.0001	0.0001	0.00332874	0.00357144	0.0001
L-tyrosine	180.183	181.191	0.0001	0.00197507	0.0001	0.0001	0.0032567	0.0001	0.0001	0.00332874	0.00357144	0.0001
dimethoxybenzoic acid	181.05	182.058	0.283806	0.327304	0.283993	0.285773	0.286056	0.654926	0.327378	0.299847	0.327294	0.331959
Dulcitol	181.071	182.079	0.283806	0.327304	0.283993	0.285773	0.286056	0.654926	0.327378	0.299847	0.327294	0.331959
glucitol	181.071	182.079	0.283806	0.327304	0.283993	0.285773	0.286056	0.654926	0.327378	0.299847	0.327294	0.331959
mannitol	181.071	182.079	0.283806	0.327304	0.283993	0.285773	0.286056	0.654926	0.327378	0.299847	0.327294	0.331959
sorbitol	181.071	182.079	0.283806	0.327304	0.283993	0.285773	0.286056	0.654926	0.327378	0.299847	0.327294	0.331959
L-Lathyrine	181.073	182.08	0.283806	0.327304	0.283993	0.285773	0.286056	0.654926	0.327378	0.299847	0.327294	0.331959
D-sorbitol	181.165	182.173	0.0001	0.0001	0.0001	0.000761529	0.000674573	0.0001	0.00237045	0.0001	0.0001	0.00112246
L-iditol	181.165	182.173	0.0001	0.0001	0.0001	0.000761529	0.000674573	0.0001	0.00237045	0.0001	0.0001	0.00112246
homovanillate	181.168	182.176	0.0001	0.0001	0.0001	0.000761529	0.000674573	0.0001	0.00237045	0.0001	0.0001	0.00112246
normetanephrine	182.082	183.09	0.121507	0.131331	0.116379	0.112713	0.115955	0.115147	0.101629	0.0860526	0.0912534	0.0985265
adrenaline	182.199	183.207	0.0001	0.0001	0.0001	0.0001	0.0001	0.0001	0.0001	0.0001	0.0001	0.0001
3-phosphonooxypyruvate	182.969	183.977	0.163493	0.166822	0.130041	0.116231	0.11047	0.117	0.11373	0.09787	0.118769	0.128027
3-phospho-hydroxypyruvate	183.034	184.042	0.163493	0.166822	0.130041	0.116231	0.11047	0.117	0.11373	0.09787	0.118769	0.128027
choline phosphate	183.066	184.074	0.163493	0.166822	0.130041	0.116231	0.11047	0.117	0.11373	0.09787	0.118769	0.128027
y-undecalactone	183.139	184.146	0.0001	0.0001	0.0001	0.0001	0.0001	0.0001	0.0001	0.0001	0.0001	0.0001
phosphoryl-choline	183.144	184.152	0.0001	0.0001	0.0001	0.0001	0.0001	0.0001	0.0001	0.0001	0.0001	0.0001
3-phosphoserine	184.001	185.009	0.103112	0.132332	0.126168	0.132203	0.134953	0.0859479	0.103205	0.08158	0.0947199	0.0993811
2-amino-3-carboxymuconate semialdehyde	184.025	185.032	0.103112	0.132332	0.126168	0.132203	0.134953	0.0859479	0.103205	0.08158	0.0947199	0.0993811
3-phospho-serine	184.065	185.073	0.103112	0.132332	0.126168	0.132203	0.134953	0.0859479	0.103205	0.08158	0.0947199	0.0993811
2-amino-3-(3-oxoprop-2-enyl)-but-2-enedioate	184.128	185.136	0.0001	0.0001	0.0001	0.0001	0.0001	0.0001	0.0001	0.0001	0.0001	0.0001
2-amino-3-carboxymuconate	184.128	185.136	0.0001	0.0001	0.0001	0.0001	0.0001	0.0001	0.0001	0.0001	0.0001	0.0001
2-phospho-D-glycerate	184.985	185.993	0.141115	0.126555	0.134008	0.131968	0.13281	0.165127	0.15697	0.16596	0.165284	0.0001
3-phospho-D-glycerate	184.985	185.993	0.141115	0.126555	0.134008	0.131968	0.13281	0.165127	0.15697	0.16596	0.165284	0.0001
3-phosphoglycerate	184.985	185.993	0.141115	0.126555	0.134008	0.131968	0.13281	0.165127	0.15697	0.16596	0.165284	0.0001
Angelicin	185.024	186.032	0.141115	0.126555	0.134008	0.131968	0.13281	0.165127	0.15697	0.16596	0.165284	0.0001
Psoralen	185.024	186.032	0.141115	0.126555	0.134008	0.131968	0.13281	0.165127	0.15697	0.16596	0.165284	0.0001
2-phosphoglycerate	185.05	186.058	0.141115	0.126555	0.134008	0.131968	0.13281	0.165127	0.15697	0.16596	0.165284	0.0001
Eutypine	185.06	186.068	0.141115	0.126555	0.134008	0.131968	0.13281	0.165127	0.15697	0.16596	0.165284	0.0001
l-abrine	185.108	186.116	0.0001	0.0001	0.0001	0.0001	0.0001	0.0001	0.0001	0.0001	0.0001	0.0001
8-amino-7-oxononanoate	186.113	187.121	0.219103	0.255775	0.28376	0.221026	0.213332	0.407229	0.422437	0.285429	0.276172	0.34545
N1-acetylspermidine	186.161	187.168	0.219103	0.255775	0.28376	0.221026	0.213332	0.407229	0.422437	0.285429	0.276172	0.34545
2-keto-6-acetamidocaproate	186.187	187.195	0.219103	0.255775	0.28376	0.221026	0.213332	0.407229	0.422437	0.285429	0.276172	0.34545
Lenthionine	186.884	187.892	0.00314872	0.0001	0.00637089	0.00222014	0.00339271	0.0001	0.0001	0.0001	0.00357406	0.00123998
azelaic acid	187.097	188.105	0.117963	0.127468	0.114902	0.122399	0.10614	0.125177	0.126852	0.12953	0.132745	0.13481
L-homoarginine	187.12	188.127	0.292118	0.0001	0.404764	0.42263	0.436856	0.23016	0.248258	0.205794	0.209703	0.21978
N,N-dimethyltryptamine	187.124	188.131	0.292118	0.0001	0.404764	0.42263	0.436856	0.23016	0.248258	0.205794	0.209703	0.21978
7,8-diaminononanoate	187.145	188.152	0.292118	0.0001	0.404764	0.42263	0.436856	0.23016	0.248258	0.205794	0.209703	0.21978
N6-acetyl-L-lysine	187.218	188.226	0.292118	0.0001	0.404764	0.42263	0.436856	0.23016	0.248258	0.205794	0.209703	0.21978
N6,N6,N6-trimethyl-L-lysine	187.261	188.269	0.292118	0.0001	0.404764	0.42263	0.436856	0.23016	0.248258	0.205794	0.209703	0.21978
N-acetyl-L-glutamate	188.056	189.064	0.250385	0.313938	0.308377	0.30166	0.327762	0.306474	0.324842	0.313621	0.321943	0.328298
S-prenyl-L-cysteine	188.264	189.272	0.0001	0.0001	0.0001	0.0001	0.0001	0.0001	0.0001	0.0001	0.0001	0.0001
oxalosuccinate	189.004	190.011	0.123584	0.147791	0.144166	0.149058	0.1476	0.101766	0.109773	0.10015	0.106288	0.108877
3-dehydroquinate	189.04	190.048	0.123584	0.147791	0.144166	0.149058	0.1476	0.101766	0.109773	0.10015	0.106288	0.108877
l-alpha-amino-y-oxalyaminobutyric acid	189.051	190.059	0.123584	0.147791	0.144166	0.149058	0.1476	0.101766	0.109773	0.10015	0.106288	0.108877
y-hydroxy-l-arginine	189.099	190.107	0.123584	0.147791	0.144166	0.149058	0.1476	0.101766	0.109773	0.10015	0.106288	0.108877
L,L-diaminopimelate	189.191	190.199	0.0001	0.0001	0.0001	0.0001	0.0001	0.0001	0.0001	0.0001	0.0001	0.0001
meso-diaminopimelate	189.191	190.199	0.0001	0.0001	0.0001	0.0001	0.0001	0.0001	0.0001	0.0001	0.0001	0.0001
o-oxalylhomoserine	190.035	191.043	0.221273	0.276045	0.241713	0.252067	0.251416	0.140874	0.161137	0.154001	0.163774	0.163174
citric acid	191.019	192.027	0.14084	0.0001	0.0937608	0.0894351	0.076439	0.0733335	0.00899954	0.0001	0.0673022	0.0001
Isocitirc acid	191.019	192.027	0.14084	0.0001	0.0937608	0.0894351	0.076439	0.0733335	0.00899954	0.0001	0.0673022	0.0001
isocitrate	191.019	192.027	0.14084	0.0001	0.0937608	0.0894351	0.076439	0.0733335	0.00899954	0.0001	0.0673022	0.0001
isocitric acid	191.019	192.027	0.14084	0.0001	0.0937608	0.0894351	0.076439	0.0733335	0.00899954	0.0001	0.0673022	0.0001
scopoletin	191.034	192.042	0.14084	0.0001	0.0937608	0.0894351	0.076439	0.0733335	0.00899954	0.0001	0.0673022	0.0001
quinate	191.056	192.063	0.14084	0.0001	0.0937608	0.0894351	0.076439	0.0733335	0.00899954	0.0001	0.0673022	0.0001
quinic acid	191.056	192.063	0.14084	0.0001	0.0937608	0.0894351	0.076439	0.0733335	0.00899954	0.0001	0.0673022	0.0001
citrate	191.117	192.125	0.0001	0.0001	0.0001	0.0001	0.0001	0.0001	0.0001	0.0001	0.0001	0.0001
D-isocitrate	191.117	192.125	0.0001	0.0001	0.0001	0.0001	0.0001	0.0001	0.0001	0.0001	0.0001	0.0001
4-oxo-4-(3-pyridyl)-N-methylbutanamide	191.209	192.217	0.0001	0.0001	0.0001	0.0001	0.0001	0.0001	0.0001	0.0001	0.0001	0.0001
5'-hydroxycotinine	191.209	192.217	0.0001	0.0001	0.0001	0.0001	0.0001	0.0001	0.0001	0.0001	0.0001	0.0001
N'-hydroxymethyl-norcotinine	191.209	192.217	0.0001	0.0001	0.0001	0.0001	0.0001	0.0001	0.0001	0.0001	0.0001	0.0001
trans-3'-hydroxycotinine	191.209	192.217	0.0001	0.0001	0.0001	0.0001	0.0001	0.0001	0.0001	0.0001	0.0001	0.0001
5,6-dihydroxyindole-2-carboxylate	192.151	193.159	0.0001	0.0001	0.0001	0.0001	0.0001	0.0001	0.0001	0.0001	0.0001	0.0001
L-dopachrome	192.151	193.159	0.0001	0.0001	0.0001	0.0001	0.0001	0.0001	0.0001	0.0001	0.0001	0.0001
2-keto-D-gluconic acid	193.035	194.043	0.0733822	0.0650163	0.0578528	0.0564134	0.4682	0.0573512	0.0602502	0.0542592	0.0563563	0.0001
5-keto-D-gluconic acid	193.035	194.043	0.0733822	0.0650163	0.0578528	0.0564134	0.4682	0.0573512	0.0602502	0.0542592	0.0563563	0.0001
alpha-D-galacturonic acid	193.035	194.043	0.0733822	0.0650163	0.0578528	0.0564134	0.4682	0.0573512	0.0602502	0.0542592	0.0563563	0.0001
fructuronate	193.035	194.043	0.0733822	0.0650163	0.0578528	0.0564134	0.4682	0.0573512	0.0602502	0.0542592	0.0563563	0.0001
Galacturonic acid	193.035	194.043	0.0733822	0.0650163	0.0578528	0.0564134	0.4682	0.0573512	0.0602502	0.0542592	0.0563563	0.0001
glucuronate	193.035	194.043	0.0733822	0.0650163	0.0578528	0.0564134	0.4682	0.0573512	0.0602502	0.0542592	0.0563563	0.0001
glucuronate and isomers	193.035	194.043	0.0733822	0.0650163	0.0578528	0.0564134	0.4682	0.0573512	0.0602502	0.0542592	0.0563563	0.0001
iduronic acid	193.035	194.043	0.0733822	0.0650163	0.0578528	0.0564134	0.4682	0.0573512	0.0602502	0.0542592	0.0563563	0.0001
tagaluronate	193.035	194.043	0.0733822	0.0650163	0.0578528	0.0564134	0.4682	0.0573512	0.0602502	0.0542592	0.0563563	0.0001
5-hydroxy-coniferaldehyde	193.05	194.058	0.0733822	0.0650163	0.0578528	0.0564134	0.4682	0.0573512	0.0602502	0.0542592	0.0563563	0.0001
ferulic acid	193.05	194.058	0.0733822	0.0650163	0.0578528	0.0564134	0.4682	0.0573512	0.0602502	0.0542592	0.0563563	0.0001
l-bornesitol	193.071	194.079	0.0733822	0.0650163	0.0578528	0.0564134	0.4682	0.0573512	0.0602502	0.0542592	0.0563563	0.0001
ononitol	193.071	194.079	0.0733822	0.0650163	0.0578528	0.0564134	0.4682	0.0573512	0.0602502	0.0542592	0.0563563	0.0001
pinitol	193.071	194.079	0.0733822	0.0650163	0.0578528	0.0564134	0.4682	0.0573512	0.0602502	0.0542592	0.0563563	0.0001
quebrachitol	193.071	194.079	0.0733822	0.0650163	0.0578528	0.0564134	0.4682	0.0573512	0.0602502	0.0542592	0.0563563	0.0001
sequoyitol	193.071	194.079	0.0733822	0.0650163	0.0578528	0.0564134	0.4682	0.0573512	0.0602502	0.0542592	0.0563563	0.0001
caffeine	193.073	194.08	0.0733822	0.0650163	0.0578528	0.0564134	0.4682	0.0573512	0.0602502	0.0542592	0.0563563	0.0001
D-galacturonate	193.133	194.141	0.0001	0.0001	0.0001	0.0001	0.0001	0.0001	0.0001	0.0001	0.0001	0.0001
D-glucuronate	193.133	194.141	0.0001	0.0001	0.0001	0.0001	0.0001	0.0001	0.0001	0.0001	0.0001	0.0001
glucosaminic acid	194.066	195.074	0.0001	0.0001	0.0397732	0.0377713	0.0483716	0.0001	0.0407263	0.0342612	0.0394309	0.0439163
2-amino-4-hydroxy-6-hydroxymethyl-7,8-dihydropteridine	194.068	195.076	0.0001	0.0001	0.0397732	0.0377713	0.0483716	0.0001	0.0407263	0.0342612	0.0394309	0.0439163
dopaquinone	194.166	195.174	0.0001	0.0001	0.0001	0.0001	0.0001	0.0001	0.0001	0.0001	0.0001	0.0001
alpha;-methyl-tyrosine	194.21	195.218	0.0001	0.0001	0.0001	0.0001	0.0001	0.0001	0.0001	0.0001	0.0001	0.0001
Thiarubine A	195.045	196.052	0.519938	0.62935	0.549412	0.525021	0.583038	0.545191	0.587441	0.557897	0.599507	0.618728
Thiarubine B	195.045	196.052	0.519938	0.62935	0.549412	0.525021	0.583038	0.545191	0.587441	0.557897	0.599507	0.618728
galactonate	195.05	196.058	0.519938	0.62935	0.549412	0.525021	0.583038	0.545191	0.587441	0.557897	0.599507	0.618728
galactonic acid	195.05	196.058	0.519938	0.62935	0.549412	0.525021	0.583038	0.545191	0.587441	0.557897	0.599507	0.618728
gluconic acid	195.05	196.058	0.519938	0.62935	0.549412	0.525021	0.583038	0.545191	0.587441	0.557897	0.599507	0.618728
Ethyl (E,Z)-decadienoate	195.139	196.146	0.0001	0.0001	0.0001	0.0001	0.0001	0.0001	0.0001	0.0001	0.0001	0.0001
D-gluconate	195.149	196.157	0.0001	0.0001	0.0001	0.0001	0.0001	0.0001	0.0001	0.0001	0.0001	0.0001
cis-stilbene	195.24	196.248	0.0001	0.0001	0.0001	0.0001	0.0001	0.0001	0.0001	0.0001	0.0001	0.0001
3-4-dihydroxy-L-phenylalanine	196.061	197.069	0.117539	0.0936946	0.0893366	0.0932057	0.111544	0.121658	0.133814	0.129885	0.141948	0.140706
DOPAR	196.061	197.069	0.117539	0.0936946	0.0893366	0.0932057	0.111544	0.121658	0.133814	0.129885	0.141948	0.140706
L-dopa	196.061	197.069	0.117539	0.0936946	0.0893366	0.0932057	0.111544	0.121658	0.133814	0.129885	0.141948	0.140706
O-acetylneuraminic acid	196.134	197.142	0.0001	0.0001	0.0001	0.0001	0.0001	0.0001	0.0001	0.0001	0.0001	0.0001
syringic acid	197.045	198.053	0.280974	0.210053	0.149765	0.118729	0.109939	0.122175	0.120509	0.105961	0.121056	0.127814
L-mimosine	197.056	198.064	0.280974	0.210053	0.149765	0.118729	0.109939	0.122175	0.120509	0.105961	0.121056	0.127814
Dehydrosafynol	197.06	198.068	0.280974	0.210053	0.149765	0.118729	0.109939	0.122175	0.120509	0.105961	0.121056	0.127814
harmalol	197.071	198.079	0.280974	0.210053	0.149765	0.118729	0.109939	0.122175	0.120509	0.105961	0.121056	0.127814
O-phospho-L-homoserine	198.017	199.025	0.0512241	0.0519818	0.0633111	0.0650707	0.0670035	0.0656145	0.0774069	0.0666601	0.0683605	0.0702003
Isowillardiine	198.051	199.059	0.0512241	0.0519818	0.0633111	0.0650707	0.0670035	0.0656145	0.0774069	0.0666601	0.0683605	0.0702003
Willardiine	198.051	199.059	0.0512241	0.0519818	0.0633111	0.0650707	0.0670035	0.0656145	0.0774069	0.0666601	0.0683605	0.0702003
erythrose-4-phosphate	199.001	200.009	0.197095	0.209833	0.177081	0.165708	0.168121	0.115137	0.179251	0.145688	0.122899	0.132475
4-fumarylacetoacetate	199.024	200.032	0.197095	0.209833	0.177081	0.165708	0.168121	0.115137	0.179251	0.145688	0.122899	0.132475
alpha-terthienyl	199.04	200.047	0.197095	0.209833	0.177081	0.165708	0.168121	0.115137	0.179251	0.145688	0.122899	0.132475
Safynol	199.076	200.084	0.197095	0.209833	0.177081	0.165708	0.168121	0.115137	0.179251	0.145688	0.122899	0.132475
D-erythrose-4-phosphate	199.077	200.085	0.197095	0.209833	0.177081	0.165708	0.168121	0.115137	0.179251	0.145688	0.122899	0.132475
4-fumaryl-acetoacetate	199.14	200.148	0.0001	0.0001	0.0001	0.00321582	0.0001	0.00541922	0.0001	0.00801136	0.0065039	0.00606903
4-maleyl-acetoacetate	199.14	200.148	0.0001	0.0001	0.0001	0.00321582	0.0001	0.00541922	0.0001	0.00801136	0.0065039	0.00606903
lauric acid	199.17	200.178	0.0001	0.0001	0.0001	0.00321582	0.0001	0.00541922	0.0001	0.00801136	0.0065039	0.00606903
perseitol	201.004	202.011	0.0772473	0.0780899	0.0838544	0.0794974	0.0817778	0.0855348	0.107477	0.0910917	0.0990333	0.0950925
Xanthotoxol	201.019	202.027	0.0772473	0.0780899	0.0838544	0.0794974	0.0817778	0.0855348	0.107477	0.0910917	0.0990333	0.0950925
sebacic acid	201.113	202.121	0.130432	0.181515	0.195751	0.21055	0.210194	0.0590952	0.0602991	0.0438568	0.0523598	0.0654715
spermine	201.208	202.216	0.130432	0.181515	0.195751	0.21055	0.210194	0.0590952	0.0602991	0.0438568	0.0523598	0.0654715
isopentenyladenine	201.23	202.238	0.130432	0.181515	0.195751	0.21055	0.210194	0.0590952	0.0602991	0.0438568	0.0523598	0.0654715
NG,NG-dimethyl-L-arginine	201.248	202.256	0.130432	0.181515	0.195751	0.21055	0.210194	0.0590952	0.0602991	0.0438568	0.0523598	0.0654715
1-chloro-2,4-dinitrobenzene	201.546	202.554	0.0001	0.0001	0.0001	0.0001	0.0001	0.0001	0.0001	0.0001	0.0001	0.0001
(-)O-acetylcarnitine	202.23	203.238	0.0001	0.0001	0.0001	0.0001	0.0001	0.0001	0.0001	0.0001	0.0001	0.0001
oxaloglutarate	203.019	204.027	0.212337	0.285644	0.304903	0.345647	0.350069	0.280705	0.316871	0.323322	0.300932	0.299084
tryptophan	203.082	204.09	0.212337	0.285644	0.304903	0.345647	0.350069	0.280705	0.316871	0.323322	0.300932	0.299084
L-tryptophan	203.082	204.09	0.212337	0.285644	0.304903	0.345647	0.350069	0.280705	0.316871	0.323322	0.300932	0.299084
(=)-y-hydroxy-L-homoarginine	203.114	204.122	0.0001	0.0001	0.0001	0.0001	0.0001	0.0001	0.0001	0.0001	0.0001	0.0001
O-acetylcarnitine	203.116	204.124	0.0001	0.0001	0.0001	0.0001	0.0001	0.0001	0.0001	0.0001	0.0001	0.0001
bufotenine	203.118	204.126	0.0001	0.0001	0.0001	0.0001	0.0001	0.0001	0.0001	0.0001	0.0001	0.0001
psilocin	203.118	204.126	0.0001	0.0001	0.0001	0.0001	0.0001	0.0001	0.0001	0.0001	0.0001	0.0001
D-tryptophan	203.22	204.228	0.0001	0.0001	0.0001	0.0001	0.0001	0.0001	0.0001	0.0001	0.0001	0.0001
lipoamide	204.052	205.06	0.153731	0.190013	0.193043	0.207251	0.210533	0.116084	0.136904	0.128586	0.129569	0.124515
3-hydroxy-N6,N6,N6-trimethyl-L-lysine	204.268	205.276	0.0001	0.0001	0.0001	0.0001	0.0001	0.0001	0.0001	0.0001	0.0001	0.0001
2-hydroxybutane-1,2,4-tricarboxylate	205.035	206.043	0.10401	0.133835	0.0938375	0.109364	0.108275	0.0844362	0.0897205	0.0778913	0.078405	0.0831439
homoisocitrate	205.035	206.043	0.10401	0.133835	0.0938375	0.109364	0.108275	0.0844362	0.0897205	0.0778913	0.078405	0.0831439
lipoic acid	205.036	206.044	0.10401	0.133835	0.0938375	0.109364	0.108275	0.0844362	0.0897205	0.0778913	0.078405	0.0831439
Scoparone	205.05	206.058	0.10401	0.133835	0.0938375	0.109364	0.108275	0.0844362	0.0897205	0.0778913	0.078405	0.0831439
Alloimperatorin	205.102	206.11	0.0001	0.0001	0.0001	0.0001	0.0001	0.0001	0.0001	0.0001	0.0001	0.0001
lipoate	205.309	206.317	0.0001	0.0001	0.0001	0.0001	0.0001	0.0001	0.0001	0.0001	0.0001	0.0001
4-(2-aminophenyl)-2,4-dioxobutanoate	206.177	207.185	0.0001	0.0001	0.0001	0.0001	0.0001	0.0001	0.0001	0.0001	0.0001	0.0001
dihydrolipoamide	206.34	207.348	0.0001	0.0001	0.0001	0.0001	0.0001	0.0001	0.0001	0.0001	0.0001	0.0001
Fraxetin	207.029	208.037	0.0887086	0.0761763	0.0642802	0.0647546	0.0675411	0.0645603	0.0871817	0.0688707	0.0716143	0.077999
6-Methoxymellein	207.066	208.074	0.0887086	0.0761763	0.0642802	0.0647546	0.0675411	0.0645603	0.0871817	0.0688707	0.0716143	0.077999
sinapaldehyde	207.066	208.074	0.0887086	0.0761763	0.0642802	0.0647546	0.0675411	0.0645603	0.0871817	0.0688707	0.0716143	0.077999
kynurenine	207.077	208.085	0.0887086	0.0761763	0.0642802	0.0647546	0.0675411	0.0645603	0.0871817	0.0688707	0.0716143	0.077999
chalcone	207.081	208.089	0.0887086	0.0761763	0.0642802	0.0647546	0.0675411	0.0645603	0.0871817	0.0688707	0.0716143	0.077999
Elemicin	207.102	208.11	0.0001	0.0001	0.0001	0.0001	0.0001	0.0001	0.0001	0.0001	0.0001	0.0001
(R)-2-benzylsuccinate	207.205	208.213	0.0001	0.0001	0.0001	0.0001	0.0001	0.0001	0.0001	0.0001	0.0001	0.0001
dihydrolipoate	207.325	208.333	0.0001	0.0001	0.0001	0.0001	0.0001	0.0001	0.0001	0.0001	0.0001	0.0001
minoxidil	208.242	209.25	0.0001	0.0001	0.0001	0.0001	0.0001	0.0001	0.0001	0.0001	0.0001	0.0001
d-galactarate	209.03	210.038	0.288645	0.377446	0.351014	0.35348	0.373281	0.271318	0.299661	0.273703	0.303251	0.30306
saccharic acid	209.03	210.038	0.288645	0.377446	0.351014	0.35348	0.373281	0.271318	0.299661	0.273703	0.303251	0.30306
5-hydroxy-ferulic acid	209.045	210.053	0.288645	0.377446	0.351014	0.35348	0.373281	0.271318	0.299661	0.273703	0.303251	0.30306
5-hydroxy-ferulic-acid	209.045	210.053	0.288645	0.377446	0.351014	0.35348	0.373281	0.271318	0.299661	0.273703	0.303251	0.30306
Mannoheptulose	209.066	210.074	0.288645	0.377446	0.351014	0.35348	0.373281	0.271318	0.299661	0.273703	0.303251	0.30306
sedoheptulose and isomers	209.066	210.074	0.288645	0.377446	0.351014	0.35348	0.373281	0.271318	0.299661	0.273703	0.303251	0.30306
sinapyl-alcohol	209.081	210.089	0.288645	0.377446	0.351014	0.35348	0.373281	0.271318	0.299661	0.273703	0.303251	0.30306
jasmonic acid	209.118	210.126	0.0001	0.0001	0.0001	0.0001	0.0001	0.0001	0.0001	0.0001	0.0001	0.0001
Jasmonic acid	209.118	210.126	0.0001	0.0001	0.0001	0.0001	0.0001	0.0001	0.0001	0.0001	0.0001	0.0001
jasmonic acid	209.118	210.126	0.0001	0.0001	0.0001	0.0001	0.0001	0.0001	0.0001	0.0001	0.0001	0.0001
creatine-phosphate	210.106	211.114	0.0001	0.0001	0.0001	0.0001	0.0001	0.0001	0.0001	0.0001	0.0001	0.0001
mescaline	210.113	211.121	0.0001	0.0001	0.0001	0.0001	0.0001	0.0001	0.0001	0.0001	0.0001	0.0001
Mescaline	210.113	211.121	0.0001	0.0001	0.0001	0.0001	0.0001	0.0001	0.0001	0.0001	0.0001	0.0001
volemitol	211.082	212.09	0.147634	0.192297	0.180773	0.18503	0.189552	0.15288	0.169034	0.135533	0.163795	0.169325
Putaminoxin	211.133	212.141	0.0001	0.0001	0.0001	0.0001	0.0001	0.0001	0.0001	0.0001	0.0001	0.0001
pentadecane	211.243	212.25	0.0001	0.0001	0.0001	0.0001	0.0001	0.0001	0.0001	0.0001	0.0001	0.0001
4-phospho-L-aspartate	211.996	213.004	0.046285	0.0694626	0.0547087	0.069777	0.0700322	0.0532204	0.0001	0.0579896	0.0001	0.060521
L-aspartyl-4-phosphate	212.075	213.083	0.046285	0.0694626	0.0547087	0.069777	0.0700322	0.0532204	0.0001	0.0579896	0.0001	0.060521
m-chlorohippurate	212.612	213.62	0.00175443	0.00271299	0.0001	0.00160988	0.00144071	0.0001	0.0001	0.000651087	0.0001	0.00145354
2-oxo-3-hydroxy-4-phosphobutanoate	212.98	213.988	0.174759	0.172224	0.140611	0.124032	0.124343	0.0897285	0.0911047	0.0760583	0.093969	0.0946881
3-hydroxy-4-phospho-hydroxy-α-ketobutyrate	212.98	213.988	0.174759	0.172224	0.140611	0.124032	0.124343	0.0897285	0.0911047	0.0760583	0.093969	0.0946881
2-deoxy-D-ribose-5-phosphate	213.016	214.024	0.174759	0.172224	0.140611	0.124032	0.124343	0.0897285	0.0911047	0.0760583	0.093969	0.0946881
deoxy-ribose-1-phosphate	213.016	214.024	0.174759	0.172224	0.140611	0.124032	0.124343	0.0897285	0.0911047	0.0760583	0.093969	0.0946881
deoxyxylulose-5-phosphate	213.016	214.024	0.174759	0.172224	0.140611	0.124032	0.124343	0.0897285	0.0911047	0.0760583	0.093969	0.0946881
Mycosinol	213.055	214.063	0.174759	0.172224	0.140611	0.124032	0.124343	0.0897285	0.0911047	0.0760583	0.093969	0.0946881
Ichthyotherol	213.092	214.099	0.174759	0.172224	0.140611	0.124032	0.124343	0.0897285	0.0911047	0.0760583	0.093969	0.0946881
Aethusin	213.103	214.111	0.0597805	0.0841957	0.0905743	0.105633	0.115241	0.0907051	0.101226	0.0979698	0.0974324	0.105177
harmaline	213.103	214.111	0.0597805	0.0841957	0.0905743	0.105633	0.115241	0.0907051	0.101226	0.0979698	0.0974324	0.105177
deoxyribose-1-phosphate	213.103	214.111	0.0597805	0.0841957	0.0905743	0.105633	0.115241	0.0907051	0.101226	0.0979698	0.0974324	0.105177
deoxyribose-5-phosphate	213.103	214.111	0.0597805	0.0841957	0.0905743	0.105633	0.115241	0.0907051	0.101226	0.0979698	0.0974324	0.105177
dethiobiotin	213.124	214.132	0.0597805	0.0841957	0.0905743	0.105633	0.115241	0.0907051	0.101226	0.0979698	0.0974324	0.105177
(+)-(1R,2R)-1,2-diphenylethane-1,2-diol	213.255	214.263	0.0597805	0.0841957	0.0905743	0.105633	0.115241	0.0907051	0.101226	0.0979698	0.0974324	0.105177
O-phospho-4-hydroxy-L-threonine	214.012	215.019	0.15907	0.187343	0.135498	0.175417	0.18777	0.118952	0.152372	0.157915	0.173843	0.134616
phospho-hydroxy-threonine	214.012	215.019	0.15907	0.187343	0.135498	0.175417	0.18777	0.118952	0.152372	0.157915	0.173843	0.134616
Kinetin	214.073	215.081	0.15907	0.187343	0.135498	0.175417	0.18777	0.118952	0.152372	0.157915	0.173843	0.134616
kinetin	214.206	215.214	0.0522473	0.0001	0.136033	0.0001	0.0818974	0.0001	0.137838	0.0909806	0.0877607	0.0001
erythronate-4-phosphate	214.996	216.004	6.16203	7.64133	7.31794	7.72932	8.1752	4.66241	5.43976	5.22155	5.71383	5.49592
5-(3-buten-1-ynyl)-2,2'-bithienyl	214.999	216.007	6.16203	7.64133	7.31794	7.72932	8.1752	4.66241	5.43976	5.22155	5.71383	5.49592
2-C-methyl-D-erythritol-4-phosphate	215.032	216.04	6.16203	7.64133	7.31794	7.72932	8.1752	4.66241	5.43976	5.22155	5.71383	5.49592
Bergapten	215.034	216.042	6.16203	7.64133	7.31794	7.72932	8.1752	4.66241	5.43976	5.22155	5.71383	5.49592
Xanthotoxin	215.034	216.042	6.16203	7.64133	7.31794	7.72932	8.1752	4.66241	5.43976	5.22155	5.71383	5.49592
w-hydroxydodecanoic acid	215.165	216.173	0.0001	0.0001	0.0331037	0.0228777	0.0001	0.0354604	0.0001	0.020655	0.0001	0.016653
gamma;-glutamyl-gamma;-aminobutyraldehyde	215.228	216.236	0.0001	0.0001	0.0331037	0.0228777	0.0001	0.0354604	0.0001	0.020655	0.0001	0.016653
gamma;-glutamyl-L-putrescine	216.259	217.267	0.0001	0.0001	0.019537	0.0256359	0.0172402	0.0132643	0.0154154	0.0001	0.0184892	0.0001
4-methylumbelliferyl	217.201	218.209	0.217962	0.366037	0.381435	0.423446	0.458437	0.0162034	0.0001	0.00713289	0.0001	0.0001
N-acetyl-serotonin	217.247	218.255	0.217962	0.366037	0.381435	0.423446	0.458437	0.0162034	0.0001	0.00713289	0.0001	0.0001
4-amino-2-methyl-5-phosphomethylpyrimidine	218.033	219.041	0.26772	0.273599	0.288128	0.286852	0.308275	0.341901	0.30213	0.285697	0.249655	0.234161
O-succinyl-L-homoserine	218.066	219.074	0.26772	0.273599	0.288128	0.286852	0.308275	0.341901	0.30213	0.285697	0.249655	0.234161
4-nitrophenyl	218.082	219.09	0.26772	0.273599	0.288128	0.286852	0.308275	0.341901	0.30213	0.285697	0.249655	0.234161
pantothenic acid	218.103	219.111	0.0001	0.016286	0.0001	0.110275	0.10904	0.0001	0.0001	0.0001	0.00411385	0.0001
trans-zeatin	218.104	219.112	0.0001	0.016286	0.0001	0.110275	0.10904	0.0001	0.0001	0.0001	0.00411385	0.0001
pantothenate	218.229	219.237	0.0001	0.016286	0.0001	0.110275	0.10904	0.0001	0.0001	0.0001	0.00411385	0.0001
cis-zeatin	218.238	219.246	0.0001	0.016286	0.0001	0.110275	0.10904	0.0001	0.0001	0.0001	0.00411385	0.0001
3-(imidazol-4-yl)-2-oxopropyl phosphate	219.017	220.025	0.268437	0.22556	0.208206	0.232452	0.237347	0.520887	0.153047	0.143262	0.148832	0.149884
Jasminine	219.077	220.085	0.268437	0.22556	0.208206	0.232452	0.237347	0.520887	0.153047	0.143262	0.148832	0.149884
5-hydroxy-L-tryptophan	219.077	220.085	0.268437	0.22556	0.208206	0.232452	0.237347	0.520887	0.153047	0.143262	0.148832	0.149884
imidazole	219.113	220.121	0.0001	0.0001	0.0001	0.00438271	0.00411834	0.00364504	0.0001	0.0001	0.00542591	0.00372239
N-acetyl-beta;-glucosaminylamine	219.217	220.225	0.0001	0.0001	0.0001	0.00438271	0.00411834	0.00364504	0.0001	0.0001	0.00542591	0.00372239
histidinol phosphate	220.049	221.057	0.0123483	0.0165072	0.0661981	0.0697482	0.0161475	0.172652	0.162229	0.165715	0.146692	0.156179
N-acetylglucosamine	220.082	221.09	0.0123483	0.0165072	0.0661981	0.0697482	0.0161475	0.172652	0.162229	0.165715	0.146692	0.156179
N-acetyl-D-galactosamine	220.082	221.09	0.0123483	0.0165072	0.0661981	0.0697482	0.0161475	0.172652	0.162229	0.165715	0.146692	0.156179
N-acetyl-D-glucosamine	220.082	221.09	0.0123483	0.0165072	0.0661981	0.0697482	0.0161475	0.172652	0.162229	0.165715	0.146692	0.156179
N-acetyl-D-mannosamine	220.082	221.09	0.0123483	0.0165072	0.0661981	0.0697482	0.0161475	0.172652	0.162229	0.165715	0.146692	0.156179
L-histidinol-phosphate	220.144	221.152	0.0001	0.0001	0.0001	0.0001	0.00254143	0.00229222	0.0001	0.0001	0.0001	0.0001
dihydrozeatin	220.253	221.261	0.0001	0.0001	0.0001	0.0001	0.00254143	0.00229222	0.0001	0.0001	0.0001	0.0001
fraxinol	221.045	222.053	0.0802988	0.0882141	0.0961044	0.105908	0.102366	0.0844139	0.0826601	0.0799596	0.0831325	0.0919319
isofraxidin	221.045	222.053	0.0802988	0.0882141	0.0961044	0.105908	0.102366	0.0844139	0.0826601	0.0799596	0.0831325	0.0919319
Leptodactylone	221.045	222.053	0.0802988	0.0882141	0.0961044	0.105908	0.102366	0.0844139	0.0826601	0.0799596	0.0831325	0.0919319
S-[(E)-prop-1-enyl]-L-cysteine S-oxide	221.06	222.067	0.0802988	0.0882141	0.0961044	0.105908	0.102366	0.0844139	0.0826601	0.0799596	0.0831325	0.0919319
cystathionine	221.06	222.067	0.0802988	0.0882141	0.0961044	0.105908	0.102366	0.0844139	0.0826601	0.0799596	0.0831325	0.0919319
flavone	221.06	222.068	0.0802988	0.0882141	0.0961044	0.105908	0.102366	0.0844139	0.0826601	0.0799596	0.0831325	0.0919319
4-methyl-5-(2-phosphoethyl)-thiazole	221.999	223.007	0.119915	0.123091	0.141713	0.12992	0.131848	0.150948	0.0001	0.112266	0.125714	0.134961
sinapate	223.061	224.068	0.155521	0.171896	0.168482	0.171038	0.177807	0.116142	0.124269	0.112535	0.118945	0.121608
3-hydroxykynurenine	223.072	224.08	0.155521	0.171896	0.168482	0.171038	0.177807	0.116142	0.124269	0.112535	0.118945	0.121608
methyl jasmonate	223.133	224.141	0.0001	0.0001	0.0001	0.0001	0.0001	0.0001	0.0001	0.0001	0.0001	0.0001
cuscohygrine	223.181	224.189	0.0001	0.0001	0.0001	0.0001	0.0001	0.0001	0.0001	0.0001	0.0001	0.0001
3-hydroxy-L-kynurenine	223.208	224.216	0.0001	0.0001	0.0001	0.0001	0.0001	0.0001	0.0001	0.0001	0.0001	0.0001
4-amino-4-deoxychorismate	224.056	225.064	0.0729504	0.0772362	0.0745619	0.0658576	0.0769057	0.0751454	0.0825541	0.0655615	0.0707841	0.0750874
N-methyl mescaline	224.129	225.136	0.0001	0.0001	0.0001	0.0001	0.0001	0.0001	0.0001	0.0001	0.0001	0.0001
benzyladenine	224.244	225.252	0.0001	0.0001	0.0001	0.0001	0.0001	0.0001	0.0001	0.0001	0.0001	0.0001
chorismate	225.04	226.048	0.414817	0.487098	0.466369	0.489069	0.478379	0.367325	0.398747	0.388874	0.379964	0.372194
prephenate	225.04	226.048	0.414817	0.487098	0.466369	0.489069	0.478379	0.367325	0.398747	0.388874	0.379964	0.372194
porphobilinogen	225.088	226.095	0.414817	0.487098	0.466369	0.489069	0.478379	0.367325	0.398747	0.388874	0.379964	0.372194
myristoleic acid	225.185	226.193	0.00181105	0.0001	0.0001	0.00177882	0.0001	0.0001	0.0001	0.0001	0.0001	0.0001
nervonic acid	225.185	226.193	0.00181105	0.0001	0.0001	0.00177882	0.0001	0.0001	0.0001	0.0001	0.0001	0.0001
alpha-D-glutamyl phosphate	226.012	227.019	0.123576	0.144487	0.135866	0.11702	0.138945	0.121569	0.136311	0.13603	0.136388	0.134872
glutamate-5-phosphate	226.012	227.019	0.123576	0.144487	0.135866	0.11702	0.138945	0.121569	0.136311	0.13603	0.136388	0.134872
arogenate	226.072	227.079	0.123576	0.144487	0.135866	0.11702	0.138945	0.121569	0.136311	0.13603	0.136388	0.134872
deoxycytidine	226.083	227.091	0.123576	0.144487	0.135866	0.11702	0.138945	0.121569	0.136311	0.13603	0.136388	0.134872
L-glutamate-5-phosphate	226.102	227.11	0.0001	0.0001	0.0001	0.0001	0.0001	0.000754308	0.0001	0.0001	0.0001	0.0001
(R)-5-phosphomevalonate	227.032	228.04	0.0001	0.00264863	0.0001	0.00347245	0.0001	0.0001	0.00344045	0.0001	0.0001	0.0001
deoxyuridine	227.067	228.075	0.0001	0.00264863	0.0001	0.00347245	0.0001	0.0001	0.00344045	0.0001	0.0001	0.0001
4,8,5'Trimthylpsoralen	227.071	228.079	0.0001	0.00264863	0.0001	0.00347245	0.0001	0.0001	0.00344045	0.0001	0.0001	0.0001
Seselin	227.071	228.079	0.0001	0.00264863	0.0001	0.00347245	0.0001	0.0001	0.00344045	0.0001	0.0001	0.0001
Xanthyletin	227.071	228.079	0.0001	0.00264863	0.0001	0.00347245	0.0001	0.0001	0.00344045	0.0001	0.0001	0.0001
mevalonate-5P	227.13	228.138	0.178228	0.0001	0.230808	0.253185	0.0001	0.223292	0.233123	0.227932	0.218952	0.218992
myristic acid	227.201	228.209	0.178228	0.0001	0.230808	0.253185	0.0001	0.223292	0.233123	0.227932	0.218952	0.218992
5-phosphoribosylamine	228.027	229.035	0.0001	0.168981	0.170979	0.19614	0.200599	0.223305	0.259071	0.2526	0.238067	0.227244
5-phospho-beta;-D-ribosyl-amine	228.118	229.126	0.0001	0.0001	0.0001	0.0001	0.0001	0.0001	0.0009279	0.000935494	0.0001	0.0001
ribose-5-phosphate	229.011	230.019	0.26153	0.263358	0.232347	0.227742	0.232298	0.24384	0.273514	0.256043	0.266089	0.27136
ribulose-5-phosphate	229.011	230.019	0.26153	0.263358	0.232347	0.227742	0.232298	0.24384	0.273514	0.256043	0.266089	0.27136
xylose-1-phosphate	229.011	230.019	0.26153	0.263358	0.232347	0.227742	0.232298	0.24384	0.273514	0.256043	0.266089	0.27136
Xylose-5-phosphate	229.011	230.019	0.26153	0.263358	0.232347	0.227742	0.232298	0.24384	0.273514	0.256043	0.266089	0.27136
xylulose-5-phosphate	229.011	230.019	0.26153	0.263358	0.232347	0.227742	0.232298	0.24384	0.273514	0.256043	0.266089	0.27136
ribose-1-phosphate	229.011	230.019	0.26153	0.263358	0.232347	0.227742	0.232298	0.24384	0.273514	0.256043	0.266089	0.27136
beta;-L-arabinose	229.103	230.111	0.12653	0.209995	0.246923	0.301719	0.308242	0.0001	0.0001	0.0001	0.0001	0.0001
D-ribose-5-phosphate	229.103	230.111	0.12653	0.209995	0.246923	0.301719	0.308242	0.0001	0.0001	0.0001	0.0001	0.0001
D-ribulose-5-phosphate	229.103	230.111	0.12653	0.209995	0.246923	0.301719	0.308242	0.0001	0.0001	0.0001	0.0001	0.0001
D-xylulose-5-phosphate	229.103	230.111	0.12653	0.209995	0.246923	0.301719	0.308242	0.0001	0.0001	0.0001	0.0001	0.0001
N2-succinyl-L-glutamate	230.197	231.205	0.0558298	0.0882459	0.0809039	0.0874498	0.108954	0.072774	0.0001	0.0001	0.0782389	0.0001
4-(glutamylamino)	231.228	232.236	0.146118	0.206055	0.245135	0.275042	0.278893	0.0001	0.0001	0.0001	0.0001	0.0001
N2-succinyl-L-ornithine	231.228	232.236	0.146118	0.206055	0.245135	0.275042	0.278893	0.0001	0.0001	0.0001	0.0001	0.0001
melatonin	231.274	232.282	0.146118	0.206055	0.245135	0.275042	0.278893	0.0001	0.0001	0.0001	0.0001	0.0001
sterone-ring	231.4	232.408	0.0001	0.0001	0.0001	0.0001	0.000906637	0.0001	0.0001	0.0001	0.0001	0.0001
dopamine	232.231	233.239	0.0001	0.0001	0.0001	0.0001	0.0001	0.0001	0.0001	0.0001	0.0001	0.0001
5,6,7-Trimethoxycoumarin	235.061	236.068	0.0721976	0.0952252	0.0942718	0.102644	0.108879	0.0432547	0.0001	0.0465406	0.0507496	0.0516848
formylkynurenine	235.072	236.08	0.0721976	0.0952252	0.0942718	0.102644	0.108879	0.0432547	0.0001	0.0465406	0.0507496	0.0516848
N-formylkynurenine	235.219	236.227	0.0001	0.0001	0.0001	0.0001	0.0001	0.0001	0.0001	0.0001	0.0001	0.0001
6-pyruvoyl	236.21	237.218	0.0001	0.0001	0.0001	0.0001	0.0001	0.0001	0.0001	0.0001	0.0001	0.0001
sepiapterin	236.21	237.218	0.0001	0.0001	0.0001	0.0001	0.0001	0.0001	0.0001	0.0001	0.0001	0.0001
erythro-1-(imidazol-4-yl)glycerol-3-phosphate	237.028	238.035	0.0814689	0.0851747	0.0911679	0.0874165	0.0950797	0.0650298	0.0723067	0.0680383	0.0709291	0.072198
2-deoxy-D-manno-octulosonic acid	237.061	238.069	0.0814689	0.0851747	0.0911679	0.0874165	0.0950797	0.0650298	0.0723067	0.0680383	0.0709291	0.072198
3-deoxy-D-manno-octulosonic acid	237.061	238.069	0.0814689	0.0851747	0.0911679	0.0874165	0.0950797	0.0650298	0.0723067	0.0680383	0.0709291	0.072198
L-y-glutamyl-L-hypoglycin	237.124	238.132	0.0001	0.0001	0.0001	0.0001	0.0001	0.0001	0.0001	0.0001	0.0001	0.0001
D-erythro-imidazole-glycerol-phosphate	237.128	238.136	0.0001	0.0001	0.0001	0.0001	0.0001	0.0001	0.0001	0.0001	0.0001	0.0001
6-lactoyl-5,6,7,8-tetrahydropterin	238.225	239.233	0.0001	0.0001	0.0001	0.0001	0.0001	0.0001	0.0001	0.0001	0.0001	0.0001
dihydrobiopterin	238.225	239.233	0.0001	0.0001	0.0001	0.0001	0.0001	0.0001	0.0001	0.0001	0.0001	0.0001
bupropion	238.736	239.744	0.0173529	0.0210725	0.0224168	0.0240589	0.0270076	0.0376576	0.0420208	0.0387594	0.0351214	0.0372789
cystine	239.016	240.024	0.152526	0.172262	0.16829	0.179849	0.180622	0.125426	0.141698	0.131042	0.134474	0.13485
L-cystine	239.016	240.024	0.152526	0.172262	0.16829	0.179849	0.180622	0.125426	0.141698	0.131042	0.134474	0.13485
Dehydrofalcarinone	239.144	240.151	0.0001	0.0001	0.0001	0.0001	0.0001	0.0001	0.0001	0.0001	0.0001	0.0001
palmitaldehyde	239.42	240.428	0.0001	0.0001	0.0001	0.0001	0.0001	0.0001	0.0001	0.0001	0.0001	0.0001
tetrahydrobiopterin	240.241	241.249	0.0001	0.0001	0.0001	0.0001	0.0001	0.0001	0.0001	0.0001	0.0001	0.0001
erythrohydrobupropion	240.752	241.76	0.00338786	0.00563501	0.00518349	0.00638319	0.00741218	0.00401155	0.00418009	0.00349452	0.00438388	0.0034324
threohydrobupropion	240.752	241.76	0.00338786	0.00563501	0.00518349	0.00638319	0.00741218	0.00401155	0.00418009	0.00349452	0.00438388	0.0034324
deoxythymidine	241.082	242.09	0.0001	0.0001	0.0001	0.0001	0.0001	0.0001	0.0001	0.0001	0.0001	0.0001
thymidine	241.082	242.09	0.0001	0.0001	0.0001	0.0001	0.0001	0.0001	0.0001	0.0001	0.0001	0.0001
galactosylglycerol	241.092	242.1	0.0001	0.0001	0.0001	0.0001	0.0001	0.0001	0.0001	0.0001	0.0001	0.0001
2,3-diketo-5-methylthio-1-phosphopentane	241.175	242.183	0.167293	0.212873	0.206488	0.226821	0.226592	0.149777	0.173317	0.161887	0.163459	0.162233
2-hydroxy-3-keto-5-methylthio-1-phosphopentene	241.175	242.183	0.167293	0.212873	0.206488	0.226821	0.226592	0.149777	0.173317	0.161887	0.163459	0.162233
cytidine	242.078	243.086	0.164156	0.19125	0.19689	0.196671	0.187413	0.117272	0.127204	0.122084	0.132699	0.143047
uridine	243.062	244.07	0.200261	0.219599	0.209747	0.225277	0.229916	0.159616	0.176252	0.175367	0.170212	0.171429
Wyerone acid	243.066	244.074	0.200261	0.219599	0.209747	0.225277	0.229916	0.159616	0.176252	0.175367	0.170212	0.171429
biotin	243.08	244.088	0.200261	0.219599	0.209747	0.225277	0.229916	0.159616	0.176252	0.175367	0.170212	0.171429
Osthol	243.102	244.11	0.0001	0.0001	0.0559935	0.0620113	0.0676474	0.0001	0.0001	0.0001	0.0001	0.0001
beta;-L-fucose	243.13	244.138	0.0001	0.0001	0.0559935	0.0620113	0.0676474	0.0001	0.0001	0.0001	0.0001	0.0001
Falcarinol	243.175	244.183	0.0001	0.0001	0.0559935	0.0620113	0.0676474	0.0001	0.0001	0.0001	0.0001	0.0001
N1-acetylspermine	243.218	244.226	0.0001	0.0001	0.0559935	0.0620113	0.0676474	0.0001	0.0001	0.0001	0.0001	0.0001
D3-isopentenyl-PP	244.998	246.006	0.103738	0.128033	0.126681	0.0124331	0.0001	0.104496	0.116845	0.105601	0.122733	0.125023
D3-isopentyl-PP	244.998	246.006	0.103738	0.128033	0.126681	0.0124331	0.0001	0.104496	0.116845	0.105601	0.122733	0.125023
dimethylallyl diphosphate	244.998	246.006	0.103738	0.128033	0.126681	0.0124331	0.0001	0.104496	0.116845	0.105601	0.122733	0.125023
isopentenyl diphosphate	244.998	246.006	0.103738	0.128033	0.126681	0.0124331	0.0001	0.104496	0.116845	0.105601	0.122733	0.125023
Isopimpinellin	245.045	246.053	0.103738	0.128033	0.126681	0.0124331	0.0001	0.104496	0.116845	0.105601	0.122733	0.125023
Pimpinellin	245.045	246.053	0.103738	0.128033	0.126681	0.0124331	0.0001	0.104496	0.116845	0.105601	0.122733	0.125023
Decursinol	245.081	246.089	0.103738	0.128033	0.126681	0.0124331	0.0001	0.104496	0.116845	0.105601	0.122733	0.125023
Marmesin	245.081	246.089	0.103738	0.128033	0.126681	0.0124331	0.0001	0.104496	0.116845	0.105601	0.122733	0.125023
dimethylallyl-diphosphate	245.085	246.093	0.103738	0.128033	0.126681	0.0124331	0.0001	0.104496	0.116845	0.105601	0.122733	0.125023
isopentenyl	245.085	246.093	0.103738	0.128033	0.126681	0.0124331	0.0001	0.104496	0.116845	0.105601	0.122733	0.125023
octopine	245.125	246.133	0.254902	0.326849	0.314763	0.36695	0.381468	0.0845979	0.0969696	0.0952374	0.0960128	0.0990412
pyridoxal phosphate	246.017	247.025	0.00537065	0.0764104	0.00316511	0.00458803	0.0001	0.0901233	0.0984159	0.094709	0.0966987	0.0971353
pyridoxal-5'-phosphate	246.017	247.025	0.00537065	0.0764104	0.00316511	0.00458803	0.0001	0.0901233	0.0984159	0.094709	0.0966987	0.0971353
pyridoxine phosphate	246.017	247.025	0.00537065	0.0764104	0.00316511	0.00458803	0.0001	0.0901233	0.0984159	0.094709	0.0966987	0.0971353
Linamarin	246.098	247.106	0.00537065	0.0764104	0.00316511	0.00458803	0.0001	0.0901233	0.0984159	0.094709	0.0966987	0.0971353
pyridoxal	246.136	247.144	0.082432	0.0790946	0.144964	0.112422	0.119404	0.0001	0.0001	0.0001	0.0001	0.0001
N2-succinylglutamate	246.196	247.204	0.082432	0.0790946	0.144964	0.112422	0.119404	0.0001	0.0001	0.0001	0.0001	0.0001
pyridoxamine phosphate	247.048	248.056	0.14783	0.18291	0.0001	0.0001	0.167956	0.110399	0.126949	0.119617	0.12596	0.122704
abscisic acid aldehyde	247.133	248.141	0.0001	0.0001	0.0001	0.0001	0.0001	0.0001	0.0001	0.0001	0.0001	0.0001
xanthoxin	247.133	248.141	0.0001	0.0001	0.0001	0.0001	0.0001	0.0001	0.0001	0.0001	0.0001	0.0001
pyridoxamine	247.167	248.175	0.0001	0.0001	0.0001	0.0001	0.0001	0.0001	0.0001	0.0001	0.0001	0.0001
pyridoxine-5'-phosphate	248.032	249.04	0.0001	0.072715	0.0700571	0.020112	0.0731589	0.043499	0.0001	0.0471258	0.0001	0.0491939
S-acetyldihydrolipoamide	248.378	249.386	0.0001	0.0001	0.0001	0.0001	0.0001	0.0001	0.0001	0.0001	0.0001	0.0001
gamma-L-glutamyl-L-cysteine	249.055	250.062	0.0731654	0.0869771	0.0864016	0.0932528	0.0937321	0.0694928	0.0764676	0.0729669	0.0766761	0.0753882
caffeoyl putrescine	249.124	250.132	0.0001	0.0001	0.0001	0.0001	0.0001	0.0001	0.0001	0.0001	0.0001	0.0001
L-gamma;-glutamylcysteine	249.261	250.269	0.0001	0.0001	0.0001	0.0001	0.0001	0.0001	0.0001	0.0001	0.0001	0.0001
muramic acid	250.093	251.101	0.0670337	0.0921041	0.103532	0.118583	0.117483	0.0934411	0.104748	0.104767	0.106377	0.111449
deoxyadenosine	250.094	251.102	0.0670337	0.0921041	0.103532	0.118583	0.117483	0.0934411	0.104748	0.104767	0.106377	0.111449
5'-deoxyadenosine	250.236	251.244	0.0001	0.0001	0.0001	0.0001	0.0001	0.0001	0.0001	0.0001	0.0001	0.0001
deoxyinosine	251.078	252.086	0.0001	0.0001	0.0001	0.0001	0.0001	0.0478172	0.0520762	0.0493824	0.0519388	0.0001
I2	252.801	253.809	0.0001	0.0001	0.0001	0.0166219	0.0001	0.0001	0.0001	0.0001	0.0001	0.0001
shikimate-3-phosphate	253.011	254.019	0.103477	0.131908	0.125527	0.109349	0.131098	0.0686192	0.0772122	0.0556805	0.0760137	0.0221245
L-djenkolic acid	253.032	254.039	0.103477	0.131908	0.125527	0.109349	0.131098	0.0686192	0.0772122	0.0556805	0.0760137	0.0221245
hispidol	253.05	254.058	0.103477	0.131908	0.125527	0.109349	0.131098	0.0686192	0.0772122	0.0556805	0.0760137	0.0221245
Palmitoleic acid	253.217	254.225	0.0001	0.0001	0.0001	0.0001	0.0001	0.0001	0.0001	0.0001	0.0001	0.0001
Apigeninidin	254.058	255.066	0.0389299	0.0445865	0.0390721	0.0461985	0.0467184	0.0394882	0.0437025	0.0416372	0.0457595	0.0436383
2-amino-4-hydroxy-6-(D-erythro-1,2,3-trihydroxypropyl)-7,8-dihydropteridine	254.089	255.097	0.0389299	0.0445865	0.0390721	0.0461985	0.0467184	0.0394882	0.0437025	0.0416372	0.0457595	0.0436383
hydroxybupropion	254.736	255.744	0.0001	0.0001	0.0001	0.0001	0.0103373	0.0001	0.00822157	0.00706474	0.0001	0.00983733
Isoliquiritigen	255.066	256.074	0.0699111	0.0001	0.0689022	0.0737151	0.0762623	0.0493525	0.0595645	0.0561416	0.0579805	0.0587762
Xenognosin A	255.102	256.11	0.00258843	0.00494106	0.00715974	0.00823007	0.00857255	0.0162071	0.0148041	0.0192652	0.0139827	0.014411
2-(3-Carboxy-3-aminopropyl)-L-histidine	255.109	256.117	0.00258843	0.00494106	0.00715974	0.00823007	0.00857255	0.0162071	0.0148041	0.0192652	0.0139827	0.014411
2-(3-carboxy-3-aminopropyl)-L-histidine	255.109	256.117	0.00258843	0.00494106	0.00715974	0.00823007	0.00857255	0.0162071	0.0148041	0.0192652	0.0139827	0.014411
palmitic acid	255.232	256.24	0.00258843	0.00494106	0.00715974	0.00823007	0.00857255	0.0162071	0.0148041	0.0192652	0.0139827	0.014411
palmitate	255.42	256.428	0.0001	0.0001	0.0001	0.0001	0.0001	0.0001	0.0001	0.0001	0.0001	0.0001
4alpha;-hydroxy-tetrahydrobiopterin	256.241	257.249	0.0698258	0.108578	0.0725691	0.111245	0.115043	0.0001	0.0001	0.0001	0.0001	0.0001
PPPi	256.947	257.955	0.17145	0.206093	0.18775	0.1901	0.198848	0.0001	0.0001	0.0001	0.0001	0.0001
glucono-1,5-lactone-6-phosphate	257.006	258.014	0.17145	0.206093	0.18775	0.1901	0.198848	0.0001	0.0001	0.0001	0.0001	0.0001
glucono-delta-lactone-6-phosphate	257.006	258.014	0.17145	0.206093	0.18775	0.1901	0.198848	0.0001	0.0001	0.0001	0.0001	0.0001
Luvangentin	257.081	258.089	0.17145	0.206093	0.18775	0.1901	0.198848	0.0001	0.0001	0.0001	0.0001	0.0001
Nodakenetin	257.081	258.089	0.17145	0.206093	0.18775	0.1901	0.198848	0.0001	0.0001	0.0001	0.0001	0.0001
Peucedanin	257.081	258.089	0.17145	0.206093	0.18775	0.1901	0.198848	0.0001	0.0001	0.0001	0.0001	0.0001
Wyerone	257.081	258.089	0.17145	0.206093	0.18775	0.1901	0.198848	0.0001	0.0001	0.0001	0.0001	0.0001
2-dehydro-3-deoxy-D-gluconate-6-phosphate	257.113	258.121	0.0001	0.0001	0.000723065	0.0001	0.0001	0.0845605	0.0924597	0.0873857	0.0900332	0.0942129
D-glucono-delta;-lactone-6-phosphate	257.113	258.121	0.0001	0.0001	0.000723065	0.0001	0.0001	0.0845605	0.0924597	0.0873857	0.0900332	0.0942129
Falcarinone	257.154	258.162	0.0001	0.0001	0.000723065	0.0001	0.0001	0.0845605	0.0924597	0.0873857	0.0900332	0.0942129
L-1-glycero-3-phosphocholine	257.223	258.231	0.0001	0.0001	0.000723065	0.0001	0.0001	0.0845605	0.0924597	0.0873857	0.0900332	0.0942129
glucosamine-1-phosphate	258.038	259.046	0.0001	0.0001	0.0001	0.0001	0.0001	0.0619152	0.104603	0.100036	0.107882	0.107971
glucosamine-6-phosphate	258.038	259.046	0.0001	0.0001	0.0001	0.0001	0.0001	0.0619152	0.104603	0.100036	0.107882	0.107971
Proacacipetalin	258.098	259.106	0.0001	0.0001	0.0001	0.0001	0.0001	0.0619152	0.104603	0.100036	0.107882	0.107971
D-glucosamine-6-phosphate	258.144	259.152	0.15203	0.195538	0.204979	0.223982	0.230296	0.0001	0.0001	0.0001	0.0001	0.0001
N-sulfo-D-glucosamine	258.223	259.231	0.15203	0.195538	0.204979	0.223982	0.230296	0.0001	0.0001	0.0001	0.0001	0.0001
1L-myo-inositol-1-phosphate	259.022	260.03	0.0579446	0.0001	0.0001	0.0001	0.0001	0.125721	0.139467	0.139523	0.134788	0.13554
alpha-D-glucose-6-phosphate	259.022	260.03	0.0579446	0.0001	0.0001	0.0001	0.0001	0.125721	0.139467	0.139523	0.134788	0.13554
alpha-D-mannose-1-phosphate	259.022	260.03	0.0579446	0.0001	0.0001	0.0001	0.0001	0.125721	0.139467	0.139523	0.134788	0.13554
beta-D-fructose-6-phosphate	259.022	260.03	0.0579446	0.0001	0.0001	0.0001	0.0001	0.125721	0.139467	0.139523	0.134788	0.13554
beta-D-glucose-6-phosphate	259.022	260.03	0.0579446	0.0001	0.0001	0.0001	0.0001	0.125721	0.139467	0.139523	0.134788	0.13554
fructose-6-phosphate	259.022	260.03	0.0579446	0.0001	0.0001	0.0001	0.0001	0.125721	0.139467	0.139523	0.134788	0.13554
galactose-1-phosphate	259.022	260.03	0.0579446	0.0001	0.0001	0.0001	0.0001	0.125721	0.139467	0.139523	0.134788	0.13554
glucose-1-phosphate	259.022	260.03	0.0579446	0.0001	0.0001	0.0001	0.0001	0.125721	0.139467	0.139523	0.134788	0.13554
glucose-6-phosphate	259.022	260.03	0.0579446	0.0001	0.0001	0.0001	0.0001	0.125721	0.139467	0.139523	0.134788	0.13554
mannose-6-phosphate	259.022	260.03	0.0579446	0.0001	0.0001	0.0001	0.0001	0.125721	0.139467	0.139523	0.134788	0.13554
tagatose-6-phosphate	259.022	260.03	0.0579446	0.0001	0.0001	0.0001	0.0001	0.125721	0.139467	0.139523	0.134788	0.13554
fructose-1-phosphate	259.022	260.03	0.0579446	0.0001	0.0001	0.0001	0.0001	0.125721	0.139467	0.139523	0.134788	0.13554
alpha;-D-galactose	259.129	260.137	0.335183	0.442969	0.458663	0.513674	0.519957	0.0738875	0.0831593	0.0845612	0.0854639	0.0835921
alpha;-D-mannose	259.129	260.137	0.335183	0.442969	0.458663	0.513674	0.519957	0.0738875	0.0831593	0.0845612	0.0854639	0.0835921
beta;-D-glucose-6-phosphate	259.129	260.137	0.335183	0.442969	0.458663	0.513674	0.519957	0.0738875	0.0831593	0.0845612	0.0854639	0.0835921
D-fructose-6-phosphate	259.129	260.137	0.335183	0.442969	0.458663	0.513674	0.519957	0.0738875	0.0831593	0.0845612	0.0854639	0.0835921
D-hexose	259.129	260.137	0.335183	0.442969	0.458663	0.513674	0.519957	0.0738875	0.0831593	0.0845612	0.0854639	0.0835921
D-mannose-6-phosphate	259.129	260.137	0.335183	0.442969	0.458663	0.513674	0.519957	0.0738875	0.0831593	0.0845612	0.0854639	0.0835921
inositol	259.129	260.137	0.335183	0.442969	0.458663	0.513674	0.519957	0.0738875	0.0831593	0.0845612	0.0854639	0.0835921
Falcarinidiol	259.17	260.178	0.335183	0.442969	0.458663	0.513674	0.519957	0.0738875	0.0831593	0.0845612	0.0854639	0.0835921
5-methylthioribose-1-phosphate	259.19	260.198	0.335183	0.442969	0.458663	0.513674	0.519957	0.0738875	0.0831593	0.0845612	0.0854639	0.0835921
5-methylthioribulose-1-phosphate	259.19	260.198	0.335183	0.442969	0.458663	0.513674	0.519957	0.0738875	0.0831593	0.0845612	0.0854639	0.0835921
2-thiouridine	259.256	260.264	0.335183	0.442969	0.458663	0.513674	0.519957	0.0738875	0.0831593	0.0845612	0.0854639	0.0835921
Heterodendrin	260.113	261.121	0.137705	0.173812	0.171275	0.182928	0.187626	0.101363	0.119634	0.115551	0.123291	0.120766
Lotaustralin	260.113	261.121	0.137705	0.173812	0.171275	0.182928	0.187626	0.101363	0.119634	0.115551	0.123291	0.120766
amino-parathion	260.267	261.275	0.137705	0.173812	0.171275	0.182928	0.187626	0.101363	0.119634	0.115551	0.123291	0.120766
mannitol-1-phosphate	261.038	262.045	0.151352	0.184626	0.182687	0.201587	0.180163	0.121644	0.134418	0.131305	0.136898	0.138677
Micromelin	263.056	264.063	0.11477	0.0001	0.11531	0.131245	0.131502	0.0001	0.085906	0.0813028	0.0860698	0.0871877
abscisic acid	263.128	264.136	0.0001	0.0001	0.0001	0.0001	0.0001	0.0001	0.0001	0.0001	0.0001	0.0001
Abscisic acid	263.128	264.136	0.0001	0.0001	0.0001	0.0001	0.0001	0.0001	0.0001	0.0001	0.0001	0.0001
2,3-bisphospho-D-glycerate	264.951	265.959	0.0001	0.0001	0.0001	0.0001	0.0001	0.0001	0.0001	0.0001	0.0369624	0.0398158
3-diphosphoglyceric acid	264.951	265.959	0.0001	0.0001	0.0001	0.0001	0.0001	0.0001	0.0001	0.0001	0.0369624	0.0398158
3-phospho-D-glyceroyl-phosphate	264.951	265.959	0.0001	0.0001	0.0001	0.0001	0.0001	0.0001	0.0001	0.0001	0.0369624	0.0398158
1,3-diphosphateglycerate	265.03	266.038	0.0001	0.0001	0.0001	0.0001	0.0001	0.0001	0.0001	0.0001	0.0369624	0.0398158
2,3-diphosphoglycerate	265.03	266.038	0.0001	0.0001	0.0001	0.0001	0.0001	0.0001	0.0001	0.0001	0.0369624	0.0398158
2-amino-4-oxo-6-(1',2'-dioxoprolyl)-7,8-dihydroxypteridine	265.185	266.193	0.395438	0.163853	0.153716	0.177233	0.18474	0.140457	0.0865632	0.073695	0.0644585	0.0664974
nitecapone	265.222	266.23	0.395438	0.163853	0.153716	0.177233	0.18474	0.140457	0.0865632	0.073695	0.0644585	0.0664974
neuraminic acid	266.088	267.095	0.0639973	0.0941713	0.0897961	0.0971732	0.100338	0.0604057	0.0775561	0.0757924	0.0788062	0.0768034
adenosine	266.089	267.097	0.0639973	0.0941713	0.0897961	0.0971732	0.100338	0.0604057	0.0775561	0.0757924	0.0788062	0.0768034
deoxyguanosine	266.089	267.097	0.0639973	0.0941713	0.0897961	0.0971732	0.100338	0.0604057	0.0775561	0.0757924	0.0788062	0.0768034
inosine	267.073	268.081	0.082912	0.104675	0.113983	0.0001	0.115589	0.10432	0.142626	0.118957	0.129304	0.128252
N-acetyl-L-glutamate-5-phosphateM	268.022	269.03	0.0482246	0.0684206	0.0699907	0.0001	0.0169014	0.0001	0.0531201	0.0596997	0.0606437	0.0526818
apigenin	269.045	270.053	0.158192	0.185114	0.191594	0.236425	0.247846	0.154308	0.177625	0.168146	0.176634	0.17202
genistein	269.045	270.053	0.158192	0.185114	0.191594	0.236425	0.247846	0.154308	0.177625	0.168146	0.176634	0.17202
Sulphuretin	269.045	270.053	0.158192	0.185114	0.191594	0.236425	0.247846	0.154308	0.177625	0.168146	0.176634	0.17202
Imperatorin	269.081	270.089	0.158192	0.185114	0.191594	0.236425	0.247846	0.154308	0.177625	0.168146	0.176634	0.17202
estrone	269.363	270.371	0.0001	0.0001	0.0001	0.0001	0.0001	0.0001	0.0001	0.0001	0.0001	0.0001
Luteolinidin	270.053	271.061	0.0533208	0.048669	0.0551225	0.0782733	0.0675846	0.0428261	0.0422199	0.0463193	0.0599238	0.0388854
pelargonidin	270.053	271.061	0.0533208	0.048669	0.0551225	0.0782733	0.0675846	0.0428261	0.0422199	0.0463193	0.0599238	0.0388854
Deidaclin	270.098	271.106	0.0533208	0.048669	0.0551225	0.0782733	0.0675846	0.0428261	0.0422199	0.0463193	0.0599238	0.0388854
2-[3-Carboxy-3-(methylammonio)propyl]-L-histidine	270.133	271.141	0.0001	0.0001	0.0001	0.0001	0.0001	0.0001	0.0001	0.0001	0.0001	0.0001
Butein	271.061	272.068	0.11636	0.154281	0.158721	0.184918	0.191687	0.136247	0.155276	0.152058	0.152491	0.150637
naringenin	271.061	272.068	0.11636	0.154281	0.158721	0.184918	0.191687	0.136247	0.155276	0.152058	0.152491	0.150637
tetrahydroxychalcone	271.061	272.068	0.11636	0.154281	0.158721	0.184918	0.191687	0.136247	0.155276	0.152058	0.152491	0.150637
clorgyline	271.166	272.174	0.0001	0.0001	0.0001	0.0001	0.0001	0.0001	0.0001	0.0001	0.0001	0.0001
ent-kaurene	271.243	272.25	0.0001	0.0001	0.0001	0.0001	0.0001	0.0001	0.0001	0.0001	0.0001	0.0001
estradiol-17beta;	271.378	272.386	0.0001	0.0001	0.0001	0.0001	0.0001	0.0001	0.0001	0.0001	0.0001	0.0001
alpha-erythroidine	272.129	273.136	0.0001	0.0001	0.0001	0.0001	0.0001	0.0001	0.0001	0.0001	0.0001	0.0001
beta-erythroidine	272.129	273.136	0.0001	0.0001	0.0001	0.0001	0.0001	0.0001	0.0001	0.0001	0.0001	0.0001
erythroidine	272.129	273.136	0.0001	0.0001	0.0001	0.0001	0.0001	0.0001	0.0001	0.0001	0.0001	0.0001
ribose-1-arsenate	273.051	274.059	0.0273176	0.030513	0.111806	0.115587	0.0208056	0.0927732	0.101371	0.100147	0.0950481	0.0933325
phloretin	273.076	274.084	0.0273176	0.030513	0.111806	0.115587	0.0208056	0.0927732	0.101371	0.100147	0.0950481	0.0933325
alpha;-D-galacturonate	273.113	274.121	0.0851682	0.0001	0.0001	0.0001	0.0001	0.0001	0.0001	0.0001	0.0001	0.0001
alpha;-D-glucuronate	273.113	274.121	0.0851682	0.0001	0.0001	0.0001	0.0001	0.0001	0.0001	0.0001	0.0001	0.0001
tolcapone	273.244	274.252	0.0851682	0.0001	0.0001	0.0001	0.0001	0.0001	0.0001	0.0001	0.0001	0.0001
Ranunculin	274.069	275.077	0.0001	0.0001	0.0143874	0.0001	0.0001	0.0001	0.0001	0.0001	0.0001	0.0001
cardiospermin	274.093	275.101	0.0001	0.0001	0.0143874	0.0001	0.0001	0.0001	0.0001	0.0001	0.0001	0.0001
sarmentosin	274.093	275.101	0.0001	0.0001	0.0143874	0.0001	0.0001	0.0001	0.0001	0.0001	0.0001	0.0001
physostigmine	274.156	275.163	0.09651	0.0001	0.123509	0.124198	0.141532	0.0951471	0.10902	0.106557	0.1089	0.109057
2-carboxyarabinitol 1-phosphate	275.017	276.025	0.146127	0.160612	0.0001	0.15869	0.164366	0.0001	0.0001	0.112382	0.0001	0.110765
6-phosphogluconate	275.017	276.025	0.146127	0.160612	0.0001	0.15869	0.164366	0.0001	0.0001	0.112382	0.0001	0.110765
6-phosphogluconicacid	275.017	276.025	0.146127	0.160612	0.0001	0.15869	0.164366	0.0001	0.0001	0.112382	0.0001	0.110765
N6-(L-1,3-dicarboxypropyl)-L-lysine	275.124	276.132	0.0001	0.0001	0.0001	0.0001	0.0001	0.0001	0.0001	0.0001	0.0001	0.0001
saccharopine	275.124	276.132	0.0001	0.0001	0.0001	0.0001	0.0001	0.0001	0.0001	0.0001	0.0001	0.0001
6-phospho-D-gluconate	275.128	276.136	0.0001	0.0001	0.0001	0.0001	0.0001	0.0001	0.0001	0.0001	0.0001	0.0001
Tuliposide A	276.085	277.092	0.0001	0.0001	0.0001	0.0001	0.0001	0.0001	0.0001	0.0001	0.0001	0.0001
queuine	276.274	277.282	0.055763	0.0641671	0.0629291	0.0690926	0.0703931	0.0448366	0.0544794	0.0503327	0.0506428	0.0535309
alpha-Eleostearic acid	277.217	278.225	0.0007165	0.0001	0.0825181	0.0001	0.0001	0.0996081	0.102253	0.0867186	0.112081	0.130888
alpha-linolenic acid	277.217	278.225	0.0007165	0.0001	0.0825181	0.0001	0.0001	0.0996081	0.102253	0.0867186	0.112081	0.130888
gamma-linolenic acid	277.217	278.225	0.0007165	0.0001	0.0825181	0.0001	0.0001	0.0996081	0.102253	0.0867186	0.112081	0.130888
linolenic acid	277.217	278.225	0.0007165	0.0001	0.0825181	0.0001	0.0001	0.0996081	0.102253	0.0867186	0.112081	0.130888
Punicic acid	277.217	278.225	0.0007165	0.0001	0.0825181	0.0001	0.0001	0.0996081	0.102253	0.0867186	0.112081	0.130888
y-linolenic acid	277.217	278.225	0.0007165	0.0001	0.0825181	0.0001	0.0001	0.0996081	0.102253	0.0867186	0.112081	0.130888
alpha;-ribazole	277.299	278.307	0.0007165	0.0001	0.0825181	0.0001	0.0001	0.0996081	0.102253	0.0867186	0.112081	0.130888
pantetheine	277.358	278.366	0.0001	0.0001	0.0001	0.0001	0.0001	0.0001	0.0001	0.0001	0.0001	0.0001
alpha;-linolenate	277.426	278.434	0.0001	0.0001	0.0001	0.0001	0.0001	0.0001	0.0001	0.0001	0.0001	0.0001
linoleic acid	279.232	280.24	0.0001	0.0001	0.0001	0.0001	0.0001	0.0001	0.0001	0.0001	0.0001	0.0001
Malvalic acid	279.232	280.24	0.0001	0.0001	0.0001	0.0001	0.0001	0.0001	0.0001	0.0001	0.0001	0.0001
Stearolic acid	279.232	280.24	0.0001	0.0001	0.0001	0.0001	0.0001	0.0001	0.0001	0.0001	0.0001	0.0001
elaidic acid	281.248	282.256	0.0709827	0.0001	0.0664543	0.0693952	0.0728705	0.0001	0.0001	0.0001	0.0001	0.0001
oleic acid	281.248	282.256	0.0709827	0.0001	0.0664543	0.0693952	0.0728705	0.0001	0.0001	0.0001	0.0001	0.0001
Petroselinic acid	281.248	282.256	0.0709827	0.0001	0.0664543	0.0693952	0.0728705	0.0001	0.0001	0.0001	0.0001	0.0001
vaccenic acid	281.248	282.256	0.0709827	0.0001	0.0664543	0.0693952	0.0728705	0.0001	0.0001	0.0001	0.0001	0.0001
oleate	281.457	282.465	0.0001	0.0001	0.0001	0.0001	0.0001	0.0001	0.0001	0.0001	0.0001	0.0001
guanosine	282.084	283.092	0.00450909	0.0001	0.0001	0.0001	0.0001	0.0001	0.0438156	0.0001	0.0001	0.0001
Acacetin	283.061	284.068	0.0001	0.0761052	0.0767004	0.0823819	0.0828944	0.0567741	0.065537	0.0001	0.0001	0.0001
xanthosine	283.068	284.076	0.0001	0.0761052	0.0767004	0.0823819	0.0828944	0.0567741	0.065537	0.0001	0.0001	0.0001
psilocybin	283.085	284.093	0.0001	0.0761052	0.0767004	0.0823819	0.0828944	0.0567741	0.065537	0.0001	0.0001	0.0001
retinal	283.206	284.214	0.0001	0.0001	0.00506584	0.00434171	0.00420309	0.0072828	0.00742087	0.00866717	0.00777169	0.0721161
stearic acid	283.264	284.272	0.0001	0.0001	0.00506584	0.00434171	0.00420309	0.0072828	0.00742087	0.00866717	0.00777169	0.0721161
morphine	284.129	285.136	0.0001	0.0001	0.0413658	0.0447282	0.0447246	0.0001	0.0001	0.0001	0.0001	0.0391632
kaempferol	285.04	286.048	0.079527	0.105691	0.0227499	0.0258967	0.0255804	0.0123814	0.0147876	0.0155524	0.0139469	0.0139487
luteolin	285.04	286.048	0.079527	0.105691	0.0227499	0.0258967	0.0255804	0.0123814	0.0147876	0.0155524	0.0139469	0.0139487
5'-phosphoribosylglycinamide	285.049	286.057	0.079527	0.105691	0.0227499	0.0258967	0.0255804	0.0123814	0.0147876	0.0155524	0.0139469	0.0139487
Oxypeucedanin	285.076	286.084	0.079527	0.105691	0.0227499	0.0258967	0.0255804	0.0123814	0.0147876	0.0155524	0.0139469	0.0139487
5-phospho-ribosyl-glycineamide	285.17	286.178	0.0001	0.0001	0.0866047	0.0985313	0.0001	0.0001	0.0001	0.0001	0.0001	0.072612
retinol	285.448	286.456	0.0001	0.0001	0.0001	0.0001	0.0001	0.0001	0.0001	0.0001	0.0001	0.0001
Aurantinidin	286.048	287.056	0.0001	0.0001	0.0001	0.0001	0.0001	0.0001	0.0001	0.0001	0.0001	0.0001
Aureusidin	286.048	287.056	0.0001	0.0001	0.0001	0.0001	0.0001	0.0001	0.0001	0.0001	0.0001	0.0001
cyanidin	286.048	287.056	0.0001	0.0001	0.0001	0.0001	0.0001	0.0001	0.0001	0.0001	0.0001	0.0001
indole-3-glycerol-phosphate	286.048	287.056	0.0001	0.0001	0.0001	0.0001	0.0001	0.0001	0.0001	0.0001	0.0001	0.0001
indoleglycerol phosphate	286.048	287.056	0.0001	0.0001	0.0001	0.0001	0.0001	0.0001	0.0001	0.0001	0.0001	0.0001
volkenin	286.093	287.101	0.0001	0.0001	0.0001	0.0001	0.0001	0.0001	0.0001	0.0001	0.0001	0.0001
L-octanoylcarnitine	286.39	287.398	0.0001	0.0001	0.0001	0.0001	0.0001	0.0001	0.0001	0.0001	0.0001	0.0001
2-dehydro-3-deoxy-D-arabino-heptonate-7-phosphate	287.017	288.025	0.00584076	0.00730462	0.0001	0.00602744	0.0001	0.0001	0.0001	0.0001	0.0001	0.0001
3-deoxy-D-arabino-heptulosonate-7-phosphate	287.017	288.025	0.00584076	0.00730462	0.0001	0.00602744	0.0001	0.0001	0.0001	0.0001	0.0001	0.0001
dihydrokaempferol	287.056	288.063	0.00584076	0.00730462	0.0001	0.00602744	0.0001	0.0001	0.0001	0.0001	0.0001	0.0001
dihydroxykaempferol	287.056	288.063	0.00584076	0.00730462	0.0001	0.00602744	0.0001	0.0001	0.0001	0.0001	0.0001	0.0001
eriodictyol	287.056	288.063	0.00584076	0.00730462	0.0001	0.00602744	0.0001	0.0001	0.0001	0.0001	0.0001	0.0001
Okanin	287.056	288.063	0.00584076	0.00730462	0.0001	0.00602744	0.0001	0.0001	0.0001	0.0001	0.0001	0.0001
3-beta;-hydroxyandrost-5-en-17-one	287.201	288.209	0.0748585	0.0945363	0.0892063	0.102462	0.10512	0.0667815	0.0778002	0.0775115	0.0782577	0.07574
10,16-Dihydroxyhexadecanoic acid	287.222	288.23	0.0748585	0.0945363	0.0892063	0.102462	0.10512	0.0667815	0.0778002	0.0775115	0.0782577	0.07574
5alpha;-Androstane-3,17-dione	287.421	288.429	0.0001	0.0001	0.0001	0.0001	0.0001	0.0001	0.0001	0.0001	0.0001	0.0001
atropine	288.16	289.168	0.0717069	0.0001	0.0930313	0.103607	0.110935	0.0761054	0.0906126	0.0881461	0.0904269	0.0889971
hyoscyamine	288.16	289.168	0.0717069	0.0001	0.0930313	0.103607	0.110935	0.0761054	0.0906126	0.0881461	0.0904269	0.0889971
N-succinyl-2-amino-6-ketopimelate	288.233	289.241	0.0717069	0.0001	0.0930313	0.103607	0.110935	0.0761054	0.0906126	0.0881461	0.0904269	0.0889971
2-amino-4-oxo-6-(1',2',3'-trihydroxypropyl)-diquinoid-7,8-dihydroxypterin	288.239	289.247	0.0717069	0.0001	0.0930313	0.103607	0.110935	0.0761054	0.0906126	0.0881461	0.0904269	0.0889971
sedoheptulose-7-phosphate	289.032	290.04	0.129622	0.153668	0.124451	0.136668	0.0874048	0.0995164	0.0989263	0.102734	0.0864666	0.0749446
catechin	289.071	290.079	0.129622	0.153668	0.124451	0.136668	0.0874048	0.0995164	0.0989263	0.102734	0.0864666	0.0749446
epicatechin	289.071	290.079	0.129622	0.153668	0.124451	0.136668	0.0874048	0.0995164	0.0989263	0.102734	0.0864666	0.0749446
N-(L-arginino)succinate	289.115	290.123	0.0001	0.0001	0.0001	0.0001	0.0001	0.0001	0.0001	0.0001	0.0001	0.0001
D-sedoheptulose-7-phosphate	289.155	290.163	0.0001	0.0001	0.0001	0.0001	0.0001	0.0001	0.0001	0.0001	0.0001	0.0001
N-succinyl-L,L-2,6-diaminopimelate	289.264	290.272	0.0001	0.0001	0.0001	0.0001	0.0001	0.0001	0.0001	0.0001	0.0001	0.0001
L-arginino-succinate	289.267	290.275	0.0001	0.0001	0.0001	0.0001	0.0001	0.0001	0.0001	0.0001	0.0001	0.0001
17-beta;-hydroxy-5alpha;-androstan-3-one	289.437	290.445	0.0001	0.0001	0.0001	0.0001	0.0001	0.0001	0.0001	0.0001	0.0001	0.0001
androsterone	289.437	290.445	0.0001	0.0001	0.0001	0.0001	0.0001	0.0001	0.0001	0.0001	0.0001	0.0001
sarmentosin epoxide	290.088	291.095	0.00281101	0.0829477	0.00417242	0.0001	0.00393464	0.130703	0.147037	0.146946	0.139734	0.138741
parathion	290.25	291.258	0.0001	0.0001	0.0001	0.0847451	0.0001	0.0001	0.0001	0.0001	0.0001	0.0001
alpha-licanic acid	291.196	292.204	0.0001	0.0001	0.0001	0.0001	0.0001	0.0965764	0.0001	0.0939782	0.106233	0.111063
canavaninosuccinate	291.24	292.248	0.0001	0.0001	0.0001	0.0001	0.0001	0.0965764	0.0001	0.0939782	0.106233	0.111063
octylglucoside	291.364	292.372	0.0001	0.0001	0.0001	0.0001	0.0001	0.0001	0.0001	0.0001	0.0001	0.0001
5-alpha;-androstan-3beta;,17beta;-diol	291.453	292.461	0.0001	0.0001	0.0001	0.0001	0.0001	0.0001	0.0001	0.0001	0.0001	0.0001
Tuliposide B	292.079	293.087	0.0001	0.0001	0.0001	0.0001	0.0001	0.0001	0.0001	0.0001	0.0001	0.0001
N-acetylmuramic acid	292.103	293.111	0.0795337	0.103106	0.101441	0.109482	0.113118	0.0699726	0.0714845	0.0746593	0.0807603	0.0783506
cinchonine	293.165	294.173	0.125209	0.0001	0.118747	0.131258	0.133234	0.0623435	0.0753727	0.0740618	0.0752869	0.0777002
Sterculic acid	293.248	294.256	0.125209	0.0001	0.118747	0.131258	0.133234	0.0623435	0.0753727	0.0740618	0.0752869	0.0777002
aminoimidazole ribotide	294.049	295.057	0.0001	0.0001	0.0001	0.0001	0.0001	0.0001	0.0001	0.0001	0.0001	0.0001
Prunasin	294.098	295.106	0.0001	0.0001	0.0001	0.0001	0.0001	0.0001	0.0001	0.0001	0.0001	0.0001
5-aminoimidazole	294.18	295.188	0.0702652	0.0001	0.0759944	0.0824599	0.0869301	0.0398917	0.0454078	0.0426669	0.0001	0.0001
Laestisaric acid	295.227	296.235	0.0894924	0.0001	0.0001	0.0001	0.0001	0.0001	0.0001	0.0001	0.0001	0.0001
vernolic acid	295.227	296.235	0.0894924	0.0001	0.0001	0.0001	0.0001	0.0001	0.0001	0.0001	0.0001	0.0001
5'-methylthioadenosine	296.082	297.09	0.00448011	0.0001	0.00614522	0.00724418	0.00605488	0.0001	0.0001	0.00331756	0.0001	0.0001
thiamin	296.112	297.12	0.0544749	0.0001	0.0736765	0.0873832	0.0920344	0.0579505	0.0674086	0.072238	0.0726763	0.0713807
S-methyl-5'-thioadenosine	296.323	297.331	0.0001	0.0001	0.0001	0.0001	0.0001	0.0001	0.0001	0.0001	0.0001	0.0001
2,6-dimethyl-4-tridecyl-morpholine	296.515	297.523	0.0001	0.0001	0.0001	0.0001	0.0001	0.0001	0.0001	0.0001	0.0001	0.0001
Ostruthin	297.149	298.157	0.0653473	0.0001	0.0001	0.0001	0.0001	0.0001	0.0001	0.0001	0.0001	0.0001
Ricinoleic acid	297.243	298.251	0.0653473	0.0001	0.0001	0.0001	0.0001	0.0001	0.0001	0.0001	0.0001	0.0001
2-methyl-4-amino-5-hydroxymethylpyrimidine diphosphate	297.999	299.007	0.0001	0.0001	0.0001	0.0001	0.0001	0.0001	0.0001	0.0001	0.0001	0.0001
4'-phosphopantothenate	298.069	299.077	0.0001	0.0001	0.0001	0.0001	0.0001	0.0001	0.0001	0.0001	0.0001	0.0001
codeine	298.144	299.152	0.0682255	0.0875625	0.0878011	0.0987337	0.101418	0.0001	0.0001	0.0001	0.0851134	0.0837826
D-4'-phosphopantothenate	298.209	299.217	0.0682255	0.0875625	0.0878011	0.0987337	0.101418	0.0001	0.0001	0.0001	0.0851134	0.0837826
3-dehydrosphinganine	298.488	299.496	0.0001	0.0001	0.0001	0.0001	0.0001	0.0001	0.0001	0.0001	0.0001	0.0001
sphingosine	298.488	299.496	0.0001	0.0001	0.0001	0.0001	0.0001	0.0001	0.0001	0.0001	0.0001	0.0001
Leptosidin	299.056	300.063	0.0001	0.0792609	0.0815376	0.0001	0.0001	0.0001	0.0001	0.0680516	0.0001	0.0001
(E,E,E)-N-("-methylpropyl)hexadeca-2,6,8-trien-10-ynamide	299.225	300.233	0.0587523	0.0001	0.0001	0.0909562	0.098239	0.0001	0.0001	0.0001	0.0001	0.0001
N-acetyl-D-glucosamine-1-phosphate	300.048	301.056	0.0001	0.0001	0.0326446	0.0355314	0.0001	0.0001	0.0330018	0.0370034	0.0001	0.0603243
N-acetyl-D-glucosamine-6-phosphate	300.048	301.056	0.0001	0.0001	0.0326446	0.0355314	0.0001	0.0001	0.0330018	0.0370034	0.0001	0.0603243
scopolamine	300.16	301.168	0.0503491	0.0686472	0.072309	0.0830685	0.101052	0.0245971	0.0317756	0.0320832	0.0339069	0.0360394
N-acetyl-alpha;-D-galactosamine	300.181	301.189	0.0503491	0.0686472	0.072309	0.0830685	0.101052	0.0245971	0.0317756	0.0320832	0.0339069	0.0360394
N-acetyl-D-mannosamine-6-phosphate	300.181	301.189	0.0503491	0.0686472	0.072309	0.0830685	0.101052	0.0245971	0.0317756	0.0320832	0.0339069	0.0360394
N-acetyl-glucosamine-1-phosphate	300.181	301.189	0.0503491	0.0686472	0.072309	0.0830685	0.101052	0.0245971	0.0317756	0.0320832	0.0339069	0.0360394
sphinganine	300.29	301.298	0.0503491	0.0686472	0.072309	0.0830685	0.101052	0.0245971	0.0317756	0.0320832	0.0339069	0.0360394
ellagic acid	300.998	302.006	0.055489	0.0610993	0.0001	0.0593298	0.058204	0.0492088	0.0518523	0.0542803	0.0508215	0.0494651
Bracteatin	301.035	302.043	0.055489	0.0610993	0.0001	0.0593298	0.058204	0.0492088	0.0518523	0.0542803	0.0508215	0.0494651
morin	301.035	302.043	0.055489	0.0610993	0.0001	0.0593298	0.058204	0.0492088	0.0518523	0.0542803	0.0508215	0.0494651
quercetin	301.035	302.043	0.055489	0.0610993	0.0001	0.0593298	0.058204	0.0492088	0.0518523	0.0542803	0.0508215	0.0494651
eicosapentaenoic acid	301.217	302.225	0.0630129	0.0822661	0.0861853	0.100584	0.102336	0.0721315	0.0820117	0.0762605	0.0822069	0.0793883
ent-kaurenoic acid	301.217	302.225	0.0630129	0.0822661	0.0861853	0.100584	0.102336	0.0721315	0.0820117	0.0762605	0.0822069	0.0793883
nordihydroguaiaretate	301.361	302.369	0.0001	0.0001	0.0001	0.0001	0.0001	0.0001	0.0001	0.0001	0.0001	0.0001
delphinidin	302.043	303.05	0.0001	0.005917	0.0032769	0.0030962	0.00322038	0.0001	0.0001	0.0001	0.0001	0.0001
Delphinidin	302.043	303.05	0.0001	0.005917	0.0032769	0.0030962	0.00322038	0.0001	0.0001	0.0001	0.0001	0.0001
cocaine	302.139	303.147	0.0857741	0.111645	0.115961	0.125469	0.127764	0.0883118	0.101021	0.101536	0.103017	0.101587
cis-fenpropimorph	302.479	303.487	0.0001	0.0001	0.0001	0.0001	0.0001	0.0001	0.0001	0.0001	0.0001	0.0001
dihydroxyquercetin	303.05	304.058	0.0410368	0.05581	0.0534163	0.0512532	0.0537286	0.0272471	0.0328798	0.0001	0.0397224	0.0001
pentahydroxyflavanone	303.05	304.058	0.0410368	0.05581	0.0534163	0.0512532	0.0537286	0.0272471	0.0328798	0.0001	0.0397224	0.0001
taxifolin	303.05	304.058	0.0410368	0.05581	0.0534163	0.0512532	0.0537286	0.0272471	0.0328798	0.0001	0.0397224	0.0001
arachidonic acid	303.232	304.24	0.0523576	0.0592158	0.0609753	0.0703704	0.074925	0.0516573	0.0581059	0.0671631	0.0544867	0.0572802
ent-kaurenic acid	303.232	304.24	0.0523576	0.0592158	0.0609753	0.0703704	0.074925	0.0516573	0.0581059	0.0671631	0.0544867	0.0572802
arachidonate	303.464	304.472	0.0001	0.0001	0.0001	0.0001	0.0001	0.0001	0.0001	0.0001	0.0001	0.0001
2',3'-cyclic CMP	304.033	305.041	0.0348672	0.0001	0.0413276	0.0475326	0.0446666	0.0406062	0.0427834	0.0429978	0.0432323	0.0435682
2-3 cyclic CMP	304.033	305.041	0.0348672	0.0001	0.0413276	0.0475326	0.0446666	0.0406062	0.0427834	0.0429978	0.0432323	0.0435682
3',5'-Cyclic CMP	304.033	305.041	0.0348672	0.0001	0.0413276	0.0475326	0.0446666	0.0406062	0.0427834	0.0429978	0.0432323	0.0435682
3',5'-cyclic CMP	304.033	305.041	0.0348672	0.0001	0.0413276	0.0475326	0.0446666	0.0406062	0.0427834	0.0429978	0.0432323	0.0435682
entacapone	304.302	305.31	0.0001	0.0001	0.0001	0.0001	0.0001	0.0001	0.0001	0.0001	0.0001	0.0001
2',3'-cyclic UMP	305.017	306.025	0.0826507	0.0001	0.114096	0.0878137	0.10526	0.0593795	0.131952	0.129567	0.0773119	0.132228
2-3 cyclic UMP	305.017	306.025	0.0826507	0.0001	0.114096	0.0878137	0.10526	0.0593795	0.131952	0.129567	0.0773119	0.132228
dCMP	306.049	307.057	0.00224372	0.0001	0.0001	0.0001	0.00501742	0.13257	0.141775	0.129498	0.129759	0.131082
glutathione	306.076	307.084	0.00224372	0.0001	0.0001	0.0001	0.00501742	0.13257	0.141775	0.129498	0.129759	0.131082
S-succinyl-dihydrolipoamide	306.414	307.422	0.0001	0.0001	0.0001	0.0001	0.0001	0.0001	0.015071	0.0001	0.0001	0.0157459
(R)-5-diphosphomevalonate	306.998	308.006	0.0452387	0.0001	0.0434814	0.0001	0.033614	0.10919	0.143529	0.135602	0.128901	0.0001
dUMP	307.033	308.041	0.0452387	0.0001	0.0434814	0.0001	0.033614	0.10919	0.143529	0.135602	0.128901	0.0001
mevalonate-5-PP	307.11	308.118	0.0001	0.0001	0.0001	0.0485979	0.0419504	0.0001	0.0001	0.0001	0.0001	0.0001
14-Dihydroxycornestin	307.118	308.126	0.0001	0.0001	0.0001	0.0485979	0.0419504	0.0001	0.0001	0.0001	0.0001	0.0001
porphyrin-ring	307.334	308.342	0.0001	0.0001	0.0001	0.0001	0.0001	0.0399579	0.0001	0.0001	0.0146118	0.0001
N-acetylneuraminic acid	308.098	309.106	0.0001	0.142682	0.0001	0.0001	0.0001	0.0001	0.0001	5.38857	0.0001	0.0001
N-acetylneuraminate	308.264	309.272	0.114169	0.0001	0.0001	0.165936	0.171521	5.17354	0.0001	0.0001	0.0001	0.0001
ribulose-1,5-bisphosphate	308.978	309.985	0.0001	0.0001	0.0001	0.0001	0.0001	0.0001	0.0001	0.0001	0.0001	0.012898
ribose-1,5-bisphosphate	309.083	310.091	0.0001	0.0001	0.0001	0.0001	0.0001	0.0001	0.0001	0.0001	0.0001	0.012898
Coniferin	309.134	310.142	0.0725871	0.0001	0.0819952	0.0901254	0.0925959	0.0001	0.91985	0.891365	0.85005	0.0113772
sinapoylcholine	309.158	310.165	0.0725871	0.0001	0.0819952	0.0901254	0.0925959	0.0001	0.91985	0.891365	0.85005	0.0113772
cupreine	309.16	310.168	0.0725871	0.0001	0.0819952	0.0901254	0.0925959	0.0001	0.91985	0.891365	0.85005	0.0113772
Dhurrin	310.093	311.101	0.0062944	0.00659117	0.00701063	0.00984285	0.00919288	0.0001	0.0001	0.0001	0.0001	0.00508185
zierin	310.093	311.101	0.0062944	0.00659117	0.00701063	0.00984285	0.00919288	0.0001	0.0001	0.0001	0.0001	0.00508185
Alfatoxin B1	311.056	312.063	0.00111704	0.0001	0.0019491	0.00189469	0.0001	0.0001	0.0001	0.0001	0.0001	0.00414203
Primeverose	311.098	312.106	0.00111704	0.0001	0.0019491	0.00189469	0.0001	0.0001	0.0001	0.0001	0.0001	0.00414203
vicianose	311.098	312.106	0.00111704	0.0001	0.0019491	0.00189469	0.0001	0.0001	0.0001	0.0001	0.0001	0.00414203
arachidic acid	311.295	312.303	0.0001	0.0001	0.0001	0.0740337	0.0766328	0.105775	0.0001	0.110147	0.102493	0.104463
icosanoic acid	311.295	312.303	0.0001	0.0001	0.0001	0.0740337	0.0766328	0.105775	0.0001	0.110147	0.102493	0.104463
3',5'-Cyclic dAMP	312.05	313.058	0.0832627	0.114432	0.103214	0.0772143	0.129523	0.00733096	0.00826428	0.00826207	0.00870153	0.00765785
2-(formamido)-N1-(5'-phosphoribosyl)acetamidine	312.06	313.067	0.0832627	0.114432	0.103214	0.0772143	0.129523	0.00733096	0.00826428	0.00826207	0.00870153	0.00765785
5-phosphoribosyl-N-formylglycineamidine	312.195	313.203	0.0001	0.0001	0.0001	0.0598193	0.0001	0.0001	0.0001	0.058508	0.0588934	0.0001
5'-phosphoribosyl-N-formylglycinamide	313.044	314.052	0.0001	0.0001	0.0001	0.0001	0.00246714	0.155059	0.190685	0.192921	0.172281	0.162478
geranyl diphosphate	313.061	314.068	0.0001	0.0001	0.0001	0.0001	0.00246714	0.155059	0.190685	0.192921	0.172281	0.162478
dihydropteroate	313.105	314.113	0.0633174	0.0747658	0.0802937	0.0001	0.0801332	0.0001	0.0001	0.0001	0.0001	0.0001
Heliettin	313.144	314.152	0.0633174	0.0747658	0.0802937	0.0001	0.0801332	0.0001	0.0001	0.0001	0.0001	0.0001
5'-phosphoribosyl-N-formylglycineamide	313.18	314.188	0.0633174	0.0747658	0.0802937	0.0001	0.0801332	0.0001	0.0001	0.0001	0.0001	0.0001
geranyl-diphosphate	313.203	314.211	0.0633174	0.0747658	0.0802937	0.0001	0.0801332	0.0001	0.0001	0.0001	0.0001	0.0001
7,8-dihydropteroate	313.295	314.303	0.0633174	0.0747658	0.0802937	0.0001	0.0801332	0.0001	0.0001	0.0001	0.0001	0.0001
isohamnetin	315.05	316.058	0.0001	0.0001	0.0001	0.00764792	0.0001	0.0001	0.0001	0.0001	0.0001	0.0001
isorhamnetin	315.05	316.058	0.0001	0.0001	0.0001	0.00764792	0.0001	0.0001	0.0001	0.0001	0.0001	0.0001
tamarixetin	315.05	316.058	0.0001	0.0001	0.0001	0.00764792	0.0001	0.0001	0.0001	0.0001	0.0001	0.0001
GA9	315.16	316.167	0.0984862	0.118676	0.112971	0.121551	0.124471	0.0922116	0.0001	0.101028	0.1038	0.103411
GA12-aldehyde	315.196	316.204	0.0984862	0.118676	0.112971	0.121551	0.124471	0.0922116	0.0001	0.101028	0.1038	0.103411
9,10-Dihydroxystearic acid	315.254	316.261	0.0984862	0.118676	0.112971	0.121551	0.124471	0.0922116	0.0001	0.101028	0.1038	0.103411
pregnenolone	315.475	316.483	0.0001	0.0001	0.0001	0.0001	0.0001	0.0001	0.0001	0.0001	0.0001	0.0001
petunidin	316.058	317.066	0.0001	0.0001	0.0001	0.0001	0.0001	0.0001	0.0001	0.0001	0.0001	0.0001
4-hydroxysphinganine	316.503	317.511	0.0001	0.0001	0.0001	0.0001	0.0001	0.0001	0.0001	0.00158175	0.0001	0.0001
Kaempferol	317.03	318.038	0.0001	0.0001	0.0001	0.0001	0.0001	0.0001	0.0001	0.0001	0.0001	0.00448677
myricetin	317.03	318.038	0.0001	0.0001	0.0001	0.0001	0.0001	0.0001	0.0001	0.0001	0.0001	0.00448677
Myricetin	317.03	318.038	0.0001	0.0001	0.0001	0.0001	0.0001	0.0001	0.0001	0.0001	0.0001	0.00448677
ent-7-alpha-hydroxykaurenic acid	317.212	318.219	0.0838316	0.108967	0.108923	0.116676	0.124052	0.0863771	0.0956992	0.0962321	0.0970834	0.0969039
ent-7-alpha-hydroxykaurenoic acid	317.212	318.219	0.0838316	0.108967	0.108923	0.116676	0.124052	0.0863771	0.0956992	0.0962321	0.0970834	0.0969039
leukotriene A4	317.212	318.219	0.0838316	0.108967	0.108923	0.116676	0.124052	0.0863771	0.0956992	0.0962321	0.0970834	0.0969039
leukotriene-A4	317.447	318.455	0.0001	0.0001	0.0001	0.0001	0.0001	0.0001	0.0001	0.0001	0.0001	0.0001
Triacontan-1-ol	317.472	318.48	0.0001	0.0001	0.0001	0.0001	0.0001	0.0001	0.0001	0.0001	0.0001	0.0001
dihydromyricetin	319.045	320.053	0.0001	0.0001	0.0001	0.0001	0.0001	0.0001	0.0001	0.0001	0.0001	0.0001
dihydroxymyricetin	319.045	320.053	0.0001	0.0001	0.0001	0.0001	0.0001	0.0001	0.0001	0.0001	0.0001	0.0001
4-coumaroylshikimate	319.082	320.09	0.0001	0.0001	0.0001	0.0001	0.0001	0.0001	0.0001	0.0001	0.0001	0.0001
2-amino-4-oxo-4-alpha;-hydroxy-6-(erythro-1',2',3'-trihydroxypropyl)-5,6,	320.238	321.246	0.0001	0.0001	0.0001	0.0001	0.058891	0.0416034	0.0478909	0.046926	0.0489434	0.0470874
dTMP	321.049	322.057	0.0001	0.0001	0.0001	0.0001	0.0001	0.0001	0.0001	0.0001	0.0001	0.0001
5-enolpyruvate-shikimate-3-phosphate	322.009	323.017	0.0430914	0.0455015	0.0452376	0.0472596	0.0001	0.0455557	0.0496528	0.0001	0.0522329	0.0510088
CMP	322.191	323.199	0.0370695	0.0511942	0.0496075	0.0585459	0.0594426	0.0363869	0.0423529	0.0389724	0.0427916	0.0406981
linoleoyl	322.51	323.518	0.0001	0.0001	0.0001	0.0001	0.0001	0.0001	0.00435263	0.0001	0.00445034	0.00430646
5-enolpyruvyl-shikimate-3-phosphate	323.017	324.025	0.0784104	0.0893248	0.0690338	0.0828594	0.0919519	0.10672	0.110574	0.118765	0.112345	0.109585
5-O-(1-Carboxyvinyl)-3-phosphoshikimate	323.017	324.025	0.0784104	0.0893248	0.0690338	0.0828594	0.0919519	0.10672	0.110574	0.118765	0.112345	0.109585
UMP	323.028	324.036	0.0784104	0.0893248	0.0690338	0.0828594	0.0919519	0.10672	0.110574	0.118765	0.112345	0.109585
Isobavachalcone	323.128	324.136	0.0001	0.0001	0.0224316	0.0001	0.0001	0.0001	0.0001	0.0001	0.0001	0.0001
pseudouridine	323.175	324.183	0.0001	0.0001	0.0224316	0.0001	0.0001	0.0001	0.0001	0.0001	0.0001	0.0001
quinidine	323.176	324.184	0.0001	0.0001	0.0224316	0.0001	0.0001	0.0001	0.0001	0.0001	0.0001	0.0001
quinine	323.176	324.184	0.0001	0.0001	0.0224316	0.0001	0.0001	0.0001	0.0001	0.0001	0.0001	0.0001
N-glycoloyl-neuraminate	324.264	325.272	0.0517928	0.0001	0.0697031	0.0762599	0.0857988	0.0533267	0.0552514	0.0638638	0.0562596	0.0668668
neohesperidose	325.113	326.121	0.0001	0.0001	0.0678323	0.0761421	0.0774337	0.0630629	0.0717517	0.0680887	0.0691907	0.0645953
Robinobiose	325.113	326.121	0.0001	0.0001	0.0678323	0.0761421	0.0774337	0.0630629	0.0717517	0.0680887	0.0691907	0.0645953
6,7-dimethyl-8-(1-D-ribityl)lumazine	325.115	326.123	0.0001	0.0001	0.0678323	0.0761421	0.0774337	0.0630629	0.0717517	0.0680887	0.0691907	0.0645953
ajmaline	325.192	326.199	0.0001	0.0001	0.0678323	0.0761421	0.0774337	0.0630629	0.0717517	0.0680887	0.0691907	0.0645953
Decursin	327.123	328.131	0.0714594	0.0001	0.0918601	0.107288	0.108126	0.0679499	0.0777415	0.0816834	0.0796605	0.0807299
Libanorin	327.123	328.131	0.0714594	0.0001	0.0918601	0.107288	0.108126	0.0679499	0.0777415	0.0816834	0.0796605	0.0807299
docosahexaenoic acid	327.232	328.24	0.0714594	0.0001	0.0918601	0.107288	0.108126	0.0679499	0.0777415	0.0816834	0.0796605	0.0807299
2',3'-cyclic AMP	328.045	329.053	0.00191623	0.00245192	0.0001	0.0001	0.00435672	0.0001	0.0001	0.0001	0.0001	0.0001
2-3 cyclic AMP	328.045	329.053	0.00191623	0.00245192	0.0001	0.0001	0.00435672	0.0001	0.0001	0.0001	0.0001	0.0001
3',5'-Cyclic AMP	328.045	329.053	0.00191623	0.00245192	0.0001	0.0001	0.00435672	0.0001	0.0001	0.0001	0.0001	0.0001
3',5'-cyclic dGMP	328.045	329.053	0.00191623	0.00245192	0.0001	0.0001	0.00435672	0.0001	0.0001	0.0001	0.0001	0.0001
3-5 cyclic dAMP	328.045	329.053	0.00191623	0.00245192	0.0001	0.0001	0.00435672	0.0001	0.0001	0.0001	0.0001	0.0001
cyclic-AMP	328.2	329.208	0.141193	0.183966	0.184985	0.206172	0.212972	0.0913864	0.104811	0.0951925	0.10706	0.105535
3',5'-Cyclic IMP	329.029	330.037	0.0001	0.02997	0.0282594	0.0307459	0.0361814	0.0001	0.0337184	0.029227	0.0334075	0.0001
dAMP	330.06	331.068	0.0001	0.0001	0.0001	0.0001	0.0001	0.0001	0.0425853	0.0499998	0.0001	0.0001
malvidin	330.074	331.082	0.0001	0.0001	0.0001	0.0001	0.0001	0.0001	0.0425853	0.0499998	0.0001	0.0001
GA20	331.155	332.162	0.0694809	0.0869135	0.0854388	0.0955292	0.0963077	0.0736144	0.0890482	0.0856593	0.0882287	0.0001
GA4	331.155	332.162	0.0694809	0.0869135	0.0854388	0.0955292	0.0963077	0.0736144	0.0890482	0.0856593	0.0882287	0.0001
GA12	331.191	332.199	0.0694809	0.0869135	0.0854388	0.0955292	0.0963077	0.0736144	0.0890482	0.0856593	0.0882287	0.0001
2-(alpha-D-galactosyl)-sn-glycerol 3-phosphate	333.059	334.066	0.00429369	0.0001	0.0001	0.0001	0.00347377	0.00187664	0.0001	0.0001	0.0001	0.00209903
Byakangelicin	333.097	334.105	0.00429369	0.0001	0.0001	0.0001	0.00347377	0.00187664	0.0001	0.0001	0.0001	0.00209903
strychnine	333.16	334.168	0.0618059	0.0648517	0.0648934	0.0001	0.070753	0.0421639	0.0572305	0.0555204	0.0560553	0.0523389
prostaglandin A	333.207	334.214	0.0618059	0.0648517	0.0648934	0.0001	0.070753	0.0421639	0.0572305	0.0555204	0.0560553	0.0523389
prostaglandin B	333.207	334.214	0.0618059	0.0648517	0.0648934	0.0001	0.070753	0.0421639	0.0572305	0.0555204	0.0560553	0.0523389
prostaglandin C	333.207	334.214	0.0618059	0.0648517	0.0648934	0.0001	0.070753	0.0421639	0.0572305	0.0555204	0.0560553	0.0523389
prostaglandin J	333.207	334.214	0.0618059	0.0648517	0.0648934	0.0001	0.070753	0.0421639	0.0572305	0.0555204	0.0560553	0.0523389
prostaglandin J2	333.207	334.214	0.0618059	0.0648517	0.0648934	0.0001	0.070753	0.0421639	0.0572305	0.0555204	0.0560553	0.0523389
emopamil	333.495	334.503	0.0001	0.0001	0.0001	0.0001	0.0001	0.0001	0.0001	0.0001	0.0001	0.0001
dihydroneopterin phosphate	334.055	335.063	0.0001	0.0001	0.0001	0.0001	0.0001	0.0001	0.0001	0.0001	0.0001	0.0001
S-formylglutathione	334.071	335.079	0.0001	0.0001	0.0001	0.0001	0.0001	0.0001	0.0001	0.0001	0.0001	0.0001
Lepidimoide	334.077	335.085	0.0001	0.0001	0.0001	0.0001	0.0001	0.0001	0.0001	0.0001	0.0001	0.0001
Anacyclin	334.165	335.173	0.0583146	0.0781574	0.0732654	0.081193	0.0852315	0.0612509	0.0716712	0.0698213	0.0720763	0.0729481
platyphylline	334.165	335.173	0.0583146	0.0781574	0.0732654	0.081193	0.0852315	0.0612509	0.0716712	0.0698213	0.0720763	0.0729481
N4-(beta;-N-acetyl-D-glucosaminyl)-L-asparagine	334.305	335.313	0.0001	0.0001	0.0001	0.0001	0.0001	0.0001	0.0001	0.0001	0.0001	0.0001
nicotinate-D-ribonucleotide	335.041	336.048	0.022712	0.0299875	0.0236925	0.0204808	0.0235127	0.014849	0.0001	0.0114771	0.0182601	0.0190423
Dicoumarol	335.056	336.063	0.022712	0.0299875	0.0236925	0.0204808	0.0235127	0.014849	0.0001	0.0114771	0.0182601	0.0190423
caffeoylshikimate	335.077	336.085	0.022712	0.0299875	0.0236925	0.0204808	0.0235127	0.014849	0.0001	0.0114771	0.0182601	0.0190423
berberine	335.116	336.124	0.0001	0.0448153	0.0450367	0.0512195	0.0001	0.0341485	0.0001	0.043707	0.0410388	0.0001
5-HPETE	335.222	336.23	0.0001	0.0448153	0.0450367	0.0512195	0.0001	0.0341485	0.0001	0.043707	0.0410388	0.0001
leukotriene B4	335.222	336.23	0.0001	0.0448153	0.0450367	0.0512195	0.0001	0.0341485	0.0001	0.043707	0.0410388	0.0001
prostaglandin A1	335.222	336.23	0.0001	0.0448153	0.0450367	0.0512195	0.0001	0.0341485	0.0001	0.043707	0.0410388	0.0001
prostaglandin B1	335.222	336.23	0.0001	0.0448153	0.0450367	0.0512195	0.0001	0.0341485	0.0001	0.043707	0.0410388	0.0001
prostaglandin C1	335.222	336.23	0.0001	0.0448153	0.0450367	0.0512195	0.0001	0.0341485	0.0001	0.043707	0.0410388	0.0001
(5Z,8Z,10E,14Z)-(12S)-12-hydroperoxyicosa-5,8,10,14-tetraenoate	335.462	336.47	0.0001	0.0001	0.0001	0.0001	0.0001	0.0001	0.0001	0.0001	0.0001	0.0001
(5Z,8Z,11Z,13E)-(15S)-15-hydroperoxyicosa-5,8,11,13-tetraenoate	335.462	336.47	0.0001	0.0001	0.0001	0.0001	0.0001	0.0001	0.0001	0.0001	0.0001	0.0001
(6E,8Z,11Z,14Z)-(5s)-5-hydroperoxycosa-6,8,11,14-tetraenoate	335.462	336.47	0.0001	0.0001	0.0001	0.0001	0.0001	0.0001	0.0001	0.0001	0.0001	0.0001
(6z,8e,10e,14z)-(5s,12r)-5,12-dihydroxyicosa-6,8,10,14-tetraenoate	335.462	336.47	0.0001	0.0001	0.0001	0.0001	0.0001	0.0001	0.0001	0.0001	0.0001	0.0001
platphylline	336.181	337.189	0.0394599	0.0528083	0.0573334	0.0670235	0.0713717	0.0507387	0.0630315	0.0688094	0.0646611	0.0646713
S-hydroxymethylglutathione	336.339	337.347	0.0001	0.0001	0.0001	0.0001	0.0001	0.0001	0.0001	0.0001	0.0001	0.0001
1-(5'-phosphoribosyl)-5-amino-4-imidazolecarboxamide	337.055	338.063	0.0001	0.0001	0.0001	0.0001	0.0001	0.0001	0.0001	0.0001	0.0001	0.0001
4-coumaroylquinate	337.092	338.1	0.0001	0.0001	0.0001	0.0001	0.0001	0.0001	0.0001	0.0001	0.0001	0.0001
Pinolidoxin	337.165	338.173	0.05575	0.0001	0.065033	0.0721632	0.0688516	0.0480005	0.0539986	0.0505938	0.0552349	0.0001
N5-carboxyaminoimidazole	337.182	338.19	0.05575	0.0001	0.065033	0.0721632	0.0688516	0.0480005	0.0539986	0.0505938	0.0552349	0.0001
aminoimidazole	337.205	338.213	0.05575	0.0001	0.065033	0.0721632	0.0688516	0.0480005	0.0539986	0.0505938	0.0552349	0.0001
Erucic acid	337.311	338.318	0.0001	0.0001	0.0001	0.0001	0.0001	0.0001	0.0001	0.0001	0.0001	0.0001
1-(5-phospho-D-ribosyl)-5-amino-4-imidazolecarboxylate	338.039	339.047	0.0001	0.0001	0.0001	0.0001	0.0001	0.0001	0.0001	0.0001	0.0001	0.0001
papaverine	338.139	339.147	0.0466181	0.0567855	0.059192	0.0643432	0.0682096	0.0439512	0.0497575	0.0500143	0.0511994	0.0503066
4-carboxyaminoimidazole	338.19	339.198	0.0466181	0.0567855	0.059192	0.0643432	0.0682096	0.0439512	0.0497575	0.0500143	0.0511994	0.0503066
nicotine-Glucuronide	338.359	339.367	0.0001	0.0001	0.0001	0.0001	0.0001	0.0001	0.0001	0.0001	0.0001	0.0001
beta-D-fructose-1,6-bisphosphate	338.988	339.996	0.0001	0.0001	0.0001	0.0001	0.0001	0.0132524	0.0137918	0.0134195	0.0127166	0.0001
fructose-2,6-bisphosphate	338.988	339.996	0.0001	0.0001	0.0001	0.0001	0.0001	0.0132524	0.0137918	0.0134195	0.0127166	0.0001
glucose-1,6-bisphosphate	338.988	339.996	0.0001	0.0001	0.0001	0.0001	0.0001	0.0132524	0.0137918	0.0134195	0.0127166	0.0001
glucose-1,6-phosphateandisomers	338.988	339.996	0.0001	0.0001	0.0001	0.0001	0.0001	0.0132524	0.0137918	0.0134195	0.0127166	0.0001
tagatose-1,6-bisphosphate	338.988	339.996	0.0001	0.0001	0.0001	0.0001	0.0001	0.0132524	0.0137918	0.0134195	0.0127166	0.0001
fructose-1,6-bisphosphate	338.988	339.996	0.0001	0.0001	0.0001	0.0001	0.0001	0.0132524	0.0137918	0.0134195	0.0127166	0.0001
Cichoriin	339.072	340.079	0.0001	0.0001	0.0001	0.0001	0.0001	0.0132524	0.0137918	0.0134195	0.0127166	0.0001
sinapoyl malate	339.072	340.079	0.0001	0.0001	0.0001	0.0001	0.0001	0.0132524	0.0137918	0.0134195	0.0127166	0.0001
beta;-D-fructose	339.109	340.117	0.0001	0.0001	0.0001	0.0591662	0.0619372	0.0407508	0.0450661	0.0415093	0.0427674	0.0458767
3'-ketolactose	339.275	340.283	0.0001	0.0001	0.0001	0.0591662	0.0619372	0.0407508	0.0450661	0.0415093	0.0427674	0.0458767
behenic acid	339.326	340.334	0.0001	0.0001	0.0001	0.0001	0.0001	0.0001	0.0001	0.0001	0.0001	0.0001
3-hydroxyquinine	339.413	340.421	0.0001	0.0001	0.0001	0.0001	0.0001	0.0001	0.0001	0.0001	0.0001	0.0001
1-naphthalenesulfonamide,	339.859	340.867	0.0001	0.0001	0.0001	0.0001	0.0001	0.0001	0.0001	0.0001	0.0001	0.0001
6-(alpha;-D-glucosaminyl)-1D-myo-inositol	340.306	341.314	0.0001	0.0001	0.0001	0.0001	0.0001	0.0001	0.0001	0.0001	0.0001	0.0001
1-alpha-D-Galactosyl-myo-inositol	341.108	342.116	0.0001	0.0001	0.0001	0.0001	0.0001	0.218363	0.0001	0.0001	0.0001	0.0001
1-alpha-D-galactosyl-myo-inositol	341.108	342.116	0.0001	0.0001	0.0001	0.0001	0.0001	0.218363	0.0001	0.0001	0.0001	0.0001
alpha,alpha-Trehalose	341.108	342.116	0.0001	0.0001	0.0001	0.0001	0.0001	0.218363	0.0001	0.0001	0.0001	0.0001
alpha-D-glucopyranose	341.108	342.116	0.0001	0.0001	0.0001	0.0001	0.0001	0.218363	0.0001	0.0001	0.0001	0.0001
cellobiose	341.108	342.116	0.0001	0.0001	0.0001	0.0001	0.0001	0.218363	0.0001	0.0001	0.0001	0.0001
epimelibiose	341.108	342.116	0.0001	0.0001	0.0001	0.0001	0.0001	0.218363	0.0001	0.0001	0.0001	0.0001
Galactinol	341.108	342.116	0.0001	0.0001	0.0001	0.0001	0.0001	0.218363	0.0001	0.0001	0.0001	0.0001
Gentiobiose	341.108	342.116	0.0001	0.0001	0.0001	0.0001	0.0001	0.218363	0.0001	0.0001	0.0001	0.0001
isomaltose	341.108	342.116	0.0001	0.0001	0.0001	0.0001	0.0001	0.218363	0.0001	0.0001	0.0001	0.0001
lactulose	341.108	342.116	0.0001	0.0001	0.0001	0.0001	0.0001	0.218363	0.0001	0.0001	0.0001	0.0001
laminaribiose	341.108	342.116	0.0001	0.0001	0.0001	0.0001	0.0001	0.218363	0.0001	0.0001	0.0001	0.0001
Melebiose	341.108	342.116	0.0001	0.0001	0.0001	0.0001	0.0001	0.218363	0.0001	0.0001	0.0001	0.0001
nigerose	341.108	342.116	0.0001	0.0001	0.0001	0.0001	0.0001	0.218363	0.0001	0.0001	0.0001	0.0001
Rutinose	341.108	342.116	0.0001	0.0001	0.0001	0.0001	0.0001	0.218363	0.0001	0.0001	0.0001	0.0001
sophorose	341.108	342.116	0.0001	0.0001	0.0001	0.0001	0.0001	0.218363	0.0001	0.0001	0.0001	0.0001
lactose	341.108	342.116	0.0001	0.0001	0.0001	0.0001	0.0001	0.218363	0.0001	0.0001	0.0001	0.0001
maltose	341.108	342.116	0.0001	0.0001	0.0001	0.0001	0.0001	0.218363	0.0001	0.0001	0.0001	0.0001
melibiose	341.108	342.116	0.0001	0.0001	0.0001	0.0001	0.0001	0.218363	0.0001	0.0001	0.0001	0.0001
sucrose	341.108	342.116	0.0001	0.0001	0.0001	0.0001	0.0001	0.218363	0.0001	0.0001	0.0001	0.0001
trehalose	341.108	342.116	0.0001	0.0001	0.0001	0.0001	0.0001	0.218363	0.0001	0.0001	0.0001	0.0001
Clusianose	343.124	344.132	0.0001	0.103577	0.0001	0.103547	0.0001	0.102003	0.0963183	0.0988993	0.0001	0.0679874
maltitol	343.124	344.132	0.0001	0.103577	0.0001	0.103547	0.0001	0.102003	0.0963183	0.0988993	0.0001	0.0679874
melibiitol	343.124	344.132	0.0001	0.103577	0.0001	0.103547	0.0001	0.102003	0.0963183	0.0988993	0.0001	0.0679874
2',3'-cyclic GMP	344.04	345.047	0.0001	0.0001	0.0001	0.0001	0.0001	0.506368	0.551695	0.512795	0.575621	0.581512
2-3 cyclic GMP	344.04	345.047	0.0001	0.0001	0.0001	0.0001	0.0001	0.506368	0.551695	0.512795	0.575621	0.581512
3',5'-Cyclic GMP	344.04	345.047	0.0001	0.0001	0.0001	0.0001	0.0001	0.506368	0.551695	0.512795	0.575621	0.581512
3',5'-cyclic GMP	344.04	345.047	0.0001	0.0001	0.0001	0.0001	0.0001	0.506368	0.551695	0.512795	0.575621	0.581512
3-5 cyclic dGMP	344.04	345.047	0.0001	0.0001	0.0001	0.0001	0.0001	0.506368	0.551695	0.512795	0.575621	0.581512
thiamin monophosphate	344.071	345.079	0.0001	0.0001	0.0001	0.0001	0.0001	0.506368	0.551695	0.512795	0.575621	0.581512
Capensinidin	344.09	345.097	0.0001	0.0001	0.0001	0.0001	0.0001	0.506368	0.551695	0.512795	0.575621	0.581512
cyclic-GMP	344.2	345.208	0.128674	0.182645	0.188844	0.0001	0.22805	0.0001	0.0001	0.0001	0.0001	0.0001
Gibberillin	345.134	346.142	0.090797	0.12675	0.130986	0.143621	0.15235	0.188137	0.118178	0.140988	0.123049	0.121575
GA24	345.17	346.178	0.090797	0.12675	0.130986	0.143621	0.15235	0.188137	0.118178	0.140988	0.123049	0.121575
AMP	346.055	347.063	0.175722	0.201069	0.181149	0.189984	0.170105	0.392488	0.363412	0.417235	0.441174	0.388222
dGMP	346.055	347.063	0.175722	0.201069	0.181149	0.189984	0.170105	0.392488	0.363412	0.417235	0.441174	0.388222
anandamide	346.532	347.54	0.0001	0.0001	0.0001	0.0001	0.0001	0.0001	0.0001	0.0001	0.0001	0.0001
IMP	347.039	348.047	0.0413014	0.0001	0.0001	0.0394942	0.0395727	0.115568	0.139018	0.142471	0.139969	0.134917
camptothecin	347.103	348.111	0.038096	0.0001	0.0471426	0.053208	0.051784	0.0001	0.0001	0.0001	0.0001	0.0001
GA1	347.149	348.157	0.038096	0.0001	0.0471426	0.053208	0.051784	0.0001	0.0001	0.0001	0.0001	0.0001
GA15	347.186	348.194	0.038096	0.0001	0.0471426	0.053208	0.051784	0.0001	0.0001	0.0001	0.0001	0.0001
GA53	347.186	348.194	0.038096	0.0001	0.0471426	0.053208	0.051784	0.0001	0.0001	0.0001	0.0001	0.0001
2-O-(6-phospho-alpha;-mannosyl)-D-glycerate	347.192	348.2	0.038096	0.0001	0.0471426	0.053208	0.051784	0.0001	0.0001	0.0001	0.0001	0.0001
inosine-5'-phosphate	347.2	348.208	0.038096	0.0001	0.0471426	0.053208	0.051784	0.0001	0.0001	0.0001	0.0001	0.0001
1-(2-carboxyphenylamino)-1-deoxy-D-ribulose-5-phosphate	348.048	349.056	0.0001	0.00258887	0.0001	0.0001	0.00275756	0.0001	0.0001	0.0001	0.0001	0.0001
1-(O-carboxyphenylamino)-1'-deoxyribulose-5'-P	348.048	349.056	0.0001	0.00258887	0.0001	0.0001	0.00275756	0.0001	0.0001	0.0001	0.0001	0.0001
N-(5-phospho-D-ribosyl)anthranilate	348.048	349.056	0.0001	0.00258887	0.0001	0.0001	0.00275756	0.0001	0.0001	0.0001	0.0001	0.0001
N-(5'-phosphoribosyl)-anthranilate	348.048	349.056	0.0001	0.00258887	0.0001	0.0001	0.00275756	0.0001	0.0001	0.0001	0.0001	0.0001
cornoside	349.15	350.158	0.036936	0.0590041	0.0566439	0.0601457	0.0646246	0.0363848	0.0444896	0.0441356	0.0486022	0.0455208
prostaglandin E	349.201	350.209	0.036936	0.0590041	0.0566439	0.0601457	0.0646246	0.0363848	0.0444896	0.0441356	0.0486022	0.0455208
estrone-sulfate	349.421	350.429	0.0001	0.0001	0.0001	0.0001	0.0001	0.0001	0.0001	0.0001	0.0001	0.0001
(5Z,13E)-11-alpha;-hydroxy-9,15-dioxoprost-13-enoate	349.446	350.454	0.0001	0.0001	0.0001	0.0001	0.0001	0.0001	0.0001	0.0001	0.0001	0.0001
Daphnoretin	351.05	352.058	0.00426701	0.0001	0.0001	0.0001	0.0001	0.0001	0.0001	0.0001	0.0001	0.0001
prostaglandin D2	351.217	352.225	0.0001	0.0505733	0.0001	0.0571851	0.0611894	0.0001	0.0001	0.0487041	0.0001	0.0459144
prostaglandin E2	351.217	352.225	0.0001	0.0505733	0.0001	0.0571851	0.0611894	0.0001	0.0001	0.0487041	0.0001	0.0459144
prostaglandin H	351.217	352.225	0.0001	0.0505733	0.0001	0.0571851	0.0611894	0.0001	0.0001	0.0487041	0.0001	0.0459144
(13E)-11-alpha;-hydroxy-9,15-dioxoprost-13-enoate	351.462	352.47	0.0001	0.0001	0.0001	0.0001	0.0001	0.0001	0.0001	0.0001	0.0001	0.0001
(5Z,13E)-(15S)-11,15-dihydroxy-9-oxoprosta-5,13-dienoate	351.462	352.47	0.0001	0.0001	0.0001	0.0001	0.0001	0.0001	0.0001	0.0001	0.0001	0.0001
(5Z,13E)-(15S)-11-alpha;,15-dihydroxy-9-oxoprost-13-enoate	351.462	352.47	0.0001	0.0001	0.0001	0.0001	0.0001	0.0001	0.0001	0.0001	0.0001	0.0001
(5Z,13E)-(15S)-11-alpha;,15-dihydroxy-9-oxoprosta-5,13-dienoate	351.462	352.47	0.0001	0.0001	0.0001	0.0001	0.0001	0.0001	0.0001	0.0001	0.0001	0.0001
(5z,13e)-(15s)-6,9-alpha;-epoxy-11-alpha;,15-dihydroxyprosta-5,13-dienoate	351.462	352.47	0.0001	0.0001	0.0001	0.0001	0.0001	0.0001	0.0001	0.0001	0.0001	0.0001
(5Z,13E)-(15S)-9alpha;,11alpha;-epoxy-15-hydroxythromboxa-5,13-dienoate	351.462	352.47	0.0001	0.0001	0.0001	0.0001	0.0001	0.0001	0.0001	0.0001	0.0001	0.0001
(5z,13e)-(15s)-9-alpha;,15-dihydroxy-11-oxoprosta-5,13-dienoate	351.462	352.47	0.0001	0.0001	0.0001	0.0001	0.0001	0.0001	0.0001	0.0001	0.0001	0.0001
(6Z,8E,10E,14Z)-(5S,12R)-5,12,20-Trihydroxyicosa-6,8,10,14-	351.462	352.47	0.0001	0.0001	0.0001	0.0001	0.0001	0.0001	0.0001	0.0001	0.0001	0.0001
prostaglandin-H2	351.462	352.47	0.0001	0.0001	0.0001	0.0001	0.0001	0.0001	0.0001	0.0001	0.0001	0.0001
2,5-diamino-6-hydroxy-4-(5'-phosphoribosylamino)-pyrimidine	352.066	353.074	0.0001	0.0001	0.0001	0.0001	0.0001	0.0001	0.0001	0.0001	0.0001	0.0001
cotinine-glucuronide	352.343	353.351	0.0001	0.0001	0.0001	0.0001	0.0001	0.0001	0.0001	0.0001	0.0001	0.0001
5-amino-6-(5'-phosphoribosylamino)uracil	353.05	354.058	0.0299123	0.023555	0.0197505	0.0159671	0.0001	0.0221357	0.0212006	0.0174973	0.0206411	0.0220315
5-amino-6-(5'-phosphoribosylamino)-uracil	353.05	354.058	0.0299123	0.023555	0.0197505	0.0159671	0.0001	0.0221357	0.0212006	0.0174973	0.0206411	0.0220315
3-caffeoylquinic acid (chlorogenic acid)	353.087	354.095	0.0299123	0.023555	0.0197505	0.0159671	0.0001	0.0221357	0.0212006	0.0174973	0.0206411	0.0220315
caffeoylquinate	353.087	354.095	0.0299123	0.023555	0.0197505	0.0159671	0.0001	0.0221357	0.0212006	0.0174973	0.0206411	0.0220315
chlorogenic acid	353.087	354.095	0.0299123	0.023555	0.0197505	0.0159671	0.0001	0.0221357	0.0212006	0.0174973	0.0206411	0.0220315
Scopolin	353.087	354.095	0.0299123	0.023555	0.0197505	0.0159671	0.0001	0.0221357	0.0212006	0.0174973	0.0206411	0.0220315
prostaglandin D	353.233	354.241	0.0001	0.0001	0.0469983	0.052462	0.0561904	0.0347203	0.0393307	0.0001	0.0376607	0.0402509
prostaglandin E1	353.233	354.241	0.0001	0.0001	0.0469983	0.052462	0.0561904	0.0347203	0.0393307	0.0001	0.0376607	0.0402509
prostaglandin F2 beta	353.233	354.241	0.0001	0.0001	0.0469983	0.052462	0.0561904	0.0347203	0.0393307	0.0001	0.0376607	0.0402509
(13E)-(15S)-11-alpha;,15-dihydroxy-9-oxoprost-13-enoate	353.478	354.486	0.0001	0.0001	0.0001	0.0001	0.0001	0.0001	0.0001	0.0001	0.0001	0.0001
(5Z,13E)-(15S)-9,11,15-trihydroxyprosta-5,13-dienoate	353.478	354.486	0.0001	0.0001	0.0001	0.0001	0.0001	0.0001	0.0001	0.0001	0.0001	0.0001
(5z,13e)-(15s)-9-alpha;,11-alpha;,15-trihydroxyprosta-5,13-dienoate	353.478	354.486	0.0001	0.0001	0.0001	0.0001	0.0001	0.0001	0.0001	0.0001	0.0001	0.0001
2-amino-7,8-dihydro-4-hydroxy-6-(diphosphooxymethyl)pteridine	354	355.008	0.0001	0.0001	0.00138089	0.0001	0.0001	0.0001	0.0001	0.0001	0.0001	0.0001
S-adenosylmethioninamine	354.147	355.155	0.0680364	0.0001	0.0870581	0.0974524	0.0989789	0.0001	0.0703796	0.0001	0.0711368	0.0708454
S-adenosyl-L-methioninamine	354.426	355.434	0.0001	0.0001	0.0001	0.0001	0.0001	0.0001	0.0001	0.0001	0.0001	0.0001
5-amino-6-(5'-phosphoribitylamino)uracil	355.065	356.073	0.0001	0.0001	0.0110547	0.0001	0.0001	0.00905473	0.0001	0.00746371	0.00751398	0.0001
Rutamarin	355.155	356.162	0.0624759	0.0001	0.0831065	0.0933833	0.0953393	0.0289023	0.0684866	0.0688241	0.0297699	0.0338619
prostaglandin F1 alpha	355.248	356.256	0.0624759	0.0001	0.0831065	0.0933833	0.0953393	0.0289023	0.0684866	0.0688241	0.0297699	0.0338619
pantetheine-4'-phosphate	357.089	358.096	0.0001	0.0001	0.0127678	0.0001	0.0001	0.146095	0.206895	0.207406	0.148727	0.180084
Pinoresinol	357.134	358.142	0.0827254	0.0001	0.0001	0.0001	0.114104	0.0001	0.0001	0.0001	0.0521979	0.0001
alpha;-ribazole-5'-P	357.279	358.287	0.0827254	0.0001	0.0001	0.0001	0.114104	0.0001	0.0001	0.0001	0.0521979	0.0001
4'-phosphopantetheine	357.338	358.346	0.0001	0.0001	0.0001	0.0001	0.0001	0.0001	0.0001	0.0001	0.0001	0.0001
Triglochinin	358.077	359.085	0.00526247	0.00691364	0.0001	0.00818365	0.00816766	0.0001	0.0001	0.00538115	0.00576919	0.0001
rosmarinic acid	359.077	360.085	0.0001	0.0001	0.0001	0.0001	0.0001	0.0001	0.0001	0.0001	0.0001	0.0001
Acalyphin	359.109	360.117	0.0859284	0.11333	0.110708	0.119732	0.127702	0.106748	0.122123	0.11891	0.122373	0.118068
GA19	361.165	362.173	0.0444872	0.0488167	0.0001	0.0605054	0.0569818	0.045335	0.0523241	0.0487304	0.0520193	0.0543604
GA25	361.165	362.173	0.0444872	0.0488167	0.0001	0.0605054	0.0569818	0.045335	0.0523241	0.0487304	0.0520193	0.0543604
precursor-Z	361.207	362.215	0.0444872	0.0488167	0.0001	0.0605054	0.0569818	0.045335	0.0523241	0.0487304	0.0520193	0.0543604
GMP	362.215	363.223	0.0550874	0.0715765	0.0711002	0.0784619	0.076085	0.0001	0.035786	0.0354079	0.0001	0.0001
xanthosine-5'-phosphate	363.034	364.042	0.0001	0.0001	0.0001	0.0001	0.0001	0.0001	0.0001	0.0001	0.0117526	0.0001
GA44	363.181	364.189	0.0001	0.0478394	0.0567637	0.0668922	0.0651901	0.0389243	0.0450136	0.0433562	0.04028	0.049027
xanthosine-5-phosphate	363.2	364.208	0.0001	0.0478394	0.0567637	0.0668922	0.0651901	0.0389243	0.0450136	0.0433562	0.04028	0.049027
isopentenyladenine-7-N-glucoside	364.38	365.388	0.0001	0.0001	0.0001	0.0001	0.0001	0.0001	0.0001	0.0001	0.0001	0.0001
isopentenyladenine-9-N-glucoside	364.38	365.388	0.0001	0.0001	0.0001	0.0001	0.0001	0.0001	0.0001	0.0001	0.0001	0.0001
1-(5'-phosphoribosyl)-5-formamido-4-imidazolecarboxamide	365.05	366.058	0.0001	0.0001	0.0001	0.0001	0.0001	0.0001	0.0101163	0.0001	0.0001	0.0001
phosphoribosyl-formamido-carboxamide	365.216	366.224	0.0001	0.0001	0.0001	0.0001	0.077968	0.0517708	0.0001	0.0001	0.0570335	0.0563603
orotidine-5'-phosphate	367.018	368.026	0.00261712	0.0001	0.0001	0.0001	0.0001	0.0359633	0.0445875	0.0364588	0.0001	0.0381596
prostaglandin G	367.212	368.22	0.0403664	0.0504611	0.0504888	0.0572052	0.0617997	0.0001	0.0001	0.0339426	0.0001	0.0341478
trans-3-hydroxycotinine-glucuronide	367.335	368.343	0.0001	0.0001	0.0001	0.0001	0.0001	0.0001	0.0001	0.0001	0.0001	0.0001
lignoceric acid	367.358	368.365	0.0001	0.0001	0.0001	0.0001	0.0001	0.0001	0.0001	0.0001	0.0001	0.0001
lignoeric acid	367.358	368.365	0.0001	0.0001	0.0001	0.0001	0.0001	0.0001	0.0001	0.0001	0.0001	0.0001
heroin	368.15	369.158	0.0420638	0.0559443	0.0524509	0.0595009	0.0600984	0.0001	0.0001	0.0001	0.0326924	0.0310214
sedoheptulose-1,7-bisphosphate	368.999	370.007	0.0001	0.0001	0.0001	0.0001	0.0001	0.0210147	0.0291047	0.0182874	0.0001	0.0001
Fraxin	369.082	370.09	0.0001	0.0001	0.0001	0.0001	0.0001	0.0210147	0.0291047	0.0182874	0.0001	0.0001
Styraxin	369.097	370.105	0.0001	0.0001	0.0001	0.0001	0.0001	0.0210147	0.0291047	0.0182874	0.0001	0.0001
5'-Prenylhomoeriodictyol	369.134	370.142	0.0500462	0.0542008	0.056288	0.0642599	0.0669166	0.0221136	0.0001	0.0001	0.0001	0.0001
Alkannin B,B-dimethylacrylate	369.134	370.142	0.0500462	0.0542008	0.056288	0.0642599	0.0669166	0.0221136	0.0001	0.0001	0.0001	0.0001
Sophoraisoflavone A	369.134	370.142	0.0500462	0.0542008	0.056288	0.0642599	0.0669166	0.0221136	0.0001	0.0001	0.0001	0.0001
Calanolide A	369.17	370.178	0.0500462	0.0542008	0.056288	0.0642599	0.0669166	0.0221136	0.0001	0.0001	0.0001	0.0001
androcymbine	370.165	371.173	0.0890535	0.112525	0.10007	0.10794	0.111737	0.0533631	0.0619905	0.0571507	0.0598573	0.0581572
ancistrocladine	370.202	371.21	0.0890535	0.112525	0.10007	0.10794	0.111737	0.0533631	0.0619905	0.0571507	0.0598573	0.0581572
tamoxifen	370.513	371.521	0.0001	0.0001	0.0001	0.0001	0.0001	0.0001	0.0001	0.0001	0.0001	0.0001
biocytin	371.175	372.183	0.0598015	0.0001	0.0001	0.0792617	0.0001	0.0796492	0.086058	0.0802749	0.0858204	0.0861843
Swertiamarin	373.113	374.121	0.0782502	0.0911335	0.0001	0.0992775	0.104765	0.0882	0.0963739	0.0949107	0.0989201	0.0001
portulacaxanthin	374.349	375.357	0.0001	0.0001	0.0001	0.0001	0.0001	0.0001	0.0001	0.0001	0.0001	0.0001
Dihyrosamidin	375.05	376.058	0.0001	0.0001	0.0001	0.0001	0.0001	0.0001	0.0001	0.0001	0.0001	0.0001
riboflavin	375.13	376.138	0.091186	0.108623	0.107748	0.115973	0.120457	0.0001	0.113946	0.108406	0.113908	0.115289
kinetin-7-N-glucoside	376.348	377.356	0.0001	0.0001	0.0001	0.0001	0.0001	0.0001	0.0001	0.0001	0.0001	0.0001
kinetin-9-N-glucoside	376.348	377.356	0.0001	0.0001	0.0001	0.0001	0.0001	0.0001	0.0001	0.0001	0.0001	0.0001
GA17	377.16	378.168	0.0001	0.0001	0.0001	0.0001	0.0001	0.0001	0.0001	0.0001	0.0001	0.0001
reduced	377.376	378.384	0.0001	0.0001	0.0001	0.0001	0.0001	0.00250899	0.0001	0.0001	0.0001	0.0001
(R)-S-lactoylglutathione	378.097	379.105	0.116477	0.133612	0.107365	0.0001	0.128751	0.177391	0.00162574	0.0953675	0.0929984	0.10407
S-lactoyl-glutathione	378.376	379.384	0.0001	0.0001	0.0001	0.0001	0.0001	0.00142888	0.0001	0.0001	0.0001	0.0001
sphinganine-1-phosphate	380.257	381.264	0.0412295	0.0001	0.0672291	0.0653485	0.0684881	0.0001	0.0001	0.0001	0.0001	0.048107
cis-zeatin-7-N-glucoside	380.38	381.388	0.0001	0.0001	0.0001	0.0001	0.0001	0.0001	0.0001	0.0001	0.0001	0.0001
cis-zeatin-9-N-glucoside	380.38	381.388	0.0001	0.0001	0.0001	0.0001	0.0001	0.0001	0.0001	0.0001	0.0001	0.0001
cis-zeatin-O-glucoside	380.38	381.388	0.0001	0.0001	0.0001	0.0001	0.0001	0.0001	0.0001	0.0001	0.0001	0.0001
trans-zeatin-7-N-glucoside	380.38	381.388	0.0001	0.0001	0.0001	0.0001	0.0001	0.0001	0.0001	0.0001	0.0001	0.0001
trans-zeatin-9-N-glucoside	380.38	381.388	0.0001	0.0001	0.0001	0.0001	0.0001	0.0001	0.0001	0.0001	0.0001	0.0001
trans-zeatin-O-glucoside	380.38	381.388	0.0001	0.0001	0.0001	0.0001	0.0001	0.0001	0.0001	0.0001	0.0001	0.0001
trans,trans-farnesyl diphosphate	381.123	382.131	0.0001	0.0669921	0.0665952	0.0733714	0.0746056	0.059486	0.0597453	0.0558442	0.0629386	0.0602133
Ammoresinol	381.207	382.214	0.0001	0.0669921	0.0665952	0.0733714	0.0746056	0.059486	0.0597453	0.0558442	0.0629386	0.0602133
all-trans-farnesyl	381.322	382.33	0.0001	0.0001	0.0001	0.0001	0.0001	0.0001	0.0001	0.0001	0.0001	0.0001
Hexacosan-1-ol	381.41	382.417	0.0001	0.0001	0.0001	0.0001	0.0001	0.0001	0.0001	0.0001	0.0001	0.0001
5alpha;-cholesta-8,24-dien-3-one	381.62	382.628	0.0001	0.0001	0.0001	0.0001	0.0001	0.00183929	0.0010237	0.00186438	0.0001	0.0001
7-dehydrodesmosterol	381.62	382.628	0.0001	0.0001	0.0001	0.0001	0.0001	0.00183929	0.0010237	0.00186438	0.0001	0.0001
beta;-D-galactosyl-1,4-N-acetyl-beta;-D-glucosamine	382.344	383.352	0.0001	0.0001	0.0001	0.0001	0.0001	0.0001	0.0001	0.0001	0.0001	0.0001
dihydrozeatin-7-N-dihydrozeatin	382.395	383.403	0.0001	0.0001	0.0001	0.0001	0.0001	0.0001	0.0001	0.0001	0.0001	0.0001
dihydrozeatin-9-N-glucoside	382.395	383.403	0.0001	0.0001	0.0001	0.0001	0.0001	0.0001	0.0001	0.0001	0.0001	0.0001
dihydrozeatin-O-glucoside	382.395	383.403	0.0001	0.0001	0.0001	0.0001	0.0001	0.0001	0.0001	0.0001	0.0001	0.0001
S-adenosyl-L-homocysteine	383.114	384.122	0.109151	0.164769	0.181743	0.211532	0.221245	0.145643	0.165091	0.168106	0.171284	0.168345
zymosterol	383.331	384.339	0.0001	0.0001	0.0001	0.0001	0.0001	0.0001	0.0001	0.0001	0.0001	0.0001
5alpha;-cholesta-7,24-dien-3beta;-ol	383.636	384.644	0.0001	0.0001	0.0001	0.00185546	0.0001	0.00653785	0.00977952	0.00648536	0.0100689	0.00497921
5alpha;-cholesta-8-en-3-one	383.636	384.644	0.0001	0.0001	0.0001	0.00185546	0.0001	0.00653785	0.00977952	0.00648536	0.0100689	0.00497921
7-dehydro-cholesterol	383.636	384.644	0.0001	0.0001	0.0001	0.00185546	0.0001	0.00653785	0.00977952	0.00648536	0.0100689	0.00497921
desmosterol	383.636	384.644	0.0001	0.0001	0.0001	0.00185546	0.0001	0.00653785	0.00977952	0.00648536	0.0100689	0.00497921
1-sinapoyl-D-glucose	385.113	386.121	0.0001	0.0673854	0.0001	0.0001	0.0773323	0.0614563	0.0663228	0.061744	0.0621173	0.0661975
sinapoyl glucose ester	385.113	386.121	0.0001	0.0673854	0.0001	0.0001	0.0773323	0.0614563	0.0663228	0.061744	0.0621173	0.0661975
Isoamidin	385.129	386.137	0.0001	0.0673854	0.0001	0.0001	0.0773323	0.0614563	0.0663228	0.061744	0.0621173	0.0661975
Peucenidin	385.129	386.137	0.0001	0.0673854	0.0001	0.0001	0.0773323	0.0614563	0.0663228	0.061744	0.0621173	0.0661975
Pteryxin	385.129	386.137	0.0001	0.0673854	0.0001	0.0001	0.0773323	0.0614563	0.0663228	0.061744	0.0621173	0.0661975
Samidin	385.129	386.137	0.0001	0.0673854	0.0001	0.0001	0.0773323	0.0614563	0.0663228	0.061744	0.0621173	0.0661975
chloresterol	385.347	386.355	0.0001	0.0001	0.0001	0.0001	0.0001	0.0001	0.0001	0.0001	0.0001	0.0001
lathosterol	385.652	386.66	0.0001	0.0001	0.0001	0.0001	0.0001	0.0001	0.0001	0.0001	0.0001	0.0001
zymostenol	385.652	386.66	0.0001	0.0001	0.0001	0.0001	0.0001	0.0001	0.0001	0.0001	0.0001	0.0001
dCDP	386.171	387.179	0.0484473	0.0001	0.0557725	0.0603799	0.0654102	0.0491226	0.0569519	0.051398	0.0535357	0.0581425
benzyladenine-7-N-glucoside	386.386	387.394	0.0001	0.0001	0.0001	0.0001	0.0001	0.0001	0.0001	0.0001	0.0001	0.0001
benzyladenine-9-N-glucoside	386.386	387.394	0.0001	0.0001	0.0001	0.0001	0.0001	0.0001	0.0001	0.0001	0.0001	0.0001
25-azacholesterol	386.64	387.648	0.0001	0.00525022	0.00843044	0.0149925	0.013969	0.0161079	0.0212402	0.0247298	0.0202116	0.021156
dUDP	386.999	388.007	0.0001	0.0001	0.00471369	0.0001	0.0001	0.0001	0.0001	0.0001	0.0001	0.0001
Visnadin	387.144	388.152	0.124486	0.0001	0.138448	0.138332	0.159595	0.222612	0.0001	0.147936	0.146109	0.142577
Tuberonic acid glucoside	387.166	388.173	0.124486	0.0001	0.138448	0.138332	0.159595	0.222612	0.0001	0.147936	0.146109	0.142577
dopaxanthin	388.333	389.341	0.0001	0.0001	0.0001	0.0001	0.0001	0.0001	0.0001	0.0001	0.0001	0.0001
5-phospho-alpha-D-ribose-1-diphosphate	388.944	389.952	0.0001	0.0001	0.0001	0.0001	0.0001	0.00677033	0.00578389	0.00511746	0.00633942	0.00689228
PRPP	388.944	389.952	0.0001	0.0001	0.0001	0.0001	0.0001	0.00677033	0.00578389	0.00511746	0.00633942	0.00689228
5-phosphoribosyl	389.063	390.071	0.0001	0.0001	0.0001	0.0001	0.0001	0.00677033	0.00578389	0.00511746	0.00633942	0.00689228
proacaciberin	390.14	391.148	0.0566534	0.0001	0.0702393	0.077	0.0809951	0.0565807	0.0667196	0.0648537	0.0651312	0.0670099
leukotriene E4	390.247	391.255	0.0566534	0.0001	0.0702393	0.077	0.0809951	0.0565807	0.0667196	0.0648537	0.0651312	0.0670099
dopaxanthin	390.349	391.357	0.0001	0.0001	0.0001	0.0001	0.0001	0.0001	0.0001	0.0001	0.0001	0.0001
1,	390.375	391.383	0.0001	0.0001	0.0001	0.0001	0.0001	0.0001	0.0001	0.0001	0.0001	0.0001
Abyssinone VI	391.191	392.199	0.0708544	0.08517	0.0752242	0.0834535	0.125359	0.0719673	0.0001	0.0001	0.064885	0.0001
chenodeoxycholic acid	391.285	392.293	0.0708544	0.08517	0.0752242	0.0834535	0.125359	0.0719673	0.0001	0.0001	0.064885	0.0001
deoxycholic acid	391.285	392.293	0.0708544	0.08517	0.0752242	0.0834535	0.125359	0.0719673	0.0001	0.0001	0.064885	0.0001
molybdopterin	392.32	393.328	0.0001	0.0001	0.0001	0.0001	0.0001	0.0001	0.0001	0.0001	0.0001	0.0001
ergosta-5,7,22,24(28)-tetraenol	393.316	394.324	0.0001	0.0001	0.0001	0.0001	0.0001	0.0001	0.0001	0.0001	0.0001	0.0001
ergocalciferol	395.331	396.339	0.0001	0.0001	0.0001	0.0001	0.0001	0.0001	0.0001	0.0001	0.0001	0.0001
ergosterol	395.331	396.339	0.0001	0.0001	0.0001	0.0001	0.0001	0.0001	0.0001	0.0001	0.0001	0.0001
3-keto-4-methylzymosterol	395.647	396.655	0.0001	0.0001	0.0001	0.0001	0.0001	0.0001	0.0001	0.00275429	0.0001	0.00257787
solanidine	396.327	397.334	0.0001	0.0001	0.0001	0.0001	0.0001	0.0001	0.0001	0.0001	0.0001	0.0001
5-dehydro episterol	396.339	397.347	0.0001	0.0001	0.0001	0.0001	0.0001	0.0001	0.0001	0.0001	0.0001	0.0001
S-adenosyl-4-methylthio-2-oxobutanoate	397.106	398.113	0.0355114	0.0001	0.0387428	0.0738521	0.0344753	0.0662554	0.0766366	0.0481672	0.0001	0.0001
Asebotoxin II	397.165	398.173	0.0355114	0.0001	0.0387428	0.0738521	0.0344753	0.0662554	0.0766366	0.0481672	0.0001	0.0001
brassicasterol	397.347	398.355	0.0001	0.0001	0.0001	0.0001	0.0001	0.0001	0.0001	0.0001	0.0001	0.0001
episterol	397.347	398.355	0.0001	0.0001	0.0001	0.0001	0.0001	0.0001	0.0001	0.0001	0.0001	0.0001
24-methylenecholesterol	397.347	398.355	0.0001	0.0001	0.0001	0.0001	0.0001	0.0001	0.0001	0.0001	0.0001	0.0001
(24R)-24-methyl-5alpha-cholestan-3-one	397.347	398.355	0.0001	0.0001	0.0001	0.0001	0.0001	0.0001	0.0001	0.0001	0.0001	0.0001
4alpha;-methyl-5alpha;-cholesta-8-en-3-one	397.663	398.671	0.0001	0.0001	0.0001	0.0001	0.0001	0.0001	0.0001	0.0001	0.0001	0.0001
4-alpha;-methylzymosterol	397.663	398.671	0.0001	0.0001	0.0001	0.0001	0.0001	0.0001	0.0001	0.0001	0.0001	0.0001
campest-4-en-3-one	397.663	398.671	0.0001	0.0001	0.0001	0.0001	0.0001	0.0001	0.0001	0.0001	0.0001	0.0001
S-adenosyl-L-methionine	398.137	399.145	0.0001	0.0001	0.0451895	0.0541005	0.0523419	0.0001	0.0451515	0.0369726	0.0447512	0.0377687
(24R)-24-methyl-cholest-4-en-3-one	398.355	399.363	0.0001	0.0001	0.0001	0.0001	0.0001	0.0001	0.0001	0.0001	0.0001	0.0001
L-Palmitoylcarnitine	398.605	399.613	0.0001	0.0001	0.0001	0.0001	0.0001	0.0001	0.0001	0.0001	0.0001	0.0001
campesterol	399.363	400.371	0.0001	0.0001	0.0001	0.0001	0.0001	0.0001	0.0001	0.0001	0.0001	0.0001
7alpha;-hydroxycholest-4-en-3-one	399.635	400.643	0.0001	0.0001	0.0001	0.0001	0.0001	0.0001	0.0001	0.0001	0.0001	0.00105528
(5alpha;)-campestan-3-one	399.679	400.687	0.0001	0.0001	0.0001	0.0001	0.0001	0.0001	0.0001	0.0001	0.0001	0.00105528
4alpha;-methyl-cholesta-8-enol	399.679	400.687	0.0001	0.0001	0.0001	0.0001	0.0001	0.0001	0.0001	0.0001	0.0001	0.00105528
(24R)-24-methyl-cholest-4-en-3beta-one	400.371	401.378	0.0001	0.0001	0.0001	0.0001	0.0001	0.0001	0.0001	0.0001	0.0001	0.0001
dTDP	401.015	402.023	0.0001	0.0001	0.0001	0.0001	0.0001	0.0001	0.0001	0.0001	0.0001	0.0001
(3'R,$'R)-3'Epoxyangeloyloxy-4'-acetoxy-3',4'-dihydroseselin	401.124	402.131	0.0001	0.0619683	0.0001	0.0001	0.0730561	0.0001	0.0001	0.0001	0.0001	0.0696062
delta-tocopherol	401.342	402.35	0.0001	0.0001	0.0001	0.0001	0.0001	0.0001	0.0001	0.0001	0.0001	0.0001
cholesterol	401.342	402.35	0.0001	0.0001	0.0001	0.0001	0.0001	0.0001	0.0001	0.0001	0.0001	0.0001
R-4'-phosphopantothenoyl-L-cysteine	401.347	402.355	0.0001	0.0001	0.0001	0.0001	0.0001	0.0001	0.0001	0.0001	0.0001	0.0001
5-alpha-campesterol	401.378	402.386	0.0001	0.0001	0.0001	0.0001	0.0001	0.0001	0.0001	0.0001	0.0001	0.0001
(24S)-24-hydroxycholesterol	401.651	402.659	0.0001	0.0001	0.0001	0.0001	0.0001	0.0001	0.0001	0.00261129	0.0001	0.0001
25-hydroxycholesterol	401.651	402.659	0.0001	0.0001	0.0001	0.0001	0.0001	0.0001	0.0001	0.00261129	0.0001	0.0001
7alpha;-hydroxycholesterol	401.651	402.659	0.0001	0.0001	0.0001	0.0001	0.0001	0.0001	0.0001	0.00261129	0.0001	0.0001
CDP	402.171	403.179	0.0409375	0.0001	0.0001	0.0569889	0.0001	0.0001	0.0542158	0.0001	0.0552345	0.0001
trifluoperazine	402.456	403.464	0.0001	0.0001	0.0001	0.0001	0.0001	0.0001	0.0001	0.0001	0.0001	0.0001
UDP	402.994	404.002	0.00919061	0.0001	0.00661211	0.00908476	0.00813533	0.0169223	0.0201077	0.0217056	0.0200573	0.0201284
astringin	405.119	406.126	0.0001	0.0631575	0.0618446	0.0698616	0.0712406	0.0001	0.0569121	0.0547234	0.0001	0.0496743
Mammeisin	405.17	406.178	0.0001	0.0631575	0.0618446	0.0698616	0.0712406	0.0001	0.0569121	0.0547234	0.0001	0.0496743
glycoperine	406.114	407.122	0.0568894	0.0001	0.070631	0.0766816	0.0777895	0.0001	0.0001	0.0001	0.0001	0.0001
cammaconine	406.259	407.267	0.0568894	0.0001	0.070631	0.0766816	0.0777895	0.0001	0.0001	0.0001	0.0001	0.0001
Norerythrostachaldine	406.259	407.267	0.0568894	0.0001	0.070631	0.0766816	0.0777895	0.0001	0.0001	0.0001	0.0001	0.0001
Cassaidine	406.296	407.304	0.0568894	0.0001	0.070631	0.0766816	0.0777895	0.0001	0.0001	0.0001	0.0001	0.0001
Khellol glucoside	407.098	408.106	0.0001	0.0001	0.0001	0.0001	0.0001	0.0001	0.0001	0.0001	0.0001	0.0001
Ginkolide A	407.134	408.142	0.0656701	0.0785169	0.0766152	0.0826045	0.0001	0.0692756	0.0737026	0.0001	0.0771596	0.0771172
Nodakenin	407.134	408.142	0.0656701	0.0785169	0.0766152	0.0826045	0.0001	0.0692756	0.0737026	0.0001	0.0771596	0.0771172
bleekerine	407.161	408.169	0.0656701	0.0785169	0.0766152	0.0826045	0.0001	0.0692756	0.0737026	0.0001	0.0771596	0.0771172
Vernoflexuoside	407.171	408.178	0.0656701	0.0785169	0.0766152	0.0826045	0.0001	0.0692756	0.0737026	0.0001	0.0771596	0.0771172
6,8-Diprenylnarigenin	407.186	408.194	0.0656701	0.0785169	0.0766152	0.0826045	0.0001	0.0692756	0.0737026	0.0001	0.0771596	0.0771172
Abyssinone V	407.186	408.194	0.0656701	0.0785169	0.0766152	0.0826045	0.0001	0.0692756	0.0737026	0.0001	0.0771596	0.0771172
Cascarillin	407.207	408.215	0.0656701	0.0785169	0.0766152	0.0826045	0.0001	0.0692756	0.0737026	0.0001	0.0771596	0.0771172
Dimethamine	407.245	408.253	0.0656701	0.0785169	0.0766152	0.0826045	0.0001	0.0692756	0.0737026	0.0001	0.0771596	0.0771172
Nonacosane	407.462	408.469	0.0001	0.0001	0.0001	0.0001	0.0001	0.0001	0.0001	0.0001	0.0001	0.0001
linustatin	408.151	409.158	0.049829	0.0001	0.0587551	0.0648149	0.0655776	0.0516517	0.059234	0.0559248	0.0563571	0.0567544
VERATRAMINE	408.29	409.298	0.049829	0.0001	0.0587551	0.0648149	0.0655776	0.0516517	0.059234	0.0559248	0.0563571	0.0567544
12a-Hydroxyrotenone	409.129	410.137	0.0001	0.0001	0.0747531	0.0001	0.0875263	0.0001	0.0726484	0.0732278	0.0735675	0.0001
Sumatrol	409.129	410.137	0.0001	0.0001	0.0747531	0.0001	0.0875263	0.0001	0.0726484	0.0732278	0.0735675	0.0001
Toxicarol	409.129	410.137	0.0001	0.0001	0.0747531	0.0001	0.0875263	0.0001	0.0726484	0.0732278	0.0735675	0.0001
1-Isomangostin	409.165	410.173	0.0001	0.0001	0.0747531	0.0001	0.0875263	0.0001	0.0726484	0.0732278	0.0735675	0.0001
Mangostin	409.165	410.173	0.0001	0.0001	0.0747531	0.0001	0.0875263	0.0001	0.0726484	0.0732278	0.0735675	0.0001
Vimione D	409.201	410.209	0.0001	0.0001	0.0747531	0.0001	0.0875263	0.0001	0.0726484	0.0732278	0.0735675	0.0001
Coleonol	409.223	410.23	0.0001	0.0001	0.0747531	0.0001	0.0875263	0.0001	0.0726484	0.0732278	0.0735675	0.0001
Decuroside III	409.238	410.246	0.0001	0.0001	0.0747531	0.0001	0.0875263	0.0001	0.0726484	0.0732278	0.0735675	0.0001
4a-methyl-5a-ergosta-8,14,24(28)-trien-3b-ol	409.347	410.355	0.0001	0.0001	0.0001	0.0001	0.0001	0.0001	0.0001	0.0001	0.0001	0.0001
ergosta-5,7,24(28)-trienol	409.347	410.355	0.0001	0.0001	0.0001	0.0001	0.0001	0.0001	0.0001	0.0001	0.0001	0.0001
squalene	409.383	410.391	0.0001	0.0001	0.0001	0.0001	0.0001	0.0001	0.0001	0.0001	0.0001	0.0001
octacosan-1-ol	409.441	410.449	0.0001	0.0001	0.0001	0.0001	0.0001	0.0001	0.0001	0.0001	0.0001	0.0001
(4alpha;)-methyl-(5alpha;)-ergosta-8,14,24(28)-trien-3beta;-ol	409.674	410.682	0.0001	0.0001	0.0001	0.0001	0.0001	0.0001	0.0001	0.00342331	0.0001	0.0001
4,4-dimethyl-5-alpha;-cholesta-8,14,24-trien-3-beta;-ol	409.674	410.682	0.0001	0.0001	0.0001	0.0001	0.0001	0.0001	0.0001	0.00342331	0.0001	0.0001
dADP	410.196	411.204	0.0001	0.0589615	0.0567268	0.0656224	0.06742	0.0469614	0.0549735	0.052879	0.0529833	0.0543175
cyclopamine	410.306	411.314	0.0001	0.0001	0.0001	0.0001	0.0001	0.0001	0.0001	0.0001	0.0001	0.0001
hyaluronate	410.354	411.362	0.0001	0.0001	0.0001	0.0001	0.0001	0.0001	0.0001	0.0001	0.0001	0.0001
Grayanotoxin I	411.238	412.246	0.0001	0.0001	0.0001	0.0617706	0.0659306	0.0001	0.0569847	0.054028	0.0546603	0.0572245
fucosterol	411.363	412.371	0.0001	0.0001	0.0001	0.0001	0.0001	0.0001	0.0001	0.0001	0.0001	0.0001
stigmasterol	411.363	412.371	0.0001	0.0001	0.0001	0.0001	0.0001	0.0001	0.0001	0.0001	0.0001	0.0001
4alpha;-formyl-5alpha;-cholesta-8,24-dien-3beta;-ol	411.646	412.654	0.0001	0.0001	0.0001	0.0001	0.0001	0.0001	0.0001	0.0001	0.0001	0.0001
4,4-dimethyl-5-alpha;-cholesta-8,14-dien-3-beta;-ol	411.69	412.698	0.0001	0.0001	0.0001	0.0001	0.0001	0.0001	0.0001	0.0001	0.0001	0.0001
4,4-dimethylzymosterol	411.69	412.698	0.0001	0.0001	0.0001	0.0001	0.0001	0.0001	0.0001	0.0001	0.0001	0.0001
4alpha;-methylfecosterol	411.69	412.698	0.0001	0.0001	0.0001	0.0001	0.0001	0.0001	0.0001	0.0001	0.0001	0.0001
sitosterol	413.378	414.386	0.0001	0.0001	0.0001	0.0001	0.0001	0.0001	0.0001	0.0001	0.0001	0.0001
(22alpha;)-hydroxy-campest-4-en-3-one	413.662	414.67	0.0001	0.0001	0.0001	0.0001	0.0001	0.0001	0.0001	0.00187328	0.0001	0.0001
4alpha;-formyl-5alpha;-cholesta-8-en-3beta;-ol	413.662	414.67	0.0001	0.0001	0.0001	0.0001	0.0001	0.0001	0.0001	0.00187328	0.0001	0.0001
4alpha;-hydroxymethyl-5alpha;-cholesta-8,24-dien-3beta;-ol	413.662	414.67	0.0001	0.0001	0.0001	0.0001	0.0001	0.0001	0.0001	0.00187328	0.0001	0.0001
4,4-dimethyl-5alpha;-cholesta-8-en-3-beta;-ol	413.705	414.713	0.0001	0.0001	0.0001	0.0001	0.0001	0.0001	0.0001	0.0001	0.0001	0.0001
miconazole	415.125	416.133	0.0001	0.0001	0.0759708	0.0862893	0.0869843	0.0697043	0.0808681	0.0787289	0.0798353	0.0797648
Calophyllolide	415.155	416.162	0.0001	0.0001	0.0759708	0.0862893	0.0869843	0.0697043	0.0808681	0.0787289	0.0798353	0.0797648
6-oxocampestanol	415.358	416.365	0.0001	0.0001	0.0001	0.0001	0.0001	0.0001	0.0001	0.0001	0.0001	0.0001
gamma-tocopherol	415.358	416.365	0.0001	0.0001	0.0001	0.0001	0.0001	0.0001	0.0001	0.0001	0.0001	0.0001
(22alpha;)-hydroxy-5alpha;-campestan-3-one	415.678	416.686	0.0001	0.0001	0.0001	0.0001	0.0001	0.0001	0.0001	0.0001	0.0001	0.0001
4alpha;-hydroxymethyl-5alpha;-cholesta-8-en-3beta;-ol	415.678	416.686	0.0001	0.0001	0.0001	0.0001	0.0001	0.0001	0.0001	0.0001	0.0001	0.0001
6-alpha-hydroxycampestanol	417.373	418.381	0.0001	0.0001	0.0001	0.0001	0.0001	0.0001	0.0001	0.0001	0.0001	0.0001
6-deoxocathasterone	417.373	418.381	0.0001	0.0001	0.0001	0.0001	0.0001	0.0001	0.0001	0.0001	0.0001	0.0001
glucose triphosphate and isomers	418.955	419.962	0.00346739	0.0001	0.00455756	0.00485417	0.0001	0.0001	0.0001	0.00235189	0.00343213	0.0001
myo-inositol-1,4,5-trisphosphate	418.955	419.962	0.00346739	0.0001	0.00455756	0.00485417	0.0001	0.0001	0.0001	0.00235189	0.00343213	0.0001
5-beta;-cholestane-3alpha;,7alpha;,12alpha;-triol	419.666	420.674	0.0001	0.0001	0.0001	0.0001	0.0001	0.0001	0.00265984	0.00340935	0.00306473	0.0001
alpha,alpha'-Trehalose-6-phosphate	421.075	422.083	0.0001	0.0001	0.0001	0.0001	0.0001	0.0001	0.0001	0.0001	0.0001	0.0001
catechin 7-o-b-d-xyloside	421.113	422.121	0.0554179	0.0685192	0.0668764	0.0756338	0.0794271	0.0001	0.0620893	0.0598979	0.0642456	0.0631255
plicatic acid	421.113	422.121	0.0554179	0.0685192	0.0668764	0.0756338	0.0794271	0.0001	0.0620893	0.0598979	0.0642456	0.0631255
Nonacosan-10-one	421.441	422.449	0.0001	0.0001	0.0001	0.0001	0.0001	0.0001	0.0001	0.0001	0.0001	0.0001
neolinustatin	422.166	423.174	0.0356179	0.0001	0.0493439	0.0530578	0.0564661	0.0001	0.0474977	0.0472679	0.0467711	0.0460741
adifoline	423.119	424.127	0.0001	0.0001	0.0585081	0.0619038	0.0634022	0.0001	0.0534656	0.0517327	0.0562186	0.0547099
Rutarin	423.129	424.137	0.0001	0.0001	0.0585081	0.0619038	0.0634022	0.0001	0.0534656	0.0517327	0.0562186	0.0547099
Nonacosan-10-ol	423.457	424.464	0.0001	0.0001	0.0001	0.0001	0.0001	0.0001	0.0001	0.0001	0.0001	0.0001
thiamin diphosphate	424.037	425.045	0.0001	0.00173394	0.0001	0.0001	0.0001	0.0184492	0.021144	0.0181919	0.0204987	0.0206882
Jervine	424.285	425.293	0.0397002	0.0503398	0.0465965	0.0504103	0.0520151	0.0001	0.0428648	0.040715	0.0432595	0.0001
thiamine	424.304	425.312	0.0001	0.0001	0.0001	0.0001	0.0001	0.0001	0.0001	0.0001	0.0001	0.0001
Archangelicin	425.16	426.168	0.0665895	0.0001	0.0935253	0.112624	0.115313	0.0874157	0.100202	0.100444	0.103833	0.0973585
Disenecionyl cis-khellactone	425.16	426.168	0.0665895	0.0001	0.0935253	0.112624	0.115313	0.0874157	0.100202	0.100444	0.103833	0.0973585
cycloartenol	425.378	426.386	0.0001	0.0001	0.0001	0.0001	0.0001	0.0001	0.0001	0.0001	0.0001	0.0001
cycloatrenol	425.378	426.386	0.0001	0.0001	0.0001	0.0001	0.0001	0.0001	0.0001	0.0001	0.0001	0.0001
isnosterol	425.378	426.386	0.0001	0.0001	0.0001	0.0001	0.0001	0.0001	0.0001	0.0001	0.0001	0.0001
(S)-2,3-epoxysqualene	425.378	426.386	0.0001	0.0001	0.0001	0.0001	0.0001	0.0001	0.0001	0.0001	0.0001	0.0001
lanosterol	425.378	426.386	0.0001	0.0001	0.0001	0.0001	0.0001	0.0001	0.0001	0.0001	0.0001	0.0001
4alpha;-formyl-4beta;-methyl-5alpha;-cholesta-8,24-dien-3beta;-ol	425.673	426.681	0.0001	0.0001	0.0001	0.0001	0.0001	0.0001	0.0001	0.0001	0.0001	0.0001
obtusifoliol	425.716	426.724	0.0001	0.0001	0.0001	0.0001	0.0001	0.0001	0.0001	0.0001	0.0001	0.0001
adenylylsulfate	426.012	427.02	0.0164709	0.0001	0.00951208	0.00750915	0.00988082	0.0916051	0.093013	0.0807336	0.0784363	0.08416
adenosine 3',5'-bisphosphate	426.022	427.029	0.0164709	0.0001	0.00951208	0.00750915	0.00988082	0.0916051	0.093013	0.0807336	0.0784363	0.08416
ADP	426.022	427.029	0.0164709	0.0001	0.00951208	0.00750915	0.00988082	0.0916051	0.093013	0.0807336	0.0784363	0.08416
dGDP	426.022	427.029	0.0164709	0.0001	0.00951208	0.00750915	0.00988082	0.0916051	0.093013	0.0807336	0.0784363	0.08416
Locumin	426.14	427.148	0.0572513	0.0793774	0.083593	0.0987163	0.101399	0.0711668	0.077801	0.078222	0.0822957	0.0830542
Vicianin	426.14	427.148	0.0572513	0.0793774	0.083593	0.0987163	0.101399	0.0711668	0.077801	0.078222	0.0822957	0.0830542
adenosine-3',5'-bisphosphate	426.195	427.203	0.0572513	0.0793774	0.083593	0.0987163	0.101399	0.0711668	0.077801	0.078222	0.0822957	0.0830542
IDP	427.006	428.013	0.00356373	0.0001	0.0001	0.0001	0.0001	0.0156546	0.0157996	0.0146859	0.0133399	0.0150123
PILOCARPINE	427.179	428.187	0.0616858	0.0001	0.0860706	0.0964087	0.0969462	0.0715534	0.0813593	0.0801302	0.0831026	0.0839233
4alpha;-carboxy-5alpha;-cholesta-8,24-dien-3beta;-ol	427.646	428.654	0.0001	0.0001	0.0001	0.0001	0.0001	0.0001	0.00335105	0.00315239	0.00295126	0.0001
4alpha;-formyl-4beta;-methyl-5alpha;-cholesta-8-en-3beta;-ol	427.689	428.697	0.0001	0.0001	0.0001	0.0001	0.0001	0.0001	0.00335105	0.00315239	0.00295126	0.0001
4alpha;-hydroxymethyl-4beta;-methyl-5alpha;-cholesta-8,24-dien-3beta;-ol	427.689	428.697	0.0001	0.0001	0.0001	0.0001	0.0001	0.0001	0.00335105	0.00315239	0.00295126	0.0001
24,25-dihydrolanosterol	427.732	428.74	0.0001	0.0001	0.0001	0.0001	0.0001	0.0001	0.0001	0.0001	0.0001	0.0001
Athamantin	429.191	430.199	0.067882	0.0832809	0.0854331	0.0961775	0.0971106	0.0845903	0.0844782	0.091148	0.092007	0.0001
alpha-tocopherol	429.373	430.381	0.0001	0.0001	0.0001	0.0001	0.0001	0.0001	0.0001	0.0001	0.0001	0.0001
4alpha;-carboxy-5alpha;-cholesta-8-en-3beta;-ol	429.662	430.67	0.0001	0.0001	0.0001	0.0001	0.0001	0.0001	0.0001	0.0001	0.00254578	0.0001
4alpha;-hydroxymethyl-4beta;-methyl-5alpha;-cholesta-8-en-3beta;-ol	429.705	430.713	0.0001	0.0001	0.0001	0.0001	0.0001	0.0001	0.0001	0.0001	0.0001	0.0001
3-dehdyro-6-deoxoteasterone	431.353	432.36	0.0001	0.0001	0.0001	0.0001	0.0001	0.0001	0.0001	0.0001	0.0001	0.0001
3-dehydro-6-deoxoteasterone	431.353	432.36	0.0001	0.0001	0.0001	0.0001	0.0001	0.0001	0.0001	0.0001	0.0001	0.0001
cathasterone	431.353	432.36	0.0001	0.0001	0.0001	0.0001	0.0001	0.0001	0.0001	0.0001	0.0001	0.0001
6-deoxoeasterone	433.368	434.376	0.0001	0.0001	0.0001	0.0001	0.0001	0.0001	0.0001	0.0001	0.0001	0.0001
6-deoxotyphasterol	433.368	434.376	0.0001	0.0001	0.0001	0.0001	0.0001	0.0001	0.0001	0.0001	0.0001	0.0001
phloridzin	435.129	436.137	0.0284472	0.0001	0.0361841	0.0431806	0.0469505	0.0311532	0.0001	0.0001	0.0001	0.037494
Hentriacontane	435.493	436.501	0.0001	0.0001	0.0001	0.0001	0.0001	0.0001	0.0001	0.0001	0.0001	0.0001
5beta;-cholestane-3alpha;,7alpha;,12alpha;,26-tetraol	435.666	436.674	0.0001	0.0001	0.0001	0.0001	0.0001	0.0001	0.0001	0.000912245	0.0001	0.0001
triparanol	437	438.008	0.0139942	0.0001	0.00782599	0.00845385	0.00906563	0.0174335	0.0001	0.0001	0.0001	0.0001
24-methylcycloartenol	439.394	440.402	0.0001	0.0001	0.0001	0.0001	0.0001	0.0001	0.0001	0.0001	0.0001	0.0001
4,4-dimethyl-14alpha;-formyl-5alpha;-cholesta-8,24-dien-3beta;-ol	439.7	440.708	0.0001	0.0001	0.0001	0.0001	0.0001	0.0001	0.0001	0.0001	0.0001	0.0001
Betulin	441.373	442.381	0.0001	0.0001	0.0001	0.0001	0.0001	0.0001	0.0001	0.0001	0.0001	0.0001
4alpha;-carboxy-4beta;-methyl-5alpha;-cholesta-8,24-dien-3beta;-ol	441.673	442.681	0.0001	0.00224338	0.0001	0.00564281	0.0001	0.0001	0.00861318	0.00977521	0.0088898	0.0001
4,4-dimethyl-14alpha;-formyl-5alpha;-cholesta-8-en-3beta;-ol	441.716	442.724	0.0001	0.0001	0.0001	0.0001	0.0001	0.0001	0.0001	0.0001	0.0001	0.0001
4,4-dimethyl-14alpha;-hydroxymethyl-5alpha;-cholesta-8,24-dien-3beta;-ol	441.716	442.724	0.0001	0.0001	0.0001	0.0001	0.0001	0.0001	0.0001	0.0001	0.0001	0.0001
dihydrofolic acid	442.148	443.155	0.0728691	0.0996634	0.101425	0.116199	0.1221	0.0890542	0.10081	0.100906	0.105974	0.102629
GDP	442.195	443.203	0.0728691	0.0996634	0.101425	0.116199	0.1221	0.0890542	0.10081	0.100906	0.105974	0.102629
7,8-dihydrofolate	442.41	443.418	0.0001	0.0001	0.0001	0.0001	0.0001	0.0001	0.0001	0.0001	0.0001	0.0001
4alpha;-carboxy-4beta;-methyl-5alpha;-cholesta-8-en-3beta;-ol	443.688	444.696	0.00697019	0.00797074	0.0075748	0.00710182	0.00798378	0.0118484	0.0128493	0.0121466	0.0122503	0.0001
4,4-dimethyl-14alpha;-hydroxymethyl-5alpha;-cholesta-8-en-3beta;-ol	443.732	444.74	0.0001	0.0001	0.0001	0.0001	0.0001	0.0001	0.0001	0.0001	0.0001	0.0001
tetrahydrofolic acid	444.163	445.171	0.0001	0.0001	0.0001	0.0795221	0.0818646	0.0001	0.0695297	0.0664789	0.0001	0.0723626
CDP-ethanolamine	445.053	446.06	0.0001	0.00241963	0.0001	0.00191397	0.00162573	0.0001	0.0001	0.0001	0.0001	0.0001
3-dehydroteasterone	445.332	446.34	0.0001	0.0001	0.0001	0.0001	0.0001	0.0001	0.0001	0.0001	0.0001	0.0001
tetrahydrofolate	445.434	446.442	0.0001	0.0001	0.0001	0.0001	0.0001	0.0001	0.0001	0.0001	0.0001	0.0001
Carthamone	447.093	448.101	0.0001	0.0001	0.0001	0.0001	0.00175064	0.0001	0.0001	0.0001	0.0001	0.0001
Quercitrin	447.093	448.101	0.0001	0.0001	0.0001	0.0001	0.00175064	0.0001	0.0001	0.0001	0.0001	0.0001
teasterone	447.347	448.355	0.0001	0.0001	0.0001	0.0001	0.0001	0.0001	0.0001	0.0001	0.0001	0.0001
typhasterol	447.347	448.355	0.0001	0.0001	0.0001	0.0001	0.0001	0.0001	0.0001	0.0001	0.0001	0.0001
Hentriacontan-16-one	447.457	448.464	0.0001	0.0001	0.0001	0.0001	0.0001	0.0001	0.0001	0.0001	0.0001	0.0001
Cyanidin 3-o-galactoside	448.101	449.108	0.0308971	0.0001	0.0001	0.0443736	0.0455591	0.0319833	0.0390486	0.0381841	0.0406501	0.0366787
Cyanidin 3-o-glucoside	448.101	449.108	0.0308971	0.0001	0.0001	0.0443736	0.0455591	0.0319833	0.0390486	0.0381841	0.0406501	0.0366787
copalyl diphosphate	449.186	450.194	0.0314601	0.0001	0.0407043	0.0464323	0.0471198	0.0001	0.0396209	0.0392666	0.0001	0.0001
geranylgeranyl-PP	449.186	450.194	0.0314601	0.0001	0.0407043	0.0464323	0.0471198	0.0001	0.0396209	0.0392666	0.0001	0.0001
vitamin K1	449.342	450.35	0.0001	0.0001	0.0001	0.0001	0.0001	0.0001	0.0001	0.0001	0.0001	0.0001
6-deoxocastasterone	449.363	450.371	0.0001	0.0001	0.0001	0.0001	0.0001	0.0001	0.0001	0.0001	0.0001	0.0001
all-trans-geranyl-geranyl	449.44	450.448	0.0001	0.0001	0.0001	0.0001	0.0001	0.0001	0.0001	0.0001	0.0001	0.0001
Hentriacontan-1-ol	451.488	452.496	0.0001	0.0001	0.0001	0.0001	0.0001	0.0001	0.0001	0.0001	0.0001	0.0001
1-(5'-phosphoribosyl)-5-amino-4-(N-succinocarboxamide)-imidazole	453.066	454.074	0.0001	0.0001	0.00233755	0.0001	0.0001	0.0001	0.0001	0.0001	0.0001	0.00296307
5-methoxy-N,N-dimethyltryptamine	453.195	454.202	0.214227	0.271727	0.256168	0.279282	0.285185	0.253701	0.0001	0.274909	0.287635	0.283427
5'-phosphoribosyl-4-(N-succinocarboxamide)-5-aminoimidazole	453.278	454.286	0.214227	0.271727	0.256168	0.279282	0.285185	0.253701	0.0001	0.274909	0.287635	0.283427
flavin mononucleotide	455.097	456.105	0.00212997	0.0001	0.0001	0.00305551	0.0001	0.0001	0.00262774	0.0001	0.0001	0.0001
FMN	455.097	456.105	0.00212997	0.0001	0.0001	0.00305551	0.0001	0.0001	0.00262774	0.0001	0.0001	0.0001
Amygdalin	456.151	457.158	0.0409818	0.0532303	0.0511362	0.0588185	0.0585134	0.0486261	0.0562027	0.0557099	0.0574265	0.0553111
5,10-methenyltetrahydrofolate	456.437	457.445	0.0001	0.0001	0.0001	0.0001	0.0001	0.0001	0.0001	0.0001	0.0001	0.0001
epigallocatechin gallate	457.077	458.085	0.0001	0.0001	0.00209275	0.0001	0.00167942	0.0001	0.0001	0.0001	0.00155833	0.0001
FMNH2	457.356	458.364	0.0001	0.0001	0.0001	0.0001	0.0001	0.0001	0.0001	0.0001	0.0001	0.0001
5,10-methylene-THF	457.445	458.453	0.0001	0.0001	0.0001	0.0001	0.0001	0.0001	0.0001	0.0001	0.0001	0.0001
5-methyl-THF	458.453	459.461	0.0001	0.0001	0.0001	0.0001	0.0001	0.0001	0.0001	0.0001	0.0001	0.0001
N6-(1,2-dicarboxyethyl)-AMP	462.066	463.074	0.0001	0.0001	0.0001	0.0001	0.0001	0.0001	0.0001	0.0001	0.0001	0.0001
adenylo-succinate	462.289	463.297	0.041031	0.0001	0.0506047	0.0001	0.0581064	0.045971	0.0509869	0.0501064	0.0544397	0.0557271
Isoquercitrin	463.088	464.095	0.0001	0.0001	0.0001	0.0001	0.0013863	0.0001	0.0001	0.0001	0.0001	0.0001
Quercitin-3-galactoside	463.088	464.095	0.0001	0.0001	0.0001	0.0001	0.0013863	0.0001	0.0001	0.0001	0.0001	0.0001
castasterone	463.342	464.35	0.0001	0.0001	0.0001	0.0001	0.0001	0.0001	0.0001	0.0001	0.0001	0.0001
Hentriacontane-14,14 dione	463.452	464.459	0.0001	0.0001	0.0001	0.0001	0.0001	0.0001	0.0001	0.0001	0.0001	0.0001
Tritriacontane	463.524	464.532	0.0001	0.0001	0.0001	0.0001	0.0001	0.0001	0.0001	0.0001	0.0001	0.0001
glycocholate	464.621	465.629	0.0001	0.0001	0.0001	0.0001	0.0001	0.0001	0.0001	0.0001	0.0001	0.0001
6-alpha-hydroxy-6-deoxocastasterone	465.358	466.366	0.0001	0.0001	0.0001	0.0001	0.0001	0.0001	0.0001	0.0001	0.0001	0.0001
dCTP	465.982	466.99	0.0001	0.0001	0.0001	0.0001	0.00155717	0.0059809	0.00612273	0.00664521	0.00689677	0.0001
dUTP	466.966	467.974	0.0001	0.0001	0.0001	0.0001	0.0001	0.0001	0.00264272	0.0001	0.0001	0.0001
Proteacin	472.145	473.153	0.0001	0.0001	0.0627639	0.0720979	0.0740354	0.0830183	0.0708247	0.0715311	0.0738171	0.0715652
10-formyltetrahydrofolate	472.158	473.166	0.0001	0.0001	0.0627639	0.0720979	0.0740354	0.0830183	0.0708247	0.0715311	0.0738171	0.0715652
5-formyl-tetrahydrofolate	472.436	473.444	0.0001	0.0001	0.0001	0.0001	0.0001	0.0001	0.0001	0.0001	0.0001	0.0001
5-formiminotetrahydrofolate	472.459	473.467	0.0001	0.0001	0.0001	0.0001	0.0001	0.0001	0.0001	0.0001	0.0001	0.0001
raloxifene	472.578	473.586	0.0001	0.0001	0.00125981	0.0001	0.0001	0.0001	0.0001	0.0001	0.00262516	0.0001
10-formyl-tetrahydrofolate	473.444	474.452	0.0001	0.0001	0.0001	0.0001	0.0001	0.0001	0.0001	0.0001	0.0001	0.0001
2,4-dinitrophenyl-S-glutathione	474.421	475.429	0.0001	0.0001	0.0001	0.0001	0.0001	0.0001	0.0001	0.0001	0.0001	0.0001
gentamicin	476.308	477.316	0.0001	0.0001	0.0001	0.0001	0.0001	0.0001	0.0001	0.0001	0.0001	0.0001
brassinolide	479.337	480.345	0.0001	0.0001	0.0001	0.0001	0.0001	0.0001	0.0001	0.0001	0.0001	0.0001
dTTP	480.981	481.989	0.0001	0.00168214	0.0001	0.0001	0.0001	0.0001	0.0001	0.0001	0.0001	0.0001
CTP	482.15	483.158	0.02746	0.0001	0.0344615	0.0001	0.0410187	0.0369468	0.0425404	0.042792	0.0428248	0.0424429
UTP	482.961	483.969	0.00253877	0.0001	0.0001	0.0001	0.0001	0.0001	0.0001	0.0001	0.0001	0.0001
N-glycolylneuraminic acid	486.146	487.154	0.0395453	0.0001	0.0547375	0.0624856	0.0615485	0.051298	0.0588904	0.0564534	0.0590421	0.0576739
CDP-choline	488.327	489.335	0.0001	0.0001	0.0001	0.0001	0.0001	0.0001	0.0001	0.0001	0.0001	0.0001
dATP	490.176	491.184	0.0500609	0.0001	0.0717056	0.0782557	0.0813548	0.0696706	0.072859	0.0711967	0.0748335	0.0742588
Tritricontane-16,18-dione	491.483	492.491	0.0001	0.0001	0.0001	0.0001	0.0001	0.0001	0.0001	0.0001	0.0001	0.0001
7,8-dihydroneopterin	493.156	494.164	0.0001	0.0361432	0.0362423	0.0409816	0.0401933	0.0351034	0.0001	0.0376319	0.0001	0.0411572
2-amino-4-hydroxy-6-(erythro-1,2,3-trihydroxypropyl)-dihydropteridine triphosphate	493.988	494.996	0.0001	0.0001	0.000645942	0.0001	0.00112907	0.0001	0.0001	0.00278116	0.0001	0.0001
D-myo-inositol	495.037	496.045	0.0001	0.0001	0.00243698	0.00311639	0.0001	0.012063	0.0128694	0.0123411	0.0001	0.0105833
leukotriene D4	495.253	496.261	0.0496497	0.0001	0.0001	0.0798019	0.0836797	0.0001	0.0723683	0.0691394	0.0735548	0.0719772
chlordecone	496.9	497.908	0.0001	0.0001	0.0001	0.0001	0.0001	0.0001	0.0001	0.0001	0.0001	0.0001
cellotriose	503.161	504.169	0.0001	0.0001	0.0660532	0.0795548	0.080586	0.061143	0.0780971	0.0781102	0.0784617	0.0783825
gal alpha 1->6D-glucose	503.161	504.169	0.0001	0.0001	0.0660532	0.0795548	0.080586	0.061143	0.0780971	0.0781102	0.0784617	0.0783825
Gentianose	503.161	504.169	0.0001	0.0001	0.0660532	0.0795548	0.080586	0.061143	0.0780971	0.0781102	0.0784617	0.0783825
Melezitose	503.161	504.169	0.0001	0.0001	0.0660532	0.0795548	0.080586	0.061143	0.0780971	0.0781102	0.0784617	0.0783825
Planteose	503.161	504.169	0.0001	0.0001	0.0660532	0.0795548	0.080586	0.061143	0.0780971	0.0781102	0.0784617	0.0783825
raffinose	503.161	504.169	0.0001	0.0001	0.0660532	0.0795548	0.080586	0.061143	0.0780971	0.0781102	0.0784617	0.0783825
umbelliferose	503.161	504.169	0.0001	0.0001	0.0660532	0.0795548	0.080586	0.061143	0.0780971	0.0781102	0.0784617	0.0783825
maltotriose	503.161	504.169	0.0001	0.0001	0.0660532	0.0795548	0.080586	0.061143	0.0780971	0.0781102	0.0784617	0.0783825
thiamin triphosphate	504.003	505.011	0.0001	0.0001	0.0001	0.0001	0.0001	0.0001	0.0001	0.0042639	0.00391814	0.0001
3'-phosphoadenylylsulfate	505.978	506.986	0.0001	0.00339947	0.0001	0.0001	0.0001	0.0140044	0.0119743	0.0082083	0.0001	0.00974236
ATP	505.988	506.996	0.0001	0.00339947	0.0001	0.0001	0.0001	0.0140044	0.0119743	0.0082083	0.0001	0.00974236
dGTP	505.988	506.996	0.0001	0.00339947	0.0001	0.0001	0.0001	0.0140044	0.0119743	0.0082083	0.0001	0.00974236
phosphoadenosine-5'-phosphosulfate	506.254	507.262	0.0533959	0.0738503	0.0749275	0.087224	0.0915207	0.0741455	0.0758633	0.0752111	0.0798587	0.0786239
ITP	506.972	507.98	0.0001	0.0001	0.0001	0.0001	0.0001	0.0001	0.0001	0.0001	0.0001	0.0001
demethylligstroside	508.158	509.166	0.0288829	0.0001	0.0333261	0.0001	0.0425568	0.0001	0.0354666	0.035016	0.0373114	0.0377633
geranylfarnesyl	517.558	518.566	0.0001	0.0001	0.0001	0.0001	0.0001	0.0001	0.0001	0.0001	0.0001	0.0001
molybdenum	518.243	519.251	0.0333405	0.0001	0.0001	0.0429262	0.0001	0.0409378	0.0455661	0.0448445	0.0464114	0.0449182
Serotonin	519.148	520.155	0.0001	0.0410387	0.0001	0.0408488	0.0457182	0.0392047	0.0001	0.0419923	0.0436555	0.0001
cyasterone	519.296	520.304	0.0001	0.0410387	0.0001	0.0408488	0.0457182	0.0392047	0.0001	0.0419923	0.0436555	0.0001
4-diphosphocytidyl-2-C-methylerythritol	520.073	521.081	0.0001	0.0001	0.0001	0.0001	0.0001	0.0001	0.0001	0.0001	0.0001	0.0001
GTP	522.175	523.183	0.0279919	0.0001	0.0001	0.0425784	0.0440906	0.0365241	0.0001	0.0385833	0.0381087	0.0386577
excelsioside	523.182	524.189	0.0434015	0.0001	0.0574578	0.0656319	0.0001	0.0565873	0.0616115	0.0596989	0.0646441	0.0641877
2-amino-4-oxo-6-(erythro-1',2',3'-trihydroxyprolyl)-7,8-dihydroxypteridine	525.155	526.163	0.0465583	0.0001	0.0001	0.0711903	0.0750351	0.0548631	0.0579594	0.0564858	0.0649528	0.0638054
Expoxymurin-A	529.462	530.47	0.0001	0.0001	0.0001	0.0001	0.0001	0.0001	0.0001	0.0001	0.0001	0.0001
ketoconazole	530.43	531.438	0.0001	0.0001	0.0001	0.0001	0.0001	0.0001	0.0001	0.0001	0.0001	0.0001
calotropin	531.259	532.267	0.0377951	0.0001	0.0479412	0.0504377	0.052521	0.0001	0.0001	0.0454762	0.0001	0.0497407
2-hexaprenyl-6-methoxyphenol	531.84	532.848	0.0001	0.0001	0.0001	0.0001	0.0001	0.0001	0.0001	0.0001	0.0001	0.0001
molybdenum	534.304	535.312	0.0001	0.0001	0.0001	0.0001	0.0001	0.0001	0.0001	0.0001	0.0001	0.0001
lipoyl-AMP	534.518	535.526	0.0001	0.0001	0.0001	0.0001	0.0001	0.0001	0.0001	0.0001	0.0001	0.0001
UDP-D-apiose	535.271	536.279	0.021982	0.0001	0.0001	0.0327777	0.0001	0.0243735	0.0001	0.0296316	0.0001	0.0340317
UDP-D-xylose	535.271	536.279	0.021982	0.0001	0.0001	0.0327777	0.0001	0.0243735	0.0001	0.0296316	0.0001	0.0340317
UDP-L-arabinose	535.271	536.279	0.021982	0.0001	0.0001	0.0327777	0.0001	0.0243735	0.0001	0.0296316	0.0001	0.0340317
7,9,9',7'-tetra-cis-lycopene	535.43	536.438	0.0001	0.0001	0.0001	0.0001	0.0001	0.0001	0.0001	0.0001	0.0001	0.0001
alpha-carotene	535.43	536.438	0.0001	0.0001	0.0001	0.0001	0.0001	0.0001	0.0001	0.0001	0.0001	0.0001
beta-carotene	535.43	536.438	0.0001	0.0001	0.0001	0.0001	0.0001	0.0001	0.0001	0.0001	0.0001	0.0001
delta-carotene	535.43	536.438	0.0001	0.0001	0.0001	0.0001	0.0001	0.0001	0.0001	0.0001	0.0001	0.0001
gamma-carotene	535.43	536.438	0.0001	0.0001	0.0001	0.0001	0.0001	0.0001	0.0001	0.0001	0.0001	0.0001
lycopene	535.43	536.438	0.0001	0.0001	0.0001	0.0001	0.0001	0.0001	0.0001	0.0001	0.0001	0.0001
beta;-carotene	535.874	536.882	0.0001	0.0001	0.0001	0.0001	0.00151074	0.0001	0.0001	0.0001	0.0001	0.0001
fraxamoside	536.153	537.161	0.0246089	0.0316071	0.0305649	0.0338516	0.0352644	0.0289653	0.0341143	0.0338355	0.0342288	0.0354346
7,9,9'-tri-cis-neurosporene	537.446	538.454	0.0001	0.0001	0.0001	0.0001	0.0001	0.0001	0.0001	0.0001	0.0001	0.0001
neurosporene	537.446	538.454	0.0001	0.0001	0.0001	0.0001	0.0001	0.0001	0.0001	0.0001	0.0001	0.0001
oleuropein	539.176	540.184	0.0520295	0.0001	0.0670516	0.0759635	0.0794191	0.0001	0.0620261	0.0615548	0.0623289	0.0667894
9,9'-di-cis-zeta-carotene	539.462	540.47	0.0001	0.0001	0.0001	0.0001	0.0001	0.0001	0.0001	0.0001	0.0001	0.0001
zeta-carotene	539.462	540.47	0.0001	0.0001	0.0001	0.0001	0.0001	0.0001	0.0001	0.0001	0.0001	0.0001
phytofluene	541.477	542.485	0.0001	0.0001	0.0001	0.0001	0.0001	0.0001	0.0001	0.0001	0.0001	0.0001
trans-zeatin-O-glucoside-7-N-glucoside	542.522	543.53	0.0001	0.0001	0.0001	0.0001	0.0001	0.0001	0.0001	0.0001	0.0001	0.0001
phytoene	543.493	544.501	0.0001	0.0001	0.0001	0.0001	0.0001	0.0001	0.0001	0.0001	0.0001	0.0001
dihydrozeatin-9-N-glucoside-O-glucoside	544.537	545.545	0.0001	0.0001	0.0001	0.0001	0.0001	0.0001	0.0001	0.0001	0.0001	0.0001
dTDP-4-dehydro-6-deoxy-D-glucose	545.309	546.317	0.0001	0.0001	0.0001	0.0001	0.0001	0.0001	0.0001	0.0001	0.0001	0.0001
3-hexaprenyl-4-hydroxybenzoate	545.824	546.832	0.0001	0.0001	0.0001	0.0001	0.0001	0.0001	0.0001	0.0001	0.0001	0.0001
UDP-4-dehydro-6-deoxy-D-glucose	547.282	548.29	0.0324501	0.0418026	0.0434157	0.0478065	0.0484996	0.0425201	0.0462461	0.0475838	0.0485887	0.0482607
2-hexaprenyl-6-methoxy-1,4-benzoquinol	547.84	548.848	0.0001	0.0001	0.0001	0.0001	0.00483949	0.00595338	0.00660664	0.00646665	0.00747816	0.0001
Hordatine A	549.294	550.302	0.0001	0.0001	0.0479083	0.0538591	0.0544121	0.0481687	0.052764	0.0530881	0.0548432	0.055592
UDP-L-rhamnose	549.298	550.306	0.0001	0.0001	0.0479083	0.0538591	0.0544121	0.0481687	0.052764	0.0530881	0.0548432	0.055592
cryptoxanthin	551.425	552.433	0.0001	0.0001	0.0001	0.0001	0.0001	0.0001	0.0001	0.0001	0.0001	0.0001
ADP-ribose	558.064	559.072	0.00206735	0.0001	0.0001	0.00102834	0.0001	0.0001	0.0001	0.0001	0.0001	0.0001
phosphoribosyl-AMP	558.311	559.319	0.0001	0.0001	0.0001	0.0001	0.0001	0.0001	0.0001	0.0001	0.0001	0.0001
ADPribose	559.072	560.079	0.0001	0.0001	0.0001	0.00275517	0.0001	0.0111178	0.0001	0.0001	0.00263111	0.00337632
N1-(5-phospho-D-ribosyl)-AMP	560.079	561.087	0.0001	0.0001	0.0001	0.0001	0.0001	0.00258777	0.00451744	0.0001	0.0001	0.0024468
protoporphyrin	561.25	562.258	0.03882	0.0528986	0.0576355	0.0677342	0.0717677	0.0528774	0.0001	0.0637042	0.0658638	0.0647983
3-hexaprenyl-4,5-dihydroxybenzoate	561.823	562.831	0.0001	0.0001	0.0001	0.00393708	0.0001	0.0001	0.00403926	0.0001	0.00399961	0.0001
2-hexaprenyl-3-methyl-6-methoxy-1,4-benzoquinol	561.866	562.874	0.0001	0.0001	0.0001	0.00393708	0.0001	0.0001	0.00403926	0.0001	0.00399961	0.0001
dTDP-D-glucose	563.325	564.333	0.0001	0.0001	0.0001	0.0001	0.0001	0.0001	0.0001	0.0001	0.0001	0.0001
canthaxanthin	563.389	564.397	0.0001	0.0001	0.0001	0.0001	0.0001	0.0001	0.0001	0.0001	0.0001	0.0001
UDPglucose	565.047	566.055	0.0001	0.0001	0.0001	0.00131446	0.0001	0.0182226	0.020518	0.0001	0.0150912	0.0170989
UDP-D-galactose	565.047	566.055	0.0001	0.0001	0.0001	0.00131446	0.0001	0.0182226	0.020518	0.0001	0.0150912	0.0170989
UDP-D-glucose	565.047	566.055	0.0001	0.0001	0.0001	0.00131446	0.0001	0.0182226	0.020518	0.0001	0.0150912	0.0170989
leukotriene F4	567.274	568.282	0.0205419	0.0001	0.0304852	0.0337542	0.0346802	0.0326555	0.0333385	0.0335402	0.0353855	0.0359909
protoporphyrinogen IX	567.297	568.305	0.0205419	0.0001	0.0304852	0.0337542	0.0346802	0.0326555	0.0333385	0.0335402	0.0353855	0.0359909
lutein	567.42	568.428	0.0001	0.0001	0.0001	0.0001	0.0001	0.0001	0.0001	0.0001	0.0001	0.0001
zeaxanthin	567.42	568.428	0.0001	0.0001	0.0001	0.0001	0.0001	0.0001	0.0001	0.0001	0.0001	0.0001
protoporphyrinogen	567.706	568.714	0.0001	0.0001	0.0001	0.0001	0.0001	0.00151298	0.0001	0.0001	0.00236698	0.00222594
tetrahydrofolate-L-glutamate	572.533	573.541	0.0001	0.0001	0.0001	0.0001	0.0001	0.0001	0.0001	0.0001	0.0001	0.0001
3-hexaprenyl-4-hydroxy-5-methoxybenzoate	575.85	576.858	0.0001	0.0001	0.0001	0.0001	0.0001	0.0001	0.0001	0.0001	0.0001	0.0001
5-(5-phospho-D-ribosylaminoformimino)-1-(5-phosphoribosyl)-imidazole-4-carboxamide	576.074	577.082	0.0001	0.0001	0.0001	0.0001	0.00156396	0.000550239	0.0001	0.00156069	0.0001	0.0001
N-(5'-phospho-D-1'-ribulosylformimino)-5-amino-1-(5"-phospho-D-ribosyl)-4-imidazolecarboxamide	576.074	577.082	0.0001	0.0001	0.0001	0.0001	0.00156396	0.000550239	0.0001	0.00156069	0.0001	0.0001
phosphoribosylformiminoAICAR-phosphate	576.326	577.334	0.0001	0.0001	0.0001	0.0001	0.0001	0.0001	0.0001	0.0001	0.0001	0.0001
phosphoribulosylformimino-AICAR-P	576.326	577.334	0.0001	0.0001	0.0001	0.0001	0.0001	0.0001	0.0001	0.0001	0.0001	0.0001
deserpidine	577.255	578.263	0.0263317	0.0001	0.0001	0.0394585	0.0001	0.0332073	0.0001	0.0358223	0.039086	0.0001
2-hexaprenyl-3-methyl-5-hydroxy-6-methoxy-1,4-benzoquinol	577.866	578.874	0.0001	0.0001	0.0001	0.00298627	0.0001	0.0001	0.00270719	0.0001	0.0001	0.0001
naringen	579.171	580.179	0.0001	0.0001	0.0001	0.0287925	0.0268547	0.0237193	0.027466	0.0234148	0.0289701	0.0001
UDP-D-galacturonate	579.281	580.289	0.0001	0.0001	0.0001	0.0287925	0.0268547	0.0237193	0.027466	0.0234148	0.0289701	0.0001
UDP-D-glucuronate	579.281	580.289	0.0001	0.0001	0.0001	0.0287925	0.0268547	0.0237193	0.027466	0.0234148	0.0289701	0.0001
UDP-L-iduronate	579.281	580.289	0.0001	0.0001	0.0001	0.0287925	0.0268547	0.0237193	0.027466	0.0234148	0.0289701	0.0001
Hortadine B	579.304	580.312	0.0001	0.0001	0.0001	0.0001	0.0001	0.0001	0.0001	0.0001	0.0001	0.0001
Giganin	579.462	580.47	0.0001	0.0001	0.0001	0.0001	0.0001	0.0001	0.0001	0.0001	0.0001	0.0001
biliverdin-IX-alpha;	579.631	580.639	0.0001	0.0001	0.0001	0.0001	0.0001	0.0001	0.0001	0.0001	0.0001	0.0001
bilirubin	581.647	582.655	0.0001	0.0001	0.0001	0.0001	0.0001	0.0001	0.0001	0.0001	0.0001	0.0001
antheraxanthin	583.415	584.423	0.0001	0.0001	0.0001	0.0001	0.0001	0.0001	0.0001	0.0001	0.0001	0.0603489
PM-Toxin A	583.421	584.429	0.0001	0.0001	0.0001	0.0001	0.0001	0.0001	0.0001	0.0001	0.0001	0.0603489
all-trans-hexaprenyl	585.676	586.684	0.0001	0.0001	0.0001	0.0001	0.0001	0.0001	0.0001	0.0001	0.0001	0.0001
presqualene	585.676	586.684	0.0001	0.0001	0.0001	0.0001	0.0001	0.0001	0.0001	0.0001	0.0001	0.0001
GDP-4-dehydro-6-deoxy-D-mannose	586.322	587.33	0.0001	0.0001	0.0001	0.0001	0.0001	0.0001	0.0001	0.0001	0.0001	0.0001
GDP-4-dehydro-6-L-deoxygalactose	586.322	587.33	0.0001	0.0001	0.0001	0.0001	0.0001	0.0001	0.0001	0.0001	0.0001	0.0001
ADP-D-glucose	588.337	589.345	0.0001	0.0001	0.0001	0.0001	0.0001	0.0001	0.0001	0.0001	0.0001	0.0001
GDP-D-rhamnose	588.337	589.345	0.0001	0.0001	0.0001	0.0001	0.0001	0.0001	0.0001	0.0001	0.0001	0.0001
GDP-L-fucose	588.337	589.345	0.0001	0.0001	0.0001	0.0001	0.0001	0.0001	0.0001	0.0001	0.0001	0.0001
dTDP-4-acetamido-4,6-dideoxy-D-galactose	588.378	589.386	0.0001	0.0001	0.0001	0.0001	0.0001	0.0001	0.0001	0.0001	0.0001	0.0001
ubiquinone-6	589.877	590.885	0.0001	0.0001	0.0001	0.0001	0.0001	0.0001	0.0001	0.0001	0.00273308	0.0001
ubiquinol-6	591.893	592.901	0.0001	0.0001	0.0001	0.0001	0.0001	0.0001	0.0001	0.0001	0.00156465	0.0001
4-diphosphocytidyl-2-C-methylerythritol-2-phosphate	591.977	592.985	0.0001	0.0001	0.0001	0.0001	0.0001	0.0001	0.0001	0.0001	0.0001	0.0001
heparin	594.465	595.473	0.0001	0.0001	0.0001	0.0001	0.0001	0.0001	0.0001	0.0001	0.0001	0.0001
Isobutrin	595.166	596.174	0.0294747	0.0001	0.0370201	0.0397929	0.0414828	0.0360122	0.0396951	0.0381834	0.0409781	0.0426384
astaxanthin	595.379	596.387	0.0001	0.0001	0.0001	0.0001	0.0001	0.0001	0.0001	0.0001	0.0001	0.0001
neoaxanthin	599.41	600.418	0.0001	0.0001	0.0001	0.0001	0.0001	0.0001	0.0001	0.0001	0.0001	0.0001
neoxanthin	599.41	600.418	0.0001	0.0001	0.0001	0.0001	0.0001	0.0001	0.0001	0.0001	0.0001	0.0001
violaxanthin	599.41	600.418	0.0001	0.0001	0.0001	0.0001	0.0001	0.0001	0.0001	0.0001	0.0001	0.0001
frameroside	600.205	601.213	0.0500864	0.0001	0.0683165	0.0001	0.0831347	0.075792	0.080726	0.0831226	0.0837777	0.0838666
GDPmannose	604.069	605.077	0.0001	0.0001	0.0001	0.0001	0.0001	0.0001	0.0001	0.0001	0.0001	0.0001
GDP-mannose	604.069	605.077	0.0001	0.0001	0.0001	0.0001	0.0001	0.0001	0.0001	0.0001	0.0001	0.0001
GDP-alpha;-D-glucose	604.337	605.345	0.0001	0.0001	0.0001	0.0001	0.0001	0.0001	0.0001	0.0001	0.0001	0.0001
GDP-alpha;-D-mannose	604.337	605.345	0.0001	0.0001	0.0001	0.0001	0.0001	0.0001	0.0001	0.0001	0.0001	0.0001
UDP-N-acetyl-D-galactosamine	606.35	607.358	0.0001	0.0001	0.0001	0.0001	0.0001	0.0001	0.0001	0.0001	0.0001	0.0001
UDP-N-acetyl-D-glucosamine	606.35	607.358	0.0001	0.0001	0.0001	0.0001	0.0001	0.0001	0.0001	0.0001	0.0001	0.0001
diosmin	607.166	608.174	0.0138565	0.0186186	0.0203339	0.0206959	0.0184828	0.0001	0.0001	0.02197	0.0001	0.0269441
resperine	607.266	608.273	0.0138565	0.0186186	0.0203339	0.0206959	0.0184828	0.0001	0.0001	0.02197	0.0001	0.0269441
rutin	609.146	610.153	0.0147842	0.0001	0.025468	0.0001	0.0306065	0.0245826	0.0001	0.0001	0.0281098	0.0296049
hesperidin	609.182	610.19	0.0147842	0.0001	0.025468	0.0001	0.0306065	0.0245826	0.0001	0.0001	0.0281098	0.0296049
neohesperidoside	609.182	610.19	0.0147842	0.0001	0.025468	0.0001	0.0306065	0.0245826	0.0001	0.0001	0.0281098	0.0296049
Novobiocin	611.224	612.232	0.0001	0.0001	0.0270099	0.0384023	0.0001	0.0261521	0.0341239	0.0001	0.0001	0.0001
glutathione	611.618	612.626	0.0001	0.0001	0.0001	0.0001	0.0001	0.0001	0.0001	0.0001	0.0001	0.0001
CMP-N-acetylneuraminate	613.448	614.456	0.0001	0.0001	0.0001	0.0001	0.0001	0.0001	0.0001	0.0001	0.0001	0.0001
protoheme	615.49	616.498	0.0201401	0.0001	0.0001	0.0001	0.0001	0.0001	0.0001	0.0001	0.0001	0.0001
Asimicin	621.473	622.481	0.0001	0.0001	0.0001	0.0001	0.0001	0.0001	0.0001	0.0001	0.0001	0.0001
Bullatacinone	621.473	622.481	0.0001	0.0001	0.0001	0.0001	0.0001	0.0001	0.0001	0.0001	0.0001	0.0001
Squamocin	621.473	622.481	0.0001	0.0001	0.0001	0.0001	0.0001	0.0001	0.0001	0.0001	0.0001	0.0001
Forsythiaside	623.198	624.205	0.0001	0.0001	0.0001	0.0246846	0.0001	0.0001	0.0001	0.0214348	0.0001	0.0001
verbascoside	623.198	624.205	0.0001	0.0001	0.0001	0.0246846	0.0001	0.0001	0.0001	0.0214348	0.0001	0.0001
leukotriene C4	624.295	625.303	0.0164821	0.0001	0.0001	0.0001	0.0001	0.0001	0.0252262	0.0241983	0.0276348	0.0273151
leukotriene-C4	624.768	625.776	0.0001	0.0001	0.0001	0.0001	0.0001	0.0001	0.0001	0.0001	0.0001	0.0001
tetrahydropteroyltri-L-glutamate	625.222	626.23	0.0001	0.0001	0.0001	0.0001	0.0001	0.0001	0.0001	0.0001	0.0001	0.0001
CMP-N-glycoloylneuraminate	629.447	630.455	0.0001	0.0001	0.0001	0.0001	0.0392902	0.0351092	0.0001	0.0001	0.0001	0.0001
rescinnamine	633.281	634.289	0.0001	0.0001	0.0001	0.0001	0.0001	0.0001	0.0001	0.0001	0.0001	0.0001
Purpureacin-1	637.468	638.476	0.0001	0.0001	0.0001	0.0001	0.0001	0.0001	0.0001	0.0001	0.0001	0.0001
5-methyltetrahydropteroyltri-L-glutamate	639.237	640.245	0.00856949	0.0001	0.0001	0.0001	0.0001	0.0332652	0.0351939	0.0001	0.0001	0.02975
acarbose	644.24	645.248	0.00152027	0.0001	0.0001	0.0001	0.0001	0.0001	0.0001	0.0001	0.0001	0.0001
Uvaricin	647.489	648.497	0.0001	0.0001	0.0001	0.0001	0.0001	0.0227984	0.0001	0.0001	0.0001	0.0194941
L-triiodothyronine	649.97	650.978	0.0001	0.0001	0.0001	0.0001	0.0001	0.0001	0.0001	0.0001	0.0001	0.0001
phytate	652.981	653.989	0.0001	0.0001	0.0001	0.0001	0.0001	0.0001	0.0001	0.0001	0.0001	0.0001
all-trans-heptaprenyl	653.794	654.802	0.0001	0.0001	0.0001	0.0001	0.0001	0.0001	0.0001	0.0001	0.0001	0.0001
fucoxanthin	657.416	658.423	0.0346381	0.0441455	0.0001	0.0001	0.0586798	0.0469654	0.0515888	0.0498075	0.0546274	0.0540915
coproporphyrinogen	659.758	660.766	0.0001	0.0001	0.0001	0.0001	0.0001	0.0001	0.0001	0.0001	0.0001	0.0001
NAD	662.101	663.109	0.0001	0.0001	0.0001	0.0001	0.0001	0.0001	0.00939948	0.0001	0.0001	0.00777824
NAD+	663.109	664.117	0.0001	0.0001	0.0001	0.0001	0.0001	0.0001	0.0001	0.0001	0.0001	0.0001
deamino-NAD+	664.093	665.101	0.0001	0.0001	0.0001	0.0001	0.0001	0.0001	0.0001	0.0001	0.0001	0.0001
NADH	664.117	665.125	0.0001	0.0001	0.0001	0.0001	0.0001	0.0001	0.0001	0.0001	0.0001	0.0001
glycogen	665.214	666.222	0.0001	0.0001	0.0001	0.0001	0.0001	0.0001	0.0001	0.0001	0.0001	0.0001
Lychnose	665.214	666.222	0.0001	0.0001	0.0001	0.0001	0.0001	0.0001	0.0001	0.0001	0.0001	0.0001
sesamose	665.214	666.222	0.0001	0.0001	0.0001	0.0001	0.0001	0.0001	0.0001	0.0001	0.0001	0.0001
Stachyose	665.214	666.222	0.0001	0.0001	0.0001	0.0001	0.0001	0.0001	0.0001	0.0001	0.0001	0.0001
maltotetraose	665.575	666.583	0.0001	0.0001	0.0001	0.0001	0.0001	0.0001	0.0001	0.0001	0.0001	0.0001
veratridine	672.338	673.346	0.0462953	0.0633176	0.0680306	0.0836472	0.0855961	0.0001	0.0764249	0.0751969	0.0764822	0.075162
alpha;-N-acetylneuraminyl-2,6-beta;-D-galactosyl-1,4-N-acetyl-beta;-	673.601	674.609	0.0001	0.0001	0.0001	0.0001	0.0001	0.0001	0.0001	0.0001	0.0001	0.0001
dephospho-CoA	686.141	687.149	0.0001	0.0001	0.0001	0.0001	0.0001	0.0001	0.00120832	0.0001	0.00107787	0.0001
FAD	701.107	702.114	0.0001	0.0001	0.0001	0.0001	0.000761076	0.0001	0.0001	0.0001	0.0001	0.0001
3-hydroxyacyl	710.861	711.869	0.0001	0.0001	0.0001	0.0001	0.0001	0.0001	0.0001	0.0001	0.0001	0.0001
3-demethylubiquinone-8	711.535	712.543	0.0001	0.0001	0.0001	0.0001	0.0001	0.0001	0.0001	0.0001	0.0001	0.0001
N1-(5-phospho-D-ribosyl)-ATP	717.997	719.004	0.0001	0.0001	0.0001	0.0001	0.0001	0.0001	0.0001	0.0001	0.0001	0.0001
phosphoribosyl-ATP	718.271	719.279	0.0001	0.0001	0.0001	0.0001	0.0001	0.0001	0.0001	0.0001	0.0001	0.0001
molybdopterin-AMP	721.529	722.537	0.0001	0.0001	0.0001	0.0001	0.0001	0.0001	0.0001	0.0001	0.0001	0.0001
all-trans-octaprenyl	721.912	722.92	0.0001	0.0001	0.0001	0.0001	0.0001	0.0001	0.0001	0.0001	0.0001	0.0001
ubiquinone-8	726.113	727.121	0.0001	0.0001	0.0001	0.0001	0.0001	0.0001	0.0001	0.0001	0.0001	0.0001
ubiquinol-8	728.129	729.137	0.0001	0.0001	0.0001	0.0001	0.0001	0.0001	0.0001	0.0001	0.0001	0.0001
FADH2	728.181	729.188	0.0001	0.0001	0.0001	0.0001	0.0001	0.0001	0.0001	0.0001	0.0001	0.0001
Anthemis glycoside B	734.23	735.237	0.0001	0.0001	0.0001	0.0001	0.0001	0.0001	0.0001	0.0001	0.0001	0.0001
5-diphospho-1D-myo-inositol	739.008	740.016	0.0001	0.0001	0.0001	0.0001	0.0001	0.0001	0.0001	0.0001	0.0001	0.0001
NADP	743.075	744.083	0.0001	0.0001	0.0001	0.0001	0.0001	0.0001	0.0001	0.0001	0.0001	0.0001
NADP+	743.41	744.418	0.0114922	0.0001	0.0001	0.0001	0.0135281	0.0104127	0.00948364	0.0141051	0.0001	0.0112738
NADPH	744.418	745.426	0.0001	0.0001	0.0206527	0.0001	0.0125304	0.0001	0.0186057	0.0001	0.0169092	0.0193855
3-nonaprenyl-4-hydroxybenzoate	749.587	750.595	0.0001	0.0001	0.0001	0.0001	0.0001	0.0001	0.0001	0.0001	0.0001	0.0001
undecaprenyl	750.308	751.316	0.0001	0.0001	0.042988	0.0551486	0.052113	0.0402783	0.0500834	0.0494521	0.051462	0.0494271
zaragozic	753.819	754.827	0.0001	0.0001	0.0001	0.0001	0.0001	0.0001	0.0001	0.0001	0.0001	0.0001
5',5'-diadenosine	755.404	756.412	0.00563658	0.0001	0.0001	0.0001	0.0001	0.0001	0.0001	0.0119515	0.0001	0.0103762
3-demethylubiquinone-9M	765.582	766.59	0.0001	0.0001	0.0001	0.0001	0.0001	0.0001	0.0001	0.0001	0.0001	0.0001
coenzyme A	766.107	767.115	0.0001	0.0001	0.0001	0.0001	0.0001	0.0254562	0.0218197	0.0001	0.0229651	0.0001
coenzyme	766.526	767.534	0.0001	0.0001	0.0001	0.0001	0.0001	0.0001	0.0001	0.0001	0.0001	0.0001
coenzyme-A-group	766.526	767.534	0.0001	0.0001	0.0001	0.0001	0.0001	0.0001	0.0001	0.0001	0.0001	0.0001
L-thyroxine	775.866	776.874	0.0001	0.0001	0.0001	0.0001	0.0001	0.0001	0.0001	0.0001	0.0001	0.0001
FADH2M	786.165	787.173	0.0001	0.0001	0.0001	0.0001	0.0001	0.0001	0.0001	0.0001	0.0001	0.0001
FADH2	786.564	787.572	0.00465299	0.0001	0.0001	0.0001	0.0102711	0.0001	0.0001	0.0126449	0.014074	0.0119197
Delphinidin s,s;,5;-tri-o-glucoside	788.201	789.209	0.0001	0.0001	0.0001	0.0001	0.0001	0.0001	0.0001	0.0001	0.0001	0.0001
all-trans-Nonaprenyl diphosphate	789.499	790.507	0.0001	0.0001	0.0001	0.0001	0.0001	0.00171461	0.0001	0.0001	0.00471746	0.00211377
all-trans-nonaprenyl	790.031	791.039	0.0001	0.0001	0.0001	0.0001	0.0001	0.0001	0.0001	0.0001	0.0001	0.0001
ubiquinone-9M	793.613	794.621	0.0278752	0.0402296	0.0392516	0.0440412	0.044208	0.0310177	0.0001	0.037507	0.0001	0.0383313
acetyl-Coa	808.118	809.126	0.0001	0.0001	0.0001	0.0001	0.0001	0.0001	0.0001	0.0001	0.0001	0.0001
amylopectin	827.267	828.275	0.0001	0.0001	0.0001	0.0001	0.0001	0.0001	0.0001	0.0001	0.0001	0.0001
verbascose	827.267	828.275	0.0001	0.0001	0.0001	0.0001	0.0001	0.0001	0.0001	0.0001	0.0001	0.0001
2-methylprop-2-enoyl-CoA	834.134	835.141	0.0001	0.0001	0.0001	0.0001	0.0001	0.0001	0.0001	0.0001	0.0001	0.0001
P1,P4-Bis(5'-adenosyl) tetraphosphate	835.04	836.048	0.0001	0.0001	0.0001	0.0001	0.0001	0.0001	0.0001	0.0001	0.0001	0.0001
uroporphyrinogen III	835.267	836.275	0.0001	0.0001	0.0001	0.0001	0.0001	0.0001	0.0001	0.0001	0.0001	0.0001
acetoacetyl-Coa	850.129	851.136	0.0001	0.0001	0.0001	0.0001	0.0001	0.0001	0.0001	0.0001	0.0001	0.0001
malonyl-CoA	852.108	853.116	0.0001	0.0001	0.0001	0.0001	0.0001	0.0001	0.0001	0.0001	0.0001	0.0001
hydroxymethylbilane	853.278	854.286	0.0001	0.0001	0.0001	0.0001	0.0001	0.0001	0.0001	0.0001	0.0001	0.0001
sirohydrochlorin	861.283	862.291	0.0001	0.0001	0.0001	0.0001	0.0001	0.0001	0.0001	0.0001	0.0001	0.0001
succinyl-CoA	866.123	867.131	0.0001	0.0001	0.0001	0.0001	0.0001	0.0001	0.0001	0.0001	0.0001	0.0001
Anthemis glycoside A	866.272	867.28	0.0001	0.0001	0.0001	0.0001	0.0001	0.0001	0.0001	0.0001	0.0001	0.0001
P1,P4-Bis(5'-guanosyl) tetraphosphate	867.03	868.038	0.0001	0.0001	0.0001	0.0001	0.0001	0.0001	0.0001	0.0001	0.0001	0.0001
itaconyl-CoAM	878.123	879.131	0.0001	0.0001	0.0001	0.0001	0.0001	0.0001	0.0001	0.0001	0.0001	0.0001
6-carboxyhexanoyl-CoA	908.17	909.178	0.0001	0.0001	0.0001	0.0001	0.0001	0.0001	0.0001	0.0001	0.0001	0.0001
(S)-3-hydroxy-3-methylglutaryl-CoA	910.15	911.157	0.0001	0.0001	0.0001	0.0001	0.0001	0.0001	0.0001	0.0001	0.0001	0.0001
coumaroyl-CoA	912.144	913.152	0.0001	0.0001	0.0001	0.0001	0.0001	0.0001	0.0001	0.0001	0.0001	0.0001
undecaprenyl diphosphate	925.624	926.632	0.0001	0.0001	0.0001	0.0001	0.0001	0.0001	0.0001	0.0001	0.0001	0.0001
caffeoyl-CoA	928.139	929.147	0.0001	0.0001	0.0001	0.0001	0.0001	0.0001	0.0001	0.0001	0.0001	0.0001
feruloyl-CoA	942.155	943.163	0.0001	0.0001	0.0001	0.0001	0.0001	0.0001	0.0001	0.0001	0.0001	0.0001
tetradecanoyl-CoA	976.306	977.314	0.0001	0.0001	0.0001	0.0001	0.0001	0.0001	0.0001	0.0001	0.0001	0.0001
palmitoyl-CoA	1004.34	1005.34	0.0001	0.0001	0.0001	0.0001	0.0001	0.0001	0.0001	0.0001	0.0001	0.0001
tomatine	1032.54	1033.55	0.0001	0.0001	0.0001	0.0001	0.0001	0.0001	0.0001	0.0001	0.0001	0.0001
Coumermycin A1	1148.68	1149.69	0.0001	0.0001	0.0001	0.0001	0.0001	0.0001	0.0001	0.0001	0.0001	0.0001

## Sheet: Neg ion mode stats
Statistics for negative ionisation putative metabolite allocation values
value of 0.0001 equivalent to zero
P-value < 0.05 highlighted red
DUPLICATIONS DELETED
					Strain
			11168		aspA
metabolite	detected	accurate	AVERAGE	STDEV	AVERAGE	STDEV	P-value
methane	15.0235	16.0313	0.0001	0	0.0001	0	#DIV/0!
ammonia	16.0187	17.0265	0.0001	0	0.0001	0	#DIV/0!
ammonium	17.0265	18.0344	0.0001	0	0.0001	0	#DIV/0!
ethylene	27.0235	28.0313	0.0001	0	0.0001	0	#DIV/0!
formaldehyde	29.0027	30.0106	0.0001	0	0.0001	0	#DIV/0!
oxygen	30.982	31.9898	0.0001	0	0.0001	0	#DIV/0!
hydrogen sulfide	32.9799	33.9877	0.0001	0	0.0001	0	#DIV/0!
hydrogen peroxide	32.9977	34.0055	0.0001	0	0.0001	0	#DIV/0!
carbon dioxide	42.982	43.9898	0.0001	0	0.0001	0	#DIV/0!
acetaldehyde	43.0184	44.0262	0.0001	0	0.0001	0	#DIV/0!
nitrite	44.9851	45.9929	0.0001	0	0.0001	0	#DIV/0!
formate	44.9977	46.0055	0.0001	0	0.0001	0	#DIV/0!
formic acid	44.9977	46.0055	0.0001	0	0.0001	0	#DIV/0!
ethanol	45.034	46.0419	0.0001	0	0.0001	0	#DIV/0!
methanethiol	46.9955	48.0034	0.0001	0	0.0001	0	#DIV/0!
Methyl mercaptan	46.9955	48.0034	0.0001	0	0.0001	0	#DIV/0!
Fe2+	54.8392	55.847	0.0001	0	0.0001	0	#DIV/0!
Fe3+	54.8392	55.847	0.0001	0	0.0001	0	#DIV/0!
Ni2+	57.6922	58.7	0.0001	0	0.0001	0	#DIV/0!
Co2+	57.9222	58.93	0.0001	0	0.0001	0	#DIV/0!
acetate	58.0362	59.044	0.0001	0	0.0001	0	#DIV/0!
Trimethylamine	58.0657	59.0735	0.0001	0	0.0001	0	#DIV/0!
thiocyanate	58.0782	59.086	0.0001	0	0.0001	0	#DIV/0!
acetic acid	59.0133	60.0211	0.0001	0	0.0001	0	#DIV/0!
glycolaldehyde	59.0133	60.0211	0.0001	0	0.0001	0	#DIV/0!
urea	59.0472	60.055	0.0001	0	0.0001	0	#DIV/0!
bicarbonate	60.0092	61.017	0.0001	0	0.0001	0	#DIV/0!
ethanolamine	60.0752	61.083	0.0001	0	0.0001	0	#DIV/0!
nitrate	60.98	61.9878	0.0160486	0.001564	0.000948538	0.00189739	1.06498e-06
H2CO3	61.0172	62.025	0.0160486	0.001564	0.000948538	0.00189739	1.06498e-06
ethylene glycol	61.029	62.0368	0.0160486	0.001564	0.000948538	0.00189739	1.06498e-06
dimethylsulfide	61.1212	62.129	0.0001	0	0.0001	0	#DIV/0!
Cu2+	62.5382	63.546	0.0001	0	0.0001	0	#DIV/0!
Zn2+	64.3722	65.38	0.0001	0	0.0001	0	#DIV/0!
1-pyrroline	68.0982	69.106	0.226276	0.0471657	0.156373	0.0153645	0.0265102
alpha-aminopropiononitrile	69.0453	70.0531	0.00371124	0.00343584	0.000855343	0.001689	0.147834
methylglyoxal	71.0552	72.063	0.102201	0.0196248	0.0446138	0.0272242	0.00595033
3-aminopropanal	72.0449	73.0528	0.00144674	0.00187801	0.0001	0	0.184087
3-aminopropionaldehyde	72.0862	73.094	0.00144674	0.00187801	0.0001	0	0.184087
aminoacetone	72.0862	73.094	0.00144674	0.00187801	0.0001	0	0.184087
glyoxylic acid	72.9926	74.0004	0.137455	0.022077	0.0689834	0.0113382	0.000847657
Triacetylene	73.0078	74.0156	0.137455	0.022077	0.0689834	0.0113382	0.000847657
glyoxylate	73.0282	74.036	0.137455	0.022077	0.0689834	0.0113382	0.000847657
(S)-lactaldehyde	73.029	74.0368	0.137455	0.022077	0.0689834	0.0113382	0.000847657
(S)-lactaldehydeM	73.029	74.0368	0.137455	0.022077	0.0689834	0.0113382	0.000847657
propanoic acid	73.029	74.0368	0.137455	0.022077	0.0689834	0.0113382	0.000847657
propionic acid	73.029	74.0368	0.137455	0.022077	0.0689834	0.0113382	0.000847657
acetol	73.0712	74.079	0.137455	0.022077	0.0689834	0.0113382	0.000847657
L-lactaldehyde	73.0712	74.079	0.137455	0.022077	0.0689834	0.0113382	0.000847657
propionate	73.0712	74.079	0.137455	0.022077	0.0689834	0.0113382	0.000847657
1,3-diaminopropane	73.1172	74.125	0.0001	0	0.0001	0	#DIV/0!
glycine	74.0242	75.032	0.0275942	0.00290508	0.00602339	0.0055985	0.000259326
aminopropanol	74.0606	75.0684	0.0275942	0.00290508	0.00602339	0.0055985	0.000259326
1-amino-propan-2-ol	74.1022	75.11	0.0001	0	0.0001	0	#DIV/0!
glycolic acid	75.0082	76.016	0.642609	0.0679442	0.200774	0.056284	4.73926e-06
propane-1-thiol	75.0268	76.0347	0.642609	0.0679442	0.200774	0.056284	4.73926e-06
Propane-2-thiol	75.0268	76.0347	0.642609	0.0679442	0.200774	0.056284	4.73926e-06
glycolate	75.0442	76.052	0.642609	0.0679442	0.200774	0.056284	4.73926e-06
propandiol	75.0446	76.0524	0.642609	0.0679442	0.200774	0.056284	4.73926e-06
L-1,2-propanediol	75.0872	76.095	0.642609	0.0679442	0.200774	0.056284	4.73926e-06
another	76.0142	77.022	0.0217656	0.00213566	0.00371398	0.00334204	2.31812e-05
cysteamine	76.0221	77.0299	0.0217656	0.00213566	0.00371398	0.00334204	2.31812e-05
trimethyl	76.1562	77.164	0.0001	0	0.0001	0	#DIV/0!
pyridine-ring	78.0932	79.101	0.0202995	0.0017581	0.0169294	0.00155081	0.0125965
x-phosphate-group	78.9722	79.98	0.0375861	0.0074689	0.0118262	0.00327043	0.000598053
Pyrimidine	79.0296	80.0374	0.0375861	0.0074689	0.0118262	0.00327043	0.000598053
sulfite	79.0502	80.058	0.0375861	0.0074689	0.0118262	0.00327043	0.000598053
pyrimidine-ring	79.0812	80.089	0.0375861	0.0074689	0.0118262	0.00327043	0.000598053
selenide	79.9682	80.976	0.00358424	0.000488478	0.00279888	0.00176541	0.38525
3-methyl-2-butenal	83.1102	84.118	0.00352892	0.00528454	0.00485549	0.0106336	0.811258
4-aminobutyraldehyde	86.0606	87.0684	0.00974743	0.0014815	0.00739595	0.00228863	0.0960116
4-aminobutanal	86.1132	87.121	0.0001	0	0.0001	0	#DIV/0!
pyruvic acid	87.0082	88.016	1.2557	0.31208	0.169537	0.0149851	0.00144893
pyruvate	87.0082	88.016	1.2557	0.31208	0.169537	0.0149851	0.00144893
butyric acid	87.0446	88.0524	1.2557	0.31208	0.169537	0.0149851	0.00144893
Ethyl acetate	87.0446	88.0524	1.2557	0.31208	0.169537	0.0149851	0.00144893
isobutyric acid	87.0446	88.0524	1.2557	0.31208	0.169537	0.0149851	0.00144893
putrescine	87.0922	88.1	1.2557	0.31208	0.169537	0.0149851	0.00144893
butyrate	87.0982	88.106	1.2557	0.31208	0.169537	0.0149851	0.00144893
oxamic acid	88.0035	89.0113	0.227668	0.0235908	0.120514	0.0406929	0.00183135
alanine	88.0399	89.0477	0.227668	0.0235908	0.120514	0.0406929	0.00183135
beta-alanine	88.0399	89.0477	0.227668	0.0235908	0.120514	0.0406929	0.00183135
beta;-alanine	88.0862	89.094	0.227668	0.0235908	0.120514	0.0406929	0.00183135
D-alanine	88.0862	89.094	0.227668	0.0235908	0.120514	0.0406929	0.00183135
L-alanine	88.0862	89.094	0.227668	0.0235908	0.120514	0.0406929	0.00183135
sarcosine	88.0862	89.094	0.227668	0.0235908	0.120514	0.0406929	0.00183135
oxalic acid	88.9875	89.9953	0.542532	0.0860384	0.643152	0.457253	0.652382
Prpoanethial S-oxide	89.0061	90.0139	0.542532	0.0860384	0.643152	0.457253	0.652382
dihydroacetone	89.0239	90.0317	0.542532	0.0860384	0.643152	0.457253	0.652382
glycerone	89.0239	90.0317	0.542532	0.0860384	0.643152	0.457253	0.652382
lactic acid	89.0239	90.0317	0.542532	0.0860384	0.643152	0.457253	0.652382
dihydroxyacetone	89.0239	90.0317	0.542532	0.0860384	0.643152	0.457253	0.652382
D-lactate	89.0712	90.079	0.542532	0.0860384	0.643152	0.457253	0.652382
glyceraldehyde	89.0712	90.079	0.542532	0.0860384	0.643152	0.457253	0.652382
L-lactate	89.0712	90.079	0.542532	0.0860384	0.643152	0.457253	0.652382
glycerol	91.0862	92.094	0.517716	0.0990565	1.00413	0.528051	0.108303
toluene	91.1322	92.14	0.0001	0	0.00131968	0.00219352	0.281638
Dimethyl disulfide	92.9833	93.9911	0.261652	0.0278189	0.447336	0.0500472	0.000288445
phosphate	93.9632	94.971	0.00421612	0.00275494	0.00263894	0.00377795	0.474271
4-hydroxypyridine	94.0293	95.0371	0.00421612	0.00275494	0.00263894	0.00377795	0.474271
sulfate	95.0502	96.058	0.208874	0.0223612	0.328815	0.0306151	0.000160242
phosphate-group	95.9792	96.987	0.0026148	0.00367367	0.0150965	0.0244227	0.319075
orthophosphate	96.9691	97.9769	6.52039	0.218724	4.83207	0.428118	0.000234104
phosphoric acid	96.9691	97.9769	6.52039	0.218724	4.83207	0.428118	0.000234104
Gyromitrin	99.0558	100.064	0.443311	0.03619	0.297278	0.0491055	0.000902102
Leaf alcohol	99.081	100.089	0.443311	0.03619	0.297278	0.0491055	0.000902102
4-methylpentanal	99.1522	100.16	0.00235019	0.00249228	0.000685672	0.000883357	0.218393
L-azetidine 2-carboxylic acid	100.04	101.048	0.0469921	0.00546109	0.0318948	0.00328791	0.00138584
1-aminocyclopropane-1-carboxylate	100.097	101.105	0.0469921	0.00546109	0.0318948	0.00328791	0.00138584
Hexylamine	100.113	101.12	0.000408214	0.00049872	0.0001	0	0.23916
succinate semialdehyde	101.024	102.032	0.211621	0.0195759	0.0895148	0.00627986	5.61579e-05
2-oxobutanoate	101.024	102.032	0.211621	0.0195759	0.0895148	0.00627986	5.61579e-05
acetoacetate	101.024	102.032	0.211621	0.0195759	0.0895148	0.00627986	5.61579e-05
Isovaleric acid	101.06	102.068	0.211621	0.0195759	0.0895148	0.00627986	5.61579e-05
valerianic acid	101.06	102.068	0.211621	0.0195759	0.0895148	0.00627986	5.61579e-05
L-canaline	101.071	102.079	0.211621	0.0195759	0.0895148	0.00627986	5.61579e-05
methylmalonate-semialdehyde	101.082	102.09	0.211621	0.0195759	0.0895148	0.00627986	5.61579e-05
cadaverine	101.108	102.116	0.0001	0	0.0001	0	#DIV/0!
betaine	101.148	102.156	0.0001	0	0.0001	0	#DIV/0!
3-amino-2-methylpropanoate	102.056	103.063	0.0457969	0.00282692	0.0352204	0.00319492	0.000573754
4-aminobutanoate	102.056	103.063	0.0457969	0.00282692	0.0352204	0.00319492	0.000573754
GABA	102.056	103.063	0.0457969	0.00282692	0.0352204	0.00319492	0.000573754
y-Aminobutyric acid	102.056	103.063	0.0457969	0.00282692	0.0352204	0.00319492	0.000573754
4-aminobutyrate	102.113	103.121	0.00035427	0.000568564	0.00018941	0.000199926	0.567639
dimethylglycine	102.113	103.121	0.00035427	0.000568564	0.00018941	0.000199926	0.567639
hydroxypyruvic acid	103.003	104.011	0.688482	0.0509364	0.528344	0.0909622	0.0129165
malonic acid	103.003	104.011	0.688482	0.0509364	0.528344	0.0909622	0.0129165
malonate	103.003	104.011	0.688482	0.0509364	0.528344	0.0909622	0.0129165
urea-1-carboxylate	103.014	104.022	0.688482	0.0509364	0.528344	0.0909622	0.0129165
hydroxypyruvate	103.054	104.062	0.688482	0.0509364	0.528344	0.0909622	0.0129165
(R)-3-hydroxybutanoate	103.097	104.105	0.688482	0.0509364	0.528344	0.0909622	0.0129165
3-hydroxy-isobutyrate	103.097	104.105	0.688482	0.0509364	0.528344	0.0909622	0.0129165
choline	103.1	104.108	0.688482	0.0509364	0.528344	0.0909622	0.0129165
glyceric acid	104.011	105.019	0.0504183	0.00266427	0.0361831	0.0060807	0.0038476
serine	104.035	105.043	0.0504183	0.00266427	0.0361831	0.0060807	0.0038476
L-serine	104.035	105.043	0.0504183	0.00266427	0.0361831	0.0060807	0.0038476
diethanolamine	104.071	105.079	0.0504183	0.00266427	0.0361831	0.0060807	0.0038476
D-glycerate	105.07	106.078	0.149689	0.0109573	0.126279	0.0205635	0.0650165
1,2-benzoquinone	107.088	108.096	0.0418104	0.00136114	0.0384101	0.00351033	0.0975024
4-hydroxyaniline	108.119	109.127	0.0001	0	0.0001	0	#DIV/0!
hypotaurine	108.135	109.143	0.0001	0	0.0001	0	#DIV/0!
catechol	109.104	110.112	0.0001	0	0.0001	0	#DIV/0!
cytosine	110.035	111.043	0.0567356	0.00489471	0.0332079	0.00419384	4.31945e-05
histamine	110.072	111.08	0.0567356	0.00489471	0.0332079	0.00419384	4.31945e-05
uracil	111.019	112.027	0.212643	0.0224889	0.25314	0.0361461	0.0727707
Parasorbic acid	111.045	112.052	0.212643	0.0224889	0.25314	0.0361461	0.0727707
thiosulfate	111.11	112.118	0.0001	0	0.0001	0	#DIV/0!
trans-1,2-Dihydrobenzene-1,2-diol	111.12	112.128	0.0001	0	0.0001	0	#DIV/0!
(S)-1-pyrroline-5-carboxylate	112.04	113.048	0.0666236	0.00330393	0.0394208	0.0215299	0.046694
creatinine	112.111	113.119	0.0001	0	0.0001	0	#DIV/0!
3-cyanoalanine	113.035	114.043	0.195737	0.0128235	0.199581	0.0309247	0.80701
cyanoalanine	113.035	114.043	0.195737	0.0128235	0.199581	0.0309247	0.80701
L-B-Cyanoalanine	113.035	114.043	0.195737	0.0128235	0.199581	0.0309247	0.80701
Muscimol	113.035	114.043	0.195737	0.0128235	0.199581	0.0309247	0.80701
Diayl sulfide	113.042	114.05	0.195737	0.0128235	0.199581	0.0309247	0.80701
dihydrouracil	113.096	114.104	0.195737	0.0128235	0.199581	0.0309247	0.80701
N-methylhydantoin	113.096	114.104	0.195737	0.0128235	0.199581	0.0309247	0.80701
Heptan-2-one	113.097	114.104	0.195737	0.0128235	0.199581	0.0309247	0.80701
n-octane	113.222	114.23	0.0001	0	0.0001	0	#DIV/0!
proline	114.056	115.063	0.213325	0.0294654	0.267249	0.117109	0.368613
L-proline	114.056	115.063	0.213325	0.0294654	0.267249	0.117109	0.368613
fumaric acid	115.003	116.011	0.650637	0.0406284	0.115256	0.0136985	1.37094e-06
succinate	115.003	116.011	0.650637	0.0406284	0.115256	0.0136985	1.37094e-06
(R)-2-oxoisovalerate	115.04	116.047	0.650637	0.0406284	0.115256	0.0136985	1.37094e-06
2-oxovaleric acid	115.04	116.047	0.650637	0.0406284	0.115256	0.0136985	1.37094e-06
3-methyl-2-oxobutanoate	115.04	116.047	0.650637	0.0406284	0.115256	0.0136985	1.37094e-06
fumarate	115.065	116.073	0.650637	0.0406284	0.115256	0.0136985	1.37094e-06
caproic acid	115.076	116.084	0.650637	0.0406284	0.115256	0.0136985	1.37094e-06
hexanoic acid	115.076	116.084	0.650637	0.0406284	0.115256	0.0136985	1.37094e-06
Lilac aldehyde	115.076	116.084	0.650637	0.0406284	0.115256	0.0136985	1.37094e-06
2-keto-isovalerate	115.108	116.116	0.000589784	0.00109519	0.0001	0	0.373901
5-aminopentanamide	115.155	116.163	0.000589784	0.00109519	0.0001	0	0.373901
trimethylaminoacetone	115.175	116.183	0.000589784	0.00109519	0.0001	0	0.373901
aspartate-4-semialdehyde	116.035	117.043	0.647112	0.0353227	0.320719	0.0605212	2.88159e-05
Indole	116.05	117.058	0.647112	0.0353227	0.320719	0.0605212	2.88159e-05
Glycinebetaine	116.071	117.079	0.647112	0.0353227	0.320719	0.0605212	2.88159e-05
valine	116.071	117.079	0.647112	0.0353227	0.320719	0.0605212	2.88159e-05
L-valine	116.071	117.079	0.647112	0.0353227	0.320719	0.0605212	2.88159e-05
2-amino-3-oxobutanoate	116.096	117.104	0.647112	0.0353227	0.320719	0.0605212	2.88159e-05
L-aspartate-semialdehyde	116.096	117.104	0.647112	0.0353227	0.320719	0.0605212	2.88159e-05
guanidinoacetate	116.099	117.107	0.647112	0.0353227	0.320719	0.0605212	2.88159e-05
5-aminopentanoate	116.139	117.147	0.00529739	0.00509596	0.0001	0	0.0847325
succinic acid	117.019	118.027	1.7273	0.0744441	0.258558	0.0376541	2.16336e-08
3-methylamino-L-alanine	117.066	118.074	1.7273	0.0744441	0.258558	0.0376541	2.16336e-08
L-alpha,y-Diaminobutyric acid	117.066	118.074	1.7273	0.0744441	0.258558	0.0376541	2.16336e-08
allothreonine	118.05	119.058	0.434251	0.0269262	0.34252	0.0542794	0.0153221
L-homoserine	118.05	119.058	0.434251	0.0269262	0.34252	0.0542794	0.0153221
L-Threomine	118.05	119.058	0.434251	0.0269262	0.34252	0.0542794	0.0153221
threonine	118.05	119.058	0.434251	0.0269262	0.34252	0.0542794	0.0153221
homoserine	118.05	119.058	0.434251	0.0269262	0.34252	0.0542794	0.0153221
L-threonine	118.112	119.12	0.00367367	0.00378417	0.000695618	0.000885029	0.154697
Methyl allyl disulfide	118.999	120.007	0.737142	0.0434262	0.583727	0.0686167	0.00423261
3-(methylthio)propionic acid	119.017	120.025	0.737142	0.0434262	0.583727	0.0686167	0.00423261
erythrose and isomers	119.034	120.042	0.737142	0.0434262	0.583727	0.0686167	0.00423261
Purine	119.036	120.044	0.737142	0.0434262	0.583727	0.0686167	0.00423261
purine-ring	119.105	120.113	0.00103574	0.00132624	0.000507844	0.000569824	0.447892
3-mercaptopyruvate	119.115	120.123	0.00103574	0.00132624	0.000507844	0.000569824	0.447892
L-cysteine	120.012	121.02	0.0650558	0.00526003	0.0657524	0.00543061	0.841919
cysteine	120.012	121.02	0.0650558	0.00526003	0.0657524	0.00543061	0.841919
phenethylamine	120.081	121.089	0.0650558	0.00526003	0.0657524	0.00543061	0.841919
phenylethylamine	120.081	121.089	0.0650558	0.00526003	0.0657524	0.00543061	0.841919
N,N-dimethylaniline	120.174	121.182	0.0001	0	0.0001	0	#DIV/0!
dimethylarsinous	120.99	121.998	0.0933175	0.012543	0.0855412	0.0122266	0.349947
nicotinate	121.016	122.024	0.0933175	0.012543	0.0855412	0.0122266	0.349947
benzoic acid	121.029	122.037	0.0933175	0.012543	0.0855412	0.0122266	0.349947
nicotinamide	121.04	122.048	0.0933175	0.012543	0.0855412	0.0122266	0.349947
erythritol	121.05	122.058	0.0933175	0.012543	0.0855412	0.0122266	0.349947
tropolone	121.115	122.123	0.0001	0	0.0001	0	#DIV/0!
methylarsonite	121.955	122.963	0.165607	0.00783877	0.170677	0.00596652	0.285378
nicotinic acid	122.024	123.032	0.165607	0.00783877	0.170677	0.00596652	0.285378
guaiacol	123.131	124.139	0.0001	0	0.0001	0	#DIV/0!
methylcytosine	124.051	125.059	0.0603282	0.00458197	0.0575987	0.00420845	0.355513
Ntau;-methylhistamine	124.165	125.173	0.0001	0	0.0001	0	#DIV/0!
arsenite	124.935	125.943	0.0849525	0.0115269	0.113192	0.0739469	0.44425
dimethyl trisulfide	124.955	125.963	0.0849525	0.0115269	0.113192	0.0739469	0.44425
thymine	125.035	126.043	0.0849525	0.0115269	0.113192	0.0739469	0.44425
ethylphosphate	125.041	126.049	0.0849525	0.0115269	0.113192	0.0739469	0.44425
iodide	125.896	126.904	0.0001	0	0.0001	0	#DIV/0!
selenite	125.95	126.958	0.0261548	0.0151281	0.0382226	0.00545739	0.153934
2-aminomuconate-6-semialdehyde	126.032	127.04	0.0261548	0.0151281	0.0382226	0.00545739	0.153934
alpha-(methylenecyclopropyl)glycine	126.056	127.063	0.0261548	0.0151281	0.0382226	0.00545739	0.153934
L-Baikian	126.056	127.063	0.0261548	0.0151281	0.0382226	0.00545739	0.153934
Galegine	126.103	127.111	0.0001	0	0.0001	0	#DIV/0!
coniine	126.128	127.136	0.0001	0	0.0001	0	#DIV/0!
(S)-2,3,4,5-tetrahydropiperidine-2-carboxylate	126.135	127.143	0.0001	0	0.0001	0	#DIV/0!
Delta;1-piperideine-2-carboxylate	126.135	127.143	0.0001	0	0.0001	0	#DIV/0!
gamma-amino-gamma-cyanobutanoate	127.051	128.059	0.155165	0.0132999	0.163809	0.0177517	0.410845
Naphthalene	127.055	128.063	0.155165	0.0132999	0.163809	0.0177517	0.410845
Ethyl 2-methlbut-2-enoate	127.076	128.084	0.155165	0.0132999	0.163809	0.0177517	0.410845
1-octanal	127.206	128.214	0.0001	0	0.000756896	0.00146886	0.373901
L-1-pyrroline-3-hydroxy-5-carboxylate	128.035	129.043	0.169129	0.0130236	1.74394	0.103103	3.31709e-06
pyroglutamic acid	128.035	129.043	0.169129	0.0130236	1.74394	0.103103	3.31709e-06
L-pipecolic acid	128.071	129.079	0.169129	0.0130236	1.74394	0.103103	3.31709e-06
pipecolic acid	128.071	129.079	0.169129	0.0130236	1.74394	0.103103	3.31709e-06
5-oxoproline	128.107	129.115	0.00379539	0.00510429	0.00383032	0.00521572	0.991723
pyrroline-hydroxy-carboxylate	128.107	129.115	0.00379539	0.00510429	0.00383032	0.00521572	0.991723
L-pipecolate	128.15	129.158	0.00379539	0.00510429	0.00383032	0.00521572	0.991723
itaconate	129.019	130.027	3.53899	0.165474	0.305023	0.0281645	9.36359e-07
2-oxoisocaproic acid	129.055	130.063	3.53899	0.165474	0.305023	0.0281645	9.36359e-07
N-acetylputrescine	129.103	130.111	0.00422519	0.00922421	0.0154035	0.00448456	0.0521417
agmatine	129.114	130.122	0.00422519	0.00922421	0.0154035	0.00448456	0.0521417
octan-1-ol	129.128	130.136	0.00422519	0.00922421	0.0154035	0.00448456	0.0521417
2-keto-3-methyl-valerate	129.135	130.143	0.00422519	0.00922421	0.0154035	0.00448456	0.0521417
2-ketoisocaproate	129.135	130.143	0.00422519	0.00922421	0.0154035	0.00448456	0.0521417
4-trimethylammoniobutanal	129.201	130.209	0.00422519	0.00922421	0.0154035	0.00448456	0.0521417
octanol	129.222	130.23	0.00422519	0.00922421	0.0154035	0.00448456	0.0521417
5-aminolevulinate	130.05	131.058	2.50601	0.187216	1.25372	0.562622	0.00558141
glutamate-5-semialdehyde	130.05	131.058	2.50601	0.187216	1.25372	0.562622	0.00558141
trans-4-hydroxy-L-proline	130.05	131.058	2.50601	0.187216	1.25372	0.562622	0.00558141
creatine	130.062	131.069	2.50601	0.187216	1.25372	0.562622	0.00558141
Skatole	130.066	131.073	2.50601	0.187216	1.25372	0.562622	0.00558141
iminoaspartate	130.08	131.088	2.50601	0.187216	1.25372	0.562622	0.00558141
B-alaninebetaine	130.087	131.095	2.50601	0.187216	1.25372	0.562622	0.00558141
isoleucine	130.087	131.095	2.50601	0.187216	1.25372	0.562622	0.00558141
leucine	130.087	131.095	2.50601	0.187216	1.25372	0.562622	0.00558141
L-Leucine	130.087	131.095	2.50601	0.187216	1.25372	0.562622	0.00558141
L-isoleucine	130.087	131.095	2.50601	0.187216	1.25372	0.562622	0.00558141
N-carbamoylputrescine	130.098	131.106	2.50601	0.187216	1.25372	0.562622	0.00558141
5-amino-levulinate	130.123	131.131	0.00329013	0.00713334	0.0022153	0.00257112	0.764026
glutamate-1-semialdehyde	130.123	131.131	0.00329013	0.00713334	0.0022153	0.00257112	0.764026
L-4-hydroxy-proline	130.123	131.131	0.00329013	0.00713334	0.0022153	0.00257112	0.764026
oxalacetic acid	130.998	132.006	0.824389	0.0437845	0.292561	0.0602777	6.0668e-07
(R)-3-hydroxy-3-methyl-2-oxobutanoateM	131.034	132.042	0.824389	0.0437845	0.292561	0.0602777	6.0668e-07
3-hydroxy-3-methyl-2-oxobutanoate	131.034	132.042	0.824389	0.0437845	0.292561	0.0602777	6.0668e-07
glutaric acid	131.034	132.042	0.824389	0.0437845	0.292561	0.0602777	6.0668e-07
2-acetolactate	131.034	132.042	0.824389	0.0437845	0.292561	0.0602777	6.0668e-07
glutarate	131.034	132.042	0.824389	0.0437845	0.292561	0.0602777	6.0668e-07
asparagine	131.046	132.053	0.824389	0.0437845	0.292561	0.0602777	6.0668e-07
L-aspaargine	131.046	132.053	0.824389	0.0437845	0.292561	0.0602777	6.0668e-07
oxaloacetate	131.065	132.073	0.824389	0.0437845	0.292561	0.0602777	6.0668e-07
ornithine	131.082	132.09	0.824389	0.0437845	0.292561	0.0602777	6.0668e-07
L-ornithine	131.082	132.09	0.824389	0.0437845	0.292561	0.0602777	6.0668e-07
3-ureidopropionate	131.111	132.119	0.0001	0	0.00150519	0.0031421	0.373901
L-asparagine	131.111	132.119	0.0001	0	0.00150519	0.0031421	0.373901
N-carbamoylsarcosine	131.111	132.119	0.0001	0	0.00150519	0.0031421	0.373901
pteridine-ring	131.116	132.124	0.0001	0	0.00150519	0.0031421	0.373901
aspartic acid	132.03	133.038	0.19061	0.00961582	2.0035	0.249673	8.27447e-05
L-aspartic acid	132.03	133.038	0.19061	0.00961582	2.0035	0.249673	8.27447e-05
D-aspartate	132.096	133.104	0.19061	0.00961582	2.0035	0.249673	8.27447e-05
L-aspartate	132.096	133.104	0.19061	0.00961582	2.0035	0.249673	8.27447e-05
mailc acid	133.014	134.022	1.22296	0.121235	1.27251	0.234954	0.689747
malic acid	133.014	134.022	1.22296	0.121235	1.27251	0.234954	0.689747
(-)-ureidoglycolate	133.025	134.033	1.22296	0.121235	1.27251	0.234954	0.689747
(+)-ureidoglycolate	133.025	134.033	1.22296	0.121235	1.27251	0.234954	0.689747
S-dimethylsulfonium	133.032	134.04	1.22296	0.121235	1.27251	0.234954	0.689747
(R)-2,3-dihydroxy-3-methylbutanoateM	133.05	134.058	1.22296	0.121235	1.27251	0.234954	0.689747
2,3-dihydroxy-3-methylbutanoate	133.05	134.058	1.22296	0.121235	1.27251	0.234954	0.689747
deoxyribose	133.05	134.058	1.22296	0.121235	1.27251	0.234954	0.689747
1-deoxy-D-xylulose	133.05	134.058	1.22296	0.121235	1.27251	0.234954	0.689747
malate	133.08	134.088	1.22296	0.121235	1.27251	0.234954	0.689747
S-ureidoglycolate	133.083	134.091	1.22296	0.121235	1.27251	0.234954	0.689747
adenine-ring	133.112	134.12	0.000693353	0.00132678	0.00509745	0.00514177	0.12885
2,3-dihydroxy-isovalerate	133.124	134.132	0.000693353	0.00132678	0.00509745	0.00514177	0.12885
nt-pentose-ring	133.124	134.132	0.000693353	0.00132678	0.00509745	0.00514177	0.12885
6,7-dihydropteridine	133.132	134.14	0.000693353	0.00132678	0.00509745	0.00514177	0.12885
p-aminobezoic acid	134.024	135.032	0.0443186	0.00542418	0.103754	0.0114243	5.94797e-05
homocysteine	134.028	135.035	0.0443186	0.00542418	0.103754	0.0114243	5.94797e-05
se-Methyl-L-selenocysteine	134.028	135.035	0.0443186	0.00542418	0.103754	0.0114243	5.94797e-05
L-homocysteine	134.028	135.035	0.0443186	0.00542418	0.103754	0.0114243	5.94797e-05
4-hydroxy-L-threonine	134.045	135.053	0.0443186	0.00542418	0.103754	0.0114243	5.94797e-05
adenine	134.047	135.054	0.0443186	0.00542418	0.103754	0.0114243	5.94797e-05
2-phenylacetamide	134.061	135.068	0.0443186	0.00542418	0.103754	0.0114243	5.94797e-05
N-acetylarylamine	134.157	135.165	0.00211001	0.00192876	0.00358789	0.00393981	0.480625
(R)-amphetamine	134.2	135.208	0.00211001	0.00192876	0.00358789	0.00393981	0.480625
(S)-amphetamine	134.2	135.208	0.00211001	0.00192876	0.00358789	0.00393981	0.480625
hypoxanthine	135.031	136.039	0.448907	0.0455044	0.389314	0.0360585	0.0525056
phenylacetic acid	135.045	136.052	0.448907	0.0455044	0.389314	0.0360585	0.0525056
8-hydroxypurine	135.105	136.113	0.00068225	0.000890822	0.000284085	0.000411626	0.401405
5,6,7,8-tetrahydropteridine	135.148	136.156	0.00068225	0.000890822	0.000284085	0.000411626	0.401405
dimethylarsinate	135.982	136.99	0.0273239	0.00927674	0.0174822	0.014112	0.234264
4-aminobenzoate	136.04	137.048	0.0273239	0.00927674	0.0174822	0.014112	0.234264
anthranilate	136.04	137.048	0.0273239	0.00927674	0.0174822	0.014112	0.234264
tyramine	136.076	137.084	0.0273239	0.00927674	0.0174822	0.014112	0.234264
3-pyridylacetate	136.13	137.138	0.0001	0	0.0001	0	#DIV/0!
1-methylnicotinamide	136.153	137.161	0.0001	0	0.0001	0	#DIV/0!
nn-dimethylaniline-n-oxide	136.173	137.181	0.0001	0	0.0001	0	#DIV/0!
phenylethanolamine	136.173	137.181	0.0001	0	0.0001	0	#DIV/0!
methylarsonate	136.946	137.954	0.0965743	0.011126	0.0847777	0.0130308	0.163172
hydroxybenzoic acid	137.024	138.032	0.0965743	0.011126	0.0847777	0.0130308	0.163172
salicylic acid	137.024	138.032	0.0965743	0.011126	0.0847777	0.0130308	0.163172
Nona-2,6-dienal	137.097	138.104	0.0965743	0.011126	0.0847777	0.0130308	0.163172
4-hydroxybenzoate	137.115	138.123	0.0001	0	0.0001	0	#DIV/0!
urocanate	137.118	138.126	0.0001	0	0.0001	0	#DIV/0!
hydroxynicotinic acid	138.019	139.027	0.0444204	0.00544758	0.0435289	0.011124	0.877587
4-amino-5-hydroxymethyl-2-methylpyrimidine	138.067	139.075	0.0444204	0.00544758	0.0435289	0.011124	0.877587
4-nitrophenol	138.102	139.11	0.0001	0	0.0001	0	#DIV/0!
3,4-dihydroxybenzylamine	138.146	139.154	0.0001	0	0.0001	0	#DIV/0!
histidinal	138.149	139.157	0.0001	0	0.0001	0	#DIV/0!
arsenate	138.919	139.927	0.0750429	0.00938929	0.0595485	0.0120325	0.0547761
acetylphosphate	139.024	140.032	0.0750429	0.00938929	0.0595485	0.0120325	0.0547761
carbamoyl phosphate	139.975	140.983	0.0480416	0.00172727	0.0282403	0.00284516	5.22524e-06
ethanolamine phosphate	140.011	141.019	0.0480416	0.00172727	0.0282403	0.00284516	5.22524e-06
carbamoyl-phosphate	140.012	141.02	0.0480416	0.00172727	0.0282403	0.00284516	5.22524e-06
phosphoryl-ethanolamine	140.055	141.063	0.0480416	0.00172727	0.0282403	0.00284516	5.22524e-06
L-hypoglycin	140.071	141.079	0.0480416	0.00172727	0.0282403	0.00284516	5.22524e-06
histidinol	140.082	141.09	0.0480416	0.00172727	0.0282403	0.00284516	5.22524e-06
hygrine	140.108	141.115	0.0001	0	0.0001	0	#DIV/0!
x-pyrophosphate-group	140.937	141.945	0.0605781	0.00747273	0.0487752	0.0073703	0.036121
5-(2-hydroxyethyl)-4-methylthiazole	142.033	143.04	0.0594489	0.00691821	0.0306361	0.0173895	0.0170854
4-guanidino-butanamide	143.093	144.101	0.699504	0.0593044	0.849485	0.194282	0.162863
caprylic acid	143.107	144.115	0.0196687	0.00224552	0.0077013	0.00618691	0.00953193
octanoic acid	143.107	144.115	0.0196687	0.00224552	0.0077013	0.00618691	0.00953193
1-naphthol	143.165	144.173	0.0196687	0.00224552	0.0077013	0.00618691	0.00953193
octanoate	143.205	144.213	0.0196687	0.00224552	0.0077013	0.00618691	0.00953193
1-(3-aminopropyl)-4-aminobutanal	143.208	144.216	0.0196687	0.00224552	0.0077013	0.00618691	0.00953193
2-keto-glutaramate	144.107	145.115	0.0001	0	0.000595702	0.000455991	0.0719186
spermidine	144.15	145.158	0.0001	0	0.000595702	0.000455991	0.0719186
(S)-5-amino-3-oxohexanoate	144.15	145.158	0.0001	0	0.000595702	0.000455991	0.0719186
2-aminoadipate-6-semialdehyde	144.15	145.158	0.0001	0	0.000595702	0.000455991	0.0719186
2-keto-6-aminocaproate	144.15	145.158	0.0001	0	0.000595702	0.000455991	0.0719186
gamma;-butyrobetaine	144.193	145.201	0.0001	0	0.000595702	0.000455991	0.0719186
2-oxoglutarate	145.014	146.022	0.302773	0.0205017	0.302934	0.023242	0.991041
alpha-ketoglutairc acid	145.014	146.022	0.302773	0.0205017	0.302934	0.023242	0.991041
alpha-ketoglutaric acid	145.014	146.022	0.302773	0.0205017	0.302934	0.023242	0.991041
Diallyl disulfide	145.015	146.022	0.302773	0.0205017	0.302934	0.023242	0.991041
2-dehydropantoate	145.05	146.058	0.302773	0.0205017	0.302934	0.023242	0.991041
adipic acid	145.05	146.058	0.302773	0.0205017	0.302934	0.023242	0.991041
glutamine	145.061	146.069	0.302773	0.0205017	0.302934	0.023242	0.991041
L-Glutamine	145.061	146.069	0.302773	0.0205017	0.302934	0.023242	0.991041
2-ketoglutarate	145.091	146.099	0.302773	0.0205017	0.302934	0.023242	0.991041
L-Lysine	145.098	146.106	0.302773	0.0205017	0.302934	0.023242	0.991041
lysine	145.098	146.106	0.302773	0.0205017	0.302934	0.023242	0.991041
2-aceto-2-hydroxy-butyrate	145.135	146.143	0.0001	0	0.0026697	0.00359314	0.185031
coumarin	145.137	146.145	0.0001	0	0.0026697	0.00359314	0.185031
(3S)-3,6-diaminohexanoate	145.181	146.189	0.0001	0	0.0026697	0.00359314	0.185031
(3S,5S)-3,5-diaminohexanoate	145.181	146.189	0.0001	0	0.0026697	0.00359314	0.185031
D-lysine	145.181	146.189	0.0001	0	0.0026697	0.00359314	0.185031
dimethylbenzimidazole	145.183	146.191	0.0001	0	0.0026697	0.00359314	0.185031
acetylcholine	145.201	146.209	0.0001	0	0.0026697	0.00359314	0.185031
glutamate	146.045	147.053	0.136162	0.00311792	1.71504	0.0865441	2.1053e-06
glutamic acid	146.045	147.053	0.136162	0.00311792	1.71504	0.0865441	2.1053e-06
L-glutamic acid	146.045	147.053	0.136162	0.00311792	1.71504	0.0865441	2.1053e-06
O-acetyl-L-serine	146.045	147.053	0.136162	0.00311792	1.71504	0.0865441	2.1053e-06
L-glutamate	146.045	147.053	0.136162	0.00311792	1.71504	0.0865441	2.1053e-06
L-albizziine	146.057	147.064	0.136162	0.00311792	1.71504	0.0865441	2.1053e-06
L-2-aminoadipate	146.058	147.066	0.136162	0.00311792	1.71504	0.0865441	2.1053e-06
2-methylmalic acid	147.029	148.037	0.703098	0.0412848	0.671113	0.152991	0.672304
arabinono-1,4-lactone	147.029	148.037	0.703098	0.0412848	0.671113	0.152991	0.672304
citramalic acid	147.029	148.037	0.703098	0.0412848	0.671113	0.152991	0.672304
ribonic acid	147.029	148.037	0.703098	0.0412848	0.671113	0.152991	0.672304
cinnamic acid	147.045	148.052	0.703098	0.0412848	0.671113	0.152991	0.672304
coumaraldehyde	147.045	148.052	0.703098	0.0412848	0.671113	0.152991	0.672304
trans-cinnamate	147.045	148.052	0.703098	0.0412848	0.671113	0.152991	0.672304
(R)-pantoate	147.066	148.074	0.703098	0.0412848	0.671113	0.152991	0.672304
Mevalonic acid	147.066	148.074	0.703098	0.0412848	0.671113	0.152991	0.672304
(R)-mevalonate	147.066	148.074	0.703098	0.0412848	0.671113	0.152991	0.672304
abequose	147.066	148.074	0.703098	0.0412848	0.671113	0.152991	0.672304
nornicotine	147.092	148.1	0.703098	0.0412848	0.671113	0.152991	0.672304
2,3-dihydroxy-3-methylvalerate	147.15	148.158	0.00103108	0.000897175	0.00259911	0.00229899	0.212572
2-oxo-4-methylthiobutanoate	147.168	148.176	0.00103108	0.000897175	0.00259911	0.00229899	0.212572
L-Methionine	148.043	149.051	0.435177	0.0293532	0.382269	0.0598788	0.127959
methionine	148.043	149.051	0.435177	0.0293532	0.382269	0.0598788	0.127959
D-cathinone	148.076	149.084	0.435177	0.0293532	0.382269	0.0598788	0.127959
2-formylaminobenzaldehyde	148.141	149.149	0.00131051	0.000850262	0.00159665	0.00154371	0.728588
phentermine	148.227	149.235	0.00131051	0.000850262	0.00159665	0.00154371	0.728588
tartaric acid	149.009	150.016	0.215503	0.00939907	0.120305	0.0514457	0.0133513
arabinose	149.045	150.053	0.215503	0.00939907	0.120305	0.0514457	0.0133513
D-Apiose	149.045	150.053	0.215503	0.00939907	0.120305	0.0514457	0.0133513
ribose	149.045	150.053	0.215503	0.00939907	0.120305	0.0514457	0.0133513
Ribulose	149.045	150.053	0.215503	0.00939907	0.120305	0.0514457	0.0133513
Xylose	149.045	150.053	0.215503	0.00939907	0.120305	0.0514457	0.0133513
Xylulose	149.045	150.053	0.215503	0.00939907	0.120305	0.0514457	0.0133513
Dipropyl disulfide	149.046	150.054	0.215503	0.00939907	0.120305	0.0514457	0.0133513
coumaryl-alcohol	149.06	150.068	0.215503	0.00939907	0.120305	0.0514457	0.0133513
beta;-D-ribofuranose	149.123	150.131	0.0001	0	0.000398484	0.000409439	0.178412
beta;-D-ribopyranose	149.123	150.131	0.0001	0	0.000398484	0.000409439	0.178412
D-xylulose	149.123	150.131	0.0001	0	0.000398484	0.000409439	0.178412
pentose-ring	149.123	150.131	0.0001	0	0.000398484	0.000409439	0.178412
guanine	150.042	151.049	0.0606645	0.00458368	0.0454067	0.0254697	0.253821
D-cathine	150.092	151.1	0.0606645	0.00458368	0.0454067	0.0254697	0.253821
acetaminophen	150.157	151.165	0.0001	0	0.0001	0	#DIV/0!
N-methylphenylethanolamine	150.2	151.208	0.0001	0	0.0001	0	#DIV/0!
alloxanthin	151.026	152.033	0.180748	0.0234253	0.129294	0.0514024	0.0912723
alloxanthine	151.026	152.033	0.180748	0.0234253	0.129294	0.0514024	0.0912723
xanthine	151.026	152.033	0.180748	0.0234253	0.129294	0.0514024	0.0912723
d-arabitol	151.061	152.068	0.180748	0.0234253	0.129294	0.0514024	0.0912723
ribitol	151.061	152.068	0.180748	0.0234253	0.129294	0.0514024	0.0912723
xylitol	151.061	152.068	0.180748	0.0234253	0.129294	0.0514024	0.0912723
3-sulfinyl-pyruvate	151.114	152.122	0.0001	0	0.0001	0	#DIV/0!
3,4-dihydroxyphenylacetaldehyde	151.141	152.149	0.0001	0	0.0001	0	#DIV/0!
vanillin	151.141	152.149	0.0001	0	0.0001	0	#DIV/0!
3-hydroxyanthranilate	152.035	153.043	0.102483	0.00774536	0.116027	0.0138447	0.102683
dopamine and octopamine	152.071	153.079	0.102483	0.00774536	0.116027	0.0138447	0.102683
octopamine	152.071	153.079	0.102483	0.00774536	0.116027	0.0138447	0.102683
dopamine	152.071	153.079	0.102483	0.00774536	0.116027	0.0138447	0.102683
3-sulfinoalanine	152.145	153.153	0.0001	0	0.0001	0	#DIV/0!
1-(4-hydroxyphenyl)-2-aminoethanol	152.172	153.18	0.0001	0	0.0001	0	#DIV/0!
vanillylamine	152.172	153.18	0.0001	0	0.0001	0	#DIV/0!
dihydroxybenzoic acid	153.019	154.027	0.168289	0.0282784	0.07523	0.0627444	0.0256119
gentisic acid	153.019	154.027	0.168289	0.0282784	0.07523	0.0627444	0.0256119
propionyl-P	153.051	154.059	0.168289	0.0282784	0.07523	0.0627444	0.0256119
diethylphosphate	153.094	154.102	0.168289	0.0282784	0.07523	0.0627444	0.0256119
protocatechuate	153.114	154.122	0.0001	0	0.0001	0	#DIV/0!
6,8-dihydroxypurine	153.12	154.128	0.0001	0	0.0001	0	#DIV/0!
1,8-cineol	153.128	154.136	0.0001	0	0.0001	0	#DIV/0!
argentine	153.193	154.2	0.0001	0	0.0001	0	#DIV/0!
histidine	154.062	155.069	0.375313	0.0293169	0.346355	0.0657761	0.406022
L-histidine	154.062	155.069	0.375313	0.0293169	0.346355	0.0657761	0.406022
orotate	155.009	156.017	0.539794	0.0450413	0.615459	0.0565301	0.0488957
3-indoleacetonitrile	155.061	156.069	0.539794	0.0450413	0.615459	0.0565301	0.0488957
y-nonalactone	155.107	156.115	0.0001	0	0.000339667	0.000535913	0.373901
4-imidazolone-5-propionate	155.133	156.141	0.0001	0	0.000339667	0.000535913	0.373901
m-chlorobenzoate	155.56	156.568	0.00039829	0.000666996	0.0001	0	0.373901
2-aminomuconate	156.03	157.038	0.0782445	0.0170194	0.0691071	0.00543935	0.306537
Homostachydrine	156.102	157.11	0.0001	0	0.0001	0	#DIV/0!
2-amino-muconate	156.118	157.126	0.0001	0	0.0001	0	#DIV/0!
(S)-dihydroorotate	157.025	158.033	0.267284	0.0206556	0.299312	0.0202157	0.0382464
Tiglyl tiglate	157.029	158.037	0.267284	0.0206556	0.299312	0.0202157	0.0382464
allantoin	157.036	158.044	0.267284	0.0206556	0.299312	0.0202157	0.0382464
2-isopropylmaleate	157.05	158.058	0.267284	0.0206556	0.299312	0.0202157	0.0382464
dihydroorotate	157.105	158.113	0.00518695	0.00471895	0.000240272	0.000313658	0.0789084
S-allantoin	157.108	158.116	0.00518695	0.00471895	0.000240272	0.000313658	0.0789084
isopropylmaleate	157.146	158.154	0.00518695	0.00471895	0.000240272	0.000313658	0.0789084
Betonicine	158.082	159.09	0.130903	0.0217181	0.121284	0.00725387	0.391673
3-dehydrocarnitine	158.177	159.185	0.0001	0	0.0001	0	#DIV/0!
5-acetamidovalerate	158.177	159.185	0.0001	0	0.0001	0	#DIV/0!
aminopropylcadaverine	158.266	159.274	0.0001	0	0.0001	0	#DIV/0!
tellurite	158.591	159.599	0.0001	0	0.0001	0	#DIV/0!
molybdate	158.93	159.938	0.143418	0.00770037	0.127903	0.0311316	0.334025
2-oxoadipate	159.029	160.037	0.143418	0.00770037	0.127903	0.0311316	0.334025
Tricholomic acid	159.041	160.048	0.143418	0.00770037	0.127903	0.0311316	0.334025
pimelic acid	159.066	160.074	0.143418	0.00770037	0.127903	0.0311316	0.334025
homoglutamine	159.077	160.085	0.143418	0.00770037	0.127903	0.0311316	0.334025
Tryptamine	159.092	160.1	0.143418	0.00770037	0.127903	0.0311316	0.334025
alpha;-ketoadipate	159.118	160.126	0.00122213	0.00154028	0.0001	0	0.178639
selenophosphate	159.948	160.956	1.06982	0.0132292	0.226201	0.0227532	1.41812e-10
2-aminoadipic acid	160.061	161.069	1.06982	0.0132292	0.226201	0.0227532	1.41812e-10
O-acetyl-L-homoserine	160.061	161.069	1.06982	0.0132292	0.226201	0.0227532	1.41812e-10
alpha;-aminoadipate	160.149	161.157	0.00174542	0.0015798	0.0001	0	0.0803449
D-carnitine	160.192	161.2	0.00174542	0.0015798	0.0001	0	0.0803449
L-carnitine	160.192	161.2	0.00174542	0.0015798	0.0001	0	0.0803449
nicotine-Delta;1'5'-iminium	160.218	161.226	0.00174542	0.0015798	0.0001	0	0.0803449
Allicin	161.009	162.017	0.326105	0.0142547	0.268095	0.00308948	0.000580334
Umbelliferone	161.024	162.032	0.326105	0.0142547	0.268095	0.00308948	0.000580334
Tridec-1-ene-3,5,7,9,11-pentayne	161.039	162.047	0.326105	0.0142547	0.268095	0.00308948	0.000580334
3-hydroxy-3-methylglutaric acid	161.045	162.053	0.326105	0.0142547	0.268095	0.00308948	0.000580334
Oleandrose	161.081	162.089	0.326105	0.0142547	0.268095	0.00308948	0.000580334
D-4-hydroxy-2-keto-glutarate	161.091	162.099	0.326105	0.0142547	0.268095	0.00308948	0.000580334
carnitine	161.105	162.113	0.00105995	0.00152081	0.0001	0	0.230958
anabasine	161.108	162.116	0.00105995	0.00152081	0.0001	0	0.230958
nicotine	161.108	162.116	0.00105995	0.00152081	0.0001	0	0.230958
norcotinine	161.183	162.191	0.00105995	0.00152081	0.0001	0	0.230958
1,2-dihydroxy-3-keto-5-methylthiopentene	161.195	162.203	0.00105995	0.00152081	0.0001	0	0.230958
L-erythro-4-hydroxy-glutamate	162.122	163.13	0.000383277	0.000633427	0.0001	0	0.373901
4-(3-pyridyl)-3-butenoate	162.168	163.176	0.000383277	0.000633427	0.0001	0	0.373901
4-coumarate	163.04	164.047	0.425381	0.0116865	0.0710695	0.0318744	2.41059e-06
coumaric acid	163.04	164.047	0.425381	0.0116865	0.0710695	0.0318744	2.41059e-06
hydroxycinnamic acid	163.04	164.047	0.425381	0.0116865	0.0710695	0.0318744	2.41059e-06
phenylpyruvate	163.04	164.047	0.425381	0.0116865	0.0710695	0.0318744	2.41059e-06
1-phenylhepta-1,3,5-triyne	163.055	164.063	0.425381	0.0116865	0.0710695	0.0318744	2.41059e-06
2-deoxy glucose	163.061	164.068	0.425381	0.0116865	0.0710695	0.0318744	2.41059e-06
beta-D-fucose	163.061	164.068	0.425381	0.0116865	0.0710695	0.0318744	2.41059e-06
fucose	163.061	164.068	0.425381	0.0116865	0.0710695	0.0318744	2.41059e-06
quercitol	163.061	164.068	0.425381	0.0116865	0.0710695	0.0318744	2.41059e-06
quinovose	163.061	164.068	0.425381	0.0116865	0.0710695	0.0318744	2.41059e-06
rhamnose	163.061	164.068	0.425381	0.0116865	0.0710695	0.0318744	2.41059e-06
viburnitol	163.061	164.068	0.425381	0.0116865	0.0710695	0.0318744	2.41059e-06
S-methylmethionine	163.067	164.075	0.425381	0.0116865	0.0710695	0.0318744	2.41059e-06
Jasmone	163.112	164.12	0.000832041	0.00163689	0.0001	0	0.373901
enol-phenylpyruvate	163.152	164.16	0.000832041	0.00163689	0.0001	0	0.373901
kynuramine	163.199	164.207	0.000832041	0.00163689	0.0001	0	0.373901
phenylalanine	164.071	165.079	1.07963	0.0747051	0.806397	0.23372	0.0571002
Hordenine	164.108	165.115	0.00333248	0.00329025	0.0001	0	0.0929834
L-ephedrine	164.108	165.115	0.00333248	0.00329025	0.0001	0	0.0929834
4-(3-pyridyl)-butanoate	164.183	165.191	0.00333248	0.00329025	0.0001	0	0.0929834
L-phenylalanine	164.183	165.191	0.00333248	0.00329025	0.0001	0	0.0929834
phenyllactic acid	165.055	166.063	0.571345	0.0330452	0.468622	0.0764179	0.0364174
1-pheynl-5-heptene-1,3-diyne	165.07	166.078	0.571345	0.0330452	0.468622	0.0764179	0.0364174
pyridine-2,3-dicarboxylate	166.014	167.022	0.224692	0.0208712	0.215156	0.0506142	0.712006
pyridoxal	166.05	167.058	0.224692	0.0208712	0.215156	0.0506142	0.712006
2,5-Dihydrophenylalanine	166.087	167.095	0.224692	0.0208712	0.215156	0.0506142	0.712006
urate	166.096	167.104	0.224692	0.0208712	0.215156	0.0506142	0.712006
quinolinate	166.113	167.121	0.000825103	0.00082334	0.000245154	0.000324573	0.200399
3-methoxytyramine	166.199	167.207	0.000825103	0.00082334	0.000245154	0.000324573	0.200399
4-methoxytyramine	166.199	167.207	0.000825103	0.00082334	0.000245154	0.000324573	0.200399
phosphoenol pyruvic acid	166.975	167.982	0.112267	0.00945792	0.0808457	0.0106466	0.00119116
phosphoenolpyruvate	166.975	167.982	0.112267	0.00945792	0.0808457	0.0106466	0.00119116
uric acid	167.021	168.028	0.112267	0.00945792	0.0808457	0.0106466	0.00119116
homogentisate	167.034	168.042	0.112267	0.00945792	0.0808457	0.0106466	0.00119116
pyridoxamine	167.082	168.09	0.112267	0.00945792	0.0808457	0.0106466	0.00119116
(Z)-3,5-hexadienyl butyrate	167.107	168.115	0.0001	0	0.0001	0	#DIV/0!
3,4-dihydroxyphenylacetate	167.141	168.149	0.0001	0	0.0001	0	#DIV/0!
1-amino-propan-2-one-3-phosphate	168.006	169.014	0.251632	0.0139542	0.275763	0.0463361	0.318369
L-noradrenaline	168.066	169.074	0.251632	0.0139542	0.275763	0.0463361	0.318369
noradrenaline	168.066	169.074	0.251632	0.0139542	0.275763	0.0463361	0.318369
pyridoxine	168.066	169.074	0.251632	0.0139542	0.275763	0.0463361	0.318369
N(pai)-methyl-L-histidine	168.077	169.085	0.251632	0.0139542	0.275763	0.0463361	0.318369
L-2,3-dihydrodipicolinate	168.129	169.137	0.0001	0	0.0001	0	#DIV/0!
6-hydroxydopamine	168.172	169.18	0.0001	0	0.0001	0	#DIV/0!
DHAP	168.99	169.998	0.119607	0.00740525	0.102863	0.00763925	0.00786677
dihydroxy acetone phosphate	168.99	169.998	0.119607	0.00740525	0.102863	0.00763925	0.00786677
glyceraldehyde-3-phosphate	168.99	169.998	0.119607	0.00740525	0.102863	0.00763925	0.00786677
glycerone phosphate	168.99	169.998	0.119607	0.00740525	0.102863	0.00763925	0.00786677
gallic acid	169.014	170.022	0.119607	0.00740525	0.102863	0.00763925	0.00786677
trihydroxybenzoic acid	169.014	170.022	0.119607	0.00740525	0.102863	0.00763925	0.00786677
D-glyceraldehyde-3-phosphate	169.05	170.058	0.119607	0.00740525	0.102863	0.00763925	0.00786677
diethylthiophosphate	169.155	170.163	0.0001	0	0.0001	0	#DIV/0!
Dodecane	169.196	170.203	0.0001	0	0.0001	0	#DIV/0!
8-methylnonenoate	169.243	170.251	0.0001	0	0.0001	0	#DIV/0!
tetrahydrodipicolinate	170.144	171.152	0.0001	0	0.0001	0	#DIV/0!
sn-glycerol-3-phosphate	171.006	172.014	0.453252	0.0490956	0.375874	0.0393457	0.0261863
3-dehydroshikimate	171.029	172.037	0.453252	0.0490956	0.375874	0.0393457	0.0261863
dehydromatricaria ester	171.045	172.052	0.453252	0.0490956	0.375874	0.0393457	0.0261863
vitamin K3	171.045	172.052	0.453252	0.0490956	0.375874	0.0393457	0.0261863
capric acid	171.139	172.146	0.00655767	0.00593881	0.00352278	0.00468773	0.397307
Decanoic acid	171.139	172.146	0.00655767	0.00593881	0.00352278	0.00468773	0.397307
N-acetyl-L-glutamate-5-semialdehydeM	172.061	173.069	0.132474	0.0104332	0.107792	0.00883563	0.00396587
indospicine	172.109	173.116	0.0001	0	0.0001	0	#DIV/0!
L-indospicine	172.109	173.116	0.0001	0	0.0001	0	#DIV/0!
aconitic acid	173.009	174.016	0.211081	0.144164	0.38915	0.0401739	0.0486099
3-Carboxy-4-methyl-2-oxopentanoate	173.045	174.053	0.211081	0.144164	0.38915	0.0401739	0.0486099
shikimic acid	173.045	174.053	0.211081	0.144164	0.38915	0.0401739	0.0486099
indole-3-acetamide	173.071	174.079	0.211081	0.144164	0.38915	0.0401739	0.0486099
suberic acid	173.081	174.089	0.211081	0.144164	0.38915	0.0401739	0.0486099
N2-acetyl-L-ornithineM	173.093	174.1	0.211081	0.144164	0.38915	0.0401739	0.0486099
cis-aconitate	173.102	174.11	0.0001	0	0.000338166	0.000221588	0.0740863
L-dehydro-ascorbate	173.102	174.11	0.0001	0	0.000338166	0.000221588	0.0740863
arginine	173.104	174.112	0.0001	0	0.000338166	0.000221588	0.0740863
L-arginine	173.104	174.112	0.0001	0	0.000338166	0.000221588	0.0740863
Gramine	173.108	174.116	0.0001	0	0.000338166	0.000221588	0.0740863
Muscarine	173.142	174.149	0.0001	0	0.000338166	0.000221588	0.0740863
2-isopropyl-3-oxosuccinate	173.145	174.153	0.0001	0	0.000338166	0.000221588	0.0740863
N-formimino-L-glutamate	173.148	174.156	0.0001	0	0.000338166	0.000221588	0.0740863
Gentianin	174.056	175.063	0.163591	0.00761552	0.218534	0.0151258	0.000374688
Indolacetic acid	174.056	175.063	0.163591	0.00761552	0.218534	0.0151258	0.000374688
indole-3-acetic acid	174.056	175.063	0.163591	0.00761552	0.218534	0.0151258	0.000374688
gentianine	174.056	175.063	0.163591	0.00761552	0.218534	0.0151258	0.000374688
L-citrulline	174.088	175.096	0.163591	0.00761552	0.218534	0.0151258	0.000374688
citrulline	174.088	175.096	0.163591	0.00761552	0.218534	0.0151258	0.000374688
indole-3-acetate	174.179	175.187	0.0001	0	0.000195	0.000212426	0.373901
ascorbic acid	175.024	176.032	0.150107	0.00853334	0.22523	0.0167542	0.000115606
L-alpha-amino-B-oxalylaminopropionic acid	175.035	176.043	0.150107	0.00853334	0.22523	0.0167542	0.000115606
N-carbamoyl-L-aspartate	175.035	176.043	0.150107	0.00853334	0.22523	0.0167542	0.000115606
Heriarin	175.04	176.047	0.150107	0.00853334	0.22523	0.0167542	0.000115606
allantoate	175.047	176.055	0.150107	0.00853334	0.22523	0.0167542	0.000115606
2-isopropylmalate	175.061	176.068	0.150107	0.00853334	0.22523	0.0167542	0.000115606
3-isopropylmalate	175.061	176.068	0.150107	0.00853334	0.22523	0.0167542	0.000115606
Lachnophyllum ester	175.076	176.084	0.150107	0.00853334	0.22523	0.0167542	0.000115606
L-canavanine	175.083	176.091	0.150107	0.00853334	0.22523	0.0167542	0.000115606
canavanine	175.083	176.091	0.150107	0.00853334	0.22523	0.0167542	0.000115606
cotinine	175.087	176.095	0.150107	0.00853334	0.22523	0.0167542	0.000115606
serotonin	175.087	176.095	0.150107	0.00853334	0.22523	0.0167542	0.000115606
L-ascorbate	175.118	176.126	0.0001	0	0.0001	0	#DIV/0!
4-methylumbelliferone	175.163	176.171	0.0001	0	0.0001	0	#DIV/0!
pyrophosphate-group	175.959	176.967	0.123672	0.00420113	0.104478	0.0259455	0.174268
Alliin	176.038	177.046	0.123672	0.00420113	0.104478	0.0259455	0.174268
O-ureidohomoserine	176.152	177.16	0.0001	0	0.0001	0	#DIV/0!
N-formyl-L-methionine	176.21	177.218	0.0001	0	0.0001	0	#DIV/0!
pyrophosphate	176.935	177.943	0.364257	0.0139579	0.297465	0.0228613	0.00101431
diphosphate	176.967	177.975	0.364257	0.0139579	0.297465	0.0228613	0.00101431
Daphnetin	177.019	178.027	0.364257	0.0139579	0.297465	0.0228613	0.00101431
Esculetin	177.019	178.027	0.364257	0.0139579	0.297465	0.0228613	0.00101431
gulonolactone	177.04	178.048	0.364257	0.0139579	0.297465	0.0228613	0.00101431
coniferyl aldehyde	177.055	178.063	0.364257	0.0139579	0.297465	0.0228613	0.00101431
Digitalose	177.076	178.084	0.364257	0.0139579	0.297465	0.0228613	0.00101431
2-dehydro-3-deoxy-D-gluconate	177.133	178.141	0.0001	0	0.0001	0	#DIV/0!
3-keto-beta;-D-galactose	177.133	178.141	0.0001	0	0.0001	0	#DIV/0!
glucono-delta;-lactone	177.133	178.141	0.0001	0	0.0001	0	#DIV/0!
4-oxo-4-(3-pyridyl)-butanamide	177.182	178.19	0.0001	0	0.0001	0	#DIV/0!
cysteinylglycine	177.198	178.206	0.0001	0	0.0001	0	#DIV/0!
2'-hydroxynicotine	177.225	178.233	0.0001	0	0.0001	0	#DIV/0!
4-(methylamino)-1-(3-pyridyl)-1-butanone	177.225	178.233	0.0001	0	0.0001	0	#DIV/0!
nicotine-1'-N-oxide	177.225	178.233	0.0001	0	0.0001	0	#DIV/0!
phenanthrene-ring	177.225	178.233	0.0001	0	0.0001	0	#DIV/0!
glucosamine	178.072	179.079	0.0829955	0.004136	0.078785	0.00847302	0.357804
4-oxo-4-(3-pyridyl)-butanoate	178.167	179.175	0.00163874	0.00211837	0.00350299	0.00299941	0.292678
3-(4-hydroxyphenyl)pyruvate	179.034	180.042	1.54763	0.0631395	1.55028	0.169831	0.975174
caffeate	179.034	180.042	1.54763	0.0631395	1.55028	0.169831	0.975174
caffeic acid	179.034	180.042	1.54763	0.0631395	1.55028	0.169831	0.975174
alpha-D-glucose	179.056	180.063	1.54763	0.0631395	1.55028	0.169831	0.975174
alpha-D-mannose	179.056	180.063	1.54763	0.0631395	1.55028	0.169831	0.975174
beta-D-glucose	179.056	180.063	1.54763	0.0631395	1.55028	0.169831	0.975174
fructose	179.056	180.063	1.54763	0.0631395	1.55028	0.169831	0.975174
galactose	179.056	180.063	1.54763	0.0631395	1.55028	0.169831	0.975174
glucose	179.056	180.063	1.54763	0.0631395	1.55028	0.169831	0.975174
Hammamelose	179.056	180.063	1.54763	0.0631395	1.55028	0.169831	0.975174
mannose	179.056	180.063	1.54763	0.0631395	1.55028	0.169831	0.975174
myo-insitol	179.056	180.063	1.54763	0.0631395	1.55028	0.169831	0.975174
sorbose	179.056	180.063	1.54763	0.0631395	1.55028	0.169831	0.975174
alpha;-D-glucose	179.056	180.063	1.54763	0.0631395	1.55028	0.169831	0.975174
D-myo-inositol	179.056	180.063	1.54763	0.0631395	1.55028	0.169831	0.975174
myo-inositol	179.056	180.063	1.54763	0.0631395	1.55028	0.169831	0.975174
coniferyl alcohol	179.071	180.079	1.54763	0.0631395	1.55028	0.169831	0.975174
(Z,Z,Z)-3,6,9-Dodecatrien-1-ol	179.144	180.151	0.0015335	0.00320541	0.000835947	0.00164563	0.68029
beta;-D-galactose	179.149	180.157	0.0015335	0.00320541	0.000835947	0.00164563	0.68029
beta;-D-glucose	179.149	180.157	0.0015335	0.00320541	0.000835947	0.00164563	0.68029
D-mannose	179.149	180.157	0.0015335	0.00320541	0.000835947	0.00164563	0.68029
L-sorbose	179.149	180.157	0.0015335	0.00320541	0.000835947	0.00164563	0.68029
4-hydroxyphenylpyruvate	179.152	180.16	0.0015335	0.00320541	0.000835947	0.00164563	0.68029
S-methyl-5-thio-D-ribose	179.21	180.218	0.0015335	0.00320541	0.000835947	0.00164563	0.68029
l-tyrosine	180.066	181.074	0.432761	0.0233372	0.334065	0.0405592	0.00277058
tyrosine	180.066	181.074	0.432761	0.0233372	0.334065	0.0405592	0.00277058
4-hydroxy-4-(3-pyridyl)-butanoate	180.183	181.191	0.00144004	0.00183692	0.00110635	0.00145059	0.758489
dimethoxybenzoic acid	181.05	182.058	0.388281	0.1496	0.293386	0.0189878	0.23003
Dulcitol	181.071	182.079	0.388281	0.1496	0.293386	0.0189878	0.23003
glucitol	181.071	182.079	0.388281	0.1496	0.293386	0.0189878	0.23003
mannitol	181.071	182.079	0.388281	0.1496	0.293386	0.0189878	0.23003
sorbitol	181.071	182.079	0.388281	0.1496	0.293386	0.0189878	0.23003
L-Lathyrine	181.073	182.08	0.388281	0.1496	0.293386	0.0189878	0.23003
D-sorbitol	181.165	182.173	0.000758581	0.00100396	0.000347221	0.000339914	0.425905
L-iditol	181.165	182.173	0.000758581	0.00100396	0.000347221	0.000339914	0.425905
homovanillate	181.168	182.176	0.000758581	0.00100396	0.000347221	0.000339914	0.425905
normetanephrine	182.082	183.09	0.0985216	0.011117	0.119577	0.00728577	0.00966718
adrenaline	182.199	183.207	0.0001	0	0.0001	0	#DIV/0!
3-phosphonooxypyruvate	182.969	183.977	0.115079	0.0109879	0.137412	0.0263344	0.136652
3-phospho-hydroxypyruvate	183.034	184.042	0.115079	0.0109879	0.137412	0.0263344	0.136652
choline phosphate	183.066	184.074	0.115079	0.0109879	0.137412	0.0263344	0.136652
y-undecalactone	183.139	184.146	0.0001	0	0.0001	0	#DIV/0!
phosphoryl-choline	183.144	184.152	0.0001	0	0.0001	0	#DIV/0!
3-phosphoserine	184.001	185.009	0.0929669	0.00905491	0.125754	0.0130606	0.00233698
2-amino-3-carboxymuconate semialdehyde	184.025	185.032	0.0929669	0.00905491	0.125754	0.0130606	0.00233698
3-phospho-serine	184.065	185.073	0.0929669	0.00905491	0.125754	0.0130606	0.00233698
2-amino-3-(3-oxoprop-2-enyl)-but-2-enedioate	184.128	185.136	0.0001	0	0.0001	0	#DIV/0!
2-amino-3-carboxymuconate	184.128	185.136	0.0001	0	0.0001	0	#DIV/0!
2-phospho-D-glycerate	184.985	185.993	0.130688	0.0730941	0.133291	0.00522199	0.94047
3-phospho-D-glycerate	184.985	185.993	0.130688	0.0730941	0.133291	0.00522199	0.94047
3-phosphoglycerate	184.985	185.993	0.130688	0.0730941	0.133291	0.00522199	0.94047
Angelicin	185.024	186.032	0.130688	0.0730941	0.133291	0.00522199	0.94047
Psoralen	185.024	186.032	0.130688	0.0730941	0.133291	0.00522199	0.94047
2-phosphoglycerate	185.05	186.058	0.130688	0.0730941	0.133291	0.00522199	0.94047
Eutypine	185.06	186.068	0.130688	0.0730941	0.133291	0.00522199	0.94047
l-abrine	185.108	186.116	0.0001	0	0.0001	0	#DIV/0!
8-amino-7-oxononanoate	186.113	187.121	0.347343	0.0673196	0.238599	0.0302567	0.0185067
N1-acetylspermidine	186.161	187.168	0.347343	0.0673196	0.238599	0.0302567	0.0185067
2-keto-6-acetamidocaproate	186.187	187.195	0.347343	0.0673196	0.238599	0.0302567	0.0185067
Lenthionine	186.884	187.892	0.00102281	0.0015092	0.00304649	0.00226642	0.140716
azelaic acid	187.097	188.105	0.129823	0.00399698	0.117774	0.00804673	0.0247549
L-homoarginine	187.12	188.127	0.222739	0.0171181	0.311294	0.183103	0.341239
N,N-dimethyltryptamine	187.124	188.131	0.222739	0.0171181	0.311294	0.183103	0.341239
7,8-diaminononanoate	187.145	188.152	0.222739	0.0171181	0.311294	0.183103	0.341239
N6-acetyl-L-lysine	187.218	188.226	0.222739	0.0171181	0.311294	0.183103	0.341239
N6,N6,N6-trimethyl-L-lysine	187.261	188.269	0.222739	0.0171181	0.311294	0.183103	0.341239
N-acetyl-L-glutamate	188.056	189.064	0.319036	0.00887476	0.300424	0.0295749	0.238866
S-prenyl-L-cysteine	188.264	189.272	0.0001	0	0.0001	0	#DIV/0!
oxalosuccinate	189.004	190.011	0.105371	0.00426521	0.14244	0.0106955	0.000659821
3-dehydroquinate	189.04	190.048	0.105371	0.00426521	0.14244	0.0106955	0.000659821
l-alpha-amino-y-oxalyaminobutyric acid	189.051	190.059	0.105371	0.00426521	0.14244	0.0106955	0.000659821
y-hydroxy-l-arginine	189.099	190.107	0.105371	0.00426521	0.14244	0.0106955	0.000659821
L,L-diaminopimelate	189.191	190.199	0.0001	0	0.0001	0	#DIV/0!
meso-diaminopimelate	189.191	190.199	0.0001	0	0.0001	0	#DIV/0!
o-oxalylhomoserine	190.035	191.043	0.156592	0.00960881	0.248503	0.0197949	0.000105399
citric acid	191.019	192.027	0.029967	0.0370752	0.080115	0.0509326	0.11649
Isocitirc acid	191.019	192.027	0.029967	0.0370752	0.080115	0.0509326	0.11649
isocitrate	191.019	192.027	0.029967	0.0370752	0.080115	0.0509326	0.11649
isocitric acid	191.019	192.027	0.029967	0.0370752	0.080115	0.0509326	0.11649
scopoletin	191.034	192.042	0.029967	0.0370752	0.080115	0.0509326	0.11649
quinate	191.056	192.063	0.029967	0.0370752	0.080115	0.0509326	0.11649
quinic acid	191.056	192.063	0.029967	0.0370752	0.080115	0.0509326	0.11649
citrate	191.117	192.125	0.0001	0	0.0001	0	#DIV/0!
D-isocitrate	191.117	192.125	0.0001	0	0.0001	0	#DIV/0!
4-oxo-4-(3-pyridyl)-N-methylbutanamide	191.209	192.217	0.0001	0	0.0001	0	#DIV/0!
5'-hydroxycotinine	191.209	192.217	0.0001	0	0.0001	0	#DIV/0!
N'-hydroxymethyl-norcotinine	191.209	192.217	0.0001	0	0.0001	0	#DIV/0!
trans-3'-hydroxycotinine	191.209	192.217	0.0001	0	0.0001	0	#DIV/0!
5,6-dihydroxyindole-2-carboxylate	192.151	193.159	0.0001	0	0.0001	0	#DIV/0!
L-dopachrome	192.151	193.159	0.0001	0	0.0001	0	#DIV/0!
2-keto-D-gluconic acid	193.035	194.043	0.0456634	0.0255618	0.144173	0.181262	0.292843
5-keto-D-gluconic acid	193.035	194.043	0.0456634	0.0255618	0.144173	0.181262	0.292843
alpha-D-galacturonic acid	193.035	194.043	0.0456634	0.0255618	0.144173	0.181262	0.292843
fructuronate	193.035	194.043	0.0456634	0.0255618	0.144173	0.181262	0.292843
Galacturonic acid	193.035	194.043	0.0456634	0.0255618	0.144173	0.181262	0.292843
glucuronate	193.035	194.043	0.0456634	0.0255618	0.144173	0.181262	0.292843
glucuronate and isomers	193.035	194.043	0.0456634	0.0255618	0.144173	0.181262	0.292843
iduronic acid	193.035	194.043	0.0456634	0.0255618	0.144173	0.181262	0.292843
tagaluronate	193.035	194.043	0.0456634	0.0255618	0.144173	0.181262	0.292843
5-hydroxy-coniferaldehyde	193.05	194.058	0.0456634	0.0255618	0.144173	0.181262	0.292843
ferulic acid	193.05	194.058	0.0456634	0.0255618	0.144173	0.181262	0.292843
l-bornesitol	193.071	194.079	0.0456634	0.0255618	0.144173	0.181262	0.292843
ononitol	193.071	194.079	0.0456634	0.0255618	0.144173	0.181262	0.292843
pinitol	193.071	194.079	0.0456634	0.0255618	0.144173	0.181262	0.292843
quebrachitol	193.071	194.079	0.0456634	0.0255618	0.144173	0.181262	0.292843
sequoyitol	193.071	194.079	0.0456634	0.0255618	0.144173	0.181262	0.292843
caffeine	193.073	194.08	0.0456634	0.0255618	0.144173	0.181262	0.292843
D-galacturonate	193.133	194.141	0.0001	0	0.0001	0	#DIV/0!
D-glucuronate	193.133	194.141	0.0001	0	0.0001	0	#DIV/0!
glucosaminic acid	194.066	195.074	0.0316869	0.0179972	0.0252232	0.0232774	0.637278
2-amino-4-hydroxy-6-hydroxymethyl-7,8-dihydropteridine	194.068	195.076	0.0316869	0.0179972	0.0252232	0.0232774	0.637278
dopaquinone	194.166	195.174	0.0001	0	0.0001	0	#DIV/0!
alpha;-methyl-tyrosine	194.21	195.218	0.0001	0	0.0001	0	#DIV/0!
Thiarubine A	195.045	196.052	0.581753	0.0300856	0.561352	0.0454746	0.430663
Thiarubine B	195.045	196.052	0.581753	0.0300856	0.561352	0.0454746	0.430663
galactonate	195.05	196.058	0.581753	0.0300856	0.561352	0.0454746	0.430663
galactonic acid	195.05	196.058	0.581753	0.0300856	0.561352	0.0454746	0.430663
gluconic acid	195.05	196.058	0.581753	0.0300856	0.561352	0.0454746	0.430663
Ethyl (E,Z)-decadienoate	195.139	196.146	0.0001	0	0.0001	0	#DIV/0!
D-gluconate	195.149	196.157	0.0001	0	0.0001	0	#DIV/0!
cis-stilbene	195.24	196.248	0.0001	0	0.0001	0	#DIV/0!
3-4-dihydroxy-L-phenylalanine	196.061	197.069	0.133602	0.00831624	0.101064	0.0125982	0.00197657
DOPAR	196.061	197.069	0.133602	0.00831624	0.101064	0.0125982	0.00197657
L-dopa	196.061	197.069	0.133602	0.00831624	0.101064	0.0125982	0.00197657
O-acetylneuraminic acid	196.134	197.142	0.0001	0	0.0001	0	#DIV/0!
syringic acid	197.045	198.053	0.119503	0.00810896	0.173892	0.0715705	0.164801
L-mimosine	197.056	198.064	0.119503	0.00810896	0.173892	0.0715705	0.164801
Dehydrosafynol	197.06	198.068	0.119503	0.00810896	0.173892	0.0715705	0.164801
harmalol	197.071	198.079	0.119503	0.00810896	0.173892	0.0715705	0.164801
O-phospho-L-homoserine	198.017	199.025	0.0696485	0.00467335	0.0597182	0.00752723	0.0421699
Isowillardiine	198.051	199.059	0.0696485	0.00467335	0.0597182	0.00752723	0.0421699
Willardiine	198.051	199.059	0.0696485	0.00467335	0.0597182	0.00752723	0.0421699
erythrose-4-phosphate	199.001	200.009	0.13909	0.0251801	0.183568	0.0191865	0.0150161
4-fumarylacetoacetate	199.024	200.032	0.13909	0.0251801	0.183568	0.0191865	0.0150161
alpha-terthienyl	199.04	200.047	0.13909	0.0251801	0.183568	0.0191865	0.0150161
Safynol	199.076	200.084	0.13909	0.0251801	0.183568	0.0191865	0.0150161
D-erythrose-4-phosphate	199.077	200.085	0.13909	0.0251801	0.183568	0.0191865	0.0150161
4-fumaryl-acetoacetate	199.14	200.148	0.0052207	0.00301724	0.000723163	0.00139343	0.0251279
4-maleyl-acetoacetate	199.14	200.148	0.0052207	0.00301724	0.000723163	0.00139343	0.0251279
lauric acid	199.17	200.178	0.0052207	0.00301724	0.000723163	0.00139343	0.0251279
perseitol	201.004	202.011	0.0956458	0.00828738	0.0800933	0.00271347	0.0111179
Xanthotoxol	201.019	202.027	0.0956458	0.00828738	0.0800933	0.00271347	0.0111179
sebacic acid	201.113	202.121	0.0562165	0.00834037	0.185688	0.0331309	0.000619715
spermine	201.208	202.216	0.0562165	0.00834037	0.185688	0.0331309	0.000619715
isopentenyladenine	201.23	202.238	0.0562165	0.00834037	0.185688	0.0331309	0.000619715
NG,NG-dimethyl-L-arginine	201.248	202.256	0.0562165	0.00834037	0.185688	0.0331309	0.000619715
1-chloro-2,4-dinitrobenzene	201.546	202.554	0.0001	0	0.0001	0	#DIV/0!
(-)O-acetylcarnitine	202.23	203.238	0.0001	0	0.0001	0	#DIV/0!
oxaloglutarate	203.019	204.027	0.304183	0.0166964	0.29972	0.0559132	0.871325
tryptophan	203.082	204.09	0.304183	0.0166964	0.29972	0.0559132	0.871325
L-tryptophan	203.082	204.09	0.304183	0.0166964	0.29972	0.0559132	0.871325
(=)-y-hydroxy-L-homoarginine	203.114	204.122	0.0001	0	0.0001	0	#DIV/0!
O-acetylcarnitine	203.116	204.124	0.0001	0	0.0001	0	#DIV/0!
bufotenine	203.118	204.126	0.0001	0	0.0001	0	#DIV/0!
psilocin	203.118	204.126	0.0001	0	0.0001	0	#DIV/0!
D-tryptophan	203.22	204.228	0.0001	0	0.0001	0	#DIV/0!
lipoamide	204.052	205.06	0.127132	0.00762321	0.190914	0.0225817	0.00200266
3-hydroxy-N6,N6,N6-trimethyl-L-lysine	204.268	205.276	0.0001	0	0.0001	0	#DIV/0!
2-hydroxybutane-1,2,4-tricarboxylate	205.035	206.043	0.0827194	0.00484943	0.109864	0.0147351	0.0119237
homoisocitrate	205.035	206.043	0.0827194	0.00484943	0.109864	0.0147351	0.0119237
lipoic acid	205.036	206.044	0.0827194	0.00484943	0.109864	0.0147351	0.0119237
Scoparone	205.05	206.058	0.0827194	0.00484943	0.109864	0.0147351	0.0119237
Alloimperatorin	205.102	206.11	0.0001	0	0.0001	0	#DIV/0!
lipoate	205.309	206.317	0.0001	0	0.0001	0	#DIV/0!
4-(2-aminophenyl)-2,4-dioxobutanoate	206.177	207.185	0.0001	0	0.0001	0	#DIV/0!
dihydrolipoamide	206.34	207.348	0.0001	0	0.0001	0	#DIV/0!
Fraxetin	207.029	208.037	0.0740452	0.00881545	0.0722922	0.0103461	0.780558
6-Methoxymellein	207.066	208.074	0.0740452	0.00881545	0.0722922	0.0103461	0.780558
sinapaldehyde	207.066	208.074	0.0740452	0.00881545	0.0722922	0.0103461	0.780558
kynurenine	207.077	208.085	0.0740452	0.00881545	0.0722922	0.0103461	0.780558
chalcone	207.081	208.089	0.0740452	0.00881545	0.0722922	0.0103461	0.780558
Elemicin	207.102	208.11	0.0001	0	0.0001	0	#DIV/0!
(R)-2-benzylsuccinate	207.205	208.213	0.0001	0	0.0001	0	#DIV/0!
dihydrolipoate	207.325	208.333	0.0001	0	0.0001	0	#DIV/0!
minoxidil	208.242	209.25	0.0001	0	0.0001	0	#DIV/0!
d-galactarate	209.03	210.038	0.290199	0.0162318	0.348773	0.0355854	0.0171604
saccharic acid	209.03	210.038	0.290199	0.0162318	0.348773	0.0355854	0.0171604
5-hydroxy-ferulic acid	209.045	210.053	0.290199	0.0162318	0.348773	0.0355854	0.0171604
5-hydroxy-ferulic-acid	209.045	210.053	0.290199	0.0162318	0.348773	0.0355854	0.0171604
Mannoheptulose	209.066	210.074	0.290199	0.0162318	0.348773	0.0355854	0.0171604
sedoheptulose and isomers	209.066	210.074	0.290199	0.0162318	0.348773	0.0355854	0.0171604
sinapyl-alcohol	209.081	210.089	0.290199	0.0162318	0.348773	0.0355854	0.0171604
jasmonic acid	209.118	210.126	0.0001	0	0.0001	0	#DIV/0!
creatine-phosphate	210.106	211.114	0.0001	0	0.0001	0	#DIV/0!
mescaline	210.113	211.121	0.0001	0	0.0001	0	#DIV/0!
volemitol	211.082	212.09	0.158113	0.01427	0.179057	0.0181069	0.0786242
Putaminoxin	211.133	212.141	0.0001	0	0.0001	0	#DIV/0!
pentadecane	211.243	212.25	0.0001	0	0.0001	0	#DIV/0!
4-phospho-L-aspartate	211.996	213.004	0.0343862	0.0314084	0.0620531	0.0109636	0.122488
L-aspartyl-4-phosphate	212.075	213.083	0.0343862	0.0314084	0.0620531	0.0109636	0.122488
m-chlorohippurate	212.612	213.62	0.000480925	0.000593768	0.0015236	0.000936599	0.0749616
2-oxo-3-hydroxy-4-phosphobutanoate	212.98	213.988	0.0891097	0.00757355	0.147194	0.0249414	0.00484648
3-hydroxy-4-phospho-hydroxy-α-ketobutyrate	212.98	213.988	0.0891097	0.00757355	0.147194	0.0249414	0.00484648
2-deoxy-D-ribose-5-phosphate	213.016	214.024	0.0891097	0.00757355	0.147194	0.0249414	0.00484648
deoxy-ribose-1-phosphate	213.016	214.024	0.0891097	0.00757355	0.147194	0.0249414	0.00484648
deoxyxylulose-5-phosphate	213.016	214.024	0.0891097	0.00757355	0.147194	0.0249414	0.00484648
Mycosinol	213.055	214.063	0.0891097	0.00757355	0.147194	0.0249414	0.00484648
Ichthyotherol	213.092	214.099	0.0891097	0.00757355	0.147194	0.0249414	0.00484648
Aethusin	213.103	214.111	0.0985021	0.00534315	0.091085	0.0213475	0.488585
harmaline	213.103	214.111	0.0985021	0.00534315	0.091085	0.0213475	0.488585
deoxyribose-1-phosphate	213.103	214.111	0.0985021	0.00534315	0.091085	0.0213475	0.488585
deoxyribose-5-phosphate	213.103	214.111	0.0985021	0.00534315	0.091085	0.0213475	0.488585
dethiobiotin	213.124	214.132	0.0985021	0.00534315	0.091085	0.0213475	0.488585
(+)-(1R,2R)-1,2-diphenylethane-1,2-diol	213.255	214.263	0.0985021	0.00534315	0.091085	0.0213475	0.488585
O-phospho-4-hydroxy-L-threonine	214.012	215.019	0.147539	0.0212554	0.169019	0.0220847	0.155809
phospho-hydroxy-threonine	214.012	215.019	0.147539	0.0212554	0.169019	0.0220847	0.155809
Kinetin	214.073	215.081	0.147539	0.0212554	0.169019	0.0220847	0.155809
erythronate-4-phosphate	214.996	216.004	5.30669	0.400505	7.40517	0.759405	0.00151044
5-(3-buten-1-ynyl)-2,2'-bithienyl	214.999	216.007	5.30669	0.400505	7.40517	0.759405	0.00151044
2-C-methyl-D-erythritol-4-phosphate	215.032	216.04	5.30669	0.400505	7.40517	0.759405	0.00151044
Bergapten	215.034	216.042	5.30669	0.400505	7.40517	0.759405	0.00151044
Xanthotoxin	215.034	216.042	5.30669	0.400505	7.40517	0.759405	0.00151044
w-hydroxydodecanoic acid	215.165	216.173	0.0145937	0.0149711	0.0112563	0.0156984	0.73972
gamma;-glutamyl-gamma;-aminobutyraldehyde	215.228	216.236	0.0145937	0.0149711	0.0112563	0.0156984	0.73972
gamma;-glutamyl-L-putrescine	216.259	217.267	0.00947376	0.00875618	0.0125226	0.011748	0.655116
4-methylumbelliferyl	217.201	218.209	0.00472726	0.00710147	0.369464	0.0921116	0.00086097
N-acetyl-serotonin	217.247	218.255	0.00472726	0.00710147	0.369464	0.0921116	0.00086097
4-amino-2-methyl-5-phosphomethylpyrimidine	218.033	219.041	0.282709	0.0428348	0.284915	0.0156802	0.918053
O-succinyl-L-homoserine	218.066	219.074	0.282709	0.0428348	0.284915	0.0156802	0.918053
4-nitrophenyl	218.082	219.09	0.282709	0.0428348	0.284915	0.0156802	0.918053
pantothenic acid	218.103	219.111	0.00090277	0.00179505	0.0471603	0.0574352	0.146095
trans-zeatin	218.104	219.112	0.00090277	0.00179505	0.0471603	0.0574352	0.146095
pantothenate	218.229	219.237	0.00090277	0.00179505	0.0471603	0.0574352	0.146095
cis-zeatin	218.238	219.246	0.00090277	0.00179505	0.0471603	0.0574352	0.146095
3-(imidazol-4-yl)-2-oxopropyl phosphate	219.017	220.025	0.223182	0.166459	0.2344	0.021996	0.88824
Jasminine	219.077	220.085	0.223182	0.166459	0.2344	0.021996	0.88824
5-hydroxy-L-tryptophan	219.077	220.085	0.223182	0.166459	0.2344	0.021996	0.88824
imidazole	219.113	220.121	0.00259867	0.00238944	0.00176021	0.00227526	0.585503
N-acetyl-beta;-glucosaminylamine	219.217	220.225	0.00259867	0.00238944	0.00176021	0.00227526	0.585503
histidinol phosphate	220.049	221.057	0.160693	0.00983629	0.0361899	0.0290868	0.000302098
N-acetylglucosamine	220.082	221.09	0.160693	0.00983629	0.0361899	0.0290868	0.000302098
N-acetyl-D-galactosamine	220.082	221.09	0.160693	0.00983629	0.0361899	0.0290868	0.000302098
N-acetyl-D-glucosamine	220.082	221.09	0.160693	0.00983629	0.0361899	0.0290868	0.000302098
N-acetyl-D-mannosamine	220.082	221.09	0.160693	0.00983629	0.0361899	0.0290868	0.000302098
L-histidinol-phosphate	220.144	221.152	0.000538445	0.000980392	0.000588285	0.00109184	0.941346
dihydrozeatin	220.253	221.261	0.000538445	0.000980392	0.000588285	0.00109184	0.941346
fraxinol	221.045	222.053	0.0844196	0.0045022	0.0945783	0.0104373	0.0975471
isofraxidin	221.045	222.053	0.0844196	0.0045022	0.0945783	0.0104373	0.0975471
Leptodactylone	221.045	222.053	0.0844196	0.0045022	0.0945783	0.0104373	0.0975471
S-[(E)-prop-1-enyl]-L-cysteine S-oxide	221.06	222.067	0.0844196	0.0045022	0.0945783	0.0104373	0.0975471
cystathionine	221.06	222.067	0.0844196	0.0045022	0.0945783	0.0104373	0.0975471
flavone	221.06	222.068	0.0844196	0.0045022	0.0945783	0.0104373	0.0975471
4-methyl-5-(2-phosphoethyl)-thiazole	221.999	223.007	0.104798	0.0601967	0.129298	0.00847891	0.416633
sinapate	223.061	224.068	0.1187	0.00458447	0.168949	0.00824681	1.56619e-05
3-hydroxykynurenine	223.072	224.08	0.1187	0.00458447	0.168949	0.00824681	1.56619e-05
methyl jasmonate	223.133	224.141	0.0001	0	0.0001	0	#DIV/0!
cuscohygrine	223.181	224.189	0.0001	0	0.0001	0	#DIV/0!
3-hydroxy-L-kynurenine	223.208	224.216	0.0001	0	0.0001	0	#DIV/0!
4-amino-4-deoxychorismate	224.056	225.064	0.0738265	0.0062663	0.0735024	0.00462047	0.928318
N-methyl mescaline	224.129	225.136	0.0001	0	0.0001	0	#DIV/0!
benzyladenine	224.244	225.252	0.0001	0	0.0001	0	#DIV/0!
chorismate	225.04	226.048	0.381421	0.0126658	0.467146	0.0305932	0.00174537
prephenate	225.04	226.048	0.381421	0.0126658	0.467146	0.0305932	0.00174537
porphobilinogen	225.088	226.095	0.381421	0.0126658	0.467146	0.0305932	0.00174537
myristoleic acid	225.185	226.193	0.0001	0	0.000777974	0.000928424	0.177834
[truncated: 1,041 more rows]

## Sheet: aspA_NEG_RANKED_ALL
Statistics for negative ionisation putative metabolite allocation values
[truncated: 1,385 more rows]

[truncated: 6 more sheets: aspA_NEG_RANKED_CAMPY_ONLY, % total ion Positive, metab allocation for Pos mode, Pos mode stats, aspA_POS_RANKED_ALL, aspA_POS_RANKED_CAMPY_ONLY]
