# Supplementary material for: Metabolomic analysis of the food-borne pathogen Campylobacter jejuni: application of direct injection mass spectrometry for mutant characterisation
Source: Metabolomics. 2014 Mar 6;10(5):887–96. doi: 10.1007/s11306-014-0644-z (PMC4145198; doi:10.1007/s11306-014-0644-z)
Supplement: Supplementary file 3 — Online resource 3. Excel spread sheet showing 0.2 Da mass unit bin centres of peaks normalized to total ion count for C. jejuni NCTC 11168 and cj0150c strains run in negative ionisation mode. Putative metabolite allocations based on the full and Campylobacter jejuni jejuni NCTC 11168 specific biocyc (www.biocyc.com) compounds lists and preliminary data analysis are also shown (XLS 2486 kb) [file 11306_2014_644_MOESM3_ESM.xls]

## Sheet: % tot ion negative
Negative Ionisation mode % total ion count for bin centres at 0.2 Da mass accuracy
			Replicate					Replicates
Bin Center	11168-1	11168-2	11168-3	11168-4	11168-5	cj0150c-1	cj0150c-2	cj0150c-3	cj0150-4	cj0150-5
49.8	0	0	0	0	0	0	0	0	0	0
50	0	0	0	0	0	0	0	0	0	0.000121623
50.2	0	0	0	0	0	0	0	0	0	0
50.4	0	0	0	0	0	0	0	0	0	0
50.6	0	0	0	0	0	0	0	1.26282e-05	0	0
50.8	0	0	0	0	0	0	0	0	0	0
51	0	0	0	0	0	0	0	0	0	0
51.2	0	0	0	0	0	0	0	0	0	0
51.4	0	0	0	0	0	0	0	0	0	0
51.6	0	0	0	3.97118e-05	0	0	0	0	0	0
51.8	0	0	0	0	0	0	0	0	0	0
52	0	0	0	0	0	0	0	0	0	0
52.2	0	0	0	0	0	0	0	0	0	0
52.4	0	0	0	0	0	0	0	2.0923e-05	0	0
52.6	0	0	0	0	0	0	0	0	0	0
52.8	0	0	0	0	0	0	0	0	0	0
53	0	0	3.55269e-05	0	0	0	0	0	0	0
53.2	0	0	0	0	0	0	0	0	0	0
53.4	0.00012074	0	0	0	0	0	0	0	0	0
53.6	0	0	0	0	0	0	0	0	0	0
53.8	0	0	0	0	0	0	0	0	0	0
54	5.55911e-05	0	0	0	0	0	0	0	0	0
54.2	0	0	0	0	0	0	0	0	0	0
54.4	0	0	0	0	0	0	0	2.21245e-05	0	0
54.6	0	0	0	0	0	0	0	0	0	0
54.8	0	0	0	0	0	0	0	0	0	0
55	4.18313e-05	0	0	0	0	0	0	0	0	0
55.2	0	0	0	0	0	0	0	0	0	0
55.4	0	0	0	0	0	0	0	0	0	0
55.6	0	0	0	0	0	0	0	0	0	0
55.8	0	0	0	0	0	0	0	0	0	0
56	0	0	0	0	0	0	0	0	0	0
56.2	0	0	0	0	0	0	0	0	0	0
56.4	0	0	0	0	0	0	0	0	0	0
56.6	0	0	0	0	0	0	0	0	0	0
56.8	0	0	0	0	0	0	0	0	0	0
57	0	0	0	0	0	0	0	0	0	0
57.2	0	0	0	0	0	0	0	0	0	0
57.4	5.56718e-05	0	0	0	0	0	0	0	0	0
57.6	4.11696e-05	0	0	0	0	0	0	1.1406e-05	0	0
57.8	0	0	0	0	0	0	0	0	0	0
58	0	0	0	0	0	0	0	0	0	0
58.2	0	0	0	4.47472e-05	0	0	0	0	0	0
58.4	0	0	0	0	0	0	0	0	0	0
58.6	0	0	0	0	0	0	0	8.13985e-05	0	0
58.8	0.000309648	0	0	0	0	0.000183276	0	0	0	0
59	0.00146653	0	0.00030733	0.000285336	0.00104705	0.00146364	0.00212923	0.000758457	0.00188218	0.00140621
59.2	0	0	0	0.00012242	0	0	0	2.69394e-05	0	0
59.4	9.162e-05	0	5.43979e-05	0	0	0	0	0	0.000101625	0
59.6	0	0	0.000506262	0	0	0	0	0	0.000296188	0
59.8	0	0	0.00186319	0.00223675	0	0	0.000254058	0	0.000619077	0
60	0	0	0	0.00323716	0	0.00239477	0.00151766	0	0.00211	0.00173679
60.2	0	0	0	0	0	0	0	0.000596812	0.000941196	0.000651833
60.4	0	0.0086871	0	0	0.000680871	0	0.000767681	0	0.00153324	0
60.6	0.00209647	0.00783354	0.00479491	0	0.00159581	0.00109076	0	0	0	0
60.8	0	0	0	0	0	0	0.000510452	0	0	0
61	0.0330272	0.00764022	0.018633	0.0194613	0.0415255	0.0394546	0.0443329	0.00832859	0.0486176	0.0530099
61.2	0.00348232	0	0.000318099	0	0	0	0	0	0.00224431	0
61.4	0	0.00291733	0	0.000962532	0	0	0.0006172	0.00292051	0.000427731	0.000434511
61.6	0	0.00295399	0	0	0.000283581	0	0	0.00159993	0.000909017	0
61.8	0.0012054	0	0	0.00137083	0	0.000342698	0	0.00229177	0	0.000729044
62	0.0196182	0.0124164	0.0412473	0.0167913	0.0205157	0.0127453	0.0222035	0.0192899	0.0155672	0.0217097
62.2	0	0	0	0	0	0.000918093	0.00078295	0	0	0.000984272
62.4	0	0	0	0	0	0	0	0.0011556	0	0
62.6	0	0.000902413	0.000442186	0.00225555	0.000603775	0	0.00109856	0.00152521	0	0.000665212
62.8	0	0.00210166	0	0	0	0	0.00039775	0.00220942	0	0
63	0.00162	0	0.00323007	0.00138471	0	0.00176173	0.00167594	0.00134768	0	0.00200571
63.2	0.00266536	0	0.00050992	0	0	0	0.000428773	0.000914879	0	0
63.4	0	0	0.00233172	0	0.000214422	0	0	0.000353944	0.000290292	0.000903952
63.6	0.00175508	0	0	0	0.000475478	0.000414534	0.00041599	0.00113651	0.000340221	0.000704376
63.8	0	0	0.000439422	0	0	0.000468855	0.000440363	0	0.000436198	0
64	0	0	0.00126671	0	0	0	0.00103602	0	0.0011169	0.0014987
64.2	0	0.00164792	0	0.00114874	0	0	0	0.0014024	0	0
64.4	0	0	0.000541831	0	0	0.000428377	0.000854637	0.00283694	0	0.000334239
64.6	0	0.00244365	0	0	0	0.000274552	0	0	0	0.00028946
64.8	0	0	0.0009534	0.00125545	0	0.000575013	0	0.00318475	0.00072231	0
65	0.00192546	0.00119748	0.000958299	0	0.00192906	0.00127965	0.00168704	0.000741228	0.00139076	0.00207076
65.2	0	0.000913433	0.000664775	0.00059508	0	0.000256616	0.000622574	0.000665633	0.000166844	0
65.4	0.00136457	0.00100344	0.000728796	0.000940247	0	0	0.000295914	0.00117717	0	0.000200891
65.6	0	0	0	0.00143492	0	0.000599766	0.000628398	0	0	0.000276051
65.8	0	0.00238147	0	0	0	0.000690904	0.00043423	0	0	0.000197283
66	0.00168361	0	0.000894215	0.00154909	0.000867805	0.00161149	0.00216784	0.00331467	0.0025788	0.00200726
66.2	0	0.00193115	0.000455119	0	0.000230207	0	0	0.000502073	0	0
66.4	0.000977693	0	0	0	0.000261032	0.000211927	0	0	0	0
66.6	0.00129802	0	0	0.00155929	0	0	0	0	0.000939924	0
66.8	0	0.00122635	0	0	0	0	0.00042829	0	0.00048472	0.000566104
67	0.00404735	0	0.00216314	0.00256395	0.00156828	0.0043264	0.00329447	0.00252347	0.00393276	0.00400684
67.2	0.000894961	0	0	0	0	0.000367714	0	0	0	0.000497945
67.4	0	0	0.000726562	0.00274735	0	0.000403518	0	0	0.00100575	0
67.6	0.000807849	0	0.000745952	0	0.000254298	0.000284678	0.000542499	0	0.0014258	0
67.8	0	0	0.000991646	0	0	0	0.0010606	0	0	0
68	0.00356973	0.00272762	0.00313268	0.00492137	0.00141435	0.0028685	0.00281789	0.00517444	0.00254867	0.00241105
68.2	0.00152013	0.00139875	0	0.00423686	0	0	0.00043483	0	0	0
68.4	0.00230144	0	0.000632836	0.00236107	0	0.000557126	0.000337864	0	0.000391256	0.000296861
68.6	0	0	0	0	0	0	0	0.00101089	0.000318459	0
68.8	0.00134973	0.00150495	0.000718622	0.00166087	0	0	0.00221631	0.000902577	0	0.000257264
69	0.00642912	0.00342152	0.00373954	0.00325298	0.00384877	0.00598366	0.00628651	0.00489443	0.0062406	0.00649137
69.2	0	0.00145931	0	0	0.000336388	0.000230663	0.000842563	0.000671084	0	0
69.4	0.000806603	0	0	0	0	0	0.000525472	0	0	0.000413449
69.6	0.00169795	0	0	0.001316	0	0	0	0.00113238	0.00133649	0.000656783
69.8	0.00258744	0	0.00138712	0	0.00110119	0	0	0	0	0.000679016
70	0.00782158	0	0.00340886	0.0074499	0.0069262	0.0106356	0.00954517	0.00617526	0.0103689	0.00842
70.2	0	0.00117167	0	0.0012713	0.000320184	0.000347287	0	0.000726951	0.000767341	0.00034252
70.4	0.00107968	0.0010112	0.000683009	0	0	0	0.000264517	0.00153607	0.000615539	0
70.6	0.00238077	0	0	0.00135407	0.000152728	0.000623649	0	0	0	0
70.8	0.000957917	0.00162543	0.001486	0	0	0	0	0	0	0
71	0.049922	0.0364227	0.0526905	0.0385494	0.0562064	0.0680388	0.0658819	0.0431845	0.0641056	0.0603807
71.2	0	0	0	0	0	0.000646094	0	0	0.000445704	0.000762352
71.4	0	0.00143162	0.00102937	0	0	0	0.000529162	0.00086949	0	0
71.6	0	0	0	0	0	0.000739981	0	0.00108552	0.000779782	0
71.8	0	0.00265011	0.000579629	0	0.000635761	0.000368547	0	0	0	0
72	0.0375584	0.0225396	0.0412114	0.0277898	0.057882	0.0366244	0.0321661	0.0168528	0.0341312	0.0347666
72.2	0	0	0.000480598	0	0	0	0.000391246	0	0.00031148	0.000465912
72.4	0	0	0	0.0024396	0.000748513	0.000793955	0.00056926	0.00141308	0	0
72.6	0	0.00134533	0	0	0.000785706	0	0	0	0.00119838	0
72.8	0	0.00228643	0.000765334	0	0.000192731	0.000930763	0	0.00105513	0	0
73	0.0525562	0.0256004	0.0627307	0.0352515	0.0534346	0.0492611	0.0480261	0.0337804	0.050807	0.0480394
73.2	0.00175625	0	0.000628462	0	0	0	0.000394994	0	0	0.000427103
73.4	0	0	0.00136345	0	0	0	0.000872411	0.00198811	0	0
73.6	0.00159289	0	0	0.00101395	0.000550727	0	0	0	0	0.000817789
73.8	0.0019305	0.00161896	0.00143344	0	0.000500497	0	0	0	0.000354838	0
74	0.130658	0.0672256	0.147357	0.0931512	0.208193	0.108314	0.0997484	0.0572154	0.103883	0.102108
74.2	0	0	0	0	0	0	0.000575547	0.000586902	0.000558489	0.000293015
74.4	0	0.00110442	0	0	0	0	0.000598492	0.00240588	0	0
74.6	0	0	0.0015017	0	0.000712271	0	0	0.000624696	0.000646884	0
74.8	0.00147952	0	0	0	0.000803519	0	0	0.00117773	0.000644158	0
75	0.117933	0.0562799	0.0895089	0.0754925	0.160724	0.146742	0.176625	0.0426835	0.189851	0.187576
75.2	0	0	0.0005541	0.000861887	0	0	0.000464969	0	0	0.000817542
75.4	0	0.00174668	0	0	0.000385707	0.000476731	0.00055541	0.00112853	0	0
75.6	0.00127468	0.00105675	0	0	0.000481214	0.000377944	0	0.00085548	0	0
75.8	0	0.00265675	0.00105396	0	0.000249376	0	0	0	0	0
76	0.00511626	0.00332595	0.00505922	0.0047022	0.00551668	0.00531423	0.00642886	0.0033066	0.00600106	0.00581659
76.2	0	0.00112224	0	0	0	0	0	0	0	0
76.4	0	0	0.000548284	0	0.000242965	0	0	0	0.00059365	0
76.6	0.000420634	0	0	0	0	0	0	0	0	0.000290966
76.8	0.00153185	0	0	0.000945832	0.000185471	0.000210504	0	0	0.000446677	0.000551684
77	0.0113407	0.00225899	0.0113941	0.00695857	0.0195184	0.0150499	0.0169981	0.00712165	0.0208176	0.0227554
77.2	0.00149108	0	0	0	0.000311645	0	0	0.00131734	0	0
77.4	0.00193364	0.00122331	0.00127593	0	0.000395997	0	0	0.00123331	0	0
77.6	0.000890052	0	0.000800778	0	0	0	0.000319655	0.0010785	0.000282586	0.000421383
77.8	0.000736747	0	0	0.00177959	0.000346565	0	0	0	0.000481918	0
78	0.0122443	0.00692193	0.0088523	0.0100539	0.0171525	0.0184766	0.0170562	0.00816191	0.0182251	0.0188351
78.2	0.00226501	0	0.000902704	0.000642936	0.000371374	0	0.000342037	0	0	0
78.4	0	0.00212637	0.00191432	0	0	0	0	0	0.00225332	0.00281636
78.6	0.00417707	0.00298294	0	0.00217067	0.00197542	0.00366709	0	0.00222306	0	0
78.8	0.00602694	0	0	0	0	0.00810081	0.00422716	0	0	0
79	0.793126	0.358383	0.985118	0.611867	1.25596	1.0653	1.03437	0.644999	1.10656	1.17066
79.2	0	0.00104142	0.00128704	0	0.0013442	0.000418442	0.000820957	0.00211702	0	0.00107343
79.4	0	0.00100515	0	0	0.00121001	0	0.000409045	0	0	0.000671003
79.6	0.00105004	0	0	0	0	0	0.000321685	0	0	0.00108859
79.8	0	0	0	0	0	0.000458353	0	0.00253402	0.000433203	0.000512972
80	0.0112405	0.00733999	0.0175112	0.0072664	0.0124858	0.0129723	0.0116869	0.0122213	0.0122737	0.0125392
80.2	0	0.000966214	0.000676438	0	0	0	0.000425995	0	0.000576676	0.000361705
80.4	0	0	0	0.000671634	0	0	0	0	0.000689241	0.00035066
80.6	0.00076948	0.000757511	0.00112972	0	0.000484525	0	0	0.000851989	0.000593673	0.000539454
80.8	0.000685512	0	0.000454825	0	0.000212884	0	0	0.000615225	0.000357355	0
81	0.0225768	0.038288	0.0308664	0.0263373	0.0286131	0.0304471	0.0299407	0.0342949	0.0301739	0.0312262
81.2	0	0.00106063	0	0	0	0.000433697	0.000266253	0	0.000319475	0
81.4	0.000815455	0	0	0	0	0	0	0.000599427	0	0
81.6	0.000810833	0.000930481	0.000590664	0	0	0	0	0.000923212	0.000303375	0
81.8	0.000552533	0.0011576	0	0	0	0	0.000250949	0	0	0
82	0.0132598	0.00574355	0.0104225	0.00835078	0.0166802	0.0194882	0.0169797	0.0099538	0.0188169	0.0186189
82.2	0	0	0.000809778	0.00175098	0	0	0.000224156	0	0	0
82.4	0.000421207	0	0	0	0	0.000466524	0.000405085	0	0	0.000541088
82.6	0.000529264	0.00110541	0.000399318	0.000695948	0.000117847	0	0.000354867	0	0.000508698	0.00026912
82.8	0.00054373	0	0	0	0	0	0.000298405	0	0	0.000701198
83	0.0185806	0.0210398	0.0152199	0.0172247	0.0231125	0.0266413	0.0270013	0.0214221	0.0270302	0.0306928
83.2	0.000394394	0.00123315	0.000488668	0.00120361	7.96488e-05	0.000455972	0	0	0	0
83.4	0	0	0	0	0	0.000280707	0	0.000645915	0.00106795	0.000160826
83.6	0.00133902	0	0	0.000407123	0	0.000392919	0	0.000842167	0	0.000154473
83.8	0.000447953	0	0	0.000869844	0	0.000493255	0.000301093	0.000633477	0.000223032	0.000229915
84	0.00770891	0.00575747	0.00976443	0.00863065	0.0125938	0.0157867	0.014297	0.00813908	0.0146906	0.014988
84.2	0.0058864	0.00390034	0.00348123	0.00313118	0.00785797	0.00966666	0.00877644	0.00299503	0.0092016	0.00890104
84.4	0	0	0.000515301	0	0	0.000553354	0	0	0.000287278	0.000118206
84.6	0.00132221	0	0	0	0	0	0	0	0.000347867	0.000601168
84.8	0	0	0	0	0	0.000553743	0	0.000642927	0.000366888	0.00154636
85	0.0885652	0.0935731	0.0737956	0.0836243	0.109545	0.130847	0.125729	0.0937193	0.127675	0.126867
85.2	0.000432576	0	0	0	0.000139093	0.000284046	0.000324818	0	0	0.00017744
85.4	0	0	0	0	0.000111983	0.000187784	0	0	0	0
85.6	0.000862344	0	0	0.000477323	0.000164621	0	0.000155625	0	0	0
85.8	0.000288176	0	0	0.000799731	0	0	0.000431199	0	0.000406258	0.000488222
86	0.0210656	0.017221	0.0183916	0.0174276	0.0273086	0.0330388	0.029153	0.0187462	0.0298624	0.0311289
86.2	0.000877578	0	0	0	0	0	0	0	0.000151713	0.000160358
86.4	0.00527337	0	0.00284041	0	0	0.00281182	0	0.00270517	0	0.00245253
86.6	0.00752121	0	0	0	0.00441743	0	0	0.00424077	0	0
86.8	0	0.00234434	0	0	0.00726909	0	0	0	0.00263613	0.0112819
87	1.80636	0.67505	2.75339	1.24918	2.8608	1.13718	1.15837	1.1059	1.30948	1.54743
87.2	0	0.000937652	0.0027465	0	0	0.000462812	0	0	0.000676055	0
87.4	0	0	0.00304413	0	0.0040443	0.000875702	0	0	0	0
87.6	0	0	0.00191697	0	0	0.000690858	0.000657248	0	0	0
87.8	0.00118409	0	0.00152151	0	0	0.00094424	0.00118086	0	0.00239566	0
88	0.23705	0.136978	0.266343	0.17291	0.340817	0.269162	0.2702	0.16853	0.291277	0.298113
88.2	0.00112602	0.00225383	0	0	0	0	0	0.0012835	0	0
88.4	0.00825722	0	0.0144223	0.00249347	0.00427535	0.00280039	0	0	0	0.00251624
88.6	0	0	0	0	0.00235791	0.00234312	0.00245108	0	0.00386943	0.0039285
88.8	0	0.00145194	0	0	0.00647649	0.00282943	0	0	0	0
89	1.17227	0.61787	2.99844	1.2572	1.24489	0.989483	1.15935	0.747314	0.963017	1.01658
89.2	0.00173761	0	0	0.00186735	0	0	0	0.000752873	0.00071232	0.000642391
89.4	0.00149955	0.00059199	0	0	0	0	0	0	0.000965453	0
89.6	0	0.00119684	0.0023036	0.0014642	0	0.000921774	0	0	0.000717455	0
89.8	0.000917378	0	0.00132588	0	0	0.00034691	0	0	0.000267594	0.000829097
90	0.0448718	0.0245506	0.111571	0.047864	0.0474099	0.0384195	0.0446918	0.0287771	0.0372505	0.0368207
90.2	0.000401013	0	0	0	0.000372207	0.000220773	0	0.000490245	0	0
90.4	0.00106402	0	0	0.0016322	0.000453311	0	0.000865151	0	0.000308978	0.000730484
90.6	0.000740668	0	0.000436511	0	0.000216254	0.00140434	0.000268842	0	0.000789673	0
90.8	0	0	0.000515463	0	0.000589165	0	0	0.000921108	0	0.000384085
91	0.0779842	0.0640216	0.0989079	0.0701377	0.112082	0.129537	0.129454	0.0871156	0.126415	0.129151
91.2	0	0.00082809	0	0.000699662	0	0.000179126	0	0.000269456	0	0.000238829
91.4	0.00117244	0	0	0	0.000272237	0.000175066	0	0	0.000149672	0.000191529
91.6	0	0.000974988	0	0	0.000151259	0	0.000222305	0	0.00021104	0.000135398
91.8	0	0	0.000489076	0	0.000153359	0.000412084	0.000282072	0.000697204	0.000247082	0
92	0.00838438	0.00693218	0.00698178	0.00645309	0.0128405	0.016792	0.0140727	0.00983949	0.0189258	0.0200131
92.2	0	0	0	0	0	0	0.000447751	0.000307913	0.000334187	0
92.4	0.00102702	0	0	0.000622176	0	0.000569329	0.000563495	0.000717811	0.000537281	0
92.6	0.000964406	0.00347186	0	0	0	0.000528531	0	0	0.000361035	0
92.8	0.00104342	0	0.0002621	0	0	0.00119789	0.000799305	0.00135698	0	0
93	0.229654	0.531699	0.153729	0.279711	0.178568	0.270493	0.262902	0.245539	0.241486	0.234647
93.2	0.000287984	0	0.00035229	0	0	0.000166348	0	0	0	0
93.4	0	0	0.000707654	0.00074907	0.00015397	7.00057e-05	0.000332081	0.000277014	0	0
93.6	0.000770347	0.000623087	0	0	0.000301922	0	0.00020985	0	0	0
93.8	0	0.000439074	0	0	0	0.000341805	0	0	0	0
94	0.00642352	0.00411256	0.00696128	0.00480889	0.00756968	0.012311	0.0114514	0.00550047	0.0104259	0.0108365
94.2	0	0	0	0	0	0	0	0.000795693	0	0
94.4	0.000172553	0.00144402	0.000566067	0	0.000277975	0	0	0	0.000245482	0
94.6	0	0	0.00042774	0	0	0	0	0	0.000459919	0
94.8	0.00127938	0	0	0	0.000209719	0	0.000740651	0	0	0
95	0.161272	0.36096	0.120384	0.206784	0.143415	0.204719	0.202575	0.17953	0.187314	0.177633
95.2	0.000611222	0	0	0	0	9.44665e-05	0	0	0	0
95.4	0	0	0	0.00073875	0	0	0.000454339	0.000473351	0	0
95.6	0	0.00151974	0.000703699	0.000655577	0	0.000447943	0.000314852	0.000426276	0	0.000312918
95.8	0.000747522	0.00193778	0	0.000500574	0.000275672	0.000446631	0	0.000828	0	0.000313308
96	0.0422265	0.0143644	0.0280381	0.0238621	0.0583183	0.0698101	0.062339	0.0229929	0.0651759	0.0680675
96.2	0	0	0.000605632	0.0114113	0	0.00134778	0.0104097	0	0	0.00121838
96.4	0	0.00549328	0	0	0.0102702	0	0	0	0	0
96.6	0	0	0.00983586	0.00742974	0.0104148	0	0.0119814	0.0225404	0	0.0226481
96.8	0.00805348	0	0.019053	0	0	0.0129641	0	0.0105533	0	0.0174558
97	4.08014	3.27743	5.5571	4.00487	5.63118	5.16496	5.01255	4.81551	5.23399	5.73679
97.2	0	0.00392783	0	0.00175018	0	0.00195325	0	0	0	0
97.4	0	0	0	0	0.00132273	0	0.00182706	0	0	0
97.6	0	0	0	0	0	0.00311186	0.00158413	0	0	0.00190637
97.8	0.00217658	0	0	0	0	0	0	0.00213449	0	0
98	0.103586	0.0492016	0.118204	0.0719362	0.172228	0.0997686	0.0890444	0.0565816	0.0973987	0.10265
98.2	0	0	0.000860514	0	0	0	0	0	0.00224032	0
98.4	0.000898011	0	0	0.00119532	0	0	0	0	0	0
98.6	0	0	0	0	0.000680588	0.000749902	0	0	0	0.000825434
98.8	0	0.00144122	0	0	0.000580721	0.000900413	0.000448658	0.00121807	0.000947606	0.000887386
99	0.228324	0.158443	0.222962	0.177738	0.232939	0.281618	0.278532	0.214695	0.282932	0.296295
99.2	0	0.000459409	0.000269713	0	0	0	0.000370696	0	0	0
99.4	0	0	0	0.00052174	0	0	0	0.000519214	0.000298661	0.000481305
99.6	0	0	0.000774703	0	0	0	0.00075413	0	0	0
99.8	0	0	0	0	0.000704147	0	0	0	0	0
100	0.0787086	0.0397409	0.0843916	0.0527709	0.126981	0.0990424	0.0952845	0.0611775	0.10262	0.114198
100.2	0	0	0.000574051	0	0	0.000532735	0	0	0.000431811	0
100.4	0.000755808	0.00122755	0.000335017	0	0.000323735	0	0.000616359	0.000626136	0	0
100.6	0	0.00142945	0	0	0.000510923	0.000425058	0	0.000369276	0.000384792	0.000326136
100.8	0.000717036	0	0.000829815	0.000798662	0	0	0	0	0.000462024	0
101	0.182471	0.140647	0.167616	0.139544	0.236735	0.22218	0.21628	0.149788	0.222461	0.233005
101.2	0	0	0	0	0	0	0	0	0	0
101.4	0.000468072	0	0.000308893	0	0	0	0	0	0.000147922	0
101.6	0	0	0	0	0	0	0	0	0	0
101.8	0.000627268	0	0	0	0	0	0	0	0	0
102	0.0503115	0.0353823	0.0574585	0.0409848	0.0695204	0.0676531	0.0624621	0.039716	0.0675669	0.0639295
102.2	0.00057044	0	0.000386488	0	0.00016401	0	0	0	0	0
102.4	0	0	0	0	0	0.000404924	0	0.000334348	0	0
102.6	0	0	0.000222454	0	0	0	0	0	0	0
102.8	0	0.00222656	0	0.000274226	0	0.000340548	0	0.000468713	0	0
103	0.0780409	0.154418	0.0768489	0.0794877	0.092286	0.125167	0.113427	0.14793	0.117197	0.116857
103.2	0	0.000490048	0	0	0	0	0	0	0	0
103.4	0	0.000744053	0	0	0	0	0	0	0	0
103.6	0	0	0	0	0	0	0	0	0	0
103.8	0	0.00052278	0	0.000569491	0	0	0	0	0	0
104	0.0392193	0.031425	0.0569115	0.0389167	0.0476227	0.055077	0.0541459	0.0390064	0.0540044	0.0532071
104.2	0	0	0	0	0	0	0	0	0	0
104.4	0	0.000579125	0	0	0	0	0	0	0	0
104.6	0	0	0	0	0	0	0	0.000468535	0	0
104.8	0	0	0	0	0	0	0	0	0	0
105	0.0316344	0.0626364	0.0364577	0.0386495	0.0282431	0.0232287	0.0215547	0.0423953	0.0242954	0.0229939
105.2	0	0	0	0	0	0	0	0	0	0
105.4	0	0	0	0	0	0	0	0	0	0
105.6	0	0	0	0	0	0	0	0	0	0
105.8	0	0	0	0	0	0	0	0	0	0
106	0.00511406	0.00344585	0.00112814	0.00102399	0.00606952	0.00807288	0.00747887	0.00440556	0.00759555	0.0076802
106.2	0	0	0	0	0	0	0	0	0	0
106.4	0	0	0	0	0	0	0	0	0	0
106.6	0	0	0	0	0	0	0	0	0	0
106.8	0	0	0	0	0	0	0	0	0	0
107	0.0266501	0.0265616	0.0230063	0.0236905	0.0344988	0.0451197	0.0412498	0.0298217	0.04415	0.0433187
107.2	0	0	0	0	0	0	0	0	0	0
107.4	0	0	0	0	0	0	0	0	0	0
107.6	0	0	0	0	0	0	0.00032896	0	0	0
107.8	0	0	0	0	0	0	0	0	0	0
108	0.0133578	0.00931121	0.0098728	0.0101779	0.0193524	0.0353985	0.0348273	0.0148535	0.0349837	0.0354098
108.2	0	0	0	0	0	0	0	0	0	0
108.4	0	0	0	0	0	0	0	0	0	0
108.6	0	0	0	0	0	0	0	0	0	0
108.8	0	0	0	0	0	0	0	0	0	0
109	0.0557717	0.0746334	0.0442234	0.0542886	0.0586281	0.0742616	0.0728664	0.0421293	0.0711357	0.0699525
109.2	0	0	0	0	0	0	0	0	0	0
109.4	0	0	0	0	0	0	0	0	0	0
109.6	0	0	0	0	0	0	0	0	0	0
109.8	0	0	0	0	0	0	0	0	0	0
110	0	0.0270777	0.0578436	0.0363893	0.0839181	0.0812469	0.0653824	0.0383401	0.0801907	0.0829165
110.2	0	0	0	0	0	0	0	0	0	0
110.4	0	0	0	0	0	0	0	0	0	0
110.6	0.00057819	0	0	0.00128467	0	0	0	0	0	0
110.8	0	0	0.000475173	0.000972671	0	0	0	0	0	0
111	0.207244	0.202086	0.262127	0.218212	0.23565	0.258721	0.253644	0.219389	0.254913	0.251174
111.2	0	0.000283376	0.00802684	0	0	0	0	0	0	0
111.4	0	0	0	0	0	0	0	0	0	0
111.6	0	0	0	0	0	0	0	0	0	0
111.8	0	0	0	0.000322813	0	0	0	0	0	0
112	0.057014	0.0389736	0.0502479	0.0434254	0.0771555	0.0932309	0.0913569	0.0459	0.0956291	0.093151
112.2	0	0	0	0	0	0	0	0	0	0
112.4	0	0	0	0	0	0	0	0	0	0
112.6	0	0	0	0	0	0	0	0.000477383	0	0
112.8	0	0	0	0	0	0	0	0.000467643	0	0
113	0.202089	0.164685	0.192309	0.156349	0.278056	0.276753	0.256878	0.231504	0.26618	0.27122
113.2	0	0	0	0	0	0	0	0	0	0
113.4	0	0	0	0	0	0	0	0	0	0
113.6	0	0	0	0.000758115	0	0	0.000985495	0	0.0008164	0
113.8	0	0	0	0	0	0	0	0	0	0
114	0.143975	0.0730939	0.11868	0.0998161	0.168018	0.257797	0.235981	0.118217	0.24489	0.23728
114.2	0	0	0.00085049	0	0	0	0.00042093	0	0	0.000374026
114.4	0.000601863	0	0.000727942	0	0	0	0	0.000650655	0	0
114.6	0.000360597	0	0.000514789	0	0	0	0	0	0	0
114.8	0	0.00068893	0	0	0	0.000282245	0.000432771	0	0	0
115	0.309363	0.303256	0.389242	0.285422	0.248854	0.323151	0.355319	0.343945	0.300564	0.293213
115.2	0.0662259	0	0.055439	0	0.0922843	0.070302	0.0863202	0.000806946	0.097654	0.109066
115.4	0.00253489	0	0	0.000728823	0	0.000840386	0.00129418	0.000653026	0.000805123	0
115.6	0	0	0	0	0	0	0	0.000682433	0.00117108	0
115.8	0	0	0	0	0	0.00135152	0	0	0	0.0012453
116	0.397633	0.589385	0.947522	0.689309	0.52427	0.130071	0.128301	0.510561	0.120546	0
116.2	0.475344	0	0	0.000411648	0.68475	0.750247	0.722187	0	0.776614	0.795427
116.4	0	0.000290977	0	0	0	0	0	0	0	0
116.6	0.000548966	0	0	0	0.000382502	0	0	0	0	0
116.8	0.000537711	0	0.000270202	0.000518655	0	0.000524297	0	0.0010534	0	0
117	0.215294	0.188206	0.300561	0.205057	0.140828	0.206527	0.125779	0.195389	0.117262	0.120599
117.2	0	0	0	0	0.000492632	0	0	0	0	0
117.4	0	0	0	0	0	0	0	0	0	0
117.6	0	0.000324706	0	0.000297107	0	0	0	0	0	0
117.8	0.000408623	0.000741938	0	0	0	0	0	0	0.000280197	0
118	0.25728	0.225351	0.266839	0.236035	0.322744	0.237625	0.231352	0.187916	0.239175	0.237385
118.2	0	0	0	0	0	0.00205537	0	0	0.00158153	0
118.4	0	0	0.000886701	0	0	0	0	0	0	0.00136588
118.6	0	0	0	0	0	0.0012522	0	0	0	0
118.8	0.00209055	0	0.00164388	0	0	0	0	0	0.00148505	0.00115701
119	0.962744	0.695514	0.969382	0.71584	1.17596	0.850645	0.870495	0.78171	0.924726	0.976972
119.2	0	0	0	0	0	0	0	0	0	0
119.4	0	0	0	0	0	0	0	0	0	0
119.6	0	0	0	0	0	0	0	0	0	0
119.8	0	0	0	0	0	0	0	0	0	0
120	0.0521413	0.0514495	0.0621971	0.0485943	0.0612793	0.0491727	0.0532732	0.0518726	0.0534844	0.0545518
120.2	0	0	0	0	0	0	0	0	0	0
120.4	0	0	0	0	0	0	0	0	0	0
120.6	0.00156365	0	0.00175754	0.00102563	0.00304274	0	0.00219968	0.000487374	0.00247413	0.00229735
120.8	0	0	0.000442839	0	0	0	0	0	0	0
121	0.181798	0.0921608	0.298523	0.138088	0.254744	0.201586	0.250138	0.221191	0.30813	0.313372
121.2	0	0	0	0	0	0	0	0	0	0
121.4	0	0	0	0	0	0	0	0	0	0
121.6	0	0	0	0	0	0	0	0	0	0
121.8	0	0	0	0	0	0	0	0	0	0
122	0.0732576	0.0746549	0.0713689	0.0732456	0.0809075	0.0973003	0.109989	0.079827	0.115964	0.112061
122.2	0	0	0	0	0	0	0	0	0	0
122.4	0	0	0	0	0	0	0	0	0	0
122.6	0	0	0	0	0	0	0	0	0	0
122.8	0	0	0	0	0	0	0	0	0	0
123	0.00511117	0.00128415	0.0333368	0.0052562	0.0444154	0.0551205	0.0508498	0.0322224	0.0528962	0.0562135
123.2	0	0	0	0	0	0	0	0	0	0
123.4	0	0	0	0	0	0	0	0	0	0
123.6	0	0	0	0	0	0	0	0	0	0
123.8	0	0	0	0	0	0	0	0	0	0
124	0.0190624	0.0397196	0.0377478	0.0396732	0.0581276	0.0887082	0.0839585	0.0594031	0.0847299	0.0847366
124.2	0	0.000750137	0	0	0	0	0	0	0	0
124.4	0	0	0	0	0	0	0	0	0	0
124.6	0	0	0	0	0	0	0	0	0	0
124.8	0	0	0	0	0	0	0	0	0	0
125	0.0460053	0.0326387	0.0604322	0.0419819	0.0520819	0.0821522	0.0796188	0.0480722	0.0802981	0.0775665
125.2	0.01602	0.00300264	0.0141761	0.00475075	0.0164614	0	0	0	0	0.0172711
125.4	0	0	0	0	0	0	0	0	0	0
125.6	0	0	0	0	0	0	0	0	0	0
125.8	0	0	0	0	0	0	0	0	0	0
126	0.057366	0.0342714	0.0519753	0.0427522	0.0810954	0.0836503	0.0785241	0.0456422	0.0803926	0.0821309
126.2	0	0	0	0	0	0	0	0	0	0
126.4	0	0	0	0	0	0	0	0	0	0
126.6	0	0	0	0	0	0	0	0	0	0
126.8	0	0	0	0	0	0	0	0	0	0
127	0.127495	0.0486045	0.0983346	0.0806286	0.177671	0.238506	0.207785	0.0959695	0.224984	0.219987
127.2	0	0	0	0	0	0	0.000226085	0	0	0
127.4	0	0	0	0	0	0	0	0	0	0
127.6	0.00147178	0	0.00146323	0.00139208	0.00180408	0.00242095	0.00209915	0.000223196	0.00231947	0.00206973
127.8	0.000782962	0	0.00107788	0	0	0	0.000420726	0	0.00133048	0
128	0.404544	0.185258	0.506677	0.327095	0.545687	0.567557	0.516048	0.267996	0.560113	0.547418
128.2	0	0	0.00159652	0.00117038	0	0.0019872	0.0027252	0.00287521	0	0.00139497
128.4	0.0016672	0.0051685	0	0	0.00258159	0.0035268	0	0	0	0.00343516
128.6	0	0.00374838	0.00210646	0.00121709	0	0.00555061	0.00329663	0.0011814	0	0.00219523
128.8	0.00259666	0.00266657	0.00112103	0.00209766	0.00173963	0	0.00409938	0	0.00200281	0.00476923
129	1.02012	1.8554	0.829123	1.44067	1.10369	1.40863	1.44885	1.45845	1.43022	1.39017
129.2	0.00427112	0	0.00162096	0.00343114	0	0	0	0.00127409	0	0.0053008
129.4	0	0	0.00415006	0.00222362	0	0	0.00461126	0	0.00612931	0.00611141
129.6	0.013049	0	0.00552966	0.00546732	0.0162599	0.0231001	0.0175611	0	0.0141845	0.013182
129.8	0.00950757	0.00334754	0.00372459	0.00244769	0	0	0.00748736	0.00349695	0.00739637	0.0176496
130	0	0	0	0.00364861	0.00953596	0	0	0	0.0106072	0.0065123
130.2	2.20719	1.88275	1.73615	1.64527	3.0074	3.36241	3.27004	1.82738	3.48003	3.38902
130.4	0	0	0.000919082	0	0	0.00155179	0	0	0	0
130.6	0.000745918	0	0.000890544	0	0.00238654	0	0.00203051	0	0.00258959	0.00158438
130.8	0.00128131	0	0.00152569	0.000497721	0	0.00284732	0.00319736	0.000956904	0.00178559	0.00111992
131	0.15887	0.150613	0.212303	0.159252	0.176622	0.183078	0.163705	0.166046	0.169808	0.170973
131.2	0.28349	0.273174	0.212549	0.222921	0.348422	0.344251	0.343709	0.210141	0.366796	0.353601
131.4	0	0	0	0	0	0	0	0	0	0
131.6	0	0	0	0	0	0	0	0	0	0
131.8	0	0	0	0	0	0	0	0	0	0
132	0.144997	0.0876589	0.255084	0.129684	0.133497	0.0954899	0.101273	0.0981685	0.0969853	0.0963648
132.2	0.0226863	0.0225275	0	0.0169117	0.0290874	0.0334316	0.0310983	0.0188467	0.0357878	0.0333251
132.4	0	0	0.000473553	0	0	0	0	0	0	0
132.6	0	0.000422472	0	0	0	0	0	0.000325072	0.000314621	0
132.8	0	0.000953944	0	0	0	0	0	0	0	0
133	0.415656	0.310609	0.550594	0.354125	0.215573	0.304975	0.282138	0.432886	0.288444	0.279725
133.2	0	0	0	0	0	0	0	0	0	0
133.4	0	0	0	0	0	0	0	0	0	0
133.6	0	0	0	0	0	0	0	0	0	0
133.8	0	0	0	0	0	0	0	0	0	0
134	0.216974	0.138777	0.237792	0.143063	0.236944	0.0861778	0.0822919	0.069358	0.0890719	0.100373
134.2	0	0	0	0	0	0	0	0	0	0
134.4	0	0	0	0	0	0	0	0	0	0
134.6	0	0	0	0	0	0	0	0	0	0
134.8	0	0	0	0	0	0	0	0	0	0
135	0.122403	0.129612	0.130771	0.134542	0.11573	0.169817	0.168208	0.156719	0.170268	0.167655
135.2	0	0	0	0	0	0	0	0	0	0
135.4	0	0	0	0	0	0	0	0	0	0
135.6	0	0	0	0	0	0	0	0	0	0
135.8	0	0	0	0	0	0	0	0	0	0
136	0.0150833	0.0263192	0.0480605	0.0329265	0.0563484	0.0376722	0.041993	0.0290114	0.046105	0
136.2	0	0	0	0	0	0.021696	0.0194451	0	0.0206318	0.020131
136.4	0	0	0	0	0	0	0	0	0	0
136.6	0	0	0	0.00160488	0.00272892	0.00306674	0.00269344	0.0008956	0.00273882	0.00300555
136.8	0	0	0	0	0	0	0	0	0	0
137	0.0888854	0.0876797	0.118914	0.0827627	0.0969795	0.10939	0.111914	0.0819418	0.100155	0.123382
137.2	0	0	0	0	0	0	0	0	0	0
137.4	0	0	0	0	0	0	0	0	0	0
137.6	0	0	0	0	0	0	0	0	0	0
137.8	0	0	0	0	0	0	0	0	0	0
138	0.0292494	0.0169159	0.0223776	0.0269602	0.0512504	0.059342	0.0478448	0.0405167	0.0511409	0.0540693
138.2	0	0	0	0	0	0	0	0	0	0
138.4	0	0	0	0	0	0	0	0	0	0
138.6	0	0	0	0	0	0	0	0	0	0
138.8	0	0	0	0	0	0	0	0	0	0
139	0.0571296	0.0396882	0.0552077	0.044099	0.0795095	0.119454	0.104183	0.0645092	0.107877	0.117185
139.2	0	0	0	0	0	0	0	0	0	0
139.4	0	0	0	0	0	0	0	0	0	0
139.6	0	0	0	0	0	0	0	0	0	0
139.8	0	0	0	0	0	0	0	0	0	0
140	0.0287701	0.0366061	0.0462873	0.0428878	0.0357849	0.0413061	0.0409799	0.0553373	0.0423157	0.0449109
140.2	0.0293274	0	0	0	0.0381302	0.0673487	0.058796	0	0.0589934	0.0598837
140.4	0	0	0	0	0	0	0	0	0	0
140.6	0	0	0	0	0	0	0	0	0	0
140.8	0	0	0	0	0	0	0	0	0	0
141	0.0628659	0.0390571	0.0585834	0.0499376	0.0290769	0.12097	0.111068	0.0659768	0.116923	0.116921
141.2	0	0	0	0	0	0	0	0	0	0
141.4	0	0	0	0	0	0	0	0	0	0
141.6	0	0	0	0	0	0	0	0	0	0
141.8	0	0	0	0	0	0	0	0	0	0
142	0.10155	0.0413181	0.103618	0.0705742	0.147758	0.0983033	0.105947	0.0599037	0.139776	0.146372
142.2	0	0.016095	0	0	0	0.0476435	0	0.0336249	0	0
142.4	0	0	0	0	0	0	0	0	0	0
142.6	0	0	0	0	0	0	0	0	0	0
142.8	0	0	0	0	0	0	0	0	0	0
143	0.058577	0.0558585	0.0533272	0.04841	0.0738859	0.105775	0.0998764	0.0798168	0.104114	0.104042
143.2	0.129659	0.0206739	0.090177	0.0623191	0.185643	0.100007	0.129406	0.0297088	0.180476	0.255408
143.4	0	0	0	0	0	0	0	0	0	0
143.6	0	0	0	0	0	0	0	0	0	0
143.8	0	0	0	0	0	0	0	0	0	0
144	0	0	0.0885626	0	0.103699	0.116534	0.112188	0.11249	0.119926	0.122368
144.2	0.0158389	0	0	0	0.0210017	0.01731	0.0187587	0	0.0251785	0.033382
144.4	0	0	0	0	0	0	0	0	0	0
144.6	0	0	0	0	0	0	0	0	0	0
144.8	0	0	0	0	0	0	0	0	0	0
145	0.17518	0.103009	0.194209	0.14395	0.22007	0.167417	0.153335	0.121346	0.158124	0.17338
145.2	0.170978	0.100125	0.141049	0.0879028	0.182978	0.171625	0.199027	0.0932153	0.240189	0.216032
145.4	0	0	0	0	0	0	0	0	0	0
145.6	0	0	0	0	0	0	0	0	0	0
145.8	0	0	0	0	0	0	0	0	0	0
146	0.162619	0.115212	0.175463	0.145829	0.177491	0.209264	0.203126	0.158922	0.217502	0.214036
146.2	0	0	0	0	0	0	0	0	0	0
146.4	0	0	0	0	0	0	0	0	0	0
146.6	0	0	0	0	0.000580945	0	0	0	0	0
146.8	0	0.00249629	0	0.000708832	0	0	0	0	0	0
147	0.521985	0.608071	0.45835	0.51593	0.603763	0.594666	0.588611	0.446698	0.593508	0.585217
147.2	0	0	0	0	0	0	0	0	0	0
147.4	0	0	0	0	0	0	0	0	0	0
147.6	0	0	0	0	0	0	0.000788747	0	0	0
147.8	0	0	0	0	0	0	0	0	0	0
148	0.201928	0.211935	0.163988	0.185097	0.211721	0.251372	0.24334	0.197546	0.254562	0.24223
148.2	0	0	0	0	0.0130118	0	0.0110467	0	0.012028	0.0130139
148.4	0	0	0	0	0	0	0	0	0	0
148.6	0	0	0	0.000828473	0.00158945	0.0025878	0.00217842	0	0.00226268	0.00213397
148.8	0	0	0	0	0	0	0	0	0	0
149	0.129934	0.1567	0.117529	0.128879	0.121334	0.160253	0.154041	0.174464	0.168514	0.18849
149.2	0	0	0	0	0	0	0	0	0	0
149.4	0	0	0	0	0	0	0	0	0	0
149.6	0	0	0	0	0	0.00193058	0	0	0.00202695	0.00216979
149.8	0	0	0	0	0	0	0	0	0	0
150	0.0796305	0.0688708	0.0630532	0.0582131	0.0976799	0.124542	0.112757	0.0797013	0.118595	0.123644
150.2	0	0	0	0	0	0	0	0	0	0
150.4	0	0	0	0	0	0	0	0	0	0
150.6	0.0023968	0	0	0	0	0.002993	0.00300476	0.0011657	0.00290659	0.00264484
150.8	0	0	0	0	0	0	0	0	0	0
151	0.116872	0.128421	0.0925068	0.101654	0.111926	0.145343	0.147011	0.119789	0.156769	0.173355
151.2	0	0	0.00503467	0	0	0	0	0	0	0
151.4	0	0	0	0	0	0	0	0	0	0
151.6	0	0	0	0	0	0	0	0	0	0
151.8	0	0	0	0	0	0	0	0	0	0
152	0.0380842	0.0393205	0.0343515	0.0382069	0.0350786	0.0558685	0.0534777	0.0499116	0.0413875	0.0823749
152.2	0	0	0	0	0	0	0	0	0	0
152.4	0	0	0	0	0	0	0	0	0	0
152.6	0	0	0	0	0	0	0	0	0	0
152.8	0	0	0	0	0	0	0	0	0	0
153	0.122579	0.0670568	0.0710686	0.0878496	0.00559241	0.183359	0.0101492	0.0909635	0.18127	0.183525
153.2	0	0	0	0	0	0	0	0	0	0
153.4	0	0	0	0	0	0	0	0	0	0
153.6	0	0	0	0	0	0	0	0	0	0
153.8	0	0	0	0	0	0	0	0	0	0
154	0.23822	0.363693	0.166931	0.24251	0.211046	0.228686	0.230709	0.175726	0.245456	0.230549
154.2	0	0	0	0	0	0	0	0	0	0
154.4	0	0	0	0	0	0	0	0	0	0
154.6	0	0.000606255	0	0	0	0	0	0	0	0
154.8	0	0	0	0	0	0	0	0	0	0
155	0.199379	0.480696	0.178024	0.325024	0.149909	0.21051	0.209587	0.291304	0.197856	0.197536
155.2	0.0673618	0	0.0492808	0	0.0917803	0.139507	0.129861	0.0449443	0.135989	0.136264
155.4	0	0	0	0	0	0	0	0	0	0
155.6	0	0	0	0	0	0.00160059	0	0	0.00174188	0.00162005
155.8	0	0	0	0	0	0	0	0	0	0
156	0.0262818	0.0820559	0.0302459	0.0779796	0.0330571	0	0	0.0395652	0	0
156.2	0.0644412	0	0	0	0.0829379	0.219406	0.217385	0.1293	0.213269	0.218697
156.4	0	0	0	0	0	0	0	0	0	0
156.6	0	0	0	0.0011316	0	0	0.00212532	0	0	0.00231397
156.8	0	0	0	0	0	0	0	0	0	0
157	0.109331	0.179546	0.0792116	0.129984	0.0932079	0.0976501	0.0719167	0.166212	0.06917	0.070552
157.2	0.0712464	0	0.0531067	0.0398135	0.0979877	0.0908496	0.157693	0.0239637	0.114224	0.166422
157.4	0	0	0	0	0	0	0	0	0	0
157.6	0.00320582	0	0.00177205	0	0.00386467	0.00454852	0.00443417	0	0.00469591	0.00440784
157.8	0	0	0	0	0	0	0	0	0	0
158	0.0405833	0	0.0514188	0	0.0610733	0.0682084	0.0702672	0.0648661	0.0813173	0.0768493
158.2	0.0608106	0	0.0530115	0.0927227	0.0602044	0.0817822	0.092924	0.0817095	0.085605	0.0797993
158.4	0	0	0	0	0	0	0	0	0	0
158.6	0	0	0	0	0	0	0	0	0	0
158.8	0	0	0.00505222	0	0	0	0	0	0	0
159	0.0775446	0.0505181	0.100516	0.0664039	0.105938	0.0882514	0.0849776	0.094955	0.0883176	0.0966239
159.2	0.043939	0	0.000519649	0.0362772	0.0457434	0.046844	0.0482809	0	0.0523351	0.0503272
159.4	0	0	0	0	0	0	0	0	0	0
159.6	0	0	0	0	0	0	0	0	0	0
159.8	0	0	0.00110064	0	0	0	0	0	0	0
160	0.673932	0.511934	1.02998	0.681778	0.609765	0.178268	0.166354	0.264134	0.174232	0.179027
160.2	0	0	0	0	0	0	0	0	0	0
160.4	0	0	0	0	0	0	0	0	0	0
160.6	0	0	0	0	0	0	0	0	0	0
160.8	0.0058988	0.00436474	0.0635052	0.0131219	0.00775013	0.0055424	0	0.0107079	0	0.000905163
161	0.263109	0.281687	0.24368	0.262058	0.27274	0.376203	0.365819	0.342589	0.372599	0.3556
161.2	0	0	0	0	0	0	0	0	0	0
161.4	0	0	0	0	0	0	0	0	0	0
161.6	0.00172263	0	0	0	0.00236912	0.00323443	0.00310563	0	0.00286221	0
161.8	0	0	0	0	0	0	0	0	0	0
162	0.0499607	0.0540738	0.0509266	0.0499746	0.0566072	0.094267	0.0897283	0.0789712	0.0888581	0.093343
162.2	0	0	0	0	0	0	0	0	0	0
162.4	0	0	0	0	0	0	0	0	0	0
162.6	0	0	0	0	0	0	0.00117446	0	0.00103985	0
162.8	0.00686586	0.00474148	0.0591731	0.0128979	0.010472	0.00614569	0	0.011547	0	0
163	0.140401	0.157659	0.125307	0.140928	0.146197	0.170876	0.161963	0.153672	0.169012	0.17699
163.2	0	0	0	0	0	0	0	0.000269206	0	0
163.4	0	0	0	0	0.000622269	0	0.000404151	0.000394936	0	0
163.6	0.00470984	0	0	0.00377582	0.00586413	0.00679905	0	0.00269719	0.00706093	0
163.8	0.00210784	0	0	0.00127398	0	0.00242466	0	0.00101153	0	0
164	0	0.81253	0	0.804067	0.00158844	0	0.00173647	0.795955	0	0
164.2	0.955638	0	0.849848	0	1.13723	1.18036	1.1892	0	1.25801	1.21491
164.4	0	0	0	0	0	0	0	0	0	0
164.6	0.00240024	0	0.00190626	0.00146544	0.00286828	0.00381421	0.00325126	0	0.0040074	0.00369798
164.8	0	0.00136768	0.0182128	0.0037237	0.00241295	0	0	0.00365201	0.000493928	0
165	0.0101596	0.28866	0.0222665	0.219215	0.0151274	0.00960283	0.0108951	0.263744	0.0110688	0.0120184
165.2	0	0	0	0	0.224275	0.253784	0.248445	0	0	0
165.4	0	0	0	0	0	0	0	0	0	0
165.6	0	0	0	0	0	0	0	0	0	0.000939726
165.8	0	0	0	0	0	0	0	0	0	0
166	0.0870363	0.0855112	0.0675816	0.0736888	0	0	0.111673	0.0838232	0	0
166.2	0	0	0	0	0	0	0	0	0	0
166.4	0	0	0	0	0	0	0	0	0	0
166.6	0	0	0	0	0	0	0	0	0	0
166.8	0	0.00473912	0	0.00260684	0	0	0	0	0	0
167	0.0580212	0.062361	0.0543631	0.0536775	0.059332	0.0743078	0.0741361	0.0568884	0.0737354	0.0822525
167.2	0.0338324	0	0	0	0.0471408	0.0793466	0.0695558	0.0268908	0.0755338	0.075184
167.4	0	0	0	0	0	0	0	0	0	0
167.6	0	0	0	0	0	0	0	0	0	0
167.8	0	0	0	0	0	0	0	0	0	0
168	0.213499	0.270601	0.159527	0.225792	0	0	0	0.190038	0	0
168.2	0	0	0	0	0.197115	0.223751	0.222631	0	0	0
168.4	0	0	0	0	0	0	0	0	0	0
168.6	0	0	0	0	0	0	0	0	0	0
168.8	0.0149566	0.00713077	0.0283739	0.0101268	0.0161323	0.0123934	0.0072	0.00647488	0.00639626	0
169	0.0416664	0.0890124	0.0529309	0.0335965	0.0505424	0	0.0342614	0.0348499	0.0380932	0.0484447
169.2	0.0840773	0	0.0652793	0	0.105546	0.195175	0.173644	0.0765799	0.180874	0.180299
169.4	0	0	0.00130651	0	0	0	0	0	0	0
169.6	0	0	0	0.00156379	0.00418748	0	0.00289599	0	0	0.00354153
169.8	0.00081142	0	0.00164814	0	0.00300764	0	0	0	0	0.00147486
170	0.867643	0.257026	1.28247	0.547513	1.45557	0.508354	0.499012	0.464026	0.592266	0.758824
170.2	0	0	0	0	0	0	0	0	0	0
170.4	0	0	0	0	0	0	0	0	0	0
170.6	0.00692904	0	0.00497628	0.00406054	0.00902238	0.0107653	0.00944441	0.00305744	0.0100864	0.010481
170.8	0.0196793	0	0.0357751	0.011629	0.0209287	0.0165269	0.00762587	0.00713326	0.00669229	0.00742581
171	0.370937	0.323608	0.407943	0.335241	0.469805	0.379386	0.231717	0.320108	0.373447	0.382493
171.2	0.0636223	0	0.038205	0.0321143	0.0719902	0.094059	0.0913041	0.026811	0.116305	0.140784
171.4	0	0	0	0	0	0	0	0	0	0
171.6	0.00313064	0	0.00248613	0.00210454	0	0	0	0	0.00416475	0.00434548
171.8	0	0	0	0	0	0	0	0	0	0
172	0	0	0.0649885	0	0.069006	0	0	0	0	0.0800477
172.2	0.0994659	0.126218	0.0499524	0.11879	0.0608616	0.111559	0.125088	0.103127	0.127418	0.0841951
172.4	0	0	0	0	0	0	0	0	0	0
172.6	0.00262988	0	0	0.0019589	0.00308893	0.00325495	0.00347495	0.00125655	0.00333481	0
172.8	0.0156164	0.00242818	0.0287208	0.00830109	0.0158251	0.0128542	0.00499941	0.00483971	0.0043774	0.00557461
173	0.0355534	0.0504079	0.0586526	0.0441404	0.0264708	0.00732819	0.0135315	0.0395123	0.0139489	0.00638135
173.2	0.35395	0.444403	0.348751	0.29515	0.320961	0.292357	0.309849	0.253263	0.352646	0.328492
173.4	0	0	0	0	0	0	0	0	0	0
173.6	0	0	0	0	0	0	0	0	0	0
173.8	0	0	0	0	0	0	0	0	0	0
174	0	0.0680334	0	0	0	0.120366	0.124377	0.141104	0.128662	0.12195
174.2	0.0943806	0.0943282	0	0.125564	0.108513	0	0	0	0	0
174.4	0	0	0	0	0	0	0	0	0	0
174.6	0	0	0	0	0	0	0	0	0	0
174.8	0.00572036	0	0	0.00328905	0.00585338	0.00481542	0	0	0	0
175	0.0759883	0.114203	0.081477	0.0815063	0.0377669	0.0685529	0.0483324	0.105805	0.0658978	0.0555614
175.2	0	0	0	0	0	0	0	0	0	0
175.4	0	0	0	0	0	0	0	0	0	0
175.6	0	0	0	0	0	0.00183761	0.0018152	0	0	0
175.8	0	0	0	0	0	0	0	0	0	0
176	0.081445	0.095233	0.0888309	0.0805393	0.0862297	0.0976712	0.0984289	0.114527	0.101594	0.101294
176.2	0	0	0	0	0	0	0	0	0	0
176.4	0	0	0	0	0	0	0	0	0	0
176.6	0	0	0	0	0	0	0.00133254	0	0.00157742	0.001455
176.8	0	0	0	0	0	0	0	0	0	0
177	0.220872	0.26923	0.256082	0.245429	0.106178	0.295386	0.285883	0.399777	0.284236	0.300247
177.2	0	0	0	0	0	0	0	0	0	0
177.4	0	0	0	0	0	0	0	0	0	0
177.6	0.00692556	0	0.00516033	0.0058918	0.00745491	0.0104585	0.0098851	0.00529856	0.0103651	0.00991076
177.8	0	0	0	0	0	0	0	0	0.00069062	0.000961168
178	0.0444341	0.0526699	0.0381044	0.0462549	0.0439752	0.0727581	0.0715053	0.0710907	0.0741942	0.0714863
178.2	0	0	0	0	0	0	0	0	0	0
178.4	0	0	0	0	0	0	0.000746991	0	0	0.000722877
178.6	0	0.00203908	0	0.00444233	0	0.000512277	0.000711261	0.00581106	0	0
178.8	0	0	0	0.00101614	0	0.00422097	0	0	0.00221058	0.00199211
179	0.85898	1.23491	0.679644	0.929213	0.710467	1.26723	1.23378	1.61698	1.2162	1.16563
179.2	0	0	0	0	0	0	0	0	0	0
179.4	0	0	0	0	0	0	0	0	0	0
179.6	0.00245635	0	0	0.00199623	0.00270507	0.00297403	0.00350948	0	0.00421557	0
179.8	0	0	0	0	0	0	0	0	0	0
180	0	0.361378	0	0.322386	0	0	0.000932242	0.408164	0	0
180.2	0.40608	0	0	0	0	0.559823	0.521713	0	0	0.538347
180.4	0	0	0	0	0	0	0	0	0	0
180.6	0	0	0	0	0	0	0	0	0	0
180.8	0	0	0	0	0	0	0	0	0	0
181	0.143905	0.12991	0.11418	0.110558	0.00341213	0	0	0.153207	0	0
181.2	0	0	0	0	0.156456	0.221525	0.208507	0	0.218198	0.222858
181.4	0	0	0	0	0	0	0	0	0	0
181.6	0	0	0	0	0	0	0	0	0	0
181.8	0	0	0	0	0	0	0	0	0	0
182	0	0.0580035	0	0.0567015	0	0	0	0.0771672	0	0
182.2	0.0648441	0	0	0	0	0.0927275	0	0	0.0877609	0
182.4	0	0	0	0	0	0	0	0	0	0
182.6	0	0	0	0	0	0	0	0	0	0
182.8	0	0	0	0	0	0	0	0	0	0
183	0	0.0424034	0	0.0239577	0.00186237	0	0	0.0381373	0	0.000922287
183.2	0.0745113	0	0	0.0482833	0.108166	0.165385	0.156711	0.0572859	0.163623	0.172144
183.4	0	0	0	0	0	0	0	0	0	0
183.6	0	0	0	0	0	0.003231	0.00258796	0	0.00292674	0.00273765
183.8	0	0	0	0	0	0	0	0	0	0
184	0	0.0660568	0.0192574	0.0254459	0	0	0	0.1352	0	0
184.2	0.101415	0	0.0627251	0.0684311	0.117006	0.185478	0.177264	0	0.181674	0.180885
184.4	0	0	0	0	0	0	0	0	0	0
184.6	0.00686226	0	0.00507762	0.00424223	0.00917636	0.011398	0.0101091	0.00369579	0.0105075	0.0103352
184.8	0	0	0	0	0	0	0	0	0	0
185	0.168651	0.163446	0.162937	0.161835	0.191821	0.312318	0.288595	0.22841	0.30283	0.295116
185.2	0	0	0	0	0	0	0	0	0	0
185.4	0	0	0	0	0	0	0	0	0	0
185.6	0.00517896	0	0.00507174	0.00391246	0.00624063	0	0.00607223	0.0030814	0.00676234	0
185.8	0	0	0	0	0	0	0	0	0	0
186	0	0	0	0	0	0	0	0	0	0
186.2	0.112	0	0.113763	0.0961622	0.106112	0.131293	0.12496	0.123379	0.132661	0.119474
186.4	0	0	0	0	0	0	0	0	0	0
186.6	0.00377817	0	0.00302532	0.00299774	0.00401046	0.00421002	0.00415061	0.00207243	0.00480708	0.00478653
186.8	0	0	0	0	0	0	0	0	0	0
187	0.0661841	0.139179	0.0580211	0.082515	0.0538676	0.0752092	0.0762391	0.0992178	0.0727963	0.0704872
187.2	0.335601	0.29487	0.347796	0.291614	0.339891	0.296328	0.274716	0.236793	0.291116	0.294475
187.4	0	0	0	0	0	0	0	0	0	0
187.6	0	0	0	0	0	0	0	0	0	0
187.8	0	0	0	0	0	0	0	0	0	0
188	0.277032	0.338655	0.329091	0.29185	0.234016	0.228511	0.233668	0.285254	0.231987	0.228072
188.2	0	0	0	0	0	0	0	0	0	0
188.4	0	0	0	0	0	0	0	0	0	0
188.6	0	0	0	0	0	0	0	0	0	0
188.8	0	0	0	0	0	0	0	0	0	0
189	0.0701778	0.0972235	0.0783532	0.0760588	0.0587649	0.0721097	0.0700983	0.0825562	0	0.0710539
189.2	0	0	0	0	0	0	0	0	0	0
189.4	0	0	0	0	0	0	0	0	0	0
189.6	0	0	0	0	0	0	0	0	0	0
189.8	0	0	0	0	0	0	0	0	0	0
190	0.139582	0.26627	0.122835	0.164249	0.106616	0.123803	0.127603	0.15462	0.123405	0.120905
190.2	0	0	0	0	0	0	0	0	0	0
190.4	0	0	0	0	0	0	0	0	0	0
190.6	0.00164274	0	0.000884722	0.000951429	0	0	0.00282846	0	0.00297866	0.00257779
190.8	0	0	0	0	0	0	0	0	0	0
191	0.212931	0.156961	0.422117	0.238954	0.132508	0.0904074	0.0785224	0.176542	0	0.0827752
191.2	0	0	0	0	0	0	0	0	0	0
191.4	0	0	0	0	0	0	0	0	0	0
191.6	0.00266916	0	0.00179642	0	0.0032943	0.00481042	0.00490846	0	0.00471148	0.00505413
191.8	0	0	0	0	0	0	0	0	0	0
192	0.0818292	0.115298	0.0848451	0.0964934	0	0	0	0.112779	0	0
192.2	0	0	0	0	0	0	0.0986697	0	0.100126	0
192.4	0	0	0	0	0	0	0	0	0	0
192.6	0	0	0.0037268	0.00332609	0.00598379	0	0.00660829	0.0032537	0.00645275	0.00658007
192.8	0	0	0	0	0	0	0	0	0	0
193	0.00361718	0.0515237	0.0783167	0.0543076	0.0298474	0.00433135	0.0189836	0	0.0215977	0.0172143
193.2	0	0	0	0	0	0.0821848	0.0745344	0	0.0741256	0.0758398
193.4	0	0	0	0	0	0	0	0	0	0
193.6	0.00387381	0	0	0.00313216	0	0.00459803	0	0	0.00408884	0.00413873
193.8	0	0	0	0	0	0	0	0	0	0
194	0	0.031603	0.0268647	0.0301519	0.00682016	0	0.00676309	0.0492151	0.00630213	0.00663559
194.2	0	0	0	0	0.0320034	0	0.0543444	0	0.054765	0.0528565
194.4	0	0	0	0	0	0	0	0	0	0
194.6	0	0	0	0	0	0.0024669	0.00271723	0	0	0
194.8	0	0	0	0	0	0	0	0	0	0
195	0.562529	0.760154	0.523205	0.630166	0.428502	0.521555	0.50242	0.726898	0.504911	0.519426
195.2	0	0	0	0	0	0	0	0	0	0
195.4	0	0	0	0	0	0	0	0	0	0
195.6	0.000672683	0	0	0	0	0	0	0	0.00116358	0
195.8	0	0	0	0	0	0	0	0	0	0
196	0	0.300091	0.189195	0.243723	0	0	0	0.161799	0	0
196.2	0	0	0	0	0.153722	0.152446	0.141082	0	0.139087	0.136361
196.4	0	0	0	0	0	0	0	0	0	0
196.6	0	0	0	0	0	0	0	0	0	0.00122129
196.8	0	0	0	0	0	0	0	0	0	0
197	0.00291379	0.100514	0.0810699	0.0886372	0	0	0	0.111323	0.00240322	0
197.2	0	0	0	0	0.110907	0.178017	0.163886	0	0.165956	0.166589
197.4	0	0	0	0	0	0	0	0	0	0
197.6	0	0	0	0	0	0.00441043	0.00405544	0.0009736	0	0.00404859
197.8	0	0	0	0	0	0	0	0	0	0
198	0	0	0.074567	0.0698029	0	0	0	0	0	0
198.2	0	0	0	0	0.0756331	0.11661	0.107234	0.123205	0.111977	0.109974
198.4	0	0	0	0	0	0	0	0	0	0
198.6	0.00392745	0	0.00232032	0.00251353	0.00548968	0.00736329	0.00634151	0.00245408	0.00725919	0.00756297
198.8	0	0	0	0	0	0	0	0	0	0
199	0.0899124	0.206172	0.106938	0.067286	0.124545	0.128513	0.1226	0.121465	0.142128	0.177747
199.2	0.184282	0	0.137968	0.153107	0.215394	0.297922	0.295016	0.210206	0.317943	0.301999
199.4	0	0	0	0	0	0	0	0	0	0
199.6	0.0052118	0	0	0	0.00376025	0.00456911	0.0046201	0	0.00508358	0.00455828
199.8	0	0	0	0	0	0	0	0	0	0
200	0.117999	0.156365	0.109204	0.128036	0	0	0	0.000359479	0	0
200.2	0	0	0	0	0.109601	0.18034	0.167825	0.187001	0.17132	0.170719
200.4	0	0	0	0	0	0	0	0	0	0
200.6	0	0	0	0	0	0	0	0	0	0
200.8	0	0	0	0	0	0	0	0	0	0
201	0.0647272	0.103643	0.00307015	0.101604	0	0.00710286	0.00700043	0.126647	0.13462	0
201.2	0.0482693	0	0.0665214	0	0.0812811	0	0	0	0	0
201.4	0	0	0	0	0	0	0	0	0	0
201.6	0.00175576	0	0.00227822	0.00168466	0.00232289	0	0.00187651	0	0	0
201.8	0	0	0	0	0	0	0	0	0	0
202	0	0	0	0	0	0	0	0	0	0
202.2	0.130986	0	0.137953	0.127913	0.139291	0.123188	0.129662	0	0.137186	0.143852
202.4	0	0	0	0	0	0	0	0	0	0
202.6	0	0	0	0	0	0	0	0	0	0
202.8	0	0	0	0	0	0	0	0	0	0
203	0.00327182	0	0.00588258	0.00321143	0.00525619	0	0	0.0030581	0	0
203.2	0.310026	0.3515	0.312581	0.272498	0.372342	0.359728	0.355331	0.274159	0.374695	0.360865
203.4	0	0	0	0	0	0	0	0	0	0
203.6	0.00239411	0	0.00135348	0.00176326	0	0.00350667	0.00283184	0	0.00360239	0.00373752
203.8	0	0	0	0	0	0	0	0	0	0
204	0	0	0	0	0	0	0	0	0	0
204.2	0.0919659	0	0.0807577	0.0910784	0.0844627	0.0951352	0.0953372	0	0.0985221	0.0988396
204.4	0	0	0	0	0	0	0	0	0	0
204.6	0	0	0	0	0	0	0.00361502	0	0	0
204.8	0	0	0	0	0	0	0	0	0	0
205	0.0780837	0.0746349	0.129784	0.0879141	0	0	0	0.0708836	0	0
205.2	0	0	0	0	0.0702742	0.0636033	0.0637572	0	0.067775	0.0690663
205.4	0	0	0	0	0	0	0	0	0	0
205.6	0	0	0.00179955	0.00197591	0.00394543	0.0057243	0.00474666	0	0.00527895	0.00532998
205.8	0	0	0	0	0	0	0	0	0	0
206	0	0	0	0	0	0	0	0	0.0167089	0
206.2	0.082952	0.101385	0.0750858	0.0859884	0.0763624	0.0868025	0.0823286	0.0950188	0.0751234	0.0806028
206.4	0	0	0	0	0	0	0	0	0	0
206.6	0.00404169	0	0	0.00255453	0.00463038	0.00631018	0	0	0.00549229	0.00614664
206.8	0	0	0	0	0	0	0	0	0	0
207	0.0290527	0.0806627	0.093487	0.0212903	0.0456013	0.0182271	0.0182519	0.0181291	0.0207394	0.0250921
207.2	0	0	0	0	0.056569	0.0801001	0.0737539	0	0.0744781	0.078905
207.4	0	0	0	0	0	0	0	0	0	0
207.6	0	0	0.00714688	0.00608112	0.00699347	0.00739834	0.0066395	0	0.00706784	0
207.8	0	0	0	0	0	0	0	0	0	0
208	0.0113103	0.044769	0.00983663	0.0383149	0.0117057	0.0165162	0.0182538	0.0608664	0.0195846	0.0180317
208.2	0.0344912	0	0.0306028	0	0.0390481	0.0634274	0.0608696	0	0.0568025	0.0586835
208.4	0	0	0	0	0	0	0	0	0	0
208.6	0	0	0	0	0.000816021	0	0	0	0	0
208.8	0	0.00536466	0	0	0	0	0	0	0	0
209	0	0	0	0	0	0	0	0	0	0
209.2	0.183459	0.248056	0.188084	0.179492	0.13063	0.167887	0.170254	0.175768	0.183301	0.175628
209.4	0	0	0	0	0	0	0	0	0	0
209.6	0	0	0	0	0	0	0	0	0	0
209.8	0	0	0	0	0	0	0	0	0	0
210	0	0	0	0	0	0	0	0	0	0
210.2	0.158039	0.113002	0.120246	0.112554	0.167827	0.196527	0.186651	0.121694	0.202859	0.213592
210.4	0	0	0	0	0	0	0	0	0	0
210.6	0	0	0	0	0.00159649	0	0	0	0	0
210.8	0	0.00661809	0	0	0.00105834	0.00154747	0.00163547	0	0	0
211	0.0736215	0.0290001	0.0732454	0.0434423	0.114124	0.134284	0.121588	0.0717204	0.133942	0.140285
211.2	0.117483	0	0.09754	0.11039	0.110771	0.145861	0.14725	0.119708	0.149715	0.149852
211.4	0	0	0	0	0	0	0	0	0	0
211.6	0	0	0	0	0.00226792	0	0.00353387	0	0	0
211.8	0	0	0	0	0	0	0	0	0	0
212	0	0	0	0	0	0	0	0	0	0
212.2	0.333196	0	0.29832	0.190173	0.579602	0.558386	0.537329	0.266866	0.585881	0.606265
212.4	0	0	0	0	0	0	0	0	0	0
212.6	0.00639896	0	0.00446597	0.00512416	0.00804618	0.0087153	0.00921498	0.00390366	0.00932437	0.00947016
212.8	0	0	0	0	0	0	0	0	0	0
213	0.0112681	0.0666091	0.0292909	0.0437124	0.00883998	0.0139727	0.0147002	0.021628	0.0137129	0.0115848
213.2	0	0.122147	0	0.150913	0.259745	0.364462	0.344352	0	0.367817	0.359823
213.4	0	0	0	0	0	0	0	0.00478288	0	0.00300975
213.6	0.0219022	0.00890157	0.0119453	0.0166977	0	0	0.0119856	0	0.0102561	0.0115729
213.8	0.00360525	0	0.0024784	0	0	0	0	0	0	0.00195985
214	0	0.175332	0	0.136479	0	0	0.00625678	0.0086663	0	0
214.2	0.151436	0	0.142522	0	0.148283	0.190685	0.17995	0.169207	0.189266	0.195624
214.4	0	0	0	0	0.00053457	0.000609884	0.00153531	0.00832479	0	0
214.6	0.0175315	0.0119688	0.00999869	0.0065075	0.00906898	0.0132448	0.0102693	0	0.010214	0.0101475
214.8	0.0066211	0	0	0	0	0	0	0.00763766	0.00238628	0.00130907
215	4.72494	10.4664	3.76952	6.08432	1.74989	1.83389	1.88881	4.72445	1.70921	1.76239
215.2	0	0	0.00203616	0	0	0	0	0	0	0
215.4	0.00212318	0	0	0.00764018	0	0	0	0	0	0
215.6	0.00837656	0.00465672	0.00365965	0.00564435	0.0029182	0.00337547	0	0	0.00359937	0
215.8	0	0	0	0.00327902	0	0	0	0.00244055	0	0
216	0.42339	0.819347	0.337412	0.518041	0.176789	0.216262	0.21213	0.452262	0.200888	0.203851
216.2	0	0	0.00078455	0	0	0	0	0	0	0
216.4	0	0	0.000856651	0	0	0	0	0	0	0
216.6	0.00333266	0.01362	0.000656526	0	0.00153805	0	0	0.00596715	0.00257458	0
216.8	0.000817159	0	0.00106876	0.00121521	0	0	0	0.00138122	0	0
217	1.83522	3.58497	1.45287	2.29653	0.663301	0.762691	0.824781	1.8688	0.720864	0.768548
217.2	0	0	0.101118	0	0.0774686	0	0	0	0.0640564	0
217.4	0	0	0	0	0	0	0	0	0	0
217.6	0	0	0	0	0	0	0	0	0.00215579	0
217.8	0	0	0	0	0	0	0	0	0	0
218	0.190711	0.323539	0.177596	0.217827	0.10567	0.0737576	0.0809085	0.165212	0.0703494	0.0722033
218.2	0	0	0	0	0	0.0715204	0.0648481	0.0649667	0.0649294	0.0615351
218.4	0	0	0	0	0	0	0	0	0	0
218.6	0.00455271	0	0.002783	0	0.00567329	0.00670498	0.0064957	0	0.00589954	0.00620311
218.8	0	0	0	0	0	0	0	0	0	0
219	0.0960857	0.129506	0.00440832	0.103314	0.00364164	0.00248783	0.00304923	0.112805	0.00306719	0.00402682
219.2	0	0	0	0	0.0760499	0.0935841	0.0916197	0	0.0925466	0.0929898
219.4	0	0	0	0	0	0	0	0	0	0
219.6	0	0	0	0.00353305	0.00715526	0.00830412	0.00760567	0	0.00775494	0.00729909
219.8	0	0	0	0	0	0	0	0	0	0
220	0	0	0	0	0	0	0	0	0	0
220.2	0.33204	0.132429	0.522256	0.250201	0.453058	0.167081	0.177857	0.205281	0.199707	0.239113
220.4	0	0	0	0	0	0	0	0	0	0
220.6	0.00813437	0	0.00575442	0.00479677	0.00818807	0.0103065	0.00991433	0.00372845	0.0100177	0.0103336
220.8	0	0	0	0	0	0	0	0	0	0
221	0.014133	0.00865653	0.00881087	0.00838829	0.0281876	0.0333405	0.0444395	0.00822678	0.033932	0.0478526
221.2	0.10241	0	0.11826	0.0811658	0.139315	0.0955566	0.0888893	0.0863588	0.0919498	0.0996364
221.4	0	0	0	0	0	0	0	0	0	0
221.6	0.00788476	0	0	0	0.00917748	0.0089901	0.00854873	0.00396025	0.00908935	0.00903379
221.8	0	0	0	0	0	0	0	0	0	0
222	0	0	0	0	0.035659	0.0528343	0.0557379	0	0.0613337	0.0563694
222.2	0.0769362	0	0.085015	0.0780529	0.0633437	0.0649148	0.0595711	0	0.0570204	0.0618766
222.4	0	0	0	0	0	0	0	0	0	0
222.6	0.00109825	0	0	0	0	0	0.00188094	0	0	0.00239576
222.8	0	0	0	0	0	0	0	0	0	0
223	0	0.00778043	0	0	0	0	0	0	0	0
223.2	0.141686	0.176471	0.127485	0.139791	0.121162	0.163378	0.152783	0.131349	0.129976	0.12314
223.4	0	0	0	0	0	0	0	0	0	0
223.6	0	0	0	0	0	0	0	0	0	0.00206766
223.8	0	0	0	0	0	0	0	0	0	0
224	0	0.064631	0	0	0	0	0	0	0	0
224.2	0	0	0	0	0.0754558	0.108323	0.10332	0.091778	0	0
224.4	0	0	0	0	0	0	0	0	0	0
224.6	0	0	0	0	0	0	0	0	0	0
224.8	0	0	0	0	0	0	0	0	0	0
225	0	0.00253176	0	0	0.00186853	0	0	0	0	0
225.2	0.334192	0.361591	0.253561	0.337455	0.331883	0.437993	0.429206	0.457777	0.455174	0.437956
225.4	0	0	0	0	0	0	0	0	0	0
225.6	0.00448629	0	0.00328274	0.0027602	0.0049172	0.00889807	0	0.00299346	0.00921127	0.00846572
225.8	0	0	0	0	0	0	0	0	0	0
226	0	0	0	0	0	0	0	0	0	0
226.2	0.177917	0.124479	0.167981	0.15323	0.169912	0.214431	0.208306	0.157831	0.221894	0.219417
226.4	0	0	0	0	0	0	0	0	0	0
226.6	0.0123717	0	0.00991311	0.0102165	0.0129447	0.0160559	0.0145767	0.0070805	0.0153551	0.0154886
226.8	0	0.00343109	0	0	0	0	0	0	0.00137879	0.000473194
227	0	0	0	0	0	0	0	0	0	0
227.2	0.504155	0.32848	0.384071	0.435965	0.462158	0.0525143	0.746579	0.515733	1.00553	0.909231
227.4	0	0	0	0	0	0	0	0	0	0
227.6	0.0120392	0	0.00875231	0.0100768	0.0134225	0.0177964	0.0189357	0.00874949	0.0194264	0.0194848
227.8	0	0	0	0	0	0	0	0	0	0
228	0	0	0	0	0	0	0	0	0	0
228.2	0.141525	0.123419	0.120241	0.135458	0.154074	0.227825	0.243972	0.201201	0.280362	0.221504
228.4	0	0	0	0	0	0	0	0	0	0
228.6	0.00641711	0	0.00409509	0.00473186	0.00630753	0.00683809	0.00720043	0.00296081	0.0076004	0
228.8	0	0.00959852	0	0.00472343	0	0	0	0	0	0
229	0.0203568	0.0185428	0	0	0.0223447	0.0868315	0.0903355	0	0.093795	0.106555
229.2	0.196051	0.176477	0	0.207368	0.198764	0.232435	0.228852	0.216445	0.23968	0.220875
229.4	0	0	0	0	0	0	0	0	0	0
229.6	0.00380933	0	0.00509425	0	0.00628751	0.00385922	0.00356486	0.00129591	0.00465943	0.00418366
229.8	0	0	0	0	0	0	0	0	0	0
230	0	0	0	0	0	0	0	0	0	0
230.2	0.0983999	0.0934108	0.106808	0.0914612	0.0985124	0.101206	0.0957858	0.102933	0.10089	0.0994088
230.4	0	0	0	0	0	0	0	0	0	0
230.6	0	0	0	0	0.00124737	0	0	0	0.00121141	0
230.8	0	0.00531493	0.00241116	0.00289009	0	0	0	0	0	0
231	0	0.101864	0	0.047137	0	0	0	0	0	0
231.2	0.124046	0	0.1421	0.0907504	0.122263	0.118995	0.112184	0.122147	0.115512	0
231.4	0	0	0	0	0	0	0	0	0	0
231.6	0	0	0	0	0	0	0	0	0.00131792	0
231.8	0	0	0	0	0	0	0	0	0	0
232	0	0.122393	0	0	0	0	0	0	0	0
232.2	0.0965159	0	0.0947847	0.0967567	0.0850509	0.083397	0.07936	0	0.0830926	0.0834583
232.4	0	0	0	0	0	0	0	0	0	0
232.6	0	0	0	0	0.00349198	0.00501132	0.00524728	0	0.00518021	0.00490452
232.8	0	0	0	0	0	0	0	0	0	0
233	0.0176093	0.0180698	0.0241568	0.0154268	0.019911	0.0155313	0.0158416	0	0.0158942	0.0172251
233.2	0.114412	0.134786	0.0883705	0.102992	0.108149	0.171977	0.178973	0.178593	0.18197	0.17151
233.4	0	0	0	0	0	0	0	0	0	0
233.6	0.00222335	0	0	0	0	0	0.00484575	0	0.00552218	0.00475492
233.8	0	0	0	0	0	0	0	0	0	0
234	0	0	0	0	0	0	0	0	0	0
234.2	0	0	0.0430752	0	0.0476703	0.0718105	0.0727242	0.0743689	0.0730484	0.070197
234.4	0	0	0	0	0	0	0	0	0	0
234.6	0.0133562	0	0.00864568	0.00962114	0.0148044	0.018983	0.0178966	0.00744608	0.0181457	0.0178456
234.8	0	0	0	0	0	0	0	0	0	0
235	0.0120078	0.0533614	0.00849913	0.0160542	0.011342	0.0220871	0.0218244	0.0199029	0.0208838	0.0195424
235.2	0.0510517	0	0.0492545	0.0498261	0.0476626	0.0792198	0.0790491	0.0715047	0.0784243	0.0778189
235.4	0	0	0	0	0	0	0	0	0	0
235.6	0.00514489	0	0.00484816	0.00512805	0.00657543	0.00821458	0.00820942	0.00541846	0.00828174	0.00822784
235.8	0	0	0	0	0	0	0	0	0	0
236	0	0	0	0	0	0	0	0	0	0
236.2	0.0795676	0.0886206	0.066481	0.0798091	0.0705344	0.0990642	0.0988892	0	0.0972183	0.0951232
236.4	0	0	0	0	0	0	0	0	0	0
236.6	0.00561528	0	0.00426916	0.00388607	0.00560498	0.00565188	0.00615106	0	0.00647108	0.00658122
236.8	0	0.0261738	0	0.0120197	0	0	0	0.0129245	0	0
237	0.0125434	0	0.00745509	0	0.011636	0.0218499	0.0231478	0	0.0214705	0.0207257
237.2	0.0683795	0	0.0762891	0	0	0	0.0798219	0.0770237	0.0811035	0.081103
237.4	0	0	0	0	0	0	0	0	0	0
237.6	0	0	0	0	0	0	0	0	0	0
237.8	0	0	0	0	0	0	0	0	0	0
238	0	0	0	0	0.0255774	0	0.0366951	0	0.0307547	0
238.2	0.0693314	0	0.0588481	0	0.0567491	0.0966106	0.0766348	0	0.0838855	0.0928872
238.4	0	0	0	0	0	0	0	0	0	0
238.6	0	0	0	0	0	0.00260965	0.00232405	0	0	0.00235967
238.8	0	0	0	0	0	0	0	0	0	0
239	0.0224274	0.140081	0.0309888	0.0215786	0.0254093	0.0290381	0.0278008	0.0273612	0.028475	0.0298553
239.2	0.135207	0	0.104159	0.114951	0.107171	0.140905	0.130067	0.113974	0.167916	0
239.4	0	0	0	0	0	0	0	0	0	0
239.6	0.00335556	0	0	0	0.00518712	0.0088081	0.00787775	0	0.0081991	0.00818182
239.8	0	0	0	0	0	0	0	0	0	0
240	0	0	0	0	0	0	0	0	0	0
240.2	0.0871218	0	0.0590647	0.0627601	0.110519	0.15944	0.141277	0.0931609	0.153204	0.138981
240.4	0	0	0	0	0	0	0	0	0	0
240.6	0	0	0	0	0.00519899	0.00742992	0	0	0.0070264	0.00721717
240.8	0	0	0	0	0	0	0	0	0	0
241	0	0	0	0	0	0	0	0	0	0
241.2	0.293038	0.251213	0.243149	0.266729	0.327199	0.588169	0.547017	0.415592	0.563045	0.562622
241.4	0	0	0	0	0	0	0	0	0	0
241.6	0.0159306	0	0.0118974	0.0114539	0.0185335	0.0218226	0.0197437	0.00958358	0.0208223	0.0208628
241.8	0	0	0	0	0	0	0	0	0	0
242	0	0	0	0	0	0	0	0	0	0
242.2	0.19052	0	0.168982	0.180063	0.186249	0.261189	0.254037	0.226945	0.265771	0.263092
242.4	0	0	0	0	0	0	0	0	0	0
242.6	0.0051378	0	0.00315295	0.00389789	0.0057554	0.00631664	0	0.00242055	0.00658602	0.00618676
242.8	0	0	0	0	0	0	0	0	0	0
243	0	0.228926	0	0.215686	0	0	0	0.30162	0	0
243.2	0.214927	0	0.189601	0	0.204927	0.311607	0.305731	0	0.317315	0.300679
243.4	0	0	0	0	0	0	0	0	0	0
243.6	0.00323012	0	0.00248685	0	0.00353204	0	0.00463068	0.0017707	0.00470115	0.00448673
243.8	0	0	0	0	0	0	0	0	0	0
244	0	0	0	0	0	0	0	0	0	0
244.2	0.133991	0.130741	0.137746	0.127693	0.135369	0.15253	0.146953	0.148573	0.149929	0.146247
244.4	0	0	0	0	0	0	0	0	0	0
244.6	0.0012065	0	0	0	0	0	0.00292129	0	0.00262907	0
244.8	0	0	0	0	0	0	0	0	0	0
245	0.00458106	0.241285	0.00500513	0.111012	0.00753645	0	0	0.136453	0	0.00371631
245.2	0.184952	0	0.112228	0.080218	0.101383	0.138615	0.160905	0.11056	0.137948	0.202075
245.4	0	0	0	0	0	0	0	0	0	0
245.6	0	0	0	0	0	0.00213421	0	0	0	0
245.8	0	0	0	0	0	0	0	0	0	0
246	0	0.0877112	0	0	0	0	0	0	0	0
246.2	0	0	0.0670234	0.0733991	0.060756	0.0761988	0	0	0	0
246.4	0	0	0	0	0	0	0	0	0	0
246.6	0.00326722	0	0	0	0.00370022	0	0	0	0	0.00534795
246.8	0	0	0	0	0	0	0	0	0	0
247	0	0.12546	0.00189093	0.095423	0	0	0	0.101178	0	0
247.2	0.0981478	0	0	0	0	0.0977612	0.0934803	0	0.0984442	0
247.4	0	0	0	0	0	0	0	0	0	0
247.6	0	0	0	0.00463258	0.0083565	0.00976942	0.00890126	0.00307164	0	0
247.8	0	0	0	0	0	0	0	0	0	0
248	0	0	0	0	0	0	0	0	0	0
248.2	0.0472032	0	0.0415444	0.0458946	0.0421173	0.0616074	0.0580227	0.0645035	0.0592977	0.0590816
248.4	0	0	0	0	0	0	0	0	0	0
248.6	0.0137086	0	0.00679913	0.00858244	0.0134419	0.0112069	0.01018	0.0044081	0.0111527	0.0106216
248.8	0	0	0	0	0	0	0	0	0	0
249	0	0	0	0	0	0	0	0	0	0
249.2	0.0879784	0	0.0725296	0.0803664	0.083492	0.137245	0.135239	0.111682	0.135262	0.133361
249.4	0	0	0	0	0	0	0	0	0	0
249.6	0.00848836	0	0.00670514	0.00694524	0.00925764	0.0107313	0.0106183	0.00607857	0.0109347	0.0113237
249.8	0	0	0	0	0	0	0	0	0	0
250	0.113188	0	0.0823826	0.0997625	0.105936	0.166899	0.17341	0.127947	0.173058	0.163211
250.2	0	0	0	0	0	0	0	0	0	0
250.4	0	0	0	0	0	0	0	0	0	0
250.6	0.00546133	0	0.00419853	0.00452368	0.00649304	0.00718689	0	0	0.00722837	0.0060439
250.8	0.00427513	0.0133509	0.00305956	0.00430126	0.0041552	0.0053057	0.00632958	0.00411344	0.00607181	0.00591944
251	0	0	0	0	0	0	0	0	0	0
251.2	0.0717054	0.06231	0.0621717	0.0606184	0.0694588	0.103621	0.105382	0.0946748	0.109242	0.1137
251.4	0	0	0	0	0	0	0	0	0	0
251.6	0	0	0	0	0	0.00261456	0	0	0.00272308	0
251.8	0	0	0	0	0	0	0	0	0	0
252	0.0044083	0	0	0	0.00510176	0.00485132	0	0	0.00462952	0.00487777
252.2	0.048616	0	0.0406145	0.0438933	0	0.065703	0.066392	0.0620091	0.0682082	0.064345
252.4	0	0	0	0	0	0	0	0	0	0
252.6	0.0134059	0	0.00853828	0.00950605	0.015416	0	0	0	0.00860326	0.00743897
252.8	0.00297815	0.0099706	0.00162825	0.00388491	0	0.00446429	0.00602281	0.00309562	0.00502335	0.00528514
253	0.00278862	0.00215068	0.00260703	0.00223582	0	0	0	0	0	0
253.2	0.0735183	0	0.0815418	0.0658415	0.0686198	0.00530742	0.00983722	0.101721	0.00572438	0
253.4	0	0	0	0	0	0	0	0	0	0
253.6	0	0	0	0	0	0.00418428	0.00324191	0	0.00364085	0.00356004
253.8	0	0	0	0	0	0	0	0	0	0
254	0	0	0	0	0	0	0	0	0	0
254.2	0.0529953	0	0.0447558	0.047865	0.0527374	0	0.0795334	0.0768546	0.0810913	0
254.4	0	0	0	0	0	0	0	0	0	0
254.6	0.00618412	0	0.00406998	0.00437513	0.00746486	0.0107997	0.00984796	0	0.0103622	0.01015
254.8	0	0	0	0	0	0	0	0	0	0
255	0	0	0.00813911	0	0	0.00384287	0.00442521	0.0112715	0.00430369	0
255.2	0.117729	0.0790131	0.122102	0.0967444	0.12232	0.193432	0.220833	0.112998	0.258079	0.204708
255.4	0	0	0	0	0	0	0	0	0	0
255.6	0.0114139	0	0.00724971	0.0080439	0.012241	0.0177785	0.0175505	0.00698103	0.0184621	0.0186158
255.8	0	0	0	0	0	0	0	0	0	0
256	0	0.159394	0	0	0	0	0	0	0	0
256.2	0.171619	0	0.174439	0.00379402	0.15175	0.192155	0.19329	0	0.199464	0.193405
256.4	0	0	0	0	0	0	0	0	0	0
256.6	0.0129319	0	0.00809445	0.0097178	0.0145577	0.0168455	0.015378	0.0076853	0.0167538	0.015953
256.8	0	0	0	0	0	0	0	0	0	0
257	0.00729918	0	0.00811299	0.0117584	0.00725805	0.00954435	0.0105406	0.012734	0.00963453	0.00952876
257.2	0.141775	0	0.122829	0.146181	0.144459	0.200588	0.188509	0.197591	0.195984	0.194521
257.4	0	0	0	0	0	0	0	0	0	0
257.6	0.00524735	0	0.00374209	0.00437401	0.00547133	0.00528139	0.0054457	0	0.00521962	0.00520971
257.8	0	0	0	0	0	0	0	0	0	0
258	0	0	0	0	0	0	0	0	0	0
258.2	0.102559	0.106967	0.0931711	0.123169	0.11858	0.144462	0	0.158285	0	0.140441
258.4	0	0	0	0	0	0	0	0	0	0
258.6	0	0	0	0.00349663	0.00350381	0.00318369	0	0	0.00323224	0.00311899
258.8	0	0	0	0	0	0	0	0	0	0
259	0.0974345	0	0.155263	0.0766706	0.108638	0.0051056	0.00414804	0.00324258	0	0.00527901
259.2	0.175069	0.199731	0.191114	0.158904	0.174171	0.271201	0.27569	0.253555	0.279025	0.263925
259.4	0	0	0	0	0	0	0	0	0	0
259.6	0	0	0	0	0	0	0.00242462	0	0	0.00249825
259.8	0	0	0	0	0	0	0	0	0	0
260	0	0	0	0	0	0	0	0	0	0
260.2	0.147084	0.171729	0.12493	0.151695	0.136625	0.151288	0.151095	0.152878	0.152205	0.146006
260.4	0	0	0	0	0	0	0	0	0	0
260.6	0	0	0	0	0	0.00533973	0.00536475	0	0.0049302	0
260.8	0	0	0	0	0	0	0	0	0	0
261	0.0110481	0.0113946	0.0115157	0.00648787	0.0152057	0.0139071	0.0138403	0.00937074	0.0141941	0.0148993
261.2	0.132824	0	0.119236	0.145496	0.117175	0.172848	0.169798	0.181153	0.172969	0.168533
261.4	0	0	0	0	0	0	0	0	0	0
261.6	0.00624151	0	0.00426285	0.00487937	0.00711733	0.0101619	0.0098133	0.00424201	0.0106279	0.00927394
261.8	0	0	0	0	0	0	0	0	0	0
262	0	0	0	0	0	0	0	0	0	0
262.2	0.0760169	0	0.0725886	0.0806055	0.0741353	0.0938618	0.0935819	0.101683	0.0911218	0.0910072
262.4	0	0	0	0	0	0	0	0	0	0
262.6	0.00723082	0	0.0048178	0.00592166	0.00821273	0.0117238	0.00974876	0.00493256	0.0109477	0.0103755
262.8	0	0	0	0	0	0	0	0	0	0
263	0	0	0	0	0	0	0	0	0	0
263.2	0.126865	0.133414	0.108711	0.121928	0.134549	0.160053	0.150467	0.158239	0.153878	0.155201
263.4	0	0	0	0	0.00325133	0	0	0	0	0
263.6	0.0148982	0	0.0114084	0.0110266	0.031262	0.0217118	0.0201809	0.0126725	0.0197734	0.0205218
263.8	0	0	0	0	0.00339657	0	0	0	0	0
264	0	0	0	0	0	0	0	0	0	0
264.2	0.0584031	0.0614758	0.0480336	0.0519308	0.068465	0.0775363	0.0738254	0.0707468	0.0738713	0.0715969
264.4	0	0	0	0	0	0	0	0	0	0
264.6	0	0	0.00876397	0.00552371	0	0.0088301	0.00862612	0.00371074	0	0.00928496
264.8	0	0	0	0	0	0	0	0	0	0
265	0.00218128	0	0	0	0	0	0	0	0	0
265.2	1.34473	0.348345	1.64703	0.762654	4.23688	0.850675	0.985187	0.611028	0.805108	0.897858
265.4	0	0	0	0	0	0	0	0	0	0
265.6	0.0090376	0	0.00759931	0.00837398	0.0123061	0.00834545	0.00842289	0.00529644	0.00894056	0.0093606
265.8	0	0	0	0	0	0	0	0	0	0
266	0	0	0	0	0	0	0	0	0	0
266.2	0.266742	0.142528	0.280353	0.137966	0.663742	0.218469	0.241323	0.181607	0.213486	0.225239
266.4	0	0	0	0	0	0	0	0	0	0
266.6	0	0	0	0	0.00631873	0.00610089	0	0	0	0
266.8	0	0.00463095	0	0	0	0	0	0	0	0
267	0	0.173799	0	0	0	0	0	0.00312764	0	0
267.2	0.227354	0	0.175103	0.181502	0.3861	0.292461	0.291334	0.225788	0.279735	0.273093
267.4	0	0	0	0	0	0	0	0	0	0
267.6	0.0023981	0	0	0	0	0.00479816	0	0	0	0.00411476
267.8	0	0	0	0	0	0	0	0	0	0
268	0.0105222	0	0	0	0	0	0	0	0.0136956	0
268.2	0.0697465	0.0718897	0.0654539	0.0679417	0.0842528	0.102157	0	0.0969676	0.0912003	0.0946773
268.4	0	0	0	0	0	0	0	0	0	0
268.6	0.00394023	0	0	0.00261419	0	0.00537444	0.0058015	0	0.0057805	0.0053808
268.8	0	0.00743628	0	0	0	0	0	0	0	0
269	0	0	0	0	0	0	0	0	0	0
269.2	0.156446	0.201435	0.173257	0.163081	0.109864	0.161949	0.168277	0.240121	0.179993	0.175339
269.4	0	0	0	0	0	0	0	0	0	0
269.6	0	0	0.00741387	0.0108649	0	0.0150719	0.0141966	0.00696926	0.015282	0.0152881
269.8	0	0	0	0	0	0	0	0	0	0
270	0	0	0	0	0	0	0	0	0	0
270.2	0.0905839	0	0	0.0832416	0.0876983	0.119997	0.116306	0.109021	0.121909	0.125431
270.4	0	0	0	0	0	0	0	0	0	0
270.6	0.0100326	0	0	0.00849616	0.00965748	0.0135388	0.0127498	0.00694974	0.0133973	0.0126957
270.8	0	0.013698	0	0.00470314	0	0	0.00237023	0	0	0
271	0	0	0	0	0	0	0	0	0	0
271.2	0.139812	0.161765	0.138138	0.136731	0	0.149416	0.150014	0.17907	0.156075	0.153671
271.4	0	0	0	0	0	0	0	0	0	0
271.6	0.0103302	0	0.0073024	0.00803005	0.0123138	0.0108777	0.0110053	0.00608705	0.0115023	0.0108686
271.8	0	0	0	0	0	0	0	0	0	0
272	0	0	0	0	0	0	0	0	0	0
272.2	0.0905676	0	0.0723861	0.0830634	0.0842407	0.112066	0.111517	0.104073	0.112127	0.10886
272.4	0	0	0	0	0	0	0	0	0	0
272.6	0	0	0	0	0	0.00376724	0.00373849	0	0	0.00422277
272.8	0.00231592	0.0115623	0.00199937	0.00479148	0.00192197	0	0.00337824	0.00538034	0.00300945	0.00320238
273	0.0152612	0	0.0254894	0	0.023176	0.00788021	0	0	0	0.0114377
273.2	0.115429	0.135677	0.113879	0.118142	0.102923	0.140292	0.138764	0.154216	0.137996	0.13122
273.4	0	0	0	0	0	0	0	0	0	0
273.6	0	0	0	0	0.00176453	0.00300398	0	0	0	0
273.8	0	0	0	0	0	0	0	0	0	0
274	0	0	0	0	0	0	0	0	0	0
274.2	0.119618	0.146415	0.100952	0.12326	0.10897	0.138028	0.133743	0.12792	0.133465	0.12804
274.4	0	0	0	0	0	0	0	0	0	0
274.6	0.00483914	0	0.00312378	0	0.00575082	0.010051	0.00884159	0.00271201	0.00873715	0.00934532
274.8	0	0	0	0	0	0	0	0	0	0
275	0.0101562	0.0267393	0.0109474	0.0178442	0.00940392	0.013382	0	0.0210103	0.012587	0.0139565
275.2	0.138856	0.146142	0.125364	0.144235	0.125334	0.17194	0.167416	0.165513	0.173139	0.169475
275.4	0	0	0	0	0	0	0	0	0	0
275.6	0.00517871	0	0.00261529	0.00297206	0.00635298	0.0110482	0.00996327	0.00316842	0	0.0105939
275.8	0	0	0	0	0	0	0	0	0	0
276	0	0	0	0	0	0	0	0	0	0
276.2	0.0624008	0.0708819	0.0521526	0.064101	0.0538284	0.0813567	0.0805202	0.0776602	0.0812662	0.0797303
276.4	0	0	0	0	0	0	0	0	0	0
276.6	0	0	0.0074008	0.00612359	0.00839392	0.0103363	0.0092742	0.00408833	0.0103939	0.00946692
276.8	0	0	0	0	0	0	0	0	0	0
277	0.197558	0	0.179404	0.2037	0.089252	0	0.00846841	0.177368	0.00847605	0.0883476
277.2	0	0	0.0462132	0	0.0794853	0.179649	0.160585	0	0.170192	0.148696
277.4	0	0	0	0	0	0	0	0	0	0
277.6	0.00705818	0	0.00510727	0.0067754	0.00734492	0.00875066	0.00929381	0.00479773	0.0096066	0
277.8	0	0	0	0	0	0	0	0	0	0
278	0	0	0	0	0	0	0	0	0	0
278.2	0.0684996	0.0782525	0.0641828	0.0741239	0.0552102	0.0788384	0.0797322	0	0.0824124	0.0804446
278.4	0	0	0	0	0	0	0	0	0	0
278.6	0.0124613	0	0.0101323	0.0113914	0.0110992	0.0138406	0.0135813	0.00816148	0.0146887	0.0137514
278.8	0	0.0100945	0	0	0	0	0	0	0	0
279	0.136154	0.185027	0.103891	0.157537	0.00580889	0.00866247	0.117223	0.200164	0.0077014	0.0798289
279.2	0	0	0	0	0	0	0	0	0	0
279.4	0	0	0	0	0	0	0	0	0	0
279.6	0.00639415	0	0	0.00565672	0.00648222	0.00744933	0.00828729	0	0.00839223	0.00732286
279.8	0	0	0	0	0	0	0	0	0	0
280	0	0	0.0198923	0	0.0145849	0	0	0	0	0
280.2	0.0701841	0.0869801	0.0565008	0.0768603	0.0444972	0.0718458	0.0718893	0.0812448	0.0709497	0.070055
280.4	0	0	0	0	0	0	0	0	0	0
280.6	0	0	0	0	0	0.00255347	0.00294524	0	0	0.0026676
280.8	0	0	0	0	0	0	0	0	0	0
281	0	0.0701492	0	0	0	0	0.00198577	0	0	0
281.2	0.0713421	0	0	0.0618572	0.0719235	0.101779	0.0987194	0.0803716	0.0997693	0.0947712
281.4	0	0	0	0	0	0	0	0	0	0
281.6	0	0	0	0	0	0	0	0	0	0
281.8	0	0	0	0	0	0	0	0	0	0
282	0	0	0	0	0	0	0	0	0	0
282.2	0.081923	0.0829872	0.0679172	0.0725892	0.0776869	0	0.108624	0.0871651	0.108919	0.108629
282.4	0	0	0	0	0	0	0	0	0	0
282.6	0.00412711	0	0	0	0.00379255	0	0.00636255	0.00205171	0.00776283	0
282.8	0	0	0	0	0	0	0	0	0	0
283	0	0	0	0	0.00371858	0	0	0	0	0
283.2	0.0954793	0.0990532	0.080599	0.0871882	0.0921685	0.154575	0.147499	0.138514	0.162657	0.153702
283.4	0.0110146	0	0	0	0.0286453	0.0280844	0.0405356	0	0.0287654	0.0222563
283.6	0	0	0.00444191	0	0.0080824	0.00936273	0.00880649	0.00364427	0.00964184	0.00897204
283.8	0	0	0	0	0	0	0	0	0	0
284	0.0349836	0.0379304	0.0482624	0.0308541	0.0365625	0.0404817	0.0455006	0.0469515	0.0482801	0.046317
284.2	0.0915242	0.0787245	0.0734118	0.0846765	0.100187	0.146899	0.136964	0.106276	0.140797	0.138458
284.4	0	0	0	0	0.00408613	0	0.00655342	0	0.00412333	0
284.6	0.00618081	0	0	0.00538904	0.00592964	0.00831151	0	0.00436075	0.00843619	0.00762039
284.8	0	0.00270152	0	0	0	0	0	0	0	0
285	0	0.00204845	0	0	0	0	0	0	0	0
285.2	0.105195	0.116673	0.0993676	0.104304	0	0.145959	0.144044	0.150421	0.144807	0.13856
285.4	0	0	0	0	0	0	0	0	0	0
285.6	0.00655489	0	0.00484148	0.00542853	0.00666667	0.00885107	0.00812261	0.00442121	0	0.00845665
285.8	0	0	0	0	0	0	0	0	0	0
286	0	0	0	0	0	0	0	0	0	0
286.2	0.187156	0.243491	0.124578	0.191374	0.162225	0.220013	0.209854	0.17716	0.206305	0.189923
286.4	0	0	0	0	0	0	0	0	0	0
286.6	0.00841882	0	0.00537541	0.00656768	0.00859255	0.00934832	0.00948307	0.0045395	0.0101825	0.00993793
286.8	0	0.00743025	0	0	0	0	0	0	0	0
287	0	0	0.00124127	0	0.00289148	0	0	0	0.00244322	0.00274009
287.2	0.110701	0.138638	0.0962487	0.12045	0.0955381	0.135333	0.133242	0.151912	0.137988	0.128434
287.4	0	0	0	0	0	0	0	0	0	0
287.6	0.0032237	0	0	0	0	0	0.00525395	0.00248989	0.00546855	0.00471124
287.8	0	0	0	0	0	0	0	0	0	0
288	0	0	0	0	0	0	0	0	0	0
288.2	0.119326	0.175011	0.0888436	0.13437	0.100367	0.122403	0.120571	0.132015	0.120145	0.111862
288.4	0	0	0	0	0	0	0	0	0	0
288.6	0.00121063	0	0	0	0	0	0	0	0.00362875	0.00326926
288.8	0	0.00652236	0.00118956	0.00228364	0	0	0	0	0	0
289	0.0748226	0.00207485	0.162255	0.0574437	0.100804	0.0757435	0.115263	0.204559	0.145781	0.25171
289.2	0.0675511	0.113998	0	0.0740166	0.0568014	0.0809306	0.0684464	0	0.0706011	0
289.4	0	0	0	0	0	0	0	0	0	0
289.6	0.00311112	0	0.00457729	0	0.00397779	0.00485687	0.0047434	0.00235056	0.00539362	0.00553604
289.8	0	0	0	0	0	0	0	0	0	0
290	0	0	0	0	0	0	0	0	0	0
290.2	0.285634	0.164398	0.431619	0.241344	0.362556	0.222824	0.231757	0.277672	0.255433	0.298421
290.4	0	0	0	0	0	0	0	0	0	0
290.6	0.00781737	0	0.0054509	0.00627487	0.00835504	0.0161102	0.0159852	0.00542365	0.017168	0.0157143
290.8	0	0.00722481	0	0	0	0	0	0.00390247	0	0
291	0.0158148	0.00606119	0.0308504	0.0109819	0.0297192	0.0104539	0	0.0081838	0.01157	0.0140563
291.2	0.154852	0.110455	0.191108	0.122094	0.167713	0.197221	0.200126	0.169375	0.218982	0.219241
291.4	0	0	0	0	0	0	0	0	0	0
291.6	0.0089317	0	0.00647657	0.00754598	0.0101807	0.0122613	0.0116257	0.00732435	0.0113401	0.011497
291.8	0	0	0	0	0	0	0	0	0	0
292	0	0	0	0	0	0	0	0	0	0
292.2	0.0937555	0.110697	0.0872914	0.100987	0.088764	0.099874	0.100028	0.0974973	0.105509	0.100013
292.4	0	0	0	0	0	0	0	0	0	0
292.6	0.0206446	0	0.0121678	0.0153403	0.0218533	0.0248855	0.0224205	0.00802945	0.0220743	0.0211129
292.8	0	0.0147975	0	0.00620741	0.00644304	0.0055204	0.00566331	0.00612119	0.0053574	0
293	0	0	0	0	0.000801547	0	0	0.00190612	0	0
293.2	0.364556	0.114223	0.519897	0.208468	1.1793	0.239518	0.276465	0.193617	0.25919	0.255002
293.4	0	0	0	0	0	0	0	0	0	0
293.6	0.00959218	0	0.00808099	0.00908459	0	0	0.0101506	0.00665683	0.0109314	0.0107128
293.8	0	0	0	0	0	0	0	0	0	0
294	0	0	0	0	0	0	0	0	0	0
294.2	0.0943408	0.0750254	0.113087	0.064014	0.218063	0	0.0846195	0	0.0837958	0
294.4	0	0	0	0	0	0	0	0	0	0
294.6	0.00268702	0	0.00215308	0	0.00335707	0.00464184	0.00433513	0	0.00397645	0.00341917
294.8	0.00368392	0.0156398	0.00272455	0.00476521	0.00437262	0.00746163	0.00668747	0.00574601	0.00676687	0.00573517
295	0	0	0	0	0	0	0	0	0	0
295.2	0.084271	0.0881646	0.0841704	0.0803754	0.133516	0.0917997	0.093605	0.109001	0.0940465	0.0937473
295.4	0	0	0	0	0	0	0	0	0	0
295.6	0	0	0	0	0	0	0.00317546	0	0	0.00308656
295.8	0	0	0	0	0	0	0	0	0	0
296	0	0	0.00136149	0	0.00194834	0	0	0	0	0
296.2	0.0771618	0.0980087	0.0644368	0.0788139	0.0670207	0.0840187	0.0794808	0.0965975	0.0832762	0.0807557
296.4	0	0	0	0	0	0	0	0	0	0
296.6	0.00544179	0	0.00353264	0	0.00634937	0.0104857	0.0098954	0.00337886	0.0103697	0.00994529
296.8	0	0.0207365	0	0	0	0	0	0	0	0
297	0.0069641	0	0.00495351	0	0.00716357	0.0126724	0.0132386	0	0.0125153	0.0128161
297.2	0.115439	0.0956105	0.120906	0.102187	0.149671	0.124638	0.122946	0.118306	0.163631	0.155287
297.4	0	0	0	0	0	0	0	0	0	0
297.6	0.00511011	0	0.00260567	0.00358395	0	0.00839435	0.00923477	0.00350357	0	0.00923175
297.8	0	0	0	0	0	0	0	0	0	0
298	0	0	0	0	0	0	0	0	0	0
298.2	0.133294	0.125745	0	0.122051	0.145685	0.154254	0.147392	0.157351	0.158226	0.153505
298.4	0	0	0	0	0	0	0	0	0	0
298.6	0.00625192	0	0.00388366	0.00487609	0.00593236	0	0.00828529	0.00355528	0.00849879	0.00826397
298.8	0	0.00491347	0	0	0	0	0	0.00297672	0	0
299	0	0	0.0085451	0	0	0.00270569	0	0	0	0
299.2	0.104458	0.114643	0.093236	0.102788	0.098054	0.14702	0.143324	0.155114	0.153005	0.150799
299.4	0	0	0	0	0	0	0	0	0	0
299.6	0.00680408	0	0.00473789	0.00613746	0.00726823	0.00918937	0.00991552	0.00461369	0.010175	0.00919711
299.8	0	0	0	0	0	0	0	0	0	0
300	0	0	0.0710592	0	0	0	0	0	0	0
300.2	0.158452	0.207311	0.0480295	0.125021	0.109358	0.19679	0.143241	0.183605	0	0.169141
300.4	0	0	0	0	0	0	0	0	0	0
300.6	0.0111849	0.00336829	0	0.0103942	0.0118929	0.0191526	0.0184274	0.0127552	0.018897	0.0183109
300.8	0	0	0	0	0	0	0	0	0	0
301	0	0	0.00225577	0	0.00405004	0.00586662	0.00495469	0	0.00533139	0.00696094
301.2	0.168091	0.206696	0.138891	0.177301	0.155117	0.195324	0.188061	0.195389	0.190628	0.178699
301.4	0	0	0	0	0	0	0	0	0	0
301.6	0.00567924	0	0.0058795	0.00525272	0	0.00651721	0.00639161	0.00390562	0.00701185	0.00595683
301.8	0	0	0	0	0	0	0	0	0	0
302	0	0.126889	0	0	0	0	0	0	0	0
302.2	0.124702	0.128108	0.118748	0.189565	0.115952	0.120792	0.119841	0.139424	0.119737	0.112973
302.4	0	0	0	0	0	0	0	0	0	0
302.6	0	0	0	0	0	0	0	0	0.00425931	0
302.8	0	0	0	0	0	0	0	0	0	0
303	0	0	0	0	0	0	0	0	0	0
303.2	0.115003	0.147307	0.101362	0.124444	0.0974921	0.123954	0.111437	0.16226	0.114073	0.110498
303.4	0	0	0	0	0	0	0	0	0	0
303.6	0	0	0	0	0.00306782	0.00563365	0.0053994	0	0.00586909	0
303.8	0	0	0	0	0	0	0	0	0	0
304	0	0	0	0	0	0	0	0	0	0
304.2	0.0989511	0.113504	0.0936009	0.140188	0.084217	0.0921286	0.0935122	0.107175	0.0954778	0.10991
304.4	0	0	0	0	0	0	0	0	0	0
304.6	0.00423605	0	0.00241999	0.00292146	0	0.0080896	0.00690004	0.00331158	0.00699714	0
304.8	0	0	0	0	0	0	0	0	0	0
305	0	0	0	0	0	0	0	0	0	0
305.2	0.111428	0	0.120988	0.108495	0.0670315	0.11462	0.0917684	0	0.0927109	0.106729
305.4	0	0	0	0	0	0	0	0	0	0
305.6	0.0568227	0	0.0545874	0.0485235	0.053402	0.0639902	0.0645987	0.0375733	0.0656439	0.06352
305.8	0.00214601	0	0.00425956	0	0	0	0	0.000793178	0	0
306	0.00175676	0	0	0.00234126	0	0	0	0	0	0
306.2	0.096087	0.0712896	0.106021	0.0831891	0.0945818	0.10986	0.109933	0.0966809	0.113331	0.11346
306.4	0	0	0.00697685	0.000712186	0.00343437	0	0	0	0	0
306.6	0.0179555	0	0.0304366	0.0138919	0.0171892	0.0125255	0.0123252	0.0100631	0.0143528	0.0139577
306.8	0	0	0	0.00253245	0.00414767	0	0	0	0.000611164	0.00194595
307	0	0	0.00736246	0.00183309	0.00599358	0	0	0	0	0.00141234
307.2	0.103306	0.0962158	0	0.0989286	0.0932923	0.0921216	0.0925349	0.0939008	0.0998024	0.100371
307.4	0	0	0.00532293	0.00171952	0.00688089	0	0	0	0	0.000264471
307.6	0	0	0.0286466	0.012411	0	0.00811233	0.00904905	0.00714736	0	0
307.8	0	0	0	0	0.00973144	0	0	0	0	0
308	0	0	0	0	0	0	0	0	0	0.00115336
308.2	4.47325	1.71024	8.38519	3.8963	4.42047	1.40218	1.48962	2.85097	1.72342	2.10019
308.4	0	0	0	0	0	0	0	0	0	0
308.6	0.00788213	0	0.0116365	0.00500096	0.00840098	0.0071639	0.00717637	0.00413188	0.00724404	0
308.8	0.00454692	0.00810498	0.00543992	0.0047203	0	0.00251451	0	0.0035809	0	0
309	0	0	0	0	0	0	0	0	0	0
309.2	0.741675	0.374207	1.34062	0.581699	0.753708	0.367382	0.375873	0.491552	0.413476	0.47477
309.4	0	0	0	0	0	0	0	0	0	0
309.6	0.0120904	0	0.0312438	0.00360932	0.00637764	0.00908611	0.0080634	0.00823942	0.0126918	0.00628916
309.8	0	0	0.00755069	0	0.00561385	0	0	0	0	0
310	0	0	0	0	0	0	0	0	0	0
310.2	0.244214	0.183568	0.353681	0.214052	0.220502	0.14917	0.159833	0.227336	0.166345	0.172951
310.4	0	0	0	0	0	0	0	0	0	0
310.6	0.00288013	0	0	0	0.00422109	0.00599425	0.0062556	0	0.0066367	0.00702138
310.8	0.00323676	0.00908185	0.00618287	0.00341542	0.00581365	0	0.00319944	0.00243032	0	0.0023671
311	0	0	0.00130772	0	0	0	0	0	0	0
311.2	0.152295	0.0901662	0.215843	0.112226	0.254724	0	0.132142	0.130655	0.167786	0.160543
311.4	0	0	0	0	0	0	0	0	0	0
311.6	0.00382649	0	0.00251392	0.00272342	0	0.00874869	0.0079497	0	0.0087778	0
311.8	0	0	0	0	0	0	0	0	0	0
312	0	0	0	0	0	0	0	0	0	0
312.2	0.125624	0.128602	0.115446	0.101415	0.138811	0.149013	0.141339	0.132783	0.152427	0.141737
312.4	0	0	0.00581514	0	0	0	0	0	0	0
312.6	0.00945007	0	0.00558601	0.00672197	0.0091483	0.0118821	0.0117841	0.00403505	0.0126817	0.0120075
312.8	0	0.0105913	0	0.00344099	0.00363326	0.00503156	0.00565562	0.00571653	0.00438936	0.00472951
313	0.002271	0	0	0	0	0.153574	0	0.226067	0	0
313.2	0	0	0	0	0.107063	0	0.218241	0	0.181218	0.230496
313.4	0	0	0	0	0	0	0	0	0	0
313.6	0.0138677	0.00699304	0.0126982	0.0158905	0.014336	0.0198145	0.0173459	0.021132	0.0186536	0.0192542
313.8	0	0	0	0	0	0	0	0	0	0
314	0	0	0	0	0	0	0	0	0	0
314.2	0.120726	0.146881	0.0944392	0.128772	0.108372	0.153094	0.145498	0.150092	0.157326	0.151963
314.4	0	0	0	0	0	0	0	0	0	0
314.6	0.0207171	0	0.0181075	0.0223811	0.0188776	0.0103866	0.0108292	0.00822973	0.0110838	0.0112066
314.8	0	0	0	0	0	0	0	0	0.00147645	0
315	0	0.00561729	0.00945151	0.00546076	0.00647763	0	0.00498055	0.0124332	0	0.0081513
315.2	0.146508	0.167008	0.126689	0.158438	0.134853	0.176662	0.166085	0.184516	0.17277	0.168516
315.4	0	0	0	0	0	0	0	0	0	0
315.6	0.00415802	0	0	0.00329387	0	0.00538626	0.00516987	0.00227948	0.00478342	0
315.8	0	0	0	0	0	0	0	0	0	0
316	0	0	0	0	0	0	0	0	0	0
316.2	0.174027	0.238943	0.129312	0.193868	0.15105	0.180137	0.17079	0.173067	0.170119	0.159555
316.4	0	0	0	0	0	0	0	0	0	0
316.6	0.00652872	0	0	0.00417319	0.00613905	0.012408	0.0124168	0.00284214	0.011825	0.0114405
316.8	0	0	0	0	0	0	0	0	0	0
317	0	0	0	0	0	0	0	0	0	0
317.2	0.147422	0.180435	0.121386	0.152376	0.126993	0.14758	0.13921	0.145461	0.138516	0.134801
317.4	0	0	0	0	0	0	0	0	0	0
317.6	0.00247903	0	0	0	0	0.00553436	0	0	0.00548984	0.004827
317.8	0	0	0	0	0	0	0	0	0	0
318	0	0	0	0	0	0	0	0	0	0
318.2	0.138774	0.185839	0.0997968	0.14976	0.117699	0.164216	0.158722	0.158085	0.160737	0.149246
318.4	0	0	0	0	0	0	0	0	0	0
318.6	0.00417755	0	0.00212532	0.0025644	0.00494221	0.00760883	0	0	0.00762677	0
318.8	0	0	0	0	0	0	0	0.0167309	0	0
319	0.00935918	0	0.0100899	0	0.0134072	0.0188769	0.0160683	0	0.0170144	0.0206509
319.2	0.109769	0.138465	0.0872122	0.117013	0.0936532	0.109781	0.108022	0.11301	0.111953	0.108475
319.4	0	0	0	0	0	0	0	0	0	0
319.6	0.00614101	0	0.00314872	0.00374059	0.0072317	0.0107023	0.0105591	0	0.0103449	0.00944092
319.8	0	0	0	0	0	0	0	0	0	0
320	0	0	0	0	0	0	0	0	0	0
320.2	0.0669212	0.0829274	0.0488487	0.0690844	0.0590932	0.0723435	0.0686031	0.0668873	0.0696678	0.0642598
320.4	0	0	0	0	0	0	0	0	0	0
320.6	0	0	0.00309465	0.00381655	0	0.00757658	0.00769624	0.00364643	0	0.00710543
320.8	0	0	0	0	0	0	0	0	0	0
321	0	0	0	0	0	0	0	0	0	0
321.2	0	0.0584205	0	0.0617314	0	0.0713429	0.0706515	0.0654971	0.0769789	0.0783335
321.4	0	0	0	0	0	0	0	0	0	0
321.6	0.00524265	0	0.00361717	0.00422574	0.00582918	0.00718157	0.00765318	0.00300453	0.00709362	0
321.8	0	0	0	0	0	0	0	0	0	0
322	0.0960913	0.0327095	0.129048	0.0672717	0	0	0	0.084953	0	0
322.2	0.0562	0.117454	0	0.0664385	0.155432	0	0	0.0571959	0.146318	0
322.4	0	0	0	0	0	0	0	0	0	0
322.6	0.0126283	0.00689127	0.0135905	0.0136714	0.0124061	0.0208666	0.0210046	0.0217664	0.0211709	0.0199243
322.8	0	0	0	0	0	0	0	0	0	0
323	0.144921	0.0612915	0.169729	0.099575	0.118236	0.0833982	0.0907006	0	0.0888582	0.0967027
323.2	0	0	0	0	0.055173	0.0784663	0.0717543	0	0	0.0721344
323.4	0	0	0	0	0	0	0	0	0	0
323.6	0.00468982	0	0.00294068	0	0	0.00830716	0.00792007	0.00414862	0.00849203	0
323.8	0	0	0	0	0	0	0	0	0	0
324	0	0	0	0	0	0	0	0	0	0
324.2	0.120678	0.141698	0.0825734	0.112943	0.112208	0.143702	0.133051	0.113022	0.138576	0.13514
324.4	0	0	0	0	0	0	0	0	0	0
324.6	0.00661124	0	0.00290779	0.00370262	0.00748157	0.0114111	0.01066	0.00306693	0	0.0113557
324.8	0	0	0	0	0	0	0	0	0	0
325	0	0	0	0	0	0	0	0	0	0
325.2	0.14021	0.0902358	0.184646	0.102819	0.217197	0.135294	0.133467	0	0.159405	0.14684
325.4	0	0	0	0	0	0	0	0	0	0
325.6	0.00689031	0	0	0.00516772	0.00775808	0	0.00856929	0.00497647	0.00877129	0
325.8	0	0	0	0	0	0	0	0	0	0
326	0	0	0	0	0	0	0	0	0	0
326.2	0.19434	0.238066	0.144536	0.14981	0.181537	0.178569	0.167959	0.160442	0.17418	0.167886
326.4	0	0	0	0	0	0	0	0	0	0
326.6	0.00701209	0	0.00436257	0.00579073	0.00717415	0.0117279	0.0106556	0.00619723	0.011815	0.0112072
326.8	0	0	0	0	0	0	0	0	0	0
327	0.00917135	0	0.0371421	0.00624973	0.016373	0	0	0	0	0
327.2	0.155594	0.161055	0.142122	0.162396	0.144459	0.170864	0.165774	0.188037	0.18581	0.174424
327.4	0	0	0	0	0	0	0	0	0	0
327.6	0.0187475	0.0117193	0.0180358	0.02188	0	0.0229494	0.0236081	0.0264585	0.0233962	0.0234654
327.8	0	0	0.00326104	0	0	0	0	0	0	0
328	0	0	0	0	0	0	0	0	0.0011558	0
328.2	0.183508	0	0.147008	0.193222	0	0.188467	0.18042	0	0.1855	0.177735
328.4	0	0	0	0	0	0	0	0	0	0
328.6	0	0	0	0.00572178	0.00572944	0.00840279	0.00849496	0	0.00850217	0
328.8	0	0.00510764	0	0	0	0	0	0	0	0
329	0	0	0	0	0	0	0	0	0	0
329.2	0.113347	0.139867	0.0970165	0.117044	0.0972153	0.131999	0.133225	0.140068	0.13297	0.125529
329.4	0	0	0	0	0	0	0	0	0	0
329.6	0	0	0.00220294	0.00306024	0	0.00511713	0	0.00244853	0.00552671	0.004731
329.8	0	0	0	0	0	0	0	0	0	0
330	0	0	0	0	0	0	0	0	0	0
330.2	0.237607	0.305617	0.152944	0.247858	0.181813	0.212313	0.211794	0.203485	0.218081	0.204524
330.4	0	0	0	0	0	0	0	0	0	0
330.6	0	0	0.00982003	0	0.00520147	0	0.00458209	0.00247137	0.00555227	0
330.8	0	0.0044854	0	0	0	0	0	0	0	0
331	0	0	0	0	0	0	0	0	0	0
331.2	0.118195	0.144448	0.0921743	0.124641	0.104298	0.123902	0.123199	0.126852	0.122193	0.116624
331.4	0	0	0	0	0	0	0	0	0	0
331.6	0.00555339	0	0	0	0	0.00889281	0	0	0.0100815	0
331.8	0	0	0	0	0	0	0	0	0	0
332	0	0	0	0	0	0	0	0	0	0
332.2	0.120631	0.160594	0.0914284	0.134248	0.107796	0.121359	0.11722	0.121277	0.116049	0.110987
332.4	0	0	0	0	0	0	0	0	0	0
332.6	0	0	0.00834466	0.00996008	0	0	0	0.00584603	0	0.0176808
332.8	0	0.0105836	0	0.00546237	0	0.00285275	0.0031388	0.00687311	0.0192507	0.00246554
333	0	0	0	0	0	0	0	0	0	0
333.2	0.0844219	0.0927838	0.0713273	0.0855496	0.0735152	0.0962611	0.0934768	0.098054	0.0932761	0.0898804
333.4	0	0	0	0	0	0	0	0	0	0
333.6	0.00662247	0	0.0036643	0.0050632	0.00684747	0.0117145	0.0109867	0	0.0120674	0.00998024
333.8	0	0	0	0	0	0	0	0	0	0
334	0	0	0	0	0	0	0	0	0	0
334.2	0.0917604	0.108646	0.0702165	0.0956011	0.0804599	0.0937909	0.0890654	0.0924124	0.0915194	0.0874278
334.4	0	0	0	0	0	0	0	0	0	0
334.6	0.00705539	0	0.00438276	0.00657942	0.00722451	0	0	0.00642051	0.0111776	0
334.8	0	0.0102327	0.00485353	0.00561305	0.00525575	0.00687145	0.018491	0.00778933	0.00643995	0.00699639
335	0	0	0	0	0	0	0	0	0	0
335.2	0.0672161	0.0773101	0.054571	0.0683569	0.0564786	0.0772782	0.0762496	0.0789589	0.0766677	0.0772788
335.4	0	0	0	0	0	0	0	0	0	0
335.6	0.00831406	0	0.00709538	0.00996987	0.00736894	0.0100318	0.00980198	0.0103789	0.00999785	0.00987622
335.8	0	0	0	0	0	0	0	0	0	0
336	0	0	0	0	0	0	0	0	0	0
336.2	0.0911213	0.117054	0.0774685	0.109431	0.0710725	0.0698389	0.0692661	0.0837816	0.0706091	0.0699386
336.4	0	0	0	0	0	0	0	0	0	0
336.6	0.0139294	0	0.0147538	0.0168513	0.0122418	0.00894453	0.00842512	0.00845715	0.00955515	0.0091004
336.8	0	0	0	0	0	0	0	0	0	0
337	0.0119774	0.0157076	0.0160235	0.0137539	0.0136417	0.0186129	0.0174039	0.0245203	0.0190263	0.0218544
337.2	0.0862685	0.100714	0.0806421	0.0878954	0.0677543	0.0890944	0.0861959	0.100783	0.0914905	0
337.4	0	0	0	0	0	0	0	0	0	0
337.6	0	0	0.00205801	0	0	0	0	0	0	0.00677456
337.8	0	0	0	0	0	0.00528244	0	0	0	0
338	0	0	0.00287756	0	0	0	0	0	0	0
338.2	0.0846145	0.113764	0.0665203	0.0907948	0.075458	0.109866	0.101249	0.100257	0.108406	0
338.4	0	0	0	0	0	0	0	0	0	0
338.6	0.00508339	0	0.00292227	0.00382892	0	0	0	0.00443138	0.0108166	0
338.8	0	0	0	0	0	0	0	0	0	0
339	0	0	0	0	0	0	0	0	0	0
339.2	0	0.104809	0.0863724	0.0892386	0.132507	0.114433	0.103299	0.11725	0.117736	0.11517
339.4	0	0	0	0	0	0	0	0	0	0
339.6	0.0044454	0	0.00287217	0.00267339	0.00585322	0	0	0.00448684	0	0.00967526
339.8	0	0	0	0	0	0	0	0	0	0
340	0	0	0	0	0	0	0	0	0	0
340.2	0.171553	0.152071	0.154518	0.170114	0.135163	0.156504	0.140908	0.134555	0.141681	0.134605
340.4	0	0	0	0	0	0	0	0	0	0
340.6	0	0	0	0	0	0	0	0.00997206	0	0
340.8	0.0193934	0.00323866	0.00239795	0	0.0180426	0.022446	0.0226785	0.0037616	0.0239228	0.0210641
341	0	0	0	0	0	0	0	0	0	0.0085431
341.2	0.267391	0.259169	0.229843	0.228341	0.257222	0.303748	0.293787	0.229708	0.310724	0.288436
341.4	0	0	0	0	0	0	0	0	0	0
341.6	0	0	0.00689153	0.00821182	0.00924862	0.0129979	0.0131094	0.00872058	0	0.0118269
341.8	0	0	0.0128094	0	0.00537471	0	0	0	0	0
342	0.00489402	0	0.00648226	0.00531412	0.00829752	0.00493963	0	0	0.00267613	0
342.2	0.166871	0.195634	0.126962	0.172071	0.148317	0.210776	0.208947	0.19101	0.21299	0.193858
342.4	0	0	0	0	0	0	0	0	0	0
342.6	0.00785452	0	0.00710159	0	0.00792618	0	0	0.0070458	0.00931158	0.00826183
342.8	0	0	0	0	0	0	0	0	0	0
343	0	0	0	0	0	0	0	0	0	0
343.2	0.134148	0	0.105561	0.142501	0.112907	0.147101	0.1447	0.159559	0.149473	0.138211
343.4	0	0	0	0	0	0	0	0	0	0
343.6	0	0	0.00714989	0.00745966	0.00882792	0.00972096	0.00823945	0	0.00855253	0.00890768
343.8	0	0	0	0	0	0	0	0	0	0
344	0	0	0	0	0	0	0	0	0	0
344.2	0.607854	0.192655	0.864713	0.698288	0.372293	0.185647	0.252881	0.535035	0.220497	0.275621
344.4	0	0	0	0	0	0	0	0	0	0
344.6	0.0037362	0	0	0	0.0054536	0	0.00636013	0.00338583	0.0067019	0.00676905
344.8	0	0	0	0	0	0	0	0	0	0
345	0	0	0	0	0	0	0	0	0	0
345.2	0.263892	0.312231	0.262718	0.278583	0.207232	0.1946	0.182596	0.22504	0.18616	0.18043
345.4	0	0	0	0	0	0	0	0	0	0
345.6	0.00518399	0	0.00522312	0.00377472	0	0	0.00800244	0.00352384	0.00833445	0.0084532
345.8	0	0	0	0	0	0	0	0	0	0
346	0	0.2788	0	0.653928	0	0	0	0.478602	0	0
346.2	0.79709	0.139949	0	0	0.993852	0.342358	0.382149	0	0.434382	0.509621
346.4	0	0	0	0	0	0	0	0	0	0
346.6	0	0	0.00355112	0.00430689	0.00605673	0.0116626	0.0111126	0.00453653	0.0108769	0
346.8	0	0	0	0	0	0	0	0	0	0
347	0	0	0	0	0	0	0	0	0	0
347.2	0.174712	0.119828	0.222909	0.15443	0.196776	0.128584	0.114011	0	0.0958382	0
347.4	0	0	0	0	0	0	0	0	0	0
347.6	0.00698651	0	0	0.00605135	0	0.0097349	0.00952152	0.00506584	0.0107926	0
347.8	0	0	0	0	0	0	0	0	0	0
348	0	0	0	0	0	0	0	0	0	0
348.2	0.0931843	0.106465	0.105417	0.108355	0.072204	0.101578	0.100335	0.102708	0.105072	0
348.4	0	0	0	0	0	0	0	0	0	0
348.6	0.00810569	0	0.00590986	0.00673913	0.00912484	0.0122026	0	0.00816553	0	0
348.8	0	0.00494547	0.00131268	0.00272084	0	0	0	0	0	0
349	0	0	0	0	0.0143246	0	0	0	0	0
349.2	0.0808556	0.080671	0.0686327	0.0892643	0.0681282	0.0933487	0	0.0858977	0.0914514	0.0890704
349.4	0	0	0	0	0	0	0	0	0	0
349.6	0.00796289	0.00275576	0.00637328	0.008163	0	0.0113805	0.0113628	0.00767196	0	0.0100609
349.8	0	0	0	0	0	0	0	0	0	0
350	0	0	0	0	0	0	0	0	0	0
350.2	0.0778989	0.0922053	0.0606734	0.0802258	0.0664178	0.0794746	0.0770505	0.0719985	0.0775065	0.0747679
350.4	0	0	0	0	0	0	0	0	0	0
350.6	0.00807799	0	0.00509064	0.00639407	0	0.0104888	0.00991168	0.00488615	0.0103136	0.00976163
350.8	0.00161233	0.00667264	0.00334474	0.00246991	0	0	0	0	0.00222199	0
351	0	0	0	0	0	0	0	0	0	0
351.2	0.0677606	0.0792098	0.056048	0.0674502	0.054211	0.0754001	0.0764945	0.0750748	0.0760115	0.0766641
351.4	0	0	0	0	0	0	0	0	0	0
351.6	0	0	0.00623437	0.00800723	0	0	0.00908926	0.00544419	0	0
351.8	0	0	0	0	0	0	0	0	0	0
352	0	0	0	0	0	0.00461289	0	0	0	0
352.2	0.0669888	0.107044	0.0529435	0.0784288	0	0.0817345	0.0762453	0.083924	0.0777458	0.0776383
352.4	0	0	0	0	0	0	0	0	0	0
352.6	0	0	0	0.00273653	0	0	0.00679343	0.00299749	0.0078131	0.00733474
352.8	0	0.00677192	0	0	0	0.00544979	0	0	0	0
353	0.0230576	0.0164906	0.0295796	0.0233433	0.0312588	0.0177253	0.0190653	0.0235658	0.016989	0.0248959
353.2	0.0850306	0.0898074	0.12458	0.0767998	0.0694753	0.091684	0.0850502	0.0831521	0.0945361	0.0906013
353.4	0	0	0	0	0	0	0	0	0	0
353.6	0	0	0	0.0105433	0	0	0	0	0	0
353.8	0	0	0	0	0.0125966	0	0.0152633	0	0.0160636	0.0147231
354	0	0	0	0	0	0	0	0	0	0
354.2	0.120675	0	0.0953254	0.133366	0.0958872	0.146314	0.139558	0.135275	0.1405	0
354.4	0	0	0	0	0	0	0	0	0	0
354.6	0	0	0.00356691	0.00533141	0	0	0	0.0059675	0.0099788	0
354.8	0	0.0114144	0	0.00446003	0	0.00512741	0.00585032	0.0067669	0.00532865	0.00577675
355	0	0	0	0	0	0	0	0	0	0
355.2	0.13162	0.137259	0.115788	0	0.116906	0.17034	0.160684	0.146973	0.176986	0.175959
355.4	0	0	0	0	0	0	0	0	0	0
355.6	0.0068533	0	0.00437877	0.00570017	0	0	0	0.00548233	0.0104206	0
355.8	0	0	0	0	0	0	0	0	0	0
356	0	0	0	0	0	0	0	0	0	0
356.2	0.176409	0.284297	0.145279	0.219765	0	0	0.197156	0.251634	0.203899	0.194547
356.4	0	0	0	0	0	0	0	0	0	0
356.6	0	0	0.00772091	0.00803594	0.00923405	0	0	0.00880931	0	0
356.8	0.0123998	0.00748659	0.00381955	0.00314022	0.00474179	0	0.00616307	0.00516246	0	0.00661422
357	0	0	0	0.00836351	0	0	0	0	0	0
357.2	0	0.210181	0.163974	0.184996	0.174733	0.18964	0.16727	0.198569	0.18734	0.180976
357.4	0	0	0	0	0	0	0	0	0	0
357.6	0	0	0.0044555	0.00624843	0	0.00798457	0.00744534	0.00680481	0	0
357.8	0	0	0	0	0	0	0	0	0	0
358	0	0	0.00215416	0	0.00274009	0	0.00314605	0	0	0
358.2	0.190576	0.210491	0.145793	0.195649	0.167884	0.186935	0.18641	0.183288	0.187219	0.177431
358.4	0	0	0	0	0	0	0	0	0	0
358.6	0	0	0.00302752	0.00390638	0	0	0	0.00342224	0.00493662	0
358.8	0	0.00754834	0.00546838	0.00552752	0	0	0	0	0	0
359	0	0	0	0	0.00522882	0.0125572	0.0122196	0	0.0125791	0.0135421
359.2	0.159788	0.197252	0.126394	0.173751	0.128061	0.149348	0.150415	0	0.148622	0.141706
359.4	0	0	0	0	0	0	0	0	0	0
359.6	0	0	0	0	0	0	0	0	0	0
359.8	0.00585522	0	0.00379516	0.0057366	0.00512939	0.00831003	0	0	0.00849584	0.00772059
360	0.00313052	0	0.00827483	0	0.00525829	0	0	0	0	0
360.2	0.117086	0.143514	0.092078	0.126546	0.0992869	0.115869	0.110473	0.120441	0.111306	0.10796
360.4	0	0	0	0	0	0	0	0	0	0
360.6	0	0	0.00507092	0.00693812	0.0070601	0	0	0.00511592	0	0
360.8	0.00754102	0	0	0	0	0	0	0	0	0
361	0	0	0	0	0.00169929	0	0	0	0	0
361.2	0.0761957	0.0876186	0.0644222	0.0778917	0.0646318	0	0.0854488	0.0905112	0.0853429	0.0828333
361.4	0	0	0	0	0	0	0	0	0	0
361.6	0	0	0.00435733	0.00547009	0	0.0118638	0	0.00573062	0	0
361.8	0	0	0	0	0.00778932	0	0	0	0	0
362	0	0	0	0	0	0	0	0.0871744	0	0
362.2	0.118929	0.0731583	0.0335852	0.128545	0.101537	0.134358	0.126885	0.0514042	0.074882	0.131725
362.4	0	0	0	0	0	0	0	0	0	0
362.6	0	0	0	0.00762414	0	0	0	0	0	0
362.8	0	0	0	0	0.00879824	0.0118848	0	0	0.0113581	0.0108777
363	0	0	0	0	0	0	0	0	0	0
363.2	0.0721311	0.0782115	0.0631189	0.0777408	0.0672483	0.0811143	0.0815621	0.083446	0.0828217	0.0809765
363.4	0	0	0	0	0	0	0	0	0	0
363.6	0.0105774	0	0.00838585	0.00878589	0	0.0116755	0	0.00917241	0	0
363.8	0	0	0	0	0.0104211	0	0.0112739	0	0	0
364	0	0	0	0	0	0	0	0	0	0
364.2	0.161888	0.1928	0.100933	0.156173	0.12672	0.139566	0.135301	0.112881	0.138507	0.124134
364.4	0	0	0	0	0	0	0	0	0	0
364.6	0.007439	0	0.00633546	0.00745731	0.00725101	0.0110799	0	0.00805859	0.0105491	0
364.8	0	0	0.00202892	0	0	0	0	0	0	0
365	0	0	0.0270247	0.012328	0	0	0	0.0305837	0	0
365.2	0.0979809	0.104044	0.0740228	0.0940805	0.104471	0.0976489	0.0906811	0.0818303	0.0949582	0.0894642
365.4	0	0	0	0	0	0	0	0	0	0
365.6	0.00533644	0	0.00422852	0.0057014	0	0	0.00923262	0.005846	0	0
365.8	0	0	0	0	0	0.00861691	0	0	0	0.00812728
366	0	0.136081	0.28406	0.217597	0	0	0	0.166559	0	0
366.2	0.27252	0.141621	0	0.0782759	0.211516	0.16044	0.100208	0	0.175876	0.139899
366.4	0	0	0	0	0	0	0	0	0	0
366.6	0.00427129	0	0.00312727	0.00454959	0	0	0	0.00718184	0.00765021	0
366.8	0	0	0	0	0	0	0.0079091	0	0	0
367	0	0	0.00769106	0	0	0	0	0	0	0
367.2	0.0953546	0.103122	0.0593805	0.0969549	0	0.0950764	0.0901443	0.0979065	0.0948615	0.0945757
367.4	0	0	0	0	0	0	0	0	0	0
367.6	0.0058172	0	0	0.00476769	0	0.0100473	0	0.00483718	0	0
367.8	0	0	0	0	0	0	0	0	0	0
368	0	0	0.130783	0	0	0	0	0	0	0
368.2	0.0883993	0.127467	0	0.0633618	0.125849	0.101061	0.0729722	0	0.100797	0.118669
368.4	0	0	0	0	0	0	0	0	0	0
368.6	0	0	0	0.00336302	0	0	0	0	0	0
368.8	0	0.00435272	0	0	0	0	0	0	0.0091906	0
369	0	0	0	0	0	0	0	0	0	0
369.2	0.0802492	0.084223	0.0765913	0.0782797	0.077039	0	0.0976125	0	0.102648	0
369.4	0	0	0	0	0	0	0	0	0	0
369.6	0	0	0	0.00524105	0	0	0.0110248	0.00569938	0	0
369.8	0	0	0	0	0.006462	0.0122319	0	0	0	0
370	0	0	0	0	0	0	0	0	0	0
370.2	0	0.104159	0.0724947	0.0878699	0.0679768	0.103351	0.103057	0.10444	0.0993133	0.08956
370.4	0	0	0	0	0	0	0	0	0	0
370.6	0	0	0	0.00656158	0	0	0	0.00592041	0	0
370.8	0	0.00908128	0	0	0	0	0	0.00258992	0	0.0080289
371	0	0	0	0	0	0	0	0	0	0.00143009
371.2	0.105105	0.115998	0.0881064	0.112897	0.0922446	0.114386	0.11588	0.120089	0.12384	0.11507
371.4	0	0	0	0	0	0	0	0	0	0
371.6	0	0	0.00681257	0.0091108	0	0	0	0.00791796	0	0
371.8	0	0	0	0	0	0	0	0	0.0144371	0.0147789
372	0	0	0	0	0	0	0	0	0	0
372.2	0	0.137855	0.0823644	0.119566	0.0995514	0.126419	0.117246	0.118666	0.117791	0.113237
372.4	0	0	0	0	0	0	0	0	0	0
372.6	0	0.00371826	0.00749919	0.0101144	0	0	0.0127987	0	0	0
372.8	0	0.00459645	0	0	0.000713921	0	0.00241853	0.00157211	0	0.0019667
373	0	0	0	0	0	0	0	0	0	0
373.2	0	0.158224	0.11379	0.14125	0.120205	0.14428	0.138362	0.142861	0.139085	0.130413
373.4	0	0	0	0	0	0	0	0	0	0
373.6	0	0	0.00614317	0	0.00672448	0	0	0.00426501	0.00824673	0.00788295
373.8	0	0	0	0	0	0	0	0	0	0
374	0	0	0	0	0	0	0	0	0	0
374.2	0.195123	0.202208	0.139811	0.201278	0.172389	0.237256	0.236967	0.197121	0.236112	0.211081
374.4	0	0	0	0	0	0	0	0	0	0
374.6	0	0	0.011438	0.0142328	0	0	0	0.00957522	0.0236288	0
374.8	0.0032399	0	0.00397754	0.00218284	0.00297647	0.00513438	0.00510874	0.00265253	0.00507742	0.00475098
375	0	0.00483019	0.0040328	0.00398	0.00532707	0	0	0	0	0
375.2	0.139429	0.149712	0.105796	0.145926	0.117541	0.156578	0.150894	0.155001	0.155556	0.151076
375.4	0	0	0	0	0	0	0	0	0	0
375.6	0	0	0	0.0117296	0	0	0	0.00918384	0	0
375.8	0	0	0	0	0.013656	0.0198191	0.0187676	0	0.0185832	0
376	0	0	0	0	0	0	0	0	0	0
376.2	0.127019	0	0.119377	0.126296	0.0974153	0.122029	0.121334	0.127535	0.116174	0
376.4	0	0	0	0	0	0	0	0	0	0
376.6	0	0.00834891	0	0	0	0	0	0.00964783	0	0
376.8	0.0195681	0.00365169	0	0	0.0157596	0.0218357	0.0195467	0	0.0230535	0.0185496
377	0	0	0	0	0	0	0	0	0	0
377.2	0.615387	1.08293	0.503765	0.76746	0.379241	0.433094	0.430094	0.58532	0.396194	0.354875
377.4	0	0	0	0	0	0	0	0	0	0
377.6	0	0	0	0	0	0	0	0	0	0
377.8	0.0438321	0	0.0222328	0.0249071	0.0385838	0.0500681	0.0516385	0	0.0543404	0.0478528
378	0	0	0	0	0	0	0	0	0	0
378.2	0.174394	0.25744	0.130535	0.194685	0.117828	0	0.151162	0.160494	0	0.134158
378.4	0	0	0	0	0	0	0	0	0	0
378.6	0	0	0	0.00822086	0	0	0	0.00701392	0	0
378.8	0.0104582	0	0	0	0	0.0143429	0.0133902	0	0	0
379	0	0	0	0	0	0	0	0	0	0
379.2	0.28198	0	0.234894	0.336709	0.187026	0.210578	0.201353	0.272261	0	0
379.4	0	0	0	0	0	0	0	0	0	0
379.6	0	0	0	0.00358021	0	0	0	0.00376638	0	0
379.8	0	0	0	0	0	0.00578881	0	0	0	0
380	0	0	0	0	0	0	0	0	0	0
380.2	0.0837714	0	0	0.0921049	0.0609182	0.0976483	0	0.103579	0	0.0877628
380.4	0	0	0	0	0	0	0	0	0	0
380.6	0	0	0.00198175	0.00322274	0	0	0	0.00347702	0	0
380.8	0	0	0	0	0	0.00268519	0	0	0.00673005	0
381	0	0	0	0	0	0	0	0.0127645	0	0
381.2	0	0.130756	0	0.108264	0.0801177	0.101682	0.100247	0.0993778	0.102966	0.0969127
381.4	0	0	0	0	0	0	0	0	0	0
381.6	0	0	0	0.00331229	0	0.00738618	0	0.00355976	0	0
381.8	0	0	0	0	0	0	0.00706737	0	0	0
382	0.0368405	0	0.071236	0.0306313	0.038914	0	0	0	0	0
382.2	0.0735288	0	0.0435846	0.0789025	0.0593062	0.104603	0.105384	0.102856	0.105661	0.10002
382.4	0	0	0	0	0	0	0	0	0	0
382.6	0.00957019	0	0.0422498	0.014307	0	0	0	0.00882675	0	0
382.8	0	0	0	0	0	0	0.00984866	0	0	0
383	0	0	0	0	0	0	0	0	0	0
383.2	0.299769	0.360013	0.195429	0.30756	0.265458	0.312893	0.293646	0.222111	0.286379	0.247179
383.4	0	0	0	0	0	0	0	0	0	0
383.6	0	0.0081012	0	0.0165218	0	0	0	0.0284289	0	0
383.8	0	0	0	0	0.0160327	0	0.030739	0	0.0322496	0.0309949
384	0	0	0.0287858	0.0146661	0.0190567	0	0	0	0	0
384.2	0.120179	0.127433	0.0744214	0.125616	0.103985	0.144376	0.145949	0	0.146798	0.136114
384.4	0	0	0	0	0	0	0	0	0	0
384.6	0	0	0.00679806	0.00959454	0	0.015573	0	0.0113038	0	0
384.8	0	0	0	0	0	0	0.0151538	0	0	0
385	0	0	0	0	0	0	0	0	0	0
385.2	0	0.121276	0.0865074	0.105242	0.104883	0.138009	0.122994	0	0.126956	0.126827
385.4	0	0	0	0	0	0	0	0	0	0
385.6	0	0	0.00558109	0	0	0	0	0.00699552	0	0
385.8	0.00697291	0	0	0	0.00627383	0	0.0101957	0	0	0
386	0	0	0	0	0	0.00407267	0.00326691	0	0	0
386.2	0	0.0960826	0.0623974	0.0860469	0.066907	0.0922775	0.0929508	0.0996604	0.0941962	0
386.4	0	0	0	0	0	0	0	0	0	0
386.6	0.102462	0.0531259	0.0837009	0.101267	0	0	0	0.0777252	0	0
386.8	0	0	0	0	0	0.0859959	0.0880014	0	0.0868924	0
387	0	0	0	0	0	0	0	0	0	0
387.2	0.205307	0.229106	0.163054	0.219028	0	0.221518	0.207956	0.223801	0.206823	0.203008
387.4	0	0	0	0	0	0	0	0	0	0
387.6	0	0.00631225	0.0123714	0.0152072	0	0	0	0.0142358	0	0
387.8	0.0172461	0	0	0	0.016558	0.0252058	0	0	0.0231679	0
388	0	0	0	0	0	0	0	0	0	0
388.2	0.116257	0.15524	0.0957444	0.13057	0.1092	0.137046	0.126165	0.14204	0.127286	0.122879
388.4	0	0	0	0	0	0	0	0	0	0
388.6	0	0	0	0.00289053	0	0	0	0.00393831	0	0
388.8	0.00358799	0.00127268	0	0	0.00381945	0	0	0	0.00777521	0
389	0	0	0	0	0	0	0	0	0	0
389.2	0.0998368	0.118001	0.0897375	0.111247	0.0887451	0.109436	0.10541	0.120778	0.110506	0.106668
389.4	0	0	0	0	0	0	0	0	0	0
389.6	0	0	0	0	0	0	0	0.00417668	0	0
389.8	0	0	0.00481074	0	0.00435081	0	0	0	0.0084278	0.00822383
390	0	0	0	0	0	0	0	0	0	0
390.2	0.0857554	0.107883	0.0648817	0.0934602	0.0754959	0	0.100577	0.103571	0.10331	0.0991957
390.4	0	0	0	0	0	0	0	0	0	0
390.6	0	0	0	0	0	0	0	0	0	0
390.8	0.00801797	0	0.00449349	0	0.00852279	0.0127618	0.0123704	0	0	0
391	0	0	0	0	0	0	0	0	0	0
391.2	0.120817	0.162734	0.0873172	0	0.0805281	0.120031	0.116006	0	0.117156	0.110278
391.4	0	0	0	0	0	0	0	0	0	0
391.6	0	0	0.00608368	0	0	0	0	0.00736977	0	0
391.8	0.007751	0	0	0	0	0	0	0	0.0108925	0.0105717
392	0	0	0	0	0	0	0	0	0	0
392.2	0.0838339	0.106441	0.0661822	0.0926013	0.0706682	0.093795	0.091408	0.0918279	0.0915232	0.0862717
392.4	0	0	0	0	0	0	0	0	0	0
392.6	0	0	0	0.0100624	0	0	0	0.00940789	0	0
392.8	0.0128387	0.00554697	0.00145976	0.00347305	0	0.0166893	0	0	0.0143882	0.0158844
393	0	0	0	0	0	0	0	0	0	0
393.2	0.12636	0	0.121303	0.135755	0.0878001	0.104719	0.111121	0.130346	0.110478	0.108292
393.4	0	0	0	0	0	0	0	0	0	0
393.6	0	0	0.0571995	0.0154607	0.0429016	0	0	0.0125983	0	0
393.8	0	0	0	0	0	0	0	0	0.0154579	0
394	0	0	0	0	0	0	0	0	0	0
394.2	0.0832761	0.0880721	0.0881109	0.0852045	0.0728511	0.0784927	0	0.0809534	0.0759421	0.0775459
394.4	0	0	0	0	0	0	0	0	0	0
394.6	0.0122293	0.00493948	0	0.0104954	0	0	0.0156632	0.0125295	0	0
394.8	0	0	0.00188595	0.0032133	0.0127673	0	0	0.00685704	0.00372599	0
395	0	0	0.00122497	0	0	0	0	0	0	0
395.2	0.396669	0.459975	0.397671	0.39804	0.356078	0.259391	0.243312	0.285554	0.2455	0.240283
395.4	0	0	0	0	0	0	0	0	0	0
395.6	0	0	0	0.00592873	0	0	0	0.00627913	0	0
395.8	0	0	0	0	0	0.0126893	0.0108873	0	0.0118222	0.0112423
396	0	0	0	0	0	0	0	0	0	0
396.2	0.180465	0.165182	0.148439	0.175879	0.165524	0.241313	0.235881	0.185898	0.237298	0.227389
396.4	0	0	0	0	0	0	0	0	0	0
396.6	0	0	0	0	0	0	0	0	0	0
396.8	0.0427762	0.0134968	0.0874155	0.026744	0.0466523	0.0701114	0.0697231	0.0459863	0.0688616	0.065446
397	0	0	0	0	0	0	0	0	0	0
397.2	0.171166	0.200522	0.17525	0.178945	0.137547	0.177446	0.170092	0.160164	0	0.166605
397.4	0	0	0.00923388	0	0	0	0	0	0	0
397.6	0	0	0	0	0	0	0	0	0	0
397.8	0.0113909	0	0.00533351	0	0.0128155	0.0164589	0.0156684	0	0	0.0146517
398	0	0	0	0	0	0	0	0	0	0
398.2	0.0794782	0.0899464	0.0650988	0.0797381	0.0714738	0.0988464	0.0948033	0.0926551	0.0963928	0.0927231
398.4	0	0	0	0	0	0	0	0	0	0
398.6	0	0	0	0	0	0	0	0.00639976	0	0
398.8	0	0	0	0	0.00857828	0.0114452	0.0101735	0	0.0112516	0
399	0	0	0	0	0	0	0	0	0	0
399.2	0.0942751	0.0950747	0.0821997	0.0954849	0	0.105614	0.0991656	0.098668	0	0
399.4	0	0	0	0	0	0	0	0	0	0
399.6	0	0	0	0	0	0	0	0.00538916	0	0
399.8	0.00608537	0	0.00380087	0	0.0050123	0	0.00793029	0	0.00752149	0.00790509
400	0	0	0	0	0	0	0	0	0	0
400.2	0.0850168	0.112122	0.0610814	0	0.071676	0	0.087352	0.0949203	0.0914178	0.0866655
400.4	0	0	0	0	0	0	0	0	0	0
400.6	0.005676	0.00380942	0.00468001	0.00619909	0	0	0	0.00908544	0	0
400.8	0	0	0	0	0	0	0	0	0	0
401	0	0	0	0	0	0	0	0	0	0
401.2	0.0897267	0	0.0819708	0	0.0813994	0.12239	0.111	0.102774	0	0.109291
401.4	0	0	0	0	0	0	0	0	0	0
401.6	0	0	0	0.0035306	0	0	0	0	0	0
401.8	0.00387123	0	0	0	0	0	0	0	0	0.00555555
402	0	0	0.0244914	0.00990216	0	0	0	0	0	0
402.2	0	0.0969556	0	0.0815674	0.0652165	0	0.09125	0.0928967	0	0.0854916
402.4	0	0	0	0	0	0	0	0	0	0
402.6	0.00488099	0	0	0.00398137	0	0	0	0.00543218	0	0
402.8	0	0	0	0	0.00408639	0.00815476	0	0	0.00859053	0
403	0.0642792	0.0136323	0.139115	0.0471961	0.0922116	0.0128756	0.00859861	0.0210495	0.0142142	0
403.2	0.0909891	0.108668	0.0670211	0.0996424	0.0732179	0.0998098	0.10543	0.114718	0.103373	0.0980449
403.4	0	0	0	0	0	0	0	0	0	0
403.6	0	0.00411273	0.0173007	0.010457	0	0	0	0.00987419	0	0
403.8	0	0	0	0	0.00845221	0	0.0108848	0	0	0.0119485
404	0	0.0110763	0	0	0	0	0	0	0	0.00759853
404.2	0	0.0940031	0.0721408	0.100625	0.0774279	0.101615	0.0902894	0.101263	0	0.0852125
404.4	0	0	0	0	0	0	0	0	0	0
404.6	0	0	0	0	0	0	0	0	0	0
404.8	0.0113968	0	0	0	0.0121694	0.0226712	0	0.0112048	0	0.0219428
405	0	0	0	0	0	0	0	0	0.00328457	0
405.2	0.0801907	0.0863772	0.0715139	0.0845731	0.0668608	0.0921452	0.0918297	0.0903725	0.0894888	0.0860639
405.4	0	0	0	0	0	0	0	0	0	0
405.6	0	0	0	0	0	0	0	0	0	0
405.8	0.0092471	0	0.00605975	0	0	0.0142555	0.0136031	0	0.0141905	0.0136937
406	0	0	0	0	0	0	0	0	0	0
406.2	0.14716	0.103436	0.204572	0.0880825	0.135851	0.101721	0.103487	0.120365	0.107077	0.114434
406.4	0	0	0	0	0	0	0	0	0	0
406.6	0	0	0	0	0	0	0	0	0	0
406.8	0.00835415	0	0	0	0.00790028	0.0129773	0	0	0.0123054	0.0114886
407	0	0	0	0	0	0	0	0	0.0012553	0
407.2	0.0882909	0.0900598	0.103314	0.0930818	0.0780399	0.0936909	0.0891474	0.105716	0.0922485	0.0945148
407.4	0	0	0	0	0	0	0	0	0	0
407.6	0	0	0	0	0	0	0	0.00549959	0	0
407.8	0.00523105	0	0	0	0	0.00815028	0.00715719	0	0.00791507	0
408	0	0	0	0	0	0	0	0	0.00193114	0
408.2	0.0707451	0.0788636	0.0681155	0.0742478	0.0622956	0.0749327	0	0.080936	0.07419	0.0719303
408.4	0	0	0	0	0	0	0	0	0	0
408.6	0	0	0	0.00510228	0	0	0	0.00588185	0	0
408.8	0.00443124	0	0	0	0.00450722	0.00839029	0.00727678	0	0	0.00776376
409	0	0	0	0	0.00251039	0	0	0	0.00210187	0
409.2	0.176637	0.167668	0.121272	0.171773	0.160206	0	0.215419	0.159796	0.216719	0.19953
409.4	0	0	0	0	0	0	0	0	0	0
409.6	0	0	0	0	0	0	0	0	0	0
409.8	0.0284671	0	0.0164429	0.0205074	0.0288418	0.0367147	0.0347626	0.0142485	0.035159	0.0341572
410	0	0	0.0177142	0	0	0	0	0	0	0
410.2	0.0831536	0.0933704	0.0551827	0.0831222	0.0669924	0.0996555	0.0938761	0.088363	0.0949737	0.0929278
410.4	0	0	0	0	0	0	0	0	0	0
410.6	0	0	0	0	0	0	0	0	0	0
410.8	0	0	0	0	0.00877098	0.0149587	0.0124966	0	0.0117269	0.0131572
411	0	0	0	0	0	0	0	0	0	0
411.2	0.0878188	0.103097	0.0633086	0.0921474	0.0760692	0.11765	0.115583	0.111895	0.116294	0.110299
411.4	0	0	0	0	0	0	0	0	0	0
411.6	0	0	0	0.00597174	0	0	0	0	0	0
411.8	0.00670646	0	0	0	0.0069924	0.0122701	0.0113075	0	0.0121699	0
412	0	0	0	0	0	0	0	0	0	0
412.2	0.0837748	0.0981285	0.0609805	0.0871353	0.075901	0.117403	0.110846	0.105371	0.110453	0
412.4	0	0	0	0	0	0	0	0	0	0
412.6	0	0	0.00782663	0.0121694	0	0	0	0.00982361	0	0
412.8	0.0115567	0	0	0	0.0109412	0.0150309	0.014904	0.00237922	0.013817	0
413	0	0	0	0	0	0	0	0	0	0
413.2	0.102948	0.118975	0.076511	0.106621	0.0948156	0.124551	0.118126	0.114308	0.11966	0.113996
413.4	0	0	0	0	0	0	0	0	0	0
413.6	0	0	0	0	0	0	0	0.00791089	0	0
413.8	0.0110973	0	0.00616511	0.0102175	0.00929954	0.012416	0.0111684	0	0	0.0107519
414	0	0	0	0	0	0	0	0	0	0
414.2	0.0806723	0.0910233	0.0594446	0.0851015	0.0729919	0.0958397	0.0921349	0.0937201	0.0917707	0.0866474
414.4	0	0	0	0	0	0	0	0	0	0
414.6	0	0	0.00580928	0.00770126	0	0	0	0.0093376	0	0
414.8	0	0	0	0	0	0.0111698	0.010841	0	0.0115097	0.0112071
415	0	0	0	0	0	0	0	0	0	0
415.2	0.117483	0.135764	0.0847951	0.122815	0	0.140241	0.131403	0.125407	0.130673	0.123418
415.4	0	0	0	0	0	0	0	0	0	0
415.6	0	0	0	0	0	0	0	0.00528515	0	0
415.8	0	0	0	0	0.00375763	0.00838462	0	0	0.00793852	0.00732043
416	0	0	0	0	0	0	0	0	0	0
416.2	0	0.113176	0.0803423	0.109262	0.0847664	0.101522	0	0.115957	0.0968102	0.0937569
416.4	0	0	0	0	0	0	0	0	0	0
416.6	0	0	0	0.00316999	0	0	0	0.00480129	0	0
416.8	0	0.00322748	0	0	0	0.00401959	0.0109107	0.00367329	0.00254191	0.0106646
417	0	0	0	0	0	0	0	0	0	0
417.2	0	0.13406	0	0.11782	0.0962845	0.136352	0.1202	0.119051	0.114886	0.108238
417.4	0	0	0	0	0	0	0	0	0	0
417.6	0	0	0	0	0	0	0	0	0	0
417.8	0.0109236	0	0.0060809	0	0.012984	0.0258276	0.0220477	0	0.0227	0.0235242
418	0	0	0	0	0	0	0	0	0	0
418.2	0.0737874	0	0.0617828	0	0.0624462	0.0959898	0.0936099	0	0.0914691	0.0847873
418.4	0	0	0	0	0	0	0	0	0	0
418.6	0	0	0	0	0	0	0	0.0104333	0	0
418.8	0.00840455	0	0	0	0.00936198	0.0162791	0.0165606	0	0.0165007	0.0156832
419	0	0	0	0	0	0	0	0	0	0
419.2	0.0811148	0.107092	0.0607472	0.088273	0.0633469	0.0885394	0.0835163	0.0913895	0.0831814	0.0803685
419.4	0	0	0	0	0	0	0	0	0	0
419.6	0	0	0	0	0	0	0	0	0	0
419.8	0.0150127	0	0.0103385	0.0139202	0.0107949	0	0.0138548	0	0	0.0136263
420	0	0	0	0	0.00451562	0	0	0	0	0
420.2	0.0713286	0.0735535	0.0709598	0.0756019	0.0557339	0.0718776	0.0709298	0.0728584	0.0723092	0.0672143
420.4	0	0	0	0	0	0	0	0	0	0
420.6	0	0	0	0	0	0	0	0	0	0
420.8	0.00853309	0.00408506	0.0048696	0	0	0.0124865	0.0134083	0	0.0119189	0.0115853
421	0	0	0	0	0	0	0	0	0	0
421.2	0.100735	0.0998547	0.0881649	0	0.104593	0	0.0899281	0.0890188	0.0894936	0.0823312
421.4	0	0	0	0	0	0	0	0	0	0
421.6	0	0	0	0	0	0	0	0.00715791	0	0
421.8	0.00754022	0	0	0	0.00621844	0.00830536	0.00806544	0	0.00875238	0.00783274
422	0	0	0	0	0	0	0	0	0	0
422.2	0.0716901	0.0814589	0.0560608	0.0750849	0.0681504	0.076691	0.0723181	0.0702578	0.0744591	0.0728775
422.4	0	0	0	0	0	0	0	0	0	0
422.6	0	0	0	0.00518527	0	0	0	0	0	0
422.8	0.00502667	0	0.00347604	0	0	0	0.00869492	0	0.00836846	0
423	0	0	0	0	0	0	0	0	0	0
423.2	0.0756732	0.0951086	0.0645695	0.0904798	0	0.0835561	0.082196	0.0868352	0.0824971	0.0758511
423.4	0	0	0	0	0	0	0	0	0	0
423.6	0	0	0	0.00746723	0	0	0	0.00702324	0	0
423.8	0	0	0	0	0	0	0	0	0	0.00834916
424	0.0212822	0.0178723	0.0297833	0.0270006	0.0220843	0	0.00979305	0	0	0
424.2	0.0595529	0.0699646	0.0543628	0.0669155	0.0544343	0	0	0.08201	0	0
424.4	0	0	0	0	0	0	0	0	0	0
424.6	0	0	0	0	0	0	0	0.00780005	0	0
424.8	0	0	0	0.00720465	0.0064151	0.0110631	0.0106519	0	0	0.00989298
425	0	0.00335225	0.0173096	0	0.0115933	0	0	0	0	0
425.2	0.190438	0.223535	0.132281	0.19921	0.170396	0.224296	0.210198	0.176425	0.213321	0.194267
425.4	0	0	0	0	0	0	0	0	0	0
425.6	0	0	0	0	0	0	0	0	0	0
425.8	0.0062554	0	0.00472101	0.00571322	0	0.0109845	0.0104302	0	0.0111957	0
426	0.117536	0.0441374	0.258891	0.127542	0.133531	0.0271238	0.0259662	0.0631306	0	0.0422752
426.2	0.151603	0.167924	0.0951665	0.150954	0.135161	0.188148	0.181244	0.148403	0.180042	0.163337
426.4	0	0	0	0	0	0	0	0	0	0
426.6	0	0	0	0	0	0	0	0	0	0
426.8	0.0185277	0.00870823	0.00991622	0.0140712	0.0180735	0.0251613	0.0223193	0	0.0221405	0
427	0	0	0.0395566	0.0141909	0.0154171	0	0	0	0	0
427.2	0.138221	0.170676	0.0989787	0.15597	0.12494	0.168567	0.161574	0.161305	0.161687	0.151748
427.4	0	0	0	0	0	0	0	0	0	0
427.6	0	0.00530394	0.00789734	0	0	0	0	0.0154805	0	0
427.8	0.0091161	0	0	0.00955618	0.00943808	0.0170857	0.0173703	0	0.0170816	0.0170068
428	0	0.0413295	0.276285	0.11199	0	0	0	0.0832317	0	0
428.2	0.0946141	0.11462	0	0.104643	0.174569	0.208197	0.207121	0.144551	0.212656	0.22748
428.4	0	0	0	0	0	0	0	0	0	0
428.6	0	0	0	0	0	0	0	0	0	0
428.8	0	0	0.00698521	0	0.00783997	0.0125491	0.0110145	0	0.0116515	0.010684
429	0	0	0	0	0	0	0	0	0	0
429.2	0.150087	0.155767	0.113941	0.154278	0.137128	0.16791	0.163717	0.166708	0.161284	0.155003
429.4	0	0	0	0	0	0	0	0	0	0
429.6	0	0	0	0	0	0	0	0.00716682	0	0
429.8	0.00663531	0	0.00447271	0	0	0	0.0110667	0	0.00981781	0.0110892
430	0	0	0	0	0	0	0	0	0	0
430.2	0.0878023	0.0945542	0.0696755	0.0929852	0.0800894	0	0.100959	0.0996596	0.0989122	0.0938917
430.4	0	0	0	0	0	0	0	0	0	0
430.6	0	0	0	0	0	0	0	0	0	0
430.8	0.00805303	0	0	0	0	0.0119882	0.0117668	0	0.0122269	0.0100191
431	0	0	0	0	0	0	0	0	0	0
431.2	0.117901	0.148849	0.0959318	0.132465	0.0939111	0.123382	0.120172	0.126135	0.119358	0.108483
431.4	0	0	0	0	0	0	0	0	0	0
431.6	0	0	0	0	0	0	0	0.00698701	0	0
431.8	0.00553025	0	0.00341407	0	0	0.0100707	0	0	0.0101272	0.0086905
432	0	0	0	0	0	0	0	0	0	0
432.2	0.066113	0.0775029	0.0487059	0.0713056	0.056043	0.0789896	0.0753223	0.0786702	0.074041	0.0701314
432.4	0	0	0	0	0	0	0	0	0	0
432.6	0	0	0	0	0	0	0	0	0	0
432.8	0.020613	0	0	0	0.0180296	0.0242922	0.0228119	0.00232304	0.0238455	0.0240534
433	0	0	0	0	0	0	0	0	0	0
433.2	0.0937146	0.107915	0.0769078	0	0.0748809	0.0954652	0.0921713	0.0993653	0.0932293	0.0874467
433.4	0	0	0	0	0	0	0	0	0	0
433.6	0	0	0	0	0	0	0	0	0	0
433.8	0.0099744	0	0	0	0	0	0.0125763	0	0.013052	0.0128053
434	0	0	0	0	0	0	0	0	0	0
434.2	0.0597477	0.0634182	0.0468767	0.0651015	0.0494674	0.0644115	0.0641718	0.0690536	0.0641067	0.0605994
434.4	0	0	0	0	0	0	0	0	0	0
434.6	0	0	0	0	0	0	0	0	0	0
434.8	0.00832715	0	0	0	0.00712755	0	0.0103102	0	0.0109648	0.0116438
435	0	0	0	0	0	0	0	0	0	0
435.2	0.0647459	0	0.0509811	0.072722	0.0575115	0	0.0749961	0.0798393	0	0.0749008
435.4	0	0	0	0	0	0	0	0	0	0
435.6	0	0	0	0	0	0	0	0	0	0
435.8	0	0	0	0	0.00497424	0.0087145	0.00897962	0	0.00803527	0
436	0	0	0	0	0	0	0	0	0	0
436.2	0.0632463	0.0689937	0.05004	0	0	0	0.0751085	0.0651974	0	0.0702507
436.4	0	0	0	0	0	0	0	0	0	0
436.6	0	0.00385041	0	0	0	0	0	0	0	0
436.8	0	0	0.0055434	0	0.00607678	0.0124814	0.0124983	0	0.0137024	0.0122966
437	0	0	0	0	0	0	0	0	0	0
437.2	0	0.0875252	0.0563405	0	0	0	0	0.0919213	0.108791	0.0864721
437.4	0	0	0	0	0	0	0	0	0	0
437.6	0	0	0	0	0	0	0	0	0	0
437.8	0	0	0.0031751	0	0.00608124	0.0110051	0.00961854	0	0.00985613	0.0109655
438	0	0	0	0	0	0	0	0	0	0
438.2	0.0656027	0.0702433	0.0493778	0.0689423	0.0624207	0.0962785	0.0856418	0.0724234	0.085973	0.0842682
438.4	0	0	0	0	0	0	0	0	0	0
438.6	0	0	0.0086436	0.00669863	0	0	0	0.0114165	0	0
438.8	0.0082211	0	0	0	0.00582399	0.0103383	0.0143578	0	0.0136607	0.0154095
439	0	0	0	0	0	0	0	0	0	0
439.2	0.185166	0.160998	0	0.186768	0.16349	0.20302	0.196398	0.207367	0.148901	0.167814
439.4	0	0	0	0	0	0	0	0	0	0
439.6	0	0	0	0	0	0	0	0	0	0
439.8	0	0	0.00508988	0.0070317	0.0065039	0.0101818	0.00926765	0.00689773	0.0101477	0.00929051
440	0	0	0	0	0	0	0	0	0	0
440.2	0.102478	0.100881	0.0684957	0.101703	0.0929842	0.114354	0.108498	0	0.109291	0.106085
440.4	0	0	0	0	0	0	0	0	0	0
440.6	0	0	0	0	0	0	0	0	0	0
440.8	0.00740606	0	0.0056692	0.00740054	0	0.0109876	0.00977886	0	0.0103987	0.0100006
441	0	0	0	0	0	0	0	0	0	0
441.2	0.136656	0.179255	0.116069	0.15325	0.11765	0.157726	0.148711	0.164326	0.145413	0.13506
441.4	0	0	0	0	0	0	0	0	0	0
441.6	0	0	0	0	0	0	0	0	0	0
441.8	0.0197484	0	0.0143845	0	0.0172402	0.0122703	0.0119689	0	0.0128778	0
442	0.0183362	0	0.0372468	0	0	0	0	0.0153333	0.00829953	0.0129716
442.2	0.164365	0.178697	0.112511	0.166897	0.151337	0.181461	0.1735	0.160874	0.17412	0.160972
442.4	0	0	0	0	0	0	0	0	0	0
442.6	0	0	0	0	0	0	0	0.00727478	0	0
442.8	0.00966776	0	0.0084204	0.00938197	0	0	0.00843248	0	0.00703739	0.00874471
443	0.00203082	0	0.00479219	0	0.00342002	0	0.00214404	0	0	0.00234528
443.2	0.16041	0.19531	0.131586	0.181639	0.15101	0.184577	0.170798	0.197166	0.169391	0.162747
443.4	0	0	0	0	0	0	0	0	0	0
443.6	0	0	0.0123025	0.0157812	0	0	0	0	0	0
443.8	0.0118321	0	0	0	0.00929768	0.0133913	0.0142302	0	0.0140592	0
444	0.0203861	0	0.0507507	0.0118829	0.027454	0	0	0	0	0.00731953
444.2	0.107711	0.124759	0.0768621	0.120955	0.0928965	0.133226	0.127181	0.13111	0.125506	0.116235
444.4	0	0	0	0	0	0	0	0	0	0
444.6	0	0	0	0	0	0	0	0.00966235	0	0
444.8	0.00641871	0	0	0	0.00655061	0.0132972	0	0	0.0125405	0.0121353
445	0	0	0	0	0	0	0	0	0	0
445.2	0.108149	0.12815	0.0866073	0.115591	0.09468	0.122829	0.114203	0.124082	0.112162	0
445.4	0	0	0	0	0	0	0	0	0	0
445.6	0	0	0	0	0	0	0	0	0	0
445.8	0.00495827	0	0	0.00396624	0	0.00860047	0	0	0	0.00731624
446	0	0	0	0	0	0	0	0	0	0
446.2	0.0707675	0.0753666	0.0518696	0.0704755	0.0600463	0.0792793	0.0771324	0	0.075972	0.0748951
446.4	0	0	0	0	0	0	0	0	0	0
446.6	0	0	0	0	0	0	0	0	0	0
446.8	0.00619997	0.00385543	0.00371706	0.00634178	0	0	0.0104477	0	0.0109566	0
447	0	0	0	0	0	0	0	0	0	0
447.2	0.0855137	0.0964978	0	0.090366	0.0747328	0.0988651	0.09725	0	0.0973651	0.0928547
447.4	0	0	0	0	0	0	0	0	0	0
447.6	0	0	0	0	0	0	0	0	0	0
447.8	0.00758842	0	0	0.00569462	0	0.0115172	0.0101864	0.00702128	0.0105177	0.00971202
448	0.0251325	0.00518043	0.0344495	0.0190608	0.023317	0	0	0	0.00547081	0
448.2	0.0602007	0.0691113	0.0432028	0.0641943	0.0512039	0.0700946	0.0681729	0.0657495	0.0660791	0.0657548
448.4	0	0	0	0	0	0	0	0	0	0
448.6	0	0	0	0	0	0	0	0	0	0
448.8	0.00573253	0	0.00361077	0.0053858	0	0.0107756	0.0102469	0	0.0103922	0.00910926
449	0	0	0	0	0	0	0	0	0	0
[truncated: 1,755 more rows]

## Sheet: metab allocation neg
Putative metabolite allocation for negative ionisation mode bin centres
value of 0.0001 equivalent to zero
FROM FULL BIOCYC METABOLITE LIST DOWNLOAD
WARNING - DUPLICATIONS MAY EXIST
					Replicate					Replicate
metabolite	detected	accurate	11168-1	11168-2	11168-3	11168-4	11168-5	cj0150c-1	cj0150c-2	cj0150c-3	cj0150-4	cj0150-5
methane	15.0235	16.0313	0.0001	0.0001	0.0001	0.0001	0.0001	0.0001	0.0001	0.0001	0.0001	0.0001
ammonia	16.0187	17.0265	0.0001	0.0001	0.0001	0.0001	0.0001	0.0001	0.0001	0.0001	0.0001	0.0001
ammonium	17.0265	18.0344	0.0001	0.0001	0.0001	0.0001	0.0001	0.0001	0.0001	0.0001	0.0001	0.0001
ethylene	27.0235	28.0313	0.0001	0.0001	0.0001	0.0001	0.0001	0.0001	0.0001	0.0001	0.0001	0.0001
formaldehyde	29.0027	30.0106	0.0001	0.0001	0.0001	0.0001	0.0001	0.0001	0.0001	0.0001	0.0001	0.0001
oxygen	30.982	31.9898	0.0001	0.0001	0.0001	0.0001	0.0001	0.0001	0.0001	0.0001	0.0001	0.0001
hydrogen sulfide	32.9799	33.9877	0.0001	0.0001	0.0001	0.0001	0.0001	0.0001	0.0001	0.0001	0.0001	0.0001
hydrogen peroxide	32.9977	34.0055	0.0001	0.0001	0.0001	0.0001	0.0001	0.0001	0.0001	0.0001	0.0001	0.0001
carbon dioxide	42.982	43.9898	0.0001	0.0001	0.0001	0.0001	0.0001	0.0001	0.0001	0.0001	0.0001	0.0001
acetaldehyde	43.0184	44.0262	0.0001	0.0001	0.0001	0.0001	0.0001	0.0001	0.0001	0.0001	0.0001	0.0001
nitrite	44.9851	45.9929	0.0001	0.0001	0.0001	0.0001	0.0001	0.0001	0.0001	0.0001	0.0001	0.0001
formate	44.9977	46.0055	0.0001	0.0001	0.0001	0.0001	0.0001	0.0001	0.0001	0.0001	0.0001	0.0001
formic acid	44.9977	46.0055	0.0001	0.0001	0.0001	0.0001	0.0001	0.0001	0.0001	0.0001	0.0001	0.0001
ethanol	45.034	46.0419	0.0001	0.0001	0.0001	0.0001	0.0001	0.0001	0.0001	0.0001	0.0001	0.0001
methanethiol	46.9955	48.0034	0.0001	0.0001	0.0001	0.0001	0.0001	0.0001	0.0001	0.0001	0.0001	0.0001
Methyl mercaptan	46.9955	48.0034	0.0001	0.0001	0.0001	0.0001	0.0001	0.0001	0.0001	0.0001	0.0001	0.0001
Fe2+	54.8392	55.847	0.0001	0.0001	0.0001	0.0001	0.0001	0.0001	0.0001	0.0001	0.0001	0.0001
Fe3+	54.8392	55.847	0.0001	0.0001	0.0001	0.0001	0.0001	0.0001	0.0001	0.0001	0.0001	0.0001
Ni2+	57.6922	58.7	4.11696e-05	0.0001	0.0001	0.0001	0.0001	0.0001	0.0001	1.1406e-05	0.0001	0.0001
Co2+	57.9222	58.93	0.0001	0.0001	0.0001	0.0001	0.0001	0.0001	0.0001	0.0001	0.0001	0.0001
acetate	58.0362	59.044	0.0001	0.0001	0.0001	0.0001	0.0001	0.0001	0.0001	0.0001	0.0001	0.0001
Trimethylamine	58.0657	59.0735	0.0001	0.0001	0.0001	0.0001	0.0001	0.0001	0.0001	0.0001	0.0001	0.0001
thiocyanate	58.0782	59.086	0.0001	0.0001	0.0001	0.0001	0.0001	0.0001	0.0001	0.0001	0.0001	0.0001
acetic acid	59.0133	60.0211	0.00146653	0.0001	0.00030733	0.000285336	0.00104705	0.00146364	0.00212923	0.000758457	0.00188218	0.00140621
glycolaldehyde	59.0133	60.0211	0.00146653	0.0001	0.00030733	0.000285336	0.00104705	0.00146364	0.00212923	0.000758457	0.00188218	0.00140621
urea	59.0472	60.055	0.00146653	0.0001	0.00030733	0.000285336	0.00104705	0.00146364	0.00212923	0.000758457	0.00188218	0.00140621
bicarbonate	60.0092	61.017	0.0001	0.0001	0.0001	0.00323716	0.0001	0.00239477	0.00151766	0.0001	0.00211	0.00173679
ethanolamine	60.0752	61.083	0.0001	0.0001	0.0001	0.00323716	0.0001	0.00239477	0.00151766	0.0001	0.00211	0.00173679
nitrate	60.98	61.9878	0.0330272	0.00764022	0.018633	0.0194613	0.0415255	0.0394546	0.0443329	0.00832859	0.0486176	0.0530099
H2CO3	61.0172	62.025	0.0330272	0.00764022	0.018633	0.0194613	0.0415255	0.0394546	0.0443329	0.00832859	0.0486176	0.0530099
ethylene glycol	61.029	62.0368	0.0330272	0.00764022	0.018633	0.0194613	0.0415255	0.0394546	0.0443329	0.00832859	0.0486176	0.0530099
dimethylsulfide	61.1212	62.129	0.00348232	0.0001	0.000318099	0.0001	0.0001	0.0001	0.0001	0.0001	0.00224431	0.0001
Cu2+	62.5382	63.546	0.0001	0.000902413	0.000442186	0.00225555	0.000603775	0.0001	0.00109856	0.00152521	0.0001	0.000665212
Zn2+	64.3722	65.38	0.0001	0.0001	0.000541831	0.0001	0.0001	0.000428377	0.000854637	0.00283694	0.0001	0.000334239
1-pyrroline	68.0982	69.106	0.00356973	0.00272762	0.00313268	0.00492137	0.00141435	0.0028685	0.00281789	0.00517444	0.00254867	0.00241105
alpha-aminopropiononitrile	69.0453	70.0531	0.00642912	0.00342152	0.00373954	0.00325298	0.00384877	0.00598366	0.00628651	0.00489443	0.0062406	0.00649137
methylglyoxal	71.0552	72.063	0.049922	0.0364227	0.0526905	0.0385494	0.0562064	0.0680388	0.0658819	0.0431845	0.0641056	0.0603807
3-aminopropanal	72.0449	73.0528	0.0375584	0.0225396	0.0412114	0.0277898	0.057882	0.0366244	0.0321661	0.0168528	0.0341312	0.0347666
3-aminopropionaldehyde	72.0862	73.094	0.0375584	0.0225396	0.0412114	0.0277898	0.057882	0.0366244	0.0321661	0.0168528	0.0341312	0.0347666
aminoacetone	72.0862	73.094	0.0375584	0.0225396	0.0412114	0.0277898	0.057882	0.0366244	0.0321661	0.0168528	0.0341312	0.0347666
glyoxylic acid	72.9926	74.0004	0.0525562	0.0256004	0.0627307	0.0352515	0.0534346	0.0492611	0.0480261	0.0337804	0.050807	0.0480394
Triacetylene	73.0078	74.0156	0.0525562	0.0256004	0.0627307	0.0352515	0.0534346	0.0492611	0.0480261	0.0337804	0.050807	0.0480394
glyoxylate	73.0282	74.036	0.0525562	0.0256004	0.0627307	0.0352515	0.0534346	0.0492611	0.0480261	0.0337804	0.050807	0.0480394
(S)-lactaldehyde	73.029	74.0368	0.0525562	0.0256004	0.0627307	0.0352515	0.0534346	0.0492611	0.0480261	0.0337804	0.050807	0.0480394
(S)-lactaldehydeM	73.029	74.0368	0.0525562	0.0256004	0.0627307	0.0352515	0.0534346	0.0492611	0.0480261	0.0337804	0.050807	0.0480394
propanoic acid	73.029	74.0368	0.0525562	0.0256004	0.0627307	0.0352515	0.0534346	0.0492611	0.0480261	0.0337804	0.050807	0.0480394
propionic acid	73.029	74.0368	0.0525562	0.0256004	0.0627307	0.0352515	0.0534346	0.0492611	0.0480261	0.0337804	0.050807	0.0480394
acetol	73.0712	74.079	0.0525562	0.0256004	0.0627307	0.0352515	0.0534346	0.0492611	0.0480261	0.0337804	0.050807	0.0480394
L-lactaldehyde	73.0712	74.079	0.0525562	0.0256004	0.0627307	0.0352515	0.0534346	0.0492611	0.0480261	0.0337804	0.050807	0.0480394
propionate	73.0712	74.079	0.0525562	0.0256004	0.0627307	0.0352515	0.0534346	0.0492611	0.0480261	0.0337804	0.050807	0.0480394
1,3-diaminopropane	73.1172	74.125	0.00175625	0.0001	0.000628462	0.0001	0.0001	0.0001	0.000394994	0.0001	0.0001	0.000427103
glycine	74.0242	75.032	0.130658	0.0672256	0.147357	0.0931512	0.208193	0.108314	0.0997484	0.0572154	0.103883	0.102108
Glycine	74.0242	75.032	0.130658	0.0672256	0.147357	0.0931512	0.208193	0.108314	0.0997484	0.0572154	0.103883	0.102108
glycine	74.0242	75.032	0.130658	0.0672256	0.147357	0.0931512	0.208193	0.108314	0.0997484	0.0572154	0.103883	0.102108
aminopropanol	74.0606	75.0684	0.130658	0.0672256	0.147357	0.0931512	0.208193	0.108314	0.0997484	0.0572154	0.103883	0.102108
1-amino-propan-2-ol	74.1022	75.11	0.0001	0.0001	0.0001	0.0001	0.0001	0.0001	0.000575547	0.000586902	0.000558489	0.000293015
glycolic acid	75.0082	76.016	0.117933	0.0562799	0.0895089	0.0754925	0.160724	0.146742	0.176625	0.0426835	0.189851	0.187576
propane-1-thiol	75.0268	76.0347	0.117933	0.0562799	0.0895089	0.0754925	0.160724	0.146742	0.176625	0.0426835	0.189851	0.187576
Propane-2-thiol	75.0268	76.0347	0.117933	0.0562799	0.0895089	0.0754925	0.160724	0.146742	0.176625	0.0426835	0.189851	0.187576
glycolate	75.0442	76.052	0.117933	0.0562799	0.0895089	0.0754925	0.160724	0.146742	0.176625	0.0426835	0.189851	0.187576
propandiol	75.0446	76.0524	0.117933	0.0562799	0.0895089	0.0754925	0.160724	0.146742	0.176625	0.0426835	0.189851	0.187576
L-1,2-propanediol	75.0872	76.095	0.117933	0.0562799	0.0895089	0.0754925	0.160724	0.146742	0.176625	0.0426835	0.189851	0.187576
another	76.0142	77.022	0.00511626	0.00332595	0.00505922	0.0047022	0.00551668	0.00531423	0.00642886	0.0033066	0.00600106	0.00581659
cysteamine	76.0221	77.0299	0.00511626	0.00332595	0.00505922	0.0047022	0.00551668	0.00531423	0.00642886	0.0033066	0.00600106	0.00581659
cysteamine	76.1362	77.144	0.0001	0.00112224	0.0001	0.0001	0.0001	0.0001	0.0001	0.0001	0.0001	0.0001
trimethyl	76.1562	77.164	0.0001	0.00112224	0.0001	0.0001	0.0001	0.0001	0.0001	0.0001	0.0001	0.0001
pyridine-ring	78.0932	79.101	0.0122443	0.00692193	0.0088523	0.0100539	0.0171525	0.0184766	0.0170562	0.00816191	0.0182251	0.0188351
x-phosphate-group	78.9722	79.98	0.793126	0.358383	0.985118	0.611867	1.25596	1.0653	1.03437	0.644999	1.10656	1.17066
Pyrimidine	79.0296	80.0374	0.793126	0.358383	0.985118	0.611867	1.25596	1.0653	1.03437	0.644999	1.10656	1.17066
sulfite	79.0502	80.058	0.793126	0.358383	0.985118	0.611867	1.25596	1.0653	1.03437	0.644999	1.10656	1.17066
pyrimidine-ring	79.0812	80.089	0.793126	0.358383	0.985118	0.611867	1.25596	1.0653	1.03437	0.644999	1.10656	1.17066
selenide	79.9682	80.976	0.0112405	0.00733999	0.0175112	0.0072664	0.0124858	0.0129723	0.0116869	0.0122213	0.0122737	0.0125392
3-methyl-2-butenal	83.1102	84.118	0.000394394	0.00123315	0.000488668	0.00120361	7.96488e-05	0.000455972	0.0001	0.0001	0.0001	0.0001
4-aminobutyraldehyde	86.0606	87.0684	0.0210656	0.017221	0.0183916	0.0174276	0.0273086	0.0330388	0.029153	0.0187462	0.0298624	0.0311289
4-aminobutanal	86.1132	87.121	0.000877578	0.0001	0.0001	0.0001	0.0001	0.0001	0.0001	0.0001	0.000151713	0.000160358
pyruvic acid	87.0082	88.016	1.80636	0.67505	2.75339	1.24918	2.8608	1.13718	1.15837	1.1059	1.30948	1.54743
pyruvate	87.0082	88.016	1.80636	0.67505	2.75339	1.24918	2.8608	1.13718	1.15837	1.1059	1.30948	1.54743
butyric acid	87.0446	88.0524	1.80636	0.67505	2.75339	1.24918	2.8608	1.13718	1.15837	1.1059	1.30948	1.54743
Ethyl acetate	87.0446	88.0524	1.80636	0.67505	2.75339	1.24918	2.8608	1.13718	1.15837	1.1059	1.30948	1.54743
isobutyric acid	87.0446	88.0524	1.80636	0.67505	2.75339	1.24918	2.8608	1.13718	1.15837	1.1059	1.30948	1.54743
putrescine	87.0922	88.1	1.80636	0.67505	2.75339	1.24918	2.8608	1.13718	1.15837	1.1059	1.30948	1.54743
Putrescine	87.0922	88.1	1.80636	0.67505	2.75339	1.24918	2.8608	1.13718	1.15837	1.1059	1.30948	1.54743
butyrate	87.0982	88.106	1.80636	0.67505	2.75339	1.24918	2.8608	1.13718	1.15837	1.1059	1.30948	1.54743
putrescine	87.1442	88.152	0.0001	0.000937652	0.0027465	0.0001	0.0001	0.000462812	0.0001	0.0001	0.000676055	0.0001
oxamic acid	88.0035	89.0113	0.23705	0.136978	0.266343	0.17291	0.340817	0.269162	0.2702	0.16853	0.291277	0.298113
alanine	88.0399	89.0477	0.23705	0.136978	0.266343	0.17291	0.340817	0.269162	0.2702	0.16853	0.291277	0.298113
beta-alanine	88.0399	89.0477	0.23705	0.136978	0.266343	0.17291	0.340817	0.269162	0.2702	0.16853	0.291277	0.298113
beta;-alanine	88.0862	89.094	0.23705	0.136978	0.266343	0.17291	0.340817	0.269162	0.2702	0.16853	0.291277	0.298113
D-alanine	88.0862	89.094	0.23705	0.136978	0.266343	0.17291	0.340817	0.269162	0.2702	0.16853	0.291277	0.298113
L-alanine	88.0862	89.094	0.23705	0.136978	0.266343	0.17291	0.340817	0.269162	0.2702	0.16853	0.291277	0.298113
sarcosine	88.0862	89.094	0.23705	0.136978	0.266343	0.17291	0.340817	0.269162	0.2702	0.16853	0.291277	0.298113
oxalic acid	88.9875	89.9953	1.17227	0.61787	2.99844	1.2572	1.24489	0.989483	1.15935	0.747314	0.963017	1.01658
Prpoanethial S-oxide	89.0061	90.0139	1.17227	0.61787	2.99844	1.2572	1.24489	0.989483	1.15935	0.747314	0.963017	1.01658
dihydroacetone	89.0239	90.0317	1.17227	0.61787	2.99844	1.2572	1.24489	0.989483	1.15935	0.747314	0.963017	1.01658
glycerone	89.0239	90.0317	1.17227	0.61787	2.99844	1.2572	1.24489	0.989483	1.15935	0.747314	0.963017	1.01658
lactic acid	89.0239	90.0317	1.17227	0.61787	2.99844	1.2572	1.24489	0.989483	1.15935	0.747314	0.963017	1.01658
dihydroxyacetone	89.0239	90.0317	1.17227	0.61787	2.99844	1.2572	1.24489	0.989483	1.15935	0.747314	0.963017	1.01658
D-lactate	89.0712	90.079	1.17227	0.61787	2.99844	1.2572	1.24489	0.989483	1.15935	0.747314	0.963017	1.01658
glyceraldehyde	89.0712	90.079	1.17227	0.61787	2.99844	1.2572	1.24489	0.989483	1.15935	0.747314	0.963017	1.01658
L-lactate	89.0712	90.079	1.17227	0.61787	2.99844	1.2572	1.24489	0.989483	1.15935	0.747314	0.963017	1.01658
glycerol	91.0862	92.094	0.0779842	0.0640216	0.0989079	0.0701377	0.112082	0.129537	0.129454	0.0871156	0.126415	0.129151
toluene	91.1322	92.14	0.0001	0.00082809	0.0001	0.000699662	0.0001	0.000179126	0.0001	0.000269456	0.0001	0.000238829
Dimethyl disulfide	92.9833	93.9911	0.229654	0.531699	0.153729	0.279711	0.178568	0.270493	0.262902	0.245539	0.241486	0.234647
phosphate	93.9632	94.971	0.00642352	0.00411256	0.00696128	0.00480889	0.00756968	0.012311	0.0114514	0.00550047	0.0104259	0.0108365
4-hydroxypyridine	94.0293	95.0371	0.00642352	0.00411256	0.00696128	0.00480889	0.00756968	0.012311	0.0114514	0.00550047	0.0104259	0.0108365
sulfate	95.0502	96.058	0.161272	0.36096	0.120384	0.206784	0.143415	0.204719	0.202575	0.17953	0.187314	0.177633
phosphate-group	95.9792	96.987	0.0422265	0.0143644	0.0280381	0.0238621	0.0583183	0.0698101	0.062339	0.0229929	0.0651759	0.0680675
sulfate	96.9596	97.9674	4.08014	3.27743	5.5571	4.00487	5.63118	5.16496	5.01255	4.81551	5.23399	5.73679
orthophosphate	96.9691	97.9769	4.08014	3.27743	5.5571	4.00487	5.63118	5.16496	5.01255	4.81551	5.23399	5.73679
phosphoric acid	96.9691	97.9769	4.08014	3.27743	5.5571	4.00487	5.63118	5.16496	5.01255	4.81551	5.23399	5.73679
Gyromitrin	99.0558	100.064	0.228324	0.158443	0.222962	0.177738	0.232939	0.281618	0.278532	0.214695	0.282932	0.296295
Leaf alcohol	99.081	100.089	0.228324	0.158443	0.222962	0.177738	0.232939	0.281618	0.278532	0.214695	0.282932	0.296295
4-methylpentanal	99.1522	100.16	0.0001	0.000459409	0.000269713	0.0001	0.0001	0.0001	0.000370696	0.0001	0.0001	0.0001
L-azetidine 2-carboxylic acid	100.04	101.048	0.0787086	0.0397409	0.0843916	0.0527709	0.126981	0.0990424	0.0952845	0.0611775	0.10262	0.114198
1-aminocyclopropane-1-carboxylate	100.097	101.105	0.0787086	0.0397409	0.0843916	0.0527709	0.126981	0.0990424	0.0952845	0.0611775	0.10262	0.114198
Hexylamine	100.113	101.12	0.0001	0.0001	0.000574051	0.0001	0.0001	0.000532735	0.0001	0.0001	0.000431811	0.0001
succinate semialdehyde	101.024	102.032	0.182471	0.140647	0.167616	0.139544	0.236735	0.22218	0.21628	0.149788	0.222461	0.233005
2-oxobutanoate	101.024	102.032	0.182471	0.140647	0.167616	0.139544	0.236735	0.22218	0.21628	0.149788	0.222461	0.233005
acetoacetate	101.024	102.032	0.182471	0.140647	0.167616	0.139544	0.236735	0.22218	0.21628	0.149788	0.222461	0.233005
Isovaleric acid	101.06	102.068	0.182471	0.140647	0.167616	0.139544	0.236735	0.22218	0.21628	0.149788	0.222461	0.233005
valerianic acid	101.06	102.068	0.182471	0.140647	0.167616	0.139544	0.236735	0.22218	0.21628	0.149788	0.222461	0.233005
L-canaline	101.071	102.079	0.182471	0.140647	0.167616	0.139544	0.236735	0.22218	0.21628	0.149788	0.222461	0.233005
methylmalonate-semialdehyde	101.082	102.09	0.182471	0.140647	0.167616	0.139544	0.236735	0.22218	0.21628	0.149788	0.222461	0.233005
cadaverine	101.108	102.116	0.0001	0.0001	0.0001	0.0001	0.0001	0.0001	0.0001	0.0001	0.0001	0.0001
betaine	101.148	102.156	0.0001	0.0001	0.0001	0.0001	0.0001	0.0001	0.0001	0.0001	0.0001	0.0001
3-amino-2-methylpropanoate	102.056	103.063	0.0503115	0.0353823	0.0574585	0.0409848	0.0695204	0.0676531	0.0624621	0.039716	0.0675669	0.0639295
4-aminobutanoate	102.056	103.063	0.0503115	0.0353823	0.0574585	0.0409848	0.0695204	0.0676531	0.0624621	0.039716	0.0675669	0.0639295
GABA	102.056	103.063	0.0503115	0.0353823	0.0574585	0.0409848	0.0695204	0.0676531	0.0624621	0.039716	0.0675669	0.0639295
y-Aminobutyric acid	102.056	103.063	0.0503115	0.0353823	0.0574585	0.0409848	0.0695204	0.0676531	0.0624621	0.039716	0.0675669	0.0639295
4-aminobutyrate	102.113	103.121	0.00057044	0.0001	0.000386488	0.0001	0.00016401	0.0001	0.0001	0.0001	0.0001	0.0001
dimethylglycine	102.113	103.121	0.00057044	0.0001	0.000386488	0.0001	0.00016401	0.0001	0.0001	0.0001	0.0001	0.0001
hydroxypyruvic acid	103.003	104.011	0.0780409	0.154418	0.0768489	0.0794877	0.092286	0.125167	0.113427	0.14793	0.117197	0.116857
malonic acid	103.003	104.011	0.0780409	0.154418	0.0768489	0.0794877	0.092286	0.125167	0.113427	0.14793	0.117197	0.116857
malonate	103.003	104.011	0.0780409	0.154418	0.0768489	0.0794877	0.092286	0.125167	0.113427	0.14793	0.117197	0.116857
urea-1-carboxylate	103.014	104.022	0.0780409	0.154418	0.0768489	0.0794877	0.092286	0.125167	0.113427	0.14793	0.117197	0.116857
hydroxypyruvate	103.054	104.062	0.0780409	0.154418	0.0768489	0.0794877	0.092286	0.125167	0.113427	0.14793	0.117197	0.116857
(R)-3-hydroxybutanoate	103.097	104.105	0.0780409	0.154418	0.0768489	0.0794877	0.092286	0.125167	0.113427	0.14793	0.117197	0.116857
3-hydroxy-isobutyrate	103.097	104.105	0.0780409	0.154418	0.0768489	0.0794877	0.092286	0.125167	0.113427	0.14793	0.117197	0.116857
choline	103.1	104.108	0.0780409	0.154418	0.0768489	0.0794877	0.092286	0.125167	0.113427	0.14793	0.117197	0.116857
choline	103.164	104.172	0.0001	0.000490048	0.0001	0.0001	0.0001	0.0001	0.0001	0.0001	0.0001	0.0001
glyceric acid	104.011	105.019	0.0392193	0.031425	0.0569115	0.0389167	0.0476227	0.055077	0.0541459	0.0390064	0.0540044	0.0532071
serine	104.035	105.043	0.0392193	0.031425	0.0569115	0.0389167	0.0476227	0.055077	0.0541459	0.0390064	0.0540044	0.0532071
L-serine	104.035	105.043	0.0392193	0.031425	0.0569115	0.0389167	0.0476227	0.055077	0.0541459	0.0390064	0.0540044	0.0532071
diethanolamine	104.071	105.079	0.0392193	0.031425	0.0569115	0.0389167	0.0476227	0.055077	0.0541459	0.0390064	0.0540044	0.0532071
D-glycerate	105.07	106.078	0.0316344	0.0626364	0.0364577	0.0386495	0.0282431	0.0232287	0.0215547	0.0423953	0.0242954	0.0229939
1,2-benzoquinone	107.088	108.096	0.0266501	0.0265616	0.0230063	0.0236905	0.0344988	0.0451197	0.0412498	0.0298217	0.04415	0.0433187
4-hydroxyaniline	108.119	109.127	0.0001	0.0001	0.0001	0.0001	0.0001	0.0001	0.0001	0.0001	0.0001	0.0001
hypotaurine	108.135	109.143	0.0001	0.0001	0.0001	0.0001	0.0001	0.0001	0.0001	0.0001	0.0001	0.0001
catechol	109.104	110.112	0.0001	0.0001	0.0001	0.0001	0.0001	0.0001	0.0001	0.0001	0.0001	0.0001
cytosine	110.035	111.043	0.0001	0.0270777	0.0578436	0.0363893	0.0839181	0.0812469	0.0653824	0.0383401	0.0801907	0.0829165
histamine	110.072	111.08	0.0001	0.0270777	0.0578436	0.0363893	0.0839181	0.0812469	0.0653824	0.0383401	0.0801907	0.0829165
uracil	111.019	112.027	0.207244	0.202086	0.262127	0.218212	0.23565	0.258721	0.253644	0.219389	0.254913	0.251174
Parasorbic acid	111.045	112.052	0.207244	0.202086	0.262127	0.218212	0.23565	0.258721	0.253644	0.219389	0.254913	0.251174
thiosulfate	111.11	112.118	0.0001	0.000283376	0.00802684	0.0001	0.0001	0.0001	0.0001	0.0001	0.0001	0.0001
trans-1,2-Dihydrobenzene-1,2-diol	111.12	112.128	0.0001	0.000283376	0.00802684	0.0001	0.0001	0.0001	0.0001	0.0001	0.0001	0.0001
(S)-1-pyrroline-5-carboxylate	112.04	113.048	0.057014	0.0389736	0.0502479	0.0434254	0.0771555	0.0932309	0.0913569	0.0459	0.0956291	0.093151
creatinine	112.111	113.119	0.0001	0.0001	0.0001	0.0001	0.0001	0.0001	0.0001	0.0001	0.0001	0.0001
3-cyanoalanine	113.035	114.043	0.202089	0.164685	0.192309	0.156349	0.278056	0.276753	0.256878	0.231504	0.26618	0.27122
cyanoalanine	113.035	114.043	0.202089	0.164685	0.192309	0.156349	0.278056	0.276753	0.256878	0.231504	0.26618	0.27122
L-B-Cyanoalanine	113.035	114.043	0.202089	0.164685	0.192309	0.156349	0.278056	0.276753	0.256878	0.231504	0.26618	0.27122
Muscimol	113.035	114.043	0.202089	0.164685	0.192309	0.156349	0.278056	0.276753	0.256878	0.231504	0.26618	0.27122
Diayl sulfide	113.042	114.05	0.202089	0.164685	0.192309	0.156349	0.278056	0.276753	0.256878	0.231504	0.26618	0.27122
dihydrouracil	113.096	114.104	0.202089	0.164685	0.192309	0.156349	0.278056	0.276753	0.256878	0.231504	0.26618	0.27122
N-methylhydantoin	113.096	114.104	0.202089	0.164685	0.192309	0.156349	0.278056	0.276753	0.256878	0.231504	0.26618	0.27122
Heptan-2-one	113.097	114.104	0.202089	0.164685	0.192309	0.156349	0.278056	0.276753	0.256878	0.231504	0.26618	0.27122
n-octane	113.222	114.23	0.0001	0.0001	0.0001	0.0001	0.0001	0.0001	0.0001	0.0001	0.0001	0.0001
proline	114.056	115.063	0.143975	0.0730939	0.11868	0.0998161	0.168018	0.257797	0.235981	0.118217	0.24489	0.23728
L-proline	114.056	115.063	0.143975	0.0730939	0.11868	0.0998161	0.168018	0.257797	0.235981	0.118217	0.24489	0.23728
fumaric acid	115.003	116.011	0.309363	0.303256	0.389242	0.285422	0.248854	0.323151	0.355319	0.343945	0.300564	0.293213
succinate	115.003	116.011	0.309363	0.303256	0.389242	0.285422	0.248854	0.323151	0.355319	0.343945	0.300564	0.293213
(R)-2-oxoisovalerate	115.04	116.047	0.309363	0.303256	0.389242	0.285422	0.248854	0.323151	0.355319	0.343945	0.300564	0.293213
2-oxovaleric acid	115.04	116.047	0.309363	0.303256	0.389242	0.285422	0.248854	0.323151	0.355319	0.343945	0.300564	0.293213
3-methyl-2-oxobutanoate	115.04	116.047	0.309363	0.303256	0.389242	0.285422	0.248854	0.323151	0.355319	0.343945	0.300564	0.293213
fumarate	115.065	116.073	0.309363	0.303256	0.389242	0.285422	0.248854	0.323151	0.355319	0.343945	0.300564	0.293213
caproic acid	115.076	116.084	0.309363	0.303256	0.389242	0.285422	0.248854	0.323151	0.355319	0.343945	0.300564	0.293213
hexanoic acid	115.076	116.084	0.309363	0.303256	0.389242	0.285422	0.248854	0.323151	0.355319	0.343945	0.300564	0.293213
Lilac aldehyde	115.076	116.084	0.309363	0.303256	0.389242	0.285422	0.248854	0.323151	0.355319	0.343945	0.300564	0.293213
2-keto-isovalerate	115.108	116.116	0.0662259	0.0001	0.055439	0.0001	0.0922843	0.070302	0.0863202	0.000806946	0.097654	0.109066
5-aminopentanamide	115.155	116.163	0.0662259	0.0001	0.055439	0.0001	0.0922843	0.070302	0.0863202	0.000806946	0.097654	0.109066
trimethylaminoacetone	115.175	116.183	0.0662259	0.0001	0.055439	0.0001	0.0922843	0.070302	0.0863202	0.000806946	0.097654	0.109066
aspartate-4-semialdehyde	116.035	117.043	0.397633	0.589385	0.947522	0.689309	0.52427	0.130071	0.128301	0.510561	0.120546	0.0001
Indole	116.05	117.058	0.397633	0.589385	0.947522	0.689309	0.52427	0.130071	0.128301	0.510561	0.120546	0.0001
indole	116.05	117.058	0.397633	0.589385	0.947522	0.689309	0.52427	0.130071	0.128301	0.510561	0.120546	0.0001
Glycinebetaine	116.071	117.079	0.397633	0.589385	0.947522	0.689309	0.52427	0.130071	0.128301	0.510561	0.120546	0.0001
valine	116.071	117.079	0.397633	0.589385	0.947522	0.689309	0.52427	0.130071	0.128301	0.510561	0.120546	0.0001
L-valine	116.071	117.079	0.397633	0.589385	0.947522	0.689309	0.52427	0.130071	0.128301	0.510561	0.120546	0.0001
2-amino-3-oxobutanoate	116.096	117.104	0.397633	0.589385	0.947522	0.689309	0.52427	0.130071	0.128301	0.510561	0.120546	0.0001
L-aspartate-semialdehyde	116.096	117.104	0.397633	0.589385	0.947522	0.689309	0.52427	0.130071	0.128301	0.510561	0.120546	0.0001
guanidinoacetate	116.099	117.107	0.397633	0.589385	0.947522	0.689309	0.52427	0.130071	0.128301	0.510561	0.120546	0.0001
5-aminopentanoate	116.139	117.147	0.475344	0.0001	0.0001	0.000411648	0.68475	0.750247	0.722187	0.0001	0.776614	0.795427
succinic acid	117.019	118.027	0.215294	0.188206	0.300561	0.205057	0.140828	0.206527	0.125779	0.195389	0.117262	0.120599
3-methylamino-L-alanine	117.066	118.074	0.215294	0.188206	0.300561	0.205057	0.140828	0.206527	0.125779	0.195389	0.117262	0.120599
L-alpha,y-Diaminobutyric acid	117.066	118.074	0.215294	0.188206	0.300561	0.205057	0.140828	0.206527	0.125779	0.195389	0.117262	0.120599
allothreonine	118.05	119.058	0.25728	0.225351	0.266839	0.236035	0.322744	0.237625	0.231352	0.187916	0.239175	0.237385
L-homoserine	118.05	119.058	0.25728	0.225351	0.266839	0.236035	0.322744	0.237625	0.231352	0.187916	0.239175	0.237385
L-Threomine	118.05	119.058	0.25728	0.225351	0.266839	0.236035	0.322744	0.237625	0.231352	0.187916	0.239175	0.237385
threonine	118.05	119.058	0.25728	0.225351	0.266839	0.236035	0.322744	0.237625	0.231352	0.187916	0.239175	0.237385
homoserine	118.05	119.058	0.25728	0.225351	0.266839	0.236035	0.322744	0.237625	0.231352	0.187916	0.239175	0.237385
L-threonine	118.112	119.12	0.0001	0.0001	0.0001	0.0001	0.0001	0.00205537	0.0001	0.0001	0.00158153	0.0001
Methyl allyl disulfide	118.999	120.007	0.962744	0.695514	0.969382	0.71584	1.17596	0.850645	0.870495	0.78171	0.924726	0.976972
3-(methylthio)propionic acid	119.017	120.025	0.962744	0.695514	0.969382	0.71584	1.17596	0.850645	0.870495	0.78171	0.924726	0.976972
erythrose and isomers	119.034	120.042	0.962744	0.695514	0.969382	0.71584	1.17596	0.850645	0.870495	0.78171	0.924726	0.976972
Purine	119.036	120.044	0.962744	0.695514	0.969382	0.71584	1.17596	0.850645	0.870495	0.78171	0.924726	0.976972
purine	119.105	120.113	0.0001	0.0001	0.0001	0.0001	0.0001	0.0001	0.0001	0.0001	0.0001	0.0001
purine-ring	119.105	120.113	0.0001	0.0001	0.0001	0.0001	0.0001	0.0001	0.0001	0.0001	0.0001	0.0001
3-mercaptopyruvate	119.115	120.123	0.0001	0.0001	0.0001	0.0001	0.0001	0.0001	0.0001	0.0001	0.0001	0.0001
L-cysteine	120.012	121.02	0.0521413	0.0514495	0.0621971	0.0485943	0.0612793	0.0491727	0.0532732	0.0518726	0.0534844	0.0545518
cysteine	120.012	121.02	0.0521413	0.0514495	0.0621971	0.0485943	0.0612793	0.0491727	0.0532732	0.0518726	0.0534844	0.0545518
phenethylamine	120.081	121.089	0.0521413	0.0514495	0.0621971	0.0485943	0.0612793	0.0491727	0.0532732	0.0518726	0.0534844	0.0545518
phenylethylamine	120.081	121.089	0.0521413	0.0514495	0.0621971	0.0485943	0.0612793	0.0491727	0.0532732	0.0518726	0.0534844	0.0545518
N,N-dimethylaniline	120.174	121.182	0.0001	0.0001	0.0001	0.0001	0.0001	0.0001	0.0001	0.0001	0.0001	0.0001
dimethylarsinous	120.99	121.998	0.181798	0.0921608	0.298523	0.138088	0.254744	0.201586	0.250138	0.221191	0.30813	0.313372
nicotinate	121.016	122.024	0.181798	0.0921608	0.298523	0.138088	0.254744	0.201586	0.250138	0.221191	0.30813	0.313372
benzoic acid	121.029	122.037	0.181798	0.0921608	0.298523	0.138088	0.254744	0.201586	0.250138	0.221191	0.30813	0.313372
nicotinamide	121.04	122.048	0.181798	0.0921608	0.298523	0.138088	0.254744	0.201586	0.250138	0.221191	0.30813	0.313372
erythritol	121.05	122.058	0.181798	0.0921608	0.298523	0.138088	0.254744	0.201586	0.250138	0.221191	0.30813	0.313372
tropolone	121.115	122.123	0.0001	0.0001	0.0001	0.0001	0.0001	0.0001	0.0001	0.0001	0.0001	0.0001
methylarsonite	121.955	122.963	0.0732576	0.0746549	0.0713689	0.0732456	0.0809075	0.0973003	0.109989	0.079827	0.115964	0.112061
nicotinic acid	122.024	123.032	0.0732576	0.0746549	0.0713689	0.0732456	0.0809075	0.0973003	0.109989	0.079827	0.115964	0.112061
guaiacol	123.131	124.139	0.0001	0.0001	0.0001	0.0001	0.0001	0.0001	0.0001	0.0001	0.0001	0.0001
methylcytosine	124.051	125.059	0.0190624	0.0397196	0.0377478	0.0396732	0.0581276	0.0887082	0.0839585	0.0594031	0.0847299	0.0847366
Ntau;-methylhistamine	124.165	125.173	0.0001	0.000750137	0.0001	0.0001	0.0001	0.0001	0.0001	0.0001	0.0001	0.0001
arsenite	124.935	125.943	0.0460053	0.0326387	0.0604322	0.0419819	0.0520819	0.0821522	0.0796188	0.0480722	0.0802981	0.0775665
dimethyl trisulfide	124.955	125.963	0.0460053	0.0326387	0.0604322	0.0419819	0.0520819	0.0821522	0.0796188	0.0480722	0.0802981	0.0775665
thymine	125.035	126.043	0.0460053	0.0326387	0.0604322	0.0419819	0.0520819	0.0821522	0.0796188	0.0480722	0.0802981	0.0775665
ethylphosphate	125.041	126.049	0.0460053	0.0326387	0.0604322	0.0419819	0.0520819	0.0821522	0.0796188	0.0480722	0.0802981	0.0775665
iodide	125.896	126.904	0.0001	0.0001	0.0001	0.0001	0.0001	0.0001	0.0001	0.0001	0.0001	0.0001
selenite	125.95	126.958	0.057366	0.0342714	0.0519753	0.0427522	0.0810954	0.0836503	0.0785241	0.0456422	0.0803926	0.0821309
2-aminomuconate-6-semialdehyde	126.032	127.04	0.057366	0.0342714	0.0519753	0.0427522	0.0810954	0.0836503	0.0785241	0.0456422	0.0803926	0.0821309
alpha-(methylenecyclopropyl)glycine	126.056	127.063	0.057366	0.0342714	0.0519753	0.0427522	0.0810954	0.0836503	0.0785241	0.0456422	0.0803926	0.0821309
L-Baikian	126.056	127.063	0.057366	0.0342714	0.0519753	0.0427522	0.0810954	0.0836503	0.0785241	0.0456422	0.0803926	0.0821309
Galegine	126.103	127.111	0.0001	0.0001	0.0001	0.0001	0.0001	0.0001	0.0001	0.0001	0.0001	0.0001
coniine	126.128	127.136	0.0001	0.0001	0.0001	0.0001	0.0001	0.0001	0.0001	0.0001	0.0001	0.0001
(S)-2,3,4,5-tetrahydropiperidine-2-carboxylate	126.135	127.143	0.0001	0.0001	0.0001	0.0001	0.0001	0.0001	0.0001	0.0001	0.0001	0.0001
Delta;1-piperideine-2-carboxylate	126.135	127.143	0.0001	0.0001	0.0001	0.0001	0.0001	0.0001	0.0001	0.0001	0.0001	0.0001
gamma-amino-gamma-cyanobutanoate	127.051	128.059	0.127495	0.0486045	0.0983346	0.0806286	0.177671	0.238506	0.207785	0.0959695	0.224984	0.219987
Naphthalene	127.055	128.063	0.127495	0.0486045	0.0983346	0.0806286	0.177671	0.238506	0.207785	0.0959695	0.224984	0.219987
Ethyl 2-methlbut-2-enoate	127.076	128.084	0.127495	0.0486045	0.0983346	0.0806286	0.177671	0.238506	0.207785	0.0959695	0.224984	0.219987
1-octanal	127.206	128.214	0.0001	0.0001	0.0001	0.0001	0.0001	0.0001	0.000226085	0.0001	0.0001	0.0001
L-1-pyrroline-3-hydroxy-5-carboxylate	128.035	129.043	0.404544	0.185258	0.506677	0.327095	0.545687	0.567557	0.516048	0.267996	0.560113	0.547418
pyroglutamic acid	128.035	129.043	0.404544	0.185258	0.506677	0.327095	0.545687	0.567557	0.516048	0.267996	0.560113	0.547418
L-pipecolic acid	128.071	129.079	0.404544	0.185258	0.506677	0.327095	0.545687	0.567557	0.516048	0.267996	0.560113	0.547418
pipecolic acid	128.071	129.079	0.404544	0.185258	0.506677	0.327095	0.545687	0.567557	0.516048	0.267996	0.560113	0.547418
5-oxoproline	128.107	129.115	0.0001	0.0001	0.00159652	0.00117038	0.0001	0.0019872	0.0027252	0.00287521	0.0001	0.00139497
pyrroline-hydroxy-carboxylate	128.107	129.115	0.0001	0.0001	0.00159652	0.00117038	0.0001	0.0019872	0.0027252	0.00287521	0.0001	0.00139497
L-pipecolate	128.15	129.158	0.0001	0.0001	0.00159652	0.00117038	0.0001	0.0019872	0.0027252	0.00287521	0.0001	0.00139497
itaconate	129.019	130.027	1.02012	1.8554	0.829123	1.44067	1.10369	1.40863	1.44885	1.45845	1.43022	1.39017
2-oxoisocaproic acid	129.055	130.063	1.02012	1.8554	0.829123	1.44067	1.10369	1.40863	1.44885	1.45845	1.43022	1.39017
N-acetylputrescine	129.103	130.111	0.00427112	0.0001	0.00162096	0.00343114	0.0001	0.0001	0.0001	0.00127409	0.0001	0.0053008
agmatine	129.114	130.122	0.00427112	0.0001	0.00162096	0.00343114	0.0001	0.0001	0.0001	0.00127409	0.0001	0.0053008
octan-1-ol	129.128	130.136	0.00427112	0.0001	0.00162096	0.00343114	0.0001	0.0001	0.0001	0.00127409	0.0001	0.0053008
2-keto-3-methyl-valerate	129.135	130.143	0.00427112	0.0001	0.00162096	0.00343114	0.0001	0.0001	0.0001	0.00127409	0.0001	0.0053008
2-ketoisocaproate	129.135	130.143	0.00427112	0.0001	0.00162096	0.00343114	0.0001	0.0001	0.0001	0.00127409	0.0001	0.0053008
4-trimethylammoniobutanal	129.201	130.209	0.00427112	0.0001	0.00162096	0.00343114	0.0001	0.0001	0.0001	0.00127409	0.0001	0.0053008
octanol	129.222	130.23	0.00427112	0.0001	0.00162096	0.00343114	0.0001	0.0001	0.0001	0.00127409	0.0001	0.0053008
5-aminolevulinate	130.05	131.058	0.0001	0.0001	0.0001	0.00364861	0.00953596	0.0001	0.0001	0.0001	0.0106072	0.0065123
glutamate-5-semialdehyde	130.05	131.058	0.0001	0.0001	0.0001	0.00364861	0.00953596	0.0001	0.0001	0.0001	0.0106072	0.0065123
trans-4-hydroxy-L-proline	130.05	131.058	0.0001	0.0001	0.0001	0.00364861	0.00953596	0.0001	0.0001	0.0001	0.0106072	0.0065123
trans-4-hydroxy-L-proline	130.05	131.058	0.0001	0.0001	0.0001	0.00364861	0.00953596	0.0001	0.0001	0.0001	0.0106072	0.0065123
creatine	130.062	131.069	0.0001	0.0001	0.0001	0.00364861	0.00953596	0.0001	0.0001	0.0001	0.0106072	0.0065123
Skatole	130.066	131.073	0.0001	0.0001	0.0001	0.00364861	0.00953596	0.0001	0.0001	0.0001	0.0106072	0.0065123
iminoaspartate	130.08	131.088	0.0001	0.0001	0.0001	0.00364861	0.00953596	0.0001	0.0001	0.0001	0.0106072	0.0065123
B-alaninebetaine	130.087	131.095	0.0001	0.0001	0.0001	0.00364861	0.00953596	0.0001	0.0001	0.0001	0.0106072	0.0065123
isoleucine	130.087	131.095	0.0001	0.0001	0.0001	0.00364861	0.00953596	0.0001	0.0001	0.0001	0.0106072	0.0065123
leucine	130.087	131.095	0.0001	0.0001	0.0001	0.00364861	0.00953596	0.0001	0.0001	0.0001	0.0106072	0.0065123
L-Leucine	130.087	131.095	0.0001	0.0001	0.0001	0.00364861	0.00953596	0.0001	0.0001	0.0001	0.0106072	0.0065123
L-isoleucine	130.087	131.095	0.0001	0.0001	0.0001	0.00364861	0.00953596	0.0001	0.0001	0.0001	0.0106072	0.0065123
N-carbamoylputrescine	130.098	131.106	0.0001	0.0001	0.0001	0.00364861	0.00953596	0.0001	0.0001	0.0001	0.0106072	0.0065123
5-amino-levulinate	130.123	131.131	2.20719	1.88275	1.73615	1.64527	3.0074	3.36241	3.27004	1.82738	3.48003	3.38902
glutamate-1-semialdehyde	130.123	131.131	2.20719	1.88275	1.73615	1.64527	3.0074	3.36241	3.27004	1.82738	3.48003	3.38902
L-4-hydroxy-proline	130.123	131.131	2.20719	1.88275	1.73615	1.64527	3.0074	3.36241	3.27004	1.82738	3.48003	3.38902
L-leucine	130.166	131.174	2.20719	1.88275	1.73615	1.64527	3.0074	3.36241	3.27004	1.82738	3.48003	3.38902
oxalacetic acid	130.998	132.006	0.15887	0.150613	0.212303	0.159252	0.176622	0.183078	0.163705	0.166046	0.169808	0.170973
(R)-3-hydroxy-3-methyl-2-oxobutanoateM	131.034	132.042	0.15887	0.150613	0.212303	0.159252	0.176622	0.183078	0.163705	0.166046	0.169808	0.170973
3-hydroxy-3-methyl-2-oxobutanoate	131.034	132.042	0.15887	0.150613	0.212303	0.159252	0.176622	0.183078	0.163705	0.166046	0.169808	0.170973
glutaric acid	131.034	132.042	0.15887	0.150613	0.212303	0.159252	0.176622	0.183078	0.163705	0.166046	0.169808	0.170973
2-acetolactate	131.034	132.042	0.15887	0.150613	0.212303	0.159252	0.176622	0.183078	0.163705	0.166046	0.169808	0.170973
glutarate	131.034	132.042	0.15887	0.150613	0.212303	0.159252	0.176622	0.183078	0.163705	0.166046	0.169808	0.170973
asparagine	131.046	132.053	0.15887	0.150613	0.212303	0.159252	0.176622	0.183078	0.163705	0.166046	0.169808	0.170973
L-aspaargine	131.046	132.053	0.15887	0.150613	0.212303	0.159252	0.176622	0.183078	0.163705	0.166046	0.169808	0.170973
oxaloacetate	131.065	132.073	0.15887	0.150613	0.212303	0.159252	0.176622	0.183078	0.163705	0.166046	0.169808	0.170973
ornithine	131.082	132.09	0.15887	0.150613	0.212303	0.159252	0.176622	0.183078	0.163705	0.166046	0.169808	0.170973
L-ornithine	131.082	132.09	0.15887	0.150613	0.212303	0.159252	0.176622	0.183078	0.163705	0.166046	0.169808	0.170973
3-ureidopropionate	131.111	132.119	0.28349	0.273174	0.212549	0.222921	0.348422	0.344251	0.343709	0.210141	0.366796	0.353601
L-asparagine	131.111	132.119	0.28349	0.273174	0.212549	0.222921	0.348422	0.344251	0.343709	0.210141	0.366796	0.353601
N-carbamoylsarcosine	131.111	132.119	0.28349	0.273174	0.212549	0.222921	0.348422	0.344251	0.343709	0.210141	0.366796	0.353601
pteridine-ring	131.116	132.124	0.28349	0.273174	0.212549	0.222921	0.348422	0.344251	0.343709	0.210141	0.366796	0.353601
aspartic acid	132.03	133.038	0.144997	0.0876589	0.255084	0.129684	0.133497	0.0954899	0.101273	0.0981685	0.0969853	0.0963648
L-aspartic acid	132.03	133.038	0.144997	0.0876589	0.255084	0.129684	0.133497	0.0954899	0.101273	0.0981685	0.0969853	0.0963648
D-aspartate	132.096	133.104	0.144997	0.0876589	0.255084	0.129684	0.133497	0.0954899	0.101273	0.0981685	0.0969853	0.0963648
L-aspartate	132.096	133.104	0.144997	0.0876589	0.255084	0.129684	0.133497	0.0954899	0.101273	0.0981685	0.0969853	0.0963648
mailc acid	133.014	134.022	0.415656	0.310609	0.550594	0.354125	0.215573	0.304975	0.282138	0.432886	0.288444	0.279725
malic acid	133.014	134.022	0.415656	0.310609	0.550594	0.354125	0.215573	0.304975	0.282138	0.432886	0.288444	0.279725
(-)-ureidoglycolate	133.025	134.033	0.415656	0.310609	0.550594	0.354125	0.215573	0.304975	0.282138	0.432886	0.288444	0.279725
(+)-ureidoglycolate	133.025	134.033	0.415656	0.310609	0.550594	0.354125	0.215573	0.304975	0.282138	0.432886	0.288444	0.279725
S-dimethylsulfonium	133.032	134.04	0.415656	0.310609	0.550594	0.354125	0.215573	0.304975	0.282138	0.432886	0.288444	0.279725
(R)-2,3-dihydroxy-3-methylbutanoateM	133.05	134.058	0.415656	0.310609	0.550594	0.354125	0.215573	0.304975	0.282138	0.432886	0.288444	0.279725
2,3-dihydroxy-3-methylbutanoate	133.05	134.058	0.415656	0.310609	0.550594	0.354125	0.215573	0.304975	0.282138	0.432886	0.288444	0.279725
deoxyribose	133.05	134.058	0.415656	0.310609	0.550594	0.354125	0.215573	0.304975	0.282138	0.432886	0.288444	0.279725
1-deoxy-D-xylulose	133.05	134.058	0.415656	0.310609	0.550594	0.354125	0.215573	0.304975	0.282138	0.432886	0.288444	0.279725
malate	133.08	134.088	0.415656	0.310609	0.550594	0.354125	0.215573	0.304975	0.282138	0.432886	0.288444	0.279725
S-ureidoglycolate	133.083	134.091	0.415656	0.310609	0.550594	0.354125	0.215573	0.304975	0.282138	0.432886	0.288444	0.279725
adenine-ring	133.112	134.12	0.0001	0.0001	0.0001	0.0001	0.0001	0.0001	0.0001	0.0001	0.0001	0.0001
2,3-dihydroxy-isovalerate	133.124	134.132	0.0001	0.0001	0.0001	0.0001	0.0001	0.0001	0.0001	0.0001	0.0001	0.0001
nt-pentose-ring	133.124	134.132	0.0001	0.0001	0.0001	0.0001	0.0001	0.0001	0.0001	0.0001	0.0001	0.0001
6,7-dihydropteridine	133.132	134.14	0.0001	0.0001	0.0001	0.0001	0.0001	0.0001	0.0001	0.0001	0.0001	0.0001
p-aminobezoic acid	134.024	135.032	0.216974	0.138777	0.237792	0.143063	0.236944	0.0861778	0.0822919	0.069358	0.0890719	0.100373
homocysteine	134.028	135.035	0.216974	0.138777	0.237792	0.143063	0.236944	0.0861778	0.0822919	0.069358	0.0890719	0.100373
se-Methyl-L-selenocysteine	134.028	135.035	0.216974	0.138777	0.237792	0.143063	0.236944	0.0861778	0.0822919	0.069358	0.0890719	0.100373
L-homocysteine	134.028	135.035	0.216974	0.138777	0.237792	0.143063	0.236944	0.0861778	0.0822919	0.069358	0.0890719	0.100373
4-hydroxy-L-threonine	134.045	135.053	0.216974	0.138777	0.237792	0.143063	0.236944	0.0861778	0.0822919	0.069358	0.0890719	0.100373
adenine	134.047	135.054	0.216974	0.138777	0.237792	0.143063	0.236944	0.0861778	0.0822919	0.069358	0.0890719	0.100373
2-phenylacetamide	134.061	135.068	0.216974	0.138777	0.237792	0.143063	0.236944	0.0861778	0.0822919	0.069358	0.0890719	0.100373
N-acetylarylamine	134.157	135.165	0.0001	0.0001	0.0001	0.0001	0.0001	0.0001	0.0001	0.0001	0.0001	0.0001
(R)-amphetamine	134.2	135.208	0.0001	0.0001	0.0001	0.0001	0.0001	0.0001	0.0001	0.0001	0.0001	0.0001
(S)-amphetamine	134.2	135.208	0.0001	0.0001	0.0001	0.0001	0.0001	0.0001	0.0001	0.0001	0.0001	0.0001
hypoxanthine	135.031	136.039	0.122403	0.129612	0.130771	0.134542	0.11573	0.169817	0.168208	0.156719	0.170268	0.167655
phenylacetic acid	135.045	136.052	0.122403	0.129612	0.130771	0.134542	0.11573	0.169817	0.168208	0.156719	0.170268	0.167655
8-hydroxypurine	135.105	136.113	0.0001	0.0001	0.0001	0.0001	0.0001	0.0001	0.0001	0.0001	0.0001	0.0001
5,6,7,8-tetrahydropteridine	135.148	136.156	0.0001	0.0001	0.0001	0.0001	0.0001	0.0001	0.0001	0.0001	0.0001	0.0001
dimethylarsinate	135.982	136.99	0.0150833	0.0263192	0.0480605	0.0329265	0.0563484	0.0376722	0.041993	0.0290114	0.046105	0.0001
4-aminobenzoate	136.04	137.048	0.0150833	0.0263192	0.0480605	0.0329265	0.0563484	0.0376722	0.041993	0.0290114	0.046105	0.0001
anthranilate	136.04	137.048	0.0150833	0.0263192	0.0480605	0.0329265	0.0563484	0.0376722	0.041993	0.0290114	0.046105	0.0001
tyramine	136.076	137.084	0.0150833	0.0263192	0.0480605	0.0329265	0.0563484	0.0376722	0.041993	0.0290114	0.046105	0.0001
Tyramine	136.076	137.084	0.0150833	0.0263192	0.0480605	0.0329265	0.0563484	0.0376722	0.041993	0.0290114	0.046105	0.0001
3-pyridylacetate	136.13	137.138	0.0001	0.0001	0.0001	0.0001	0.0001	0.021696	0.0194451	0.0001	0.0206318	0.020131
1-methylnicotinamide	136.153	137.161	0.0001	0.0001	0.0001	0.0001	0.0001	0.021696	0.0194451	0.0001	0.0206318	0.020131
nn-dimethylaniline-n-oxide	136.173	137.181	0.0001	0.0001	0.0001	0.0001	0.0001	0.021696	0.0194451	0.0001	0.0206318	0.020131
phenylethanolamine	136.173	137.181	0.0001	0.0001	0.0001	0.0001	0.0001	0.021696	0.0194451	0.0001	0.0206318	0.020131
tyramine	136.173	137.181	0.0001	0.0001	0.0001	0.0001	0.0001	0.021696	0.0194451	0.0001	0.0206318	0.020131
methylarsonate	136.946	137.954	0.0888854	0.0876797	0.118914	0.0827627	0.0969795	0.10939	0.111914	0.0819418	0.100155	0.123382
hydroxybenzoic acid	137.024	138.032	0.0888854	0.0876797	0.118914	0.0827627	0.0969795	0.10939	0.111914	0.0819418	0.100155	0.123382
salicylic acid	137.024	138.032	0.0888854	0.0876797	0.118914	0.0827627	0.0969795	0.10939	0.111914	0.0819418	0.100155	0.123382
Nona-2,6-dienal	137.097	138.104	0.0888854	0.0876797	0.118914	0.0827627	0.0969795	0.10939	0.111914	0.0819418	0.100155	0.123382
4-hydroxybenzoate	137.115	138.123	0.0001	0.0001	0.0001	0.0001	0.0001	0.0001	0.0001	0.0001	0.0001	0.0001
urocanate	137.118	138.126	0.0001	0.0001	0.0001	0.0001	0.0001	0.0001	0.0001	0.0001	0.0001	0.0001
hydroxynicotinic acid	138.019	139.027	0.0292494	0.0169159	0.0223776	0.0269602	0.0512504	0.059342	0.0478448	0.0405167	0.0511409	0.0540693
4-amino-5-hydroxymethyl-2-methylpyrimidine	138.067	139.075	0.0292494	0.0169159	0.0223776	0.0269602	0.0512504	0.059342	0.0478448	0.0405167	0.0511409	0.0540693
4-nitrophenol	138.102	139.11	0.0001	0.0001	0.0001	0.0001	0.0001	0.0001	0.0001	0.0001	0.0001	0.0001
3,4-dihydroxybenzylamine	138.146	139.154	0.0001	0.0001	0.0001	0.0001	0.0001	0.0001	0.0001	0.0001	0.0001	0.0001
histidinal	138.149	139.157	0.0001	0.0001	0.0001	0.0001	0.0001	0.0001	0.0001	0.0001	0.0001	0.0001
arsenate	138.919	139.927	0.0571296	0.0396882	0.0552077	0.044099	0.0795095	0.119454	0.104183	0.0645092	0.107877	0.117185
acetylphosphate	139.024	140.032	0.0571296	0.0396882	0.0552077	0.044099	0.0795095	0.119454	0.104183	0.0645092	0.107877	0.117185
carbamoyl phosphate	139.975	140.983	0.0287701	0.0366061	0.0462873	0.0428878	0.0357849	0.0413061	0.0409799	0.0553373	0.0423157	0.0449109
ethanolamine phosphate	140.011	141.019	0.0287701	0.0366061	0.0462873	0.0428878	0.0357849	0.0413061	0.0409799	0.0553373	0.0423157	0.0449109
carbamoyl-phosphate	140.012	141.02	0.0287701	0.0366061	0.0462873	0.0428878	0.0357849	0.0413061	0.0409799	0.0553373	0.0423157	0.0449109
phosphoryl-ethanolamine	140.055	141.063	0.0287701	0.0366061	0.0462873	0.0428878	0.0357849	0.0413061	0.0409799	0.0553373	0.0423157	0.0449109
L-hypoglycin	140.071	141.079	0.0287701	0.0366061	0.0462873	0.0428878	0.0357849	0.0413061	0.0409799	0.0553373	0.0423157	0.0449109
histidinol	140.082	141.09	0.0287701	0.0366061	0.0462873	0.0428878	0.0357849	0.0413061	0.0409799	0.0553373	0.0423157	0.0449109
hygrine	140.108	141.115	0.0293274	0.0001	0.0001	0.0001	0.0381302	0.0673487	0.058796	0.0001	0.0589934	0.0598837
x-pyrophosphate-group	140.937	141.945	0.0628659	0.0390571	0.0585834	0.0499376	0.0290769	0.12097	0.111068	0.0659768	0.116923	0.116921
5-(2-hydroxyethyl)-4-methylthiazole	142.033	143.04	0.10155	0.0413181	0.103618	0.0705742	0.147758	0.0983033	0.105947	0.0599037	0.139776	0.146372
4-guanidino-butanamide	143.093	144.101	0.058577	0.0558585	0.0533272	0.04841	0.0738859	0.105775	0.0998764	0.0798168	0.104114	0.104042
caprylic acid	143.107	144.115	0.129659	0.0206739	0.090177	0.0623191	0.185643	0.100007	0.129406	0.0297088	0.180476	0.255408
octanoic acid	143.107	144.115	0.129659	0.0206739	0.090177	0.0623191	0.185643	0.100007	0.129406	0.0297088	0.180476	0.255408
1-naphthol	143.165	144.173	0.129659	0.0206739	0.090177	0.0623191	0.185643	0.100007	0.129406	0.0297088	0.180476	0.255408
octanoate	143.205	144.213	0.129659	0.0206739	0.090177	0.0623191	0.185643	0.100007	0.129406	0.0297088	0.180476	0.255408
1-(3-aminopropyl)-4-aminobutanal	143.208	144.216	0.129659	0.0206739	0.090177	0.0623191	0.185643	0.100007	0.129406	0.0297088	0.180476	0.255408
2-keto-glutaramate	144.107	145.115	0.0158389	0.0001	0.0001	0.0001	0.0210017	0.01731	0.0187587	0.0001	0.0251785	0.033382
spermidine	144.15	145.158	0.0158389	0.0001	0.0001	0.0001	0.0210017	0.01731	0.0187587	0.0001	0.0251785	0.033382
(S)-5-amino-3-oxohexanoate	144.15	145.158	0.0158389	0.0001	0.0001	0.0001	0.0210017	0.01731	0.0187587	0.0001	0.0251785	0.033382
2-aminoadipate-6-semialdehyde	144.15	145.158	0.0158389	0.0001	0.0001	0.0001	0.0210017	0.01731	0.0187587	0.0001	0.0251785	0.033382
2-keto-6-aminocaproate	144.15	145.158	0.0158389	0.0001	0.0001	0.0001	0.0210017	0.01731	0.0187587	0.0001	0.0251785	0.033382
gamma;-butyrobetaine	144.193	145.201	0.0158389	0.0001	0.0001	0.0001	0.0210017	0.01731	0.0187587	0.0001	0.0251785	0.033382
2-oxoglutarate	145.014	146.022	0.17518	0.103009	0.194209	0.14395	0.22007	0.167417	0.153335	0.121346	0.158124	0.17338
alpha-ketoglutairc acid	145.014	146.022	0.17518	0.103009	0.194209	0.14395	0.22007	0.167417	0.153335	0.121346	0.158124	0.17338
alpha-ketoglutaric acid	145.014	146.022	0.17518	0.103009	0.194209	0.14395	0.22007	0.167417	0.153335	0.121346	0.158124	0.17338
Diallyl disulfide	145.015	146.022	0.17518	0.103009	0.194209	0.14395	0.22007	0.167417	0.153335	0.121346	0.158124	0.17338
2-dehydropantoate	145.05	146.058	0.17518	0.103009	0.194209	0.14395	0.22007	0.167417	0.153335	0.121346	0.158124	0.17338
adipic acid	145.05	146.058	0.17518	0.103009	0.194209	0.14395	0.22007	0.167417	0.153335	0.121346	0.158124	0.17338
glutamine	145.061	146.069	0.17518	0.103009	0.194209	0.14395	0.22007	0.167417	0.153335	0.121346	0.158124	0.17338
L-Glutamine	145.061	146.069	0.17518	0.103009	0.194209	0.14395	0.22007	0.167417	0.153335	0.121346	0.158124	0.17338
2-ketoglutarate	145.091	146.099	0.17518	0.103009	0.194209	0.14395	0.22007	0.167417	0.153335	0.121346	0.158124	0.17338
L-Lysine	145.098	146.106	0.17518	0.103009	0.194209	0.14395	0.22007	0.167417	0.153335	0.121346	0.158124	0.17338
lysine	145.098	146.106	0.17518	0.103009	0.194209	0.14395	0.22007	0.167417	0.153335	0.121346	0.158124	0.17338
2-aceto-2-hydroxy-butyrate	145.135	146.143	0.170978	0.100125	0.141049	0.0879028	0.182978	0.171625	0.199027	0.0932153	0.240189	0.216032
coumarin	145.137	146.145	0.170978	0.100125	0.141049	0.0879028	0.182978	0.171625	0.199027	0.0932153	0.240189	0.216032
L-glutamine	145.138	146.146	0.170978	0.100125	0.141049	0.0879028	0.182978	0.171625	0.199027	0.0932153	0.240189	0.216032
(3S)-3,6-diaminohexanoate	145.181	146.189	0.170978	0.100125	0.141049	0.0879028	0.182978	0.171625	0.199027	0.0932153	0.240189	0.216032
(3S,5S)-3,5-diaminohexanoate	145.181	146.189	0.170978	0.100125	0.141049	0.0879028	0.182978	0.171625	0.199027	0.0932153	0.240189	0.216032
D-lysine	145.181	146.189	0.170978	0.100125	0.141049	0.0879028	0.182978	0.171625	0.199027	0.0932153	0.240189	0.216032
L-lysine	145.181	146.189	0.170978	0.100125	0.141049	0.0879028	0.182978	0.171625	0.199027	0.0932153	0.240189	0.216032
dimethylbenzimidazole	145.183	146.191	0.170978	0.100125	0.141049	0.0879028	0.182978	0.171625	0.199027	0.0932153	0.240189	0.216032
acetylcholine	145.201	146.209	0.170978	0.100125	0.141049	0.0879028	0.182978	0.171625	0.199027	0.0932153	0.240189	0.216032
glutamate	146.045	147.053	0.162619	0.115212	0.175463	0.145829	0.177491	0.209264	0.203126	0.158922	0.217502	0.214036
glutamic acid	146.045	147.053	0.162619	0.115212	0.175463	0.145829	0.177491	0.209264	0.203126	0.158922	0.217502	0.214036
L-glutamic acid	146.045	147.053	0.162619	0.115212	0.175463	0.145829	0.177491	0.209264	0.203126	0.158922	0.217502	0.214036
O-acetyl-L-serine	146.045	147.053	0.162619	0.115212	0.175463	0.145829	0.177491	0.209264	0.203126	0.158922	0.217502	0.214036
L-glutamate	146.045	147.053	0.162619	0.115212	0.175463	0.145829	0.177491	0.209264	0.203126	0.158922	0.217502	0.214036
L-albizziine	146.057	147.064	0.162619	0.115212	0.175463	0.145829	0.177491	0.209264	0.203126	0.158922	0.217502	0.214036
L-2-aminoadipate	146.058	147.066	0.162619	0.115212	0.175463	0.145829	0.177491	0.209264	0.203126	0.158922	0.217502	0.214036
2-methylmalic acid	147.029	148.037	0.521985	0.608071	0.45835	0.51593	0.603763	0.594666	0.588611	0.446698	0.593508	0.585217
arabinono-1,4-lactone	147.029	148.037	0.521985	0.608071	0.45835	0.51593	0.603763	0.594666	0.588611	0.446698	0.593508	0.585217
citramalic acid	147.029	148.037	0.521985	0.608071	0.45835	0.51593	0.603763	0.594666	0.588611	0.446698	0.593508	0.585217
ribonic acid	147.029	148.037	0.521985	0.608071	0.45835	0.51593	0.603763	0.594666	0.588611	0.446698	0.593508	0.585217
cinnamic acid	147.045	148.052	0.521985	0.608071	0.45835	0.51593	0.603763	0.594666	0.588611	0.446698	0.593508	0.585217
Cinnamic acid	147.045	148.052	0.521985	0.608071	0.45835	0.51593	0.603763	0.594666	0.588611	0.446698	0.593508	0.585217
coumaraldehyde	147.045	148.052	0.521985	0.608071	0.45835	0.51593	0.603763	0.594666	0.588611	0.446698	0.593508	0.585217
trans-cinnamate	147.045	148.052	0.521985	0.608071	0.45835	0.51593	0.603763	0.594666	0.588611	0.446698	0.593508	0.585217
(R)-pantoate	147.066	148.074	0.521985	0.608071	0.45835	0.51593	0.603763	0.594666	0.588611	0.446698	0.593508	0.585217
Mevalonic acid	147.066	148.074	0.521985	0.608071	0.45835	0.51593	0.603763	0.594666	0.588611	0.446698	0.593508	0.585217
(R)-mevalonate	147.066	148.074	0.521985	0.608071	0.45835	0.51593	0.603763	0.594666	0.588611	0.446698	0.593508	0.585217
abequose	147.066	148.074	0.521985	0.608071	0.45835	0.51593	0.603763	0.594666	0.588611	0.446698	0.593508	0.585217
nornicotine	147.092	148.1	0.521985	0.608071	0.45835	0.51593	0.603763	0.594666	0.588611	0.446698	0.593508	0.585217
2,3-dihydroxy-3-methylvalerate	147.15	148.158	0.0001	0.0001	0.0001	0.0001	0.0001	0.0001	0.0001	0.0001	0.0001	0.0001
2-oxo-4-methylthiobutanoate	147.168	148.176	0.0001	0.0001	0.0001	0.0001	0.0001	0.0001	0.0001	0.0001	0.0001	0.0001
L-Methionine	148.043	149.051	0.201928	0.211935	0.163988	0.185097	0.211721	0.251372	0.24334	0.197546	0.254562	0.24223
methionine	148.043	149.051	0.201928	0.211935	0.163988	0.185097	0.211721	0.251372	0.24334	0.197546	0.254562	0.24223
D-cathinone	148.076	149.084	0.201928	0.211935	0.163988	0.185097	0.211721	0.251372	0.24334	0.197546	0.254562	0.24223
2-formylaminobenzaldehyde	148.141	149.149	0.0001	0.0001	0.0001	0.0001	0.0130118	0.0001	0.0110467	0.0001	0.012028	0.0130139
L-methionine	148.199	149.207	0.0001	0.0001	0.0001	0.0001	0.0130118	0.0001	0.0110467	0.0001	0.012028	0.0130139
phentermine	148.227	149.235	0.0001	0.0001	0.0001	0.0001	0.0130118	0.0001	0.0110467	0.0001	0.012028	0.0130139
tartaric acid	149.009	150.016	0.129934	0.1567	0.117529	0.128879	0.121334	0.160253	0.154041	0.174464	0.168514	0.18849
arabinose	149.045	150.053	0.129934	0.1567	0.117529	0.128879	0.121334	0.160253	0.154041	0.174464	0.168514	0.18849
D-Apiose	149.045	150.053	0.129934	0.1567	0.117529	0.128879	0.121334	0.160253	0.154041	0.174464	0.168514	0.18849
ribose	149.045	150.053	0.129934	0.1567	0.117529	0.128879	0.121334	0.160253	0.154041	0.174464	0.168514	0.18849
Ribulose	149.045	150.053	0.129934	0.1567	0.117529	0.128879	0.121334	0.160253	0.154041	0.174464	0.168514	0.18849
Xylose	149.045	150.053	0.129934	0.1567	0.117529	0.128879	0.121334	0.160253	0.154041	0.174464	0.168514	0.18849
xylose	149.045	150.053	0.129934	0.1567	0.117529	0.128879	0.121334	0.160253	0.154041	0.174464	0.168514	0.18849
Xylulose	149.045	150.053	0.129934	0.1567	0.117529	0.128879	0.121334	0.160253	0.154041	0.174464	0.168514	0.18849
xylulose	149.045	150.053	0.129934	0.1567	0.117529	0.128879	0.121334	0.160253	0.154041	0.174464	0.168514	0.18849
Dipropyl disulfide	149.046	150.054	0.129934	0.1567	0.117529	0.128879	0.121334	0.160253	0.154041	0.174464	0.168514	0.18849
coumaryl-alcohol	149.06	150.068	0.129934	0.1567	0.117529	0.128879	0.121334	0.160253	0.154041	0.174464	0.168514	0.18849
beta;-D-ribofuranose	149.123	150.131	0.0001	0.0001	0.0001	0.0001	0.0001	0.0001	0.0001	0.0001	0.0001	0.0001
beta;-D-ribopyranose	149.123	150.131	0.0001	0.0001	0.0001	0.0001	0.0001	0.0001	0.0001	0.0001	0.0001	0.0001
D-xylulose	149.123	150.131	0.0001	0.0001	0.0001	0.0001	0.0001	0.0001	0.0001	0.0001	0.0001	0.0001
pentose-ring	149.123	150.131	0.0001	0.0001	0.0001	0.0001	0.0001	0.0001	0.0001	0.0001	0.0001	0.0001
guanine	150.042	151.049	0.0796305	0.0688708	0.0630532	0.0582131	0.0976799	0.124542	0.112757	0.0797013	0.118595	0.123644
D-cathine	150.092	151.1	0.0796305	0.0688708	0.0630532	0.0582131	0.0976799	0.124542	0.112757	0.0797013	0.118595	0.123644
acetaminophen	150.157	151.165	0.0001	0.0001	0.0001	0.0001	0.0001	0.0001	0.0001	0.0001	0.0001	0.0001
N-methylphenylethanolamine	150.2	151.208	0.0001	0.0001	0.0001	0.0001	0.0001	0.0001	0.0001	0.0001	0.0001	0.0001
alloxanthin	151.026	152.033	0.116872	0.128421	0.0925068	0.101654	0.111926	0.145343	0.147011	0.119789	0.156769	0.173355
alloxanthine	151.026	152.033	0.116872	0.128421	0.0925068	0.101654	0.111926	0.145343	0.147011	0.119789	0.156769	0.173355
xanthine	151.026	152.033	0.116872	0.128421	0.0925068	0.101654	0.111926	0.145343	0.147011	0.119789	0.156769	0.173355
d-arabitol	151.061	152.068	0.116872	0.128421	0.0925068	0.101654	0.111926	0.145343	0.147011	0.119789	0.156769	0.173355
ribitol	151.061	152.068	0.116872	0.128421	0.0925068	0.101654	0.111926	0.145343	0.147011	0.119789	0.156769	0.173355
xylitol	151.061	152.068	0.116872	0.128421	0.0925068	0.101654	0.111926	0.145343	0.147011	0.119789	0.156769	0.173355
3-sulfinyl-pyruvate	151.114	152.122	0.0001	0.0001	0.00503467	0.0001	0.0001	0.0001	0.0001	0.0001	0.0001	0.0001
3,4-dihydroxyphenylacetaldehyde	151.141	152.149	0.0001	0.0001	0.00503467	0.0001	0.0001	0.0001	0.0001	0.0001	0.0001	0.0001
vanillin	151.141	152.149	0.0001	0.0001	0.00503467	0.0001	0.0001	0.0001	0.0001	0.0001	0.0001	0.0001
3-hydroxyanthranilate	152.035	153.043	0.0380842	0.0393205	0.0343515	0.0382069	0.0350786	0.0558685	0.0534777	0.0499116	0.0413875	0.0823749
dopamine and octopamine	152.071	153.079	0.0380842	0.0393205	0.0343515	0.0382069	0.0350786	0.0558685	0.0534777	0.0499116	0.0413875	0.0823749
octopamine	152.071	153.079	0.0380842	0.0393205	0.0343515	0.0382069	0.0350786	0.0558685	0.0534777	0.0499116	0.0413875	0.0823749
dopamine	152.071	153.079	0.0380842	0.0393205	0.0343515	0.0382069	0.0350786	0.0558685	0.0534777	0.0499116	0.0413875	0.0823749
3-sulfinoalanine	152.145	153.153	0.0001	0.0001	0.0001	0.0001	0.0001	0.0001	0.0001	0.0001	0.0001	0.0001
1-(4-hydroxyphenyl)-2-aminoethanol	152.172	153.18	0.0001	0.0001	0.0001	0.0001	0.0001	0.0001	0.0001	0.0001	0.0001	0.0001
vanillylamine	152.172	153.18	0.0001	0.0001	0.0001	0.0001	0.0001	0.0001	0.0001	0.0001	0.0001	0.0001
dihydroxybenzoic acid	153.019	154.027	0.122579	0.0670568	0.0710686	0.0878496	0.00559241	0.183359	0.0101492	0.0909635	0.18127	0.183525
gentisic acid	153.019	154.027	0.122579	0.0670568	0.0710686	0.0878496	0.00559241	0.183359	0.0101492	0.0909635	0.18127	0.183525
propionyl-P	153.051	154.059	0.122579	0.0670568	0.0710686	0.0878496	0.00559241	0.183359	0.0101492	0.0909635	0.18127	0.183525
diethylphosphate	153.094	154.102	0.122579	0.0670568	0.0710686	0.0878496	0.00559241	0.183359	0.0101492	0.0909635	0.18127	0.183525
protocatechuate	153.114	154.122	0.0001	0.0001	0.0001	0.0001	0.0001	0.0001	0.0001	0.0001	0.0001	0.0001
6,8-dihydroxypurine	153.12	154.128	0.0001	0.0001	0.0001	0.0001	0.0001	0.0001	0.0001	0.0001	0.0001	0.0001
1,8-cineol	153.128	154.136	0.0001	0.0001	0.0001	0.0001	0.0001	0.0001	0.0001	0.0001	0.0001	0.0001
argentine	153.193	154.2	0.0001	0.0001	0.0001	0.0001	0.0001	0.0001	0.0001	0.0001	0.0001	0.0001
histidine	154.062	155.069	0.23822	0.363693	0.166931	0.24251	0.211046	0.228686	0.230709	0.175726	0.245456	0.230549
L-histidine	154.062	155.069	0.23822	0.363693	0.166931	0.24251	0.211046	0.228686	0.230709	0.175726	0.245456	0.230549
orotate	155.009	156.017	0.199379	0.480696	0.178024	0.325024	0.149909	0.21051	0.209587	0.291304	0.197856	0.197536
3-indoleacetonitrile	155.061	156.069	0.199379	0.480696	0.178024	0.325024	0.149909	0.21051	0.209587	0.291304	0.197856	0.197536
y-nonalactone	155.107	156.115	0.0673618	0.0001	0.0492808	0.0001	0.0917803	0.139507	0.129861	0.0449443	0.135989	0.136264
4-imidazolone-5-propionate	155.133	156.141	0.0673618	0.0001	0.0492808	0.0001	0.0917803	0.139507	0.129861	0.0449443	0.135989	0.136264
m-chlorobenzoate	155.56	156.568	0.0001	0.0001	0.0001	0.0001	0.0001	0.00160059	0.0001	0.0001	0.00174188	0.00162005
2-aminomuconate	156.03	157.038	0.0262818	0.0820559	0.0302459	0.0779796	0.0330571	0.0001	0.0001	0.0395652	0.0001	0.0001
Homostachydrine	156.102	157.11	0.0644412	0.0001	0.0001	0.0001	0.0829379	0.219406	0.217385	0.1293	0.213269	0.218697
2-amino-muconate	156.118	157.126	0.0644412	0.0001	0.0001	0.0001	0.0829379	0.219406	0.217385	0.1293	0.213269	0.218697
(S)-dihydroorotate	157.025	158.033	0.109331	0.179546	0.0792116	0.129984	0.0932079	0.0976501	0.0719167	0.166212	0.06917	0.070552
Tiglyl tiglate	157.029	158.037	0.109331	0.179546	0.0792116	0.129984	0.0932079	0.0976501	0.0719167	0.166212	0.06917	0.070552
allantoin	157.036	158.044	0.109331	0.179546	0.0792116	0.129984	0.0932079	0.0976501	0.0719167	0.166212	0.06917	0.070552
2-isopropylmaleate	157.05	158.058	0.109331	0.179546	0.0792116	0.129984	0.0932079	0.0976501	0.0719167	0.166212	0.06917	0.070552
dihydroorotate	157.105	158.113	0.0712464	0.0001	0.0531067	0.0398135	0.0979877	0.0908496	0.157693	0.0239637	0.114224	0.166422
S-allantoin	157.108	158.116	0.0712464	0.0001	0.0531067	0.0398135	0.0979877	0.0908496	0.157693	0.0239637	0.114224	0.166422
isopropylmaleate	157.146	158.154	0.0712464	0.0001	0.0531067	0.0398135	0.0979877	0.0908496	0.157693	0.0239637	0.114224	0.166422
Betonicine	158.082	159.09	0.0405833	0.0001	0.0514188	0.0001	0.0610733	0.0682084	0.0702672	0.0648661	0.0813173	0.0768493
3-dehydrocarnitine	158.177	159.185	0.0608106	0.0001	0.0530115	0.0927227	0.0602044	0.0817822	0.092924	0.0817095	0.085605	0.0797993
5-acetamidovalerate	158.177	159.185	0.0608106	0.0001	0.0530115	0.0927227	0.0602044	0.0817822	0.092924	0.0817095	0.085605	0.0797993
aminopropylcadaverine	158.266	159.274	0.0608106	0.0001	0.0530115	0.0927227	0.0602044	0.0817822	0.092924	0.0817095	0.085605	0.0797993
tellurite	158.591	159.599	0.0001	0.0001	0.0001	0.0001	0.0001	0.0001	0.0001	0.0001	0.0001	0.0001
molybdate	158.93	159.938	0.0775446	0.0505181	0.100516	0.0664039	0.105938	0.0882514	0.0849776	0.094955	0.0883176	0.0966239
2-oxoadipate	159.029	160.037	0.0775446	0.0505181	0.100516	0.0664039	0.105938	0.0882514	0.0849776	0.094955	0.0883176	0.0966239
Tricholomic acid	159.041	160.048	0.0775446	0.0505181	0.100516	0.0664039	0.105938	0.0882514	0.0849776	0.094955	0.0883176	0.0966239
pimelic acid	159.066	160.074	0.0775446	0.0505181	0.100516	0.0664039	0.105938	0.0882514	0.0849776	0.094955	0.0883176	0.0966239
homoglutamine	159.077	160.085	0.0775446	0.0505181	0.100516	0.0664039	0.105938	0.0882514	0.0849776	0.094955	0.0883176	0.0966239
Tryptamine	159.092	160.1	0.0775446	0.0505181	0.100516	0.0664039	0.105938	0.0882514	0.0849776	0.094955	0.0883176	0.0966239
alpha;-ketoadipate	159.118	160.126	0.043939	0.0001	0.000519649	0.0362772	0.0457434	0.046844	0.0482809	0.0001	0.0523351	0.0503272
tryptamine	159.21	160.218	0.043939	0.0001	0.000519649	0.0362772	0.0457434	0.046844	0.0482809	0.0001	0.0523351	0.0503272
selenophosphate	159.948	160.956	0.673932	0.511934	1.02998	0.681778	0.609765	0.178268	0.166354	0.264134	0.174232	0.179027
2-aminoadipic acid	160.061	161.069	0.673932	0.511934	1.02998	0.681778	0.609765	0.178268	0.166354	0.264134	0.174232	0.179027
O-acetyl-L-homoserine	160.061	161.069	0.673932	0.511934	1.02998	0.681778	0.609765	0.178268	0.166354	0.264134	0.174232	0.179027
alpha;-aminoadipate	160.149	161.157	0.0001	0.0001	0.0001	0.0001	0.0001	0.0001	0.0001	0.0001	0.0001	0.0001
D-carnitine	160.192	161.2	0.0001	0.0001	0.0001	0.0001	0.0001	0.0001	0.0001	0.0001	0.0001	0.0001
L-carnitine	160.192	161.2	0.0001	0.0001	0.0001	0.0001	0.0001	0.0001	0.0001	0.0001	0.0001	0.0001
nicotine-Delta;1'5'-iminium	160.218	161.226	0.0001	0.0001	0.0001	0.0001	0.0001	0.0001	0.0001	0.0001	0.0001	0.0001
Allicin	161.009	162.017	0.263109	0.281687	0.24368	0.262058	0.27274	0.376203	0.365819	0.342589	0.372599	0.3556
Umbelliferone	161.024	162.032	0.263109	0.281687	0.24368	0.262058	0.27274	0.376203	0.365819	0.342589	0.372599	0.3556
Tridec-1-ene-3,5,7,9,11-pentayne	161.039	162.047	0.263109	0.281687	0.24368	0.262058	0.27274	0.376203	0.365819	0.342589	0.372599	0.3556
3-hydroxy-3-methylglutaric acid	161.045	162.053	0.263109	0.281687	0.24368	0.262058	0.27274	0.376203	0.365819	0.342589	0.372599	0.3556
Oleandrose	161.081	162.089	0.263109	0.281687	0.24368	0.262058	0.27274	0.376203	0.365819	0.342589	0.372599	0.3556
D-4-hydroxy-2-keto-glutarate	161.091	162.099	0.263109	0.281687	0.24368	0.262058	0.27274	0.376203	0.365819	0.342589	0.372599	0.3556
carnitine	161.105	162.113	0.0001	0.0001	0.0001	0.0001	0.0001	0.0001	0.0001	0.0001	0.0001	0.0001
anabasine	161.108	162.116	0.0001	0.0001	0.0001	0.0001	0.0001	0.0001	0.0001	0.0001	0.0001	0.0001
nicotine	161.108	162.116	0.0001	0.0001	0.0001	0.0001	0.0001	0.0001	0.0001	0.0001	0.0001	0.0001
norcotinine	161.183	162.191	0.0001	0.0001	0.0001	0.0001	0.0001	0.0001	0.0001	0.0001	0.0001	0.0001
1,2-dihydroxy-3-keto-5-methylthiopentene	161.195	162.203	0.0001	0.0001	0.0001	0.0001	0.0001	0.0001	0.0001	0.0001	0.0001	0.0001
L-erythro-4-hydroxy-glutamate	162.122	163.13	0.0001	0.0001	0.0001	0.0001	0.0001	0.0001	0.0001	0.0001	0.0001	0.0001
4-(3-pyridyl)-3-butenoate	162.168	163.176	0.0001	0.0001	0.0001	0.0001	0.0001	0.0001	0.0001	0.0001	0.0001	0.0001
4-coumarate	163.04	164.047	0.140401	0.157659	0.125307	0.140928	0.146197	0.170876	0.161963	0.153672	0.169012	0.17699
coumaric acid	163.04	164.047	0.140401	0.157659	0.125307	0.140928	0.146197	0.170876	0.161963	0.153672	0.169012	0.17699
hydroxycinnamic acid	163.04	164.047	0.140401	0.157659	0.125307	0.140928	0.146197	0.170876	0.161963	0.153672	0.169012	0.17699
phenylpyruvate	163.04	164.047	0.140401	0.157659	0.125307	0.140928	0.146197	0.170876	0.161963	0.153672	0.169012	0.17699
1-phenylhepta-1,3,5-triyne	163.055	164.063	0.140401	0.157659	0.125307	0.140928	0.146197	0.170876	0.161963	0.153672	0.169012	0.17699
2-deoxy glucose	163.061	164.068	0.140401	0.157659	0.125307	0.140928	0.146197	0.170876	0.161963	0.153672	0.169012	0.17699
beta-D-fucose	163.061	164.068	0.140401	0.157659	0.125307	0.140928	0.146197	0.170876	0.161963	0.153672	0.169012	0.17699
fucose	163.061	164.068	0.140401	0.157659	0.125307	0.140928	0.146197	0.170876	0.161963	0.153672	0.169012	0.17699
Fucose	163.061	164.068	0.140401	0.157659	0.125307	0.140928	0.146197	0.170876	0.161963	0.153672	0.169012	0.17699
quercitol	163.061	164.068	0.140401	0.157659	0.125307	0.140928	0.146197	0.170876	0.161963	0.153672	0.169012	0.17699
quinovose	163.061	164.068	0.140401	0.157659	0.125307	0.140928	0.146197	0.170876	0.161963	0.153672	0.169012	0.17699
rhamnose	163.061	164.068	0.140401	0.157659	0.125307	0.140928	0.146197	0.170876	0.161963	0.153672	0.169012	0.17699
viburnitol	163.061	164.068	0.140401	0.157659	0.125307	0.140928	0.146197	0.170876	0.161963	0.153672	0.169012	0.17699
S-methylmethionine	163.067	164.075	0.140401	0.157659	0.125307	0.140928	0.146197	0.170876	0.161963	0.153672	0.169012	0.17699
Jasmone	163.112	164.12	0.0001	0.0001	0.0001	0.0001	0.0001	0.0001	0.0001	0.000269206	0.0001	0.0001
enol-phenylpyruvate	163.152	164.16	0.0001	0.0001	0.0001	0.0001	0.0001	0.0001	0.0001	0.000269206	0.0001	0.0001
kynuramine	163.199	164.207	0.0001	0.0001	0.0001	0.0001	0.0001	0.0001	0.0001	0.000269206	0.0001	0.0001
phenylalanine	164.071	165.079	0.0001	0.81253	0.0001	0.804067	0.00158844	0.0001	0.00173647	0.795955	0.0001	0.0001
Hordenine	164.108	165.115	0.955638	0.0001	0.849848	0.0001	1.13723	1.18036	1.1892	0.0001	1.25801	1.21491
L-ephedrine	164.108	165.115	0.955638	0.0001	0.849848	0.0001	1.13723	1.18036	1.1892	0.0001	1.25801	1.21491
4-(3-pyridyl)-butanoate	164.183	165.191	0.955638	0.0001	0.849848	0.0001	1.13723	1.18036	1.1892	0.0001	1.25801	1.21491
L-phenylalanine	164.183	165.191	0.955638	0.0001	0.849848	0.0001	1.13723	1.18036	1.1892	0.0001	1.25801	1.21491
phenyllactic acid	165.055	166.063	0.0101596	0.28866	0.0222665	0.219215	0.0151274	0.00960283	0.0108951	0.263744	0.0110688	0.0120184
1-pheynl-5-heptene-1,3-diyne	165.07	166.078	0.0101596	0.28866	0.0222665	0.219215	0.0151274	0.00960283	0.0108951	0.263744	0.0110688	0.0120184
pyridine-2,3-dicarboxylate	166.014	167.022	0.0870363	0.0855112	0.0675816	0.0736888	0.0001	0.0001	0.111673	0.0838232	0.0001	0.0001
pyridoxal	166.05	167.058	0.0870363	0.0855112	0.0675816	0.0736888	0.0001	0.0001	0.111673	0.0838232	0.0001	0.0001
2,5-Dihydrophenylalanine	166.087	167.095	0.0870363	0.0855112	0.0675816	0.0736888	0.0001	0.0001	0.111673	0.0838232	0.0001	0.0001
urate	166.096	167.104	0.0870363	0.0855112	0.0675816	0.0736888	0.0001	0.0001	0.111673	0.0838232	0.0001	0.0001
quinolinate	166.113	167.121	0.0001	0.0001	0.0001	0.0001	0.0001	0.0001	0.0001	0.0001	0.0001	0.0001
3-methoxytyramine	166.199	167.207	0.0001	0.0001	0.0001	0.0001	0.0001	0.0001	0.0001	0.0001	0.0001	0.0001
4-methoxytyramine	166.199	167.207	0.0001	0.0001	0.0001	0.0001	0.0001	0.0001	0.0001	0.0001	0.0001	0.0001
phosphoenol pyruvic acid	166.975	167.982	0.0580212	0.062361	0.0543631	0.0536775	0.059332	0.0743078	0.0741361	0.0568884	0.0737354	0.0822525
phosphoenolpyruvate	166.975	167.982	0.0580212	0.062361	0.0543631	0.0536775	0.059332	0.0743078	0.0741361	0.0568884	0.0737354	0.0822525
uric acid	167.021	168.028	0.0580212	0.062361	0.0543631	0.0536775	0.059332	0.0743078	0.0741361	0.0568884	0.0737354	0.0822525
homogentisate	167.034	168.042	0.0580212	0.062361	0.0543631	0.0536775	0.059332	0.0743078	0.0741361	0.0568884	0.0737354	0.0822525
pyridoxamine	167.082	168.09	0.0580212	0.062361	0.0543631	0.0536775	0.059332	0.0743078	0.0741361	0.0568884	0.0737354	0.0822525
(Z)-3,5-hexadienyl butyrate	167.107	168.115	0.0338324	0.0001	0.0001	0.0001	0.0471408	0.0793466	0.0695558	0.0268908	0.0755338	0.075184
3,4-dihydroxyphenylacetate	167.141	168.149	0.0338324	0.0001	0.0001	0.0001	0.0471408	0.0793466	0.0695558	0.0268908	0.0755338	0.075184
1-amino-propan-2-one-3-phosphate	168.006	169.014	0.213499	0.270601	0.159527	0.225792	0.0001	0.0001	0.0001	0.190038	0.0001	0.0001
L-noradrenaline	168.066	169.074	0.213499	0.270601	0.159527	0.225792	0.0001	0.0001	0.0001	0.190038	0.0001	0.0001
noradrenaline	168.066	169.074	0.213499	0.270601	0.159527	0.225792	0.0001	0.0001	0.0001	0.190038	0.0001	0.0001
pyridoxine	168.066	169.074	0.213499	0.270601	0.159527	0.225792	0.0001	0.0001	0.0001	0.190038	0.0001	0.0001
N(pai)-methyl-L-histidine	168.077	169.085	0.213499	0.270601	0.159527	0.225792	0.0001	0.0001	0.0001	0.190038	0.0001	0.0001
L-2,3-dihydrodipicolinate	168.129	169.137	0.0001	0.0001	0.0001	0.0001	0.197115	0.223751	0.222631	0.0001	0.0001	0.0001
6-hydroxydopamine	168.172	169.18	0.0001	0.0001	0.0001	0.0001	0.197115	0.223751	0.222631	0.0001	0.0001	0.0001
DHAP	168.99	169.998	0.0416664	0.0890124	0.0529309	0.0335965	0.0505424	0.0001	0.0342614	0.0348499	0.0380932	0.0484447
dihydroxy acetone phosphate	168.99	169.998	0.0416664	0.0890124	0.0529309	0.0335965	0.0505424	0.0001	0.0342614	0.0348499	0.0380932	0.0484447
glyceraldehyde-3-phosphate	168.99	169.998	0.0416664	0.0890124	0.0529309	0.0335965	0.0505424	0.0001	0.0342614	0.0348499	0.0380932	0.0484447
glycerone phosphate	168.99	169.998	0.0416664	0.0890124	0.0529309	0.0335965	0.0505424	0.0001	0.0342614	0.0348499	0.0380932	0.0484447
gallic acid	169.014	170.022	0.0416664	0.0890124	0.0529309	0.0335965	0.0505424	0.0001	0.0342614	0.0348499	0.0380932	0.0484447
trihydroxybenzoic acid	169.014	170.022	0.0416664	0.0890124	0.0529309	0.0335965	0.0505424	0.0001	0.0342614	0.0348499	0.0380932	0.0484447
D-glyceraldehyde-3-phosphate	169.05	170.058	0.0416664	0.0890124	0.0529309	0.0335965	0.0505424	0.0001	0.0342614	0.0348499	0.0380932	0.0484447
diethylthiophosphate	169.155	170.163	0.0840773	0.0001	0.0652793	0.0001	0.105546	0.195175	0.173644	0.0765799	0.180874	0.180299
Dodecane	169.196	170.203	0.0840773	0.0001	0.0652793	0.0001	0.105546	0.195175	0.173644	0.0765799	0.180874	0.180299
8-methylnonenoate	169.243	170.251	0.0840773	0.0001	0.0652793	0.0001	0.105546	0.195175	0.173644	0.0765799	0.180874	0.180299
tetrahydrodipicolinate	170.144	171.152	0.0001	0.0001	0.0001	0.0001	0.0001	0.0001	0.0001	0.0001	0.0001	0.0001
sn-glycerol-3-phosphate	171.006	172.014	0.370937	0.323608	0.407943	0.335241	0.469805	0.379386	0.231717	0.320108	0.373447	0.382493
3-dehydroshikimate	171.029	172.037	0.370937	0.323608	0.407943	0.335241	0.469805	0.379386	0.231717	0.320108	0.373447	0.382493
dehydromatricaria ester	171.045	172.052	0.370937	0.323608	0.407943	0.335241	0.469805	0.379386	0.231717	0.320108	0.373447	0.382493
vitamin K3	171.045	172.052	0.370937	0.323608	0.407943	0.335241	0.469805	0.379386	0.231717	0.320108	0.373447	0.382493
capric acid	171.139	172.146	0.0636223	0.0001	0.038205	0.0321143	0.0719902	0.094059	0.0913041	0.026811	0.116305	0.140784
Decanoic acid	171.139	172.146	0.0636223	0.0001	0.038205	0.0321143	0.0719902	0.094059	0.0913041	0.026811	0.116305	0.140784
N-acetyl-L-glutamate-5-semialdehydeM	172.061	173.069	0.0001	0.0001	0.0649885	0.0001	0.069006	0.0001	0.0001	0.0001	0.0001	0.0800477
indospicine	172.109	173.116	0.0994659	0.126218	0.0499524	0.11879	0.0608616	0.111559	0.125088	0.103127	0.127418	0.0841951
L-indospicine	172.109	173.116	0.0994659	0.126218	0.0499524	0.11879	0.0608616	0.111559	0.125088	0.103127	0.127418	0.0841951
aconitic acid	173.009	174.016	0.0355534	0.0504079	0.0586526	0.0441404	0.0264708	0.00732819	0.0135315	0.0395123	0.0139489	0.00638135
3-Carboxy-4-methyl-2-oxopentanoate	173.045	174.053	0.0355534	0.0504079	0.0586526	0.0441404	0.0264708	0.00732819	0.0135315	0.0395123	0.0139489	0.00638135
3-carboxy-4-methyl-2-oxopentanoate	173.045	174.053	0.0355534	0.0504079	0.0586526	0.0441404	0.0264708	0.00732819	0.0135315	0.0395123	0.0139489	0.00638135
shikimic acid	173.045	174.053	0.0355534	0.0504079	0.0586526	0.0441404	0.0264708	0.00732819	0.0135315	0.0395123	0.0139489	0.00638135
indole-3-acetamide	173.071	174.079	0.0355534	0.0504079	0.0586526	0.0441404	0.0264708	0.00732819	0.0135315	0.0395123	0.0139489	0.00638135
suberic acid	173.081	174.089	0.0355534	0.0504079	0.0586526	0.0441404	0.0264708	0.00732819	0.0135315	0.0395123	0.0139489	0.00638135
N2-acetyl-L-ornithineM	173.093	174.1	0.0355534	0.0504079	0.0586526	0.0441404	0.0264708	0.00732819	0.0135315	0.0395123	0.0139489	0.00638135
cis-aconitate	173.102	174.11	0.35395	0.444403	0.348751	0.29515	0.320961	0.292357	0.309849	0.253263	0.352646	0.328492
L-dehydro-ascorbate	173.102	174.11	0.35395	0.444403	0.348751	0.29515	0.320961	0.292357	0.309849	0.253263	0.352646	0.328492
arginine	173.104	174.112	0.35395	0.444403	0.348751	0.29515	0.320961	0.292357	0.309849	0.253263	0.352646	0.328492
L-arginine	173.104	174.112	0.35395	0.444403	0.348751	0.29515	0.320961	0.292357	0.309849	0.253263	0.352646	0.328492
Gramine	173.108	174.116	0.35395	0.444403	0.348751	0.29515	0.320961	0.292357	0.309849	0.253263	0.352646	0.328492
Muscarine	173.142	174.149	0.35395	0.444403	0.348751	0.29515	0.320961	0.292357	0.309849	0.253263	0.352646	0.328492
2-isopropyl-3-oxosuccinate	173.145	174.153	0.35395	0.444403	0.348751	0.29515	0.320961	0.292357	0.309849	0.253263	0.352646	0.328492
N-formimino-L-glutamate	173.148	174.156	0.35395	0.444403	0.348751	0.29515	0.320961	0.292357	0.309849	0.253263	0.352646	0.328492
Gentianin	174.056	175.063	0.0001	0.0680334	0.0001	0.0001	0.0001	0.120366	0.124377	0.141104	0.128662	0.12195
Indolacetic acid	174.056	175.063	0.0001	0.0680334	0.0001	0.0001	0.0001	0.120366	0.124377	0.141104	0.128662	0.12195
indole-3-acetic acid	174.056	175.063	0.0001	0.0680334	0.0001	0.0001	0.0001	0.120366	0.124377	0.141104	0.128662	0.12195
gentianine	174.056	175.063	0.0001	0.0680334	0.0001	0.0001	0.0001	0.120366	0.124377	0.141104	0.128662	0.12195
L-citrulline	174.088	175.096	0.0001	0.0680334	0.0001	0.0001	0.0001	0.120366	0.124377	0.141104	0.128662	0.12195
citrulline	174.088	175.096	0.0001	0.0680334	0.0001	0.0001	0.0001	0.120366	0.124377	0.141104	0.128662	0.12195
indole-3-acetate	174.179	175.187	0.0943806	0.0943282	0.0001	0.125564	0.108513	0.0001	0.0001	0.0001	0.0001	0.0001
ascorbic acid	175.024	176.032	0.0759883	0.114203	0.081477	0.0815063	0.0377669	0.0685529	0.0483324	0.105805	0.0658978	0.0555614
L-alpha-amino-B-oxalylaminopropionic acid	175.035	176.043	0.0759883	0.114203	0.081477	0.0815063	0.0377669	0.0685529	0.0483324	0.105805	0.0658978	0.0555614
N-carbamoyl-L-aspartate	175.035	176.043	0.0759883	0.114203	0.081477	0.0815063	0.0377669	0.0685529	0.0483324	0.105805	0.0658978	0.0555614
N-Carbamoyl-L-aspartate	175.035	176.043	0.0759883	0.114203	0.081477	0.0815063	0.0377669	0.0685529	0.0483324	0.105805	0.0658978	0.0555614
Heriarin	175.04	176.047	0.0759883	0.114203	0.081477	0.0815063	0.0377669	0.0685529	0.0483324	0.105805	0.0658978	0.0555614
allantoate	175.047	176.055	0.0759883	0.114203	0.081477	0.0815063	0.0377669	0.0685529	0.0483324	0.105805	0.0658978	0.0555614
2-isopropylmalate	175.061	176.068	0.0759883	0.114203	0.081477	0.0815063	0.0377669	0.0685529	0.0483324	0.105805	0.0658978	0.0555614
3-isopropylmalate	175.061	176.068	0.0759883	0.114203	0.081477	0.0815063	0.0377669	0.0685529	0.0483324	0.105805	0.0658978	0.0555614
Lachnophyllum ester	175.076	176.084	0.0759883	0.114203	0.081477	0.0815063	0.0377669	0.0685529	0.0483324	0.105805	0.0658978	0.0555614
L-canavanine	175.083	176.091	0.0759883	0.114203	0.081477	0.0815063	0.0377669	0.0685529	0.0483324	0.105805	0.0658978	0.0555614
canavanine	175.083	176.091	0.0759883	0.114203	0.081477	0.0815063	0.0377669	0.0685529	0.0483324	0.105805	0.0658978	0.0555614
cotinine	175.087	176.095	0.0759883	0.114203	0.081477	0.0815063	0.0377669	0.0685529	0.0483324	0.105805	0.0658978	0.0555614
serotonin	175.087	176.095	0.0759883	0.114203	0.081477	0.0815063	0.0377669	0.0685529	0.0483324	0.105805	0.0658978	0.0555614
L-ascorbate	175.118	176.126	0.0001	0.0001	0.0001	0.0001	0.0001	0.0001	0.0001	0.0001	0.0001	0.0001
N-carbamoyl-L-aspartate	175.121	176.129	0.0001	0.0001	0.0001	0.0001	0.0001	0.0001	0.0001	0.0001	0.0001	0.0001
4-methylumbelliferone	175.163	176.171	0.0001	0.0001	0.0001	0.0001	0.0001	0.0001	0.0001	0.0001	0.0001	0.0001
pyrophosphate-group	175.959	176.967	0.081445	0.095233	0.0888309	0.0805393	0.0862297	0.0976712	0.0984289	0.114527	0.101594	0.101294
Alliin	176.038	177.046	0.081445	0.095233	0.0888309	0.0805393	0.0862297	0.0976712	0.0984289	0.114527	0.101594	0.101294
O-ureidohomoserine	176.152	177.16	0.0001	0.0001	0.0001	0.0001	0.0001	0.0001	0.0001	0.0001	0.0001	0.0001
N-formyl-L-methionine	176.21	177.218	0.0001	0.0001	0.0001	0.0001	0.0001	0.0001	0.0001	0.0001	0.0001	0.0001
nicotine	176.261	177.269	0.0001	0.0001	0.0001	0.0001	0.0001	0.0001	0.0001	0.0001	0.0001	0.0001
pyrophosphate	176.935	177.943	0.220872	0.26923	0.256082	0.245429	0.106178	0.295386	0.285883	0.399777	0.284236	0.300247
diphosphate	176.967	177.975	0.220872	0.26923	0.256082	0.245429	0.106178	0.295386	0.285883	0.399777	0.284236	0.300247
Daphnetin	177.019	178.027	0.220872	0.26923	0.256082	0.245429	0.106178	0.295386	0.285883	0.399777	0.284236	0.300247
Esculetin	177.019	178.027	0.220872	0.26923	0.256082	0.245429	0.106178	0.295386	0.285883	0.399777	0.284236	0.300247
gulonolactone	177.04	178.048	0.220872	0.26923	0.256082	0.245429	0.106178	0.295386	0.285883	0.399777	0.284236	0.300247
coniferyl aldehyde	177.055	178.063	0.220872	0.26923	0.256082	0.245429	0.106178	0.295386	0.285883	0.399777	0.284236	0.300247
Digitalose	177.076	178.084	0.220872	0.26923	0.256082	0.245429	0.106178	0.295386	0.285883	0.399777	0.284236	0.300247
2-dehydro-3-deoxy-D-gluconate	177.133	178.141	0.0001	0.0001	0.0001	0.0001	0.0001	0.0001	0.0001	0.0001	0.0001	0.0001
3-keto-beta;-D-galactose	177.133	178.141	0.0001	0.0001	0.0001	0.0001	0.0001	0.0001	0.0001	0.0001	0.0001	0.0001
glucono-delta;-lactone	177.133	178.141	0.0001	0.0001	0.0001	0.0001	0.0001	0.0001	0.0001	0.0001	0.0001	0.0001
4-oxo-4-(3-pyridyl)-butanamide	177.182	178.19	0.0001	0.0001	0.0001	0.0001	0.0001	0.0001	0.0001	0.0001	0.0001	0.0001
cysteinylglycine	177.198	178.206	0.0001	0.0001	0.0001	0.0001	0.0001	0.0001	0.0001	0.0001	0.0001	0.0001
2'-hydroxynicotine	177.225	178.233	0.0001	0.0001	0.0001	0.0001	0.0001	0.0001	0.0001	0.0001	0.0001	0.0001
4-(methylamino)-1-(3-pyridyl)-1-butanone	177.225	178.233	0.0001	0.0001	0.0001	0.0001	0.0001	0.0001	0.0001	0.0001	0.0001	0.0001
nicotine-1'-N-oxide	177.225	178.233	0.0001	0.0001	0.0001	0.0001	0.0001	0.0001	0.0001	0.0001	0.0001	0.0001
phenanthrene-ring	177.225	178.233	0.0001	0.0001	0.0001	0.0001	0.0001	0.0001	0.0001	0.0001	0.0001	0.0001
glucosamine	178.072	179.079	0.0444341	0.0526699	0.0381044	0.0462549	0.0439752	0.0727581	0.0715053	0.0710907	0.0741942	0.0714863
4-oxo-4-(3-pyridyl)-butanoate	178.167	179.175	0.0001	0.0001	0.0001	0.0001	0.0001	0.0001	0.0001	0.0001	0.0001	0.0001
3-(4-hydroxyphenyl)pyruvate	179.034	180.042	0.85898	1.23491	0.679644	0.929213	0.710467	1.26723	1.23378	1.61698	1.2162	1.16563
caffeate	179.034	180.042	0.85898	1.23491	0.679644	0.929213	0.710467	1.26723	1.23378	1.61698	1.2162	1.16563
caffeic acid	179.034	180.042	0.85898	1.23491	0.679644	0.929213	0.710467	1.26723	1.23378	1.61698	1.2162	1.16563
alpha-D-glucose	179.056	180.063	0.85898	1.23491	0.679644	0.929213	0.710467	1.26723	1.23378	1.61698	1.2162	1.16563
alpha-D-mannose	179.056	180.063	0.85898	1.23491	0.679644	0.929213	0.710467	1.26723	1.23378	1.61698	1.2162	1.16563
beta-D-glucose	179.056	180.063	0.85898	1.23491	0.679644	0.929213	0.710467	1.26723	1.23378	1.61698	1.2162	1.16563
fructose	179.056	180.063	0.85898	1.23491	0.679644	0.929213	0.710467	1.26723	1.23378	1.61698	1.2162	1.16563
galactose	179.056	180.063	0.85898	1.23491	0.679644	0.929213	0.710467	1.26723	1.23378	1.61698	1.2162	1.16563
glucose	179.056	180.063	0.85898	1.23491	0.679644	0.929213	0.710467	1.26723	1.23378	1.61698	1.2162	1.16563
Hammamelose	179.056	180.063	0.85898	1.23491	0.679644	0.929213	0.710467	1.26723	1.23378	1.61698	1.2162	1.16563
mannose	179.056	180.063	0.85898	1.23491	0.679644	0.929213	0.710467	1.26723	1.23378	1.61698	1.2162	1.16563
myo-insitol	179.056	180.063	0.85898	1.23491	0.679644	0.929213	0.710467	1.26723	1.23378	1.61698	1.2162	1.16563
sorbose	179.056	180.063	0.85898	1.23491	0.679644	0.929213	0.710467	1.26723	1.23378	1.61698	1.2162	1.16563
alpha;-D-glucose	179.056	180.063	0.85898	1.23491	0.679644	0.929213	0.710467	1.26723	1.23378	1.61698	1.2162	1.16563
D-myo-inositol	179.056	180.063	0.85898	1.23491	0.679644	0.929213	0.710467	1.26723	1.23378	1.61698	1.2162	1.16563
myo-inositol	179.056	180.063	0.85898	1.23491	0.679644	0.929213	0.710467	1.26723	1.23378	1.61698	1.2162	1.16563
coniferyl alcohol	179.071	180.079	0.85898	1.23491	0.679644	0.929213	0.710467	1.26723	1.23378	1.61698	1.2162	1.16563
(Z,Z,Z)-3,6,9-Dodecatrien-1-ol	179.144	180.151	0.0001	0.0001	0.0001	0.0001	0.0001	0.0001	0.0001	0.0001	0.0001	0.0001
beta;-D-galactose	179.149	180.157	0.0001	0.0001	0.0001	0.0001	0.0001	0.0001	0.0001	0.0001	0.0001	0.0001
beta;-D-glucose	179.149	180.157	0.0001	0.0001	0.0001	0.0001	0.0001	0.0001	0.0001	0.0001	0.0001	0.0001
D-mannose	179.149	180.157	0.0001	0.0001	0.0001	0.0001	0.0001	0.0001	0.0001	0.0001	0.0001	0.0001
L-sorbose	179.149	180.157	0.0001	0.0001	0.0001	0.0001	0.0001	0.0001	0.0001	0.0001	0.0001	0.0001
4-hydroxyphenylpyruvate	179.152	180.16	0.0001	0.0001	0.0001	0.0001	0.0001	0.0001	0.0001	0.0001	0.0001	0.0001
S-methyl-5-thio-D-ribose	179.21	180.218	0.0001	0.0001	0.0001	0.0001	0.0001	0.0001	0.0001	0.0001	0.0001	0.0001
l-tyrosine	180.066	181.074	0.0001	0.361378	0.0001	0.322386	0.0001	0.0001	0.000932242	0.408164	0.0001	0.0001
tyrosine	180.066	181.074	0.0001	0.361378	0.0001	0.322386	0.0001	0.0001	0.000932242	0.408164	0.0001	0.0001
4-hydroxy-4-(3-pyridyl)-butanoate	180.183	181.191	0.40608	0.0001	0.0001	0.0001	0.0001	0.559823	0.521713	0.0001	0.0001	0.538347
L-tyrosine	180.183	181.191	0.40608	0.0001	0.0001	0.0001	0.0001	0.559823	0.521713	0.0001	0.0001	0.538347
dimethoxybenzoic acid	181.05	182.058	0.143905	0.12991	0.11418	0.110558	0.00341213	0.0001	0.0001	0.153207	0.0001	0.0001
Dulcitol	181.071	182.079	0.143905	0.12991	0.11418	0.110558	0.00341213	0.0001	0.0001	0.153207	0.0001	0.0001
glucitol	181.071	182.079	0.143905	0.12991	0.11418	0.110558	0.00341213	0.0001	0.0001	0.153207	0.0001	0.0001
mannitol	181.071	182.079	0.143905	0.12991	0.11418	0.110558	0.00341213	0.0001	0.0001	0.153207	0.0001	0.0001
sorbitol	181.071	182.079	0.143905	0.12991	0.11418	0.110558	0.00341213	0.0001	0.0001	0.153207	0.0001	0.0001
L-Lathyrine	181.073	182.08	0.143905	0.12991	0.11418	0.110558	0.00341213	0.0001	0.0001	0.153207	0.0001	0.0001
D-sorbitol	181.165	182.173	0.0001	0.0001	0.0001	0.0001	0.156456	0.221525	0.208507	0.0001	0.218198	0.222858
L-iditol	181.165	182.173	0.0001	0.0001	0.0001	0.0001	0.156456	0.221525	0.208507	0.0001	0.218198	0.222858
homovanillate	181.168	182.176	0.0001	0.0001	0.0001	0.0001	0.156456	0.221525	0.208507	0.0001	0.218198	0.222858
normetanephrine	182.082	183.09	0.0001	0.0580035	0.0001	0.0567015	0.0001	0.0001	0.0001	0.0771672	0.0001	0.0001
adrenaline	182.199	183.207	0.0648441	0.0001	0.0001	0.0001	0.0001	0.0927275	0.0001	0.0001	0.0877609	0.0001
3-phosphonooxypyruvate	182.969	183.977	0.0001	0.0424034	0.0001	0.0239577	0.00186237	0.0001	0.0001	0.0381373	0.0001	0.000922287
3-phospho-hydroxypyruvate	183.034	184.042	0.0001	0.0424034	0.0001	0.0239577	0.00186237	0.0001	0.0001	0.0381373	0.0001	0.000922287
choline phosphate	183.066	184.074	0.0001	0.0424034	0.0001	0.0239577	0.00186237	0.0001	0.0001	0.0381373	0.0001	0.000922287
y-undecalactone	183.139	184.146	0.0745113	0.0001	0.0001	0.0482833	0.108166	0.165385	0.156711	0.0572859	0.163623	0.172144
phosphoryl-choline	183.144	184.152	0.0745113	0.0001	0.0001	0.0482833	0.108166	0.165385	0.156711	0.0572859	0.163623	0.172144
3-phosphoserine	184.001	185.009	0.0001	0.0660568	0.0192574	0.0254459	0.0001	0.0001	0.0001	0.1352	0.0001	0.0001
2-amino-3-carboxymuconate semialdehyde	184.025	185.032	0.0001	0.0660568	0.0192574	0.0254459	0.0001	0.0001	0.0001	0.1352	0.0001	0.0001
3-phospho-serine	184.065	185.073	0.0001	0.0660568	0.0192574	0.0254459	0.0001	0.0001	0.0001	0.1352	0.0001	0.0001
2-amino-3-(3-oxoprop-2-enyl)-but-2-enedioate	184.128	185.136	0.101415	0.0001	0.0627251	0.0684311	0.117006	0.185478	0.177264	0.0001	0.181674	0.180885
2-amino-3-carboxymuconate	184.128	185.136	0.101415	0.0001	0.0627251	0.0684311	0.117006	0.185478	0.177264	0.0001	0.181674	0.180885
2-phospho-D-glycerate	184.985	185.993	0.168651	0.163446	0.162937	0.161835	0.191821	0.312318	0.288595	0.22841	0.30283	0.295116
3-phospho-D-glycerate	184.985	185.993	0.168651	0.163446	0.162937	0.161835	0.191821	0.312318	0.288595	0.22841	0.30283	0.295116
3-phosphoglycerate	184.985	185.993	0.168651	0.163446	0.162937	0.161835	0.191821	0.312318	0.288595	0.22841	0.30283	0.295116
Angelicin	185.024	186.032	0.168651	0.163446	0.162937	0.161835	0.191821	0.312318	0.288595	0.22841	0.30283	0.295116
Psoralen	185.024	186.032	0.168651	0.163446	0.162937	0.161835	0.191821	0.312318	0.288595	0.22841	0.30283	0.295116
2-phosphoglycerate	185.05	186.058	0.168651	0.163446	0.162937	0.161835	0.191821	0.312318	0.288595	0.22841	0.30283	0.295116
Eutypine	185.06	186.068	0.168651	0.163446	0.162937	0.161835	0.191821	0.312318	0.288595	0.22841	0.30283	0.295116
l-abrine	185.108	186.116	0.0001	0.0001	0.0001	0.0001	0.0001	0.0001	0.0001	0.0001	0.0001	0.0001
8-amino-7-oxononanoate	186.113	187.121	0.112	0.0001	0.113763	0.0961622	0.106112	0.131293	0.12496	0.123379	0.132661	0.119474
N1-acetylspermidine	186.161	187.168	0.112	0.0001	0.113763	0.0961622	0.106112	0.131293	0.12496	0.123379	0.132661	0.119474
2-keto-6-acetamidocaproate	186.187	187.195	0.112	0.0001	0.113763	0.0961622	0.106112	0.131293	0.12496	0.123379	0.132661	0.119474
Lenthionine	186.884	187.892	0.0001	0.0001	0.0001	0.0001	0.0001	0.0001	0.0001	0.0001	0.0001	0.0001
azelaic acid	187.097	188.105	0.0661841	0.139179	0.0580211	0.082515	0.0538676	0.0752092	0.0762391	0.0992178	0.0727963	0.0704872
L-homoarginine	187.12	188.127	0.335601	0.29487	0.347796	0.291614	0.339891	0.296328	0.274716	0.236793	0.291116	0.294475
N,N-dimethyltryptamine	187.124	188.131	0.335601	0.29487	0.347796	0.291614	0.339891	0.296328	0.274716	0.236793	0.291116	0.294475
7,8-diaminononanoate	187.145	188.152	0.335601	0.29487	0.347796	0.291614	0.339891	0.296328	0.274716	0.236793	0.291116	0.294475
N6-acetyl-L-lysine	187.218	188.226	0.335601	0.29487	0.347796	0.291614	0.339891	0.296328	0.274716	0.236793	0.291116	0.294475
N6,N6,N6-trimethyl-L-lysine	187.261	188.269	0.335601	0.29487	0.347796	0.291614	0.339891	0.296328	0.274716	0.236793	0.291116	0.294475
N-acetyl-L-glutamate	188.056	189.064	0.277032	0.338655	0.329091	0.29185	0.234016	0.228511	0.233668	0.285254	0.231987	0.228072
S-prenyl-L-cysteine	188.264	189.272	0.0001	0.0001	0.0001	0.0001	0.0001	0.0001	0.0001	0.0001	0.0001	0.0001
oxalosuccinate	189.004	190.011	0.0701778	0.0972235	0.0783532	0.0760588	0.0587649	0.0721097	0.0700983	0.0825562	0.0001	0.0710539
3-dehydroquinate	189.04	190.048	0.0701778	0.0972235	0.0783532	0.0760588	0.0587649	0.0721097	0.0700983	0.0825562	0.0001	0.0710539
l-alpha-amino-y-oxalyaminobutyric acid	189.051	190.059	0.0701778	0.0972235	0.0783532	0.0760588	0.0587649	0.0721097	0.0700983	0.0825562	0.0001	0.0710539
y-hydroxy-l-arginine	189.099	190.107	0.0701778	0.0972235	0.0783532	0.0760588	0.0587649	0.0721097	0.0700983	0.0825562	0.0001	0.0710539
L,L-diaminopimelate	189.191	190.199	0.0001	0.0001	0.0001	0.0001	0.0001	0.0001	0.0001	0.0001	0.0001	0.0001
meso-diaminopimelate	189.191	190.199	0.0001	0.0001	0.0001	0.0001	0.0001	0.0001	0.0001	0.0001	0.0001	0.0001
o-oxalylhomoserine	190.035	191.043	0.139582	0.26627	0.122835	0.164249	0.106616	0.123803	0.127603	0.15462	0.123405	0.120905
citric acid	191.019	192.027	0.212931	0.156961	0.422117	0.238954	0.132508	0.0904074	0.0785224	0.176542	0.0001	0.0827752
Isocitirc acid	191.019	192.027	0.212931	0.156961	0.422117	0.238954	0.132508	0.0904074	0.0785224	0.176542	0.0001	0.0827752
isocitrate	191.019	192.027	0.212931	0.156961	0.422117	0.238954	0.132508	0.0904074	0.0785224	0.176542	0.0001	0.0827752
isocitric acid	191.019	192.027	0.212931	0.156961	0.422117	0.238954	0.132508	0.0904074	0.0785224	0.176542	0.0001	0.0827752
scopoletin	191.034	192.042	0.212931	0.156961	0.422117	0.238954	0.132508	0.0904074	0.0785224	0.176542	0.0001	0.0827752
quinate	191.056	192.063	0.212931	0.156961	0.422117	0.238954	0.132508	0.0904074	0.0785224	0.176542	0.0001	0.0827752
quinic acid	191.056	192.063	0.212931	0.156961	0.422117	0.238954	0.132508	0.0904074	0.0785224	0.176542	0.0001	0.0827752
citrate	191.117	192.125	0.0001	0.0001	0.0001	0.0001	0.0001	0.0001	0.0001	0.0001	0.0001	0.0001
D-isocitrate	191.117	192.125	0.0001	0.0001	0.0001	0.0001	0.0001	0.0001	0.0001	0.0001	0.0001	0.0001
4-oxo-4-(3-pyridyl)-N-methylbutanamide	191.209	192.217	0.0001	0.0001	0.0001	0.0001	0.0001	0.0001	0.0001	0.0001	0.0001	0.0001
5'-hydroxycotinine	191.209	192.217	0.0001	0.0001	0.0001	0.0001	0.0001	0.0001	0.0001	0.0001	0.0001	0.0001
N'-hydroxymethyl-norcotinine	191.209	192.217	0.0001	0.0001	0.0001	0.0001	0.0001	0.0001	0.0001	0.0001	0.0001	0.0001
trans-3'-hydroxycotinine	191.209	192.217	0.0001	0.0001	0.0001	0.0001	0.0001	0.0001	0.0001	0.0001	0.0001	0.0001
5,6-dihydroxyindole-2-carboxylate	192.151	193.159	0.0001	0.0001	0.0001	0.0001	0.0001	0.0001	0.0986697	0.0001	0.100126	0.0001
L-dopachrome	192.151	193.159	0.0001	0.0001	0.0001	0.0001	0.0001	0.0001	0.0986697	0.0001	0.100126	0.0001
2-keto-D-gluconic acid	193.035	194.043	0.00361718	0.0515237	0.0783167	0.0543076	0.0298474	0.00433135	0.0189836	0.0001	0.0215977	0.0172143
5-keto-D-gluconic acid	193.035	194.043	0.00361718	0.0515237	0.0783167	0.0543076	0.0298474	0.00433135	0.0189836	0.0001	0.0215977	0.0172143
alpha-D-galacturonic acid	193.035	194.043	0.00361718	0.0515237	0.0783167	0.0543076	0.0298474	0.00433135	0.0189836	0.0001	0.0215977	0.0172143
fructuronate	193.035	194.043	0.00361718	0.0515237	0.0783167	0.0543076	0.0298474	0.00433135	0.0189836	0.0001	0.0215977	0.0172143
Galacturonic acid	193.035	194.043	0.00361718	0.0515237	0.0783167	0.0543076	0.0298474	0.00433135	0.0189836	0.0001	0.0215977	0.0172143
glucuronate	193.035	194.043	0.00361718	0.0515237	0.0783167	0.0543076	0.0298474	0.00433135	0.0189836	0.0001	0.0215977	0.0172143
glucuronate and isomers	193.035	194.043	0.00361718	0.0515237	0.0783167	0.0543076	0.0298474	0.00433135	0.0189836	0.0001	0.0215977	0.0172143
iduronic acid	193.035	194.043	0.00361718	0.0515237	0.0783167	0.0543076	0.0298474	0.00433135	0.0189836	0.0001	0.0215977	0.0172143
tagaluronate	193.035	194.043	0.00361718	0.0515237	0.0783167	0.0543076	0.0298474	0.00433135	0.0189836	0.0001	0.0215977	0.0172143
5-hydroxy-coniferaldehyde	193.05	194.058	0.00361718	0.0515237	0.0783167	0.0543076	0.0298474	0.00433135	0.0189836	0.0001	0.0215977	0.0172143
ferulic acid	193.05	194.058	0.00361718	0.0515237	0.0783167	0.0543076	0.0298474	0.00433135	0.0189836	0.0001	0.0215977	0.0172143
l-bornesitol	193.071	194.079	0.00361718	0.0515237	0.0783167	0.0543076	0.0298474	0.00433135	0.0189836	0.0001	0.0215977	0.0172143
ononitol	193.071	194.079	0.00361718	0.0515237	0.0783167	0.0543076	0.0298474	0.00433135	0.0189836	0.0001	0.0215977	0.0172143
pinitol	193.071	194.079	0.00361718	0.0515237	0.0783167	0.0543076	0.0298474	0.00433135	0.0189836	0.0001	0.0215977	0.0172143
quebrachitol	193.071	194.079	0.00361718	0.0515237	0.0783167	0.0543076	0.0298474	0.00433135	0.0189836	0.0001	0.0215977	0.0172143
sequoyitol	193.071	194.079	0.00361718	0.0515237	0.0783167	0.0543076	0.0298474	0.00433135	0.0189836	0.0001	0.0215977	0.0172143
caffeine	193.073	194.08	0.00361718	0.0515237	0.0783167	0.0543076	0.0298474	0.00433135	0.0189836	0.0001	0.0215977	0.0172143
D-galacturonate	193.133	194.141	0.0001	0.0001	0.0001	0.0001	0.0001	0.0821848	0.0745344	0.0001	0.0741256	0.0758398
D-glucuronate	193.133	194.141	0.0001	0.0001	0.0001	0.0001	0.0001	0.0821848	0.0745344	0.0001	0.0741256	0.0758398
glucosaminic acid	194.066	195.074	0.0001	0.031603	0.0268647	0.0301519	0.00682016	0.0001	0.00676309	0.0492151	0.00630213	0.00663559
2-amino-4-hydroxy-6-hydroxymethyl-7,8-dihydropteridine	194.068	195.076	0.0001	0.031603	0.0268647	0.0301519	0.00682016	0.0001	0.00676309	0.0492151	0.00630213	0.00663559
dopaquinone	194.166	195.174	0.0001	0.0001	0.0001	0.0001	0.0320034	0.0001	0.0543444	0.0001	0.054765	0.0528565
alpha;-methyl-tyrosine	194.21	195.218	0.0001	0.0001	0.0001	0.0001	0.0320034	0.0001	0.0543444	0.0001	0.054765	0.0528565
Thiarubine A	195.045	196.052	0.562529	0.760154	0.523205	0.630166	0.428502	0.521555	0.50242	0.726898	0.504911	0.519426
Thiarubine B	195.045	196.052	0.562529	0.760154	0.523205	0.630166	0.428502	0.521555	0.50242	0.726898	0.504911	0.519426
galactonate	195.05	196.058	0.562529	0.760154	0.523205	0.630166	0.428502	0.521555	0.50242	0.726898	0.504911	0.519426
galactonic acid	195.05	196.058	0.562529	0.760154	0.523205	0.630166	0.428502	0.521555	0.50242	0.726898	0.504911	0.519426
gluconic acid	195.05	196.058	0.562529	0.760154	0.523205	0.630166	0.428502	0.521555	0.50242	0.726898	0.504911	0.519426
Ethyl (E,Z)-decadienoate	195.139	196.146	0.0001	0.0001	0.0001	0.0001	0.0001	0.0001	0.0001	0.0001	0.0001	0.0001
D-gluconate	195.149	196.157	0.0001	0.0001	0.0001	0.0001	0.0001	0.0001	0.0001	0.0001	0.0001	0.0001
cis-stilbene	195.24	196.248	0.0001	0.0001	0.0001	0.0001	0.0001	0.0001	0.0001	0.0001	0.0001	0.0001
3-4-dihydroxy-L-phenylalanine	196.061	197.069	0.0001	0.300091	0.189195	0.243723	0.0001	0.0001	0.0001	0.161799	0.0001	0.0001
DOPAR	196.061	197.069	0.0001	0.300091	0.189195	0.243723	0.0001	0.0001	0.0001	0.161799	0.0001	0.0001
L-dopa	196.061	197.069	0.0001	0.300091	0.189195	0.243723	0.0001	0.0001	0.0001	0.161799	0.0001	0.0001
O-acetylneuraminic acid	196.134	197.142	0.0001	0.0001	0.0001	0.0001	0.153722	0.152446	0.141082	0.0001	0.139087	0.136361
syringic acid	197.045	198.053	0.00291379	0.100514	0.0810699	0.0886372	0.0001	0.0001	0.0001	0.111323	0.00240322	0.0001
L-mimosine	197.056	198.064	0.00291379	0.100514	0.0810699	0.0886372	0.0001	0.0001	0.0001	0.111323	0.00240322	0.0001
Dehydrosafynol	197.06	198.068	0.00291379	0.100514	0.0810699	0.0886372	0.0001	0.0001	0.0001	0.111323	0.00240322	0.0001
harmalol	197.071	198.079	0.00291379	0.100514	0.0810699	0.0886372	0.0001	0.0001	0.0001	0.111323	0.00240322	0.0001
O-phospho-L-homoserine	198.017	199.025	0.0001	0.0001	0.074567	0.0698029	0.0001	0.0001	0.0001	0.0001	0.0001	0.0001
Isowillardiine	198.051	199.059	0.0001	0.0001	0.074567	0.0698029	0.0001	0.0001	0.0001	0.0001	0.0001	0.0001
Willardiine	198.051	199.059	0.0001	0.0001	0.074567	0.0698029	0.0001	0.0001	0.0001	0.0001	0.0001	0.0001
erythrose-4-phosphate	199.001	200.009	0.0899124	0.206172	0.106938	0.067286	0.124545	0.128513	0.1226	0.121465	0.142128	0.177747
4-fumarylacetoacetate	199.024	200.032	0.0899124	0.206172	0.106938	0.067286	0.124545	0.128513	0.1226	0.121465	0.142128	0.177747
alpha-terthienyl	199.04	200.047	0.0899124	0.206172	0.106938	0.067286	0.124545	0.128513	0.1226	0.121465	0.142128	0.177747
Safynol	199.076	200.084	0.0899124	0.206172	0.106938	0.067286	0.124545	0.128513	0.1226	0.121465	0.142128	0.177747
D-erythrose-4-phosphate	199.077	200.085	0.0899124	0.206172	0.106938	0.067286	0.124545	0.128513	0.1226	0.121465	0.142128	0.177747
4-fumaryl-acetoacetate	199.14	200.148	0.184282	0.0001	0.137968	0.153107	0.215394	0.297922	0.295016	0.210206	0.317943	0.301999
4-maleyl-acetoacetate	199.14	200.148	0.184282	0.0001	0.137968	0.153107	0.215394	0.297922	0.295016	0.210206	0.317943	0.301999
lauric acid	199.17	200.178	0.184282	0.0001	0.137968	0.153107	0.215394	0.297922	0.295016	0.210206	0.317943	0.301999
perseitol	201.004	202.011	0.0647272	0.103643	0.00307015	0.101604	0.0001	0.00710286	0.00700043	0.126647	0.13462	0.0001
Xanthotoxol	201.019	202.027	0.0647272	0.103643	0.00307015	0.101604	0.0001	0.00710286	0.00700043	0.126647	0.13462	0.0001
sebacic acid	201.113	202.121	0.0482693	0.0001	0.0665214	0.0001	0.0812811	0.0001	0.0001	0.0001	0.0001	0.0001
spermine	201.208	202.216	0.0482693	0.0001	0.0665214	0.0001	0.0812811	0.0001	0.0001	0.0001	0.0001	0.0001
isopentenyladenine	201.23	202.238	0.0482693	0.0001	0.0665214	0.0001	0.0812811	0.0001	0.0001	0.0001	0.0001	0.0001
NG,NG-dimethyl-L-arginine	201.248	202.256	0.0482693	0.0001	0.0665214	0.0001	0.0812811	0.0001	0.0001	0.0001	0.0001	0.0001
1-chloro-2,4-dinitrobenzene	201.546	202.554	0.00175576	0.0001	0.00227822	0.00168466	0.00232289	0.0001	0.00187651	0.0001	0.0001	0.0001
(-)O-acetylcarnitine	202.23	203.238	0.130986	0.0001	0.137953	0.127913	0.139291	0.123188	0.129662	0.0001	0.137186	0.143852
oxaloglutarate	203.019	204.027	0.00327182	0.0001	0.00588258	0.00321143	0.00525619	0.0001	0.0001	0.0030581	0.0001	0.0001
tryptophan	203.082	204.09	0.00327182	0.0001	0.00588258	0.00321143	0.00525619	0.0001	0.0001	0.0030581	0.0001	0.0001
L-tryptophan	203.082	204.09	0.00327182	0.0001	0.00588258	0.00321143	0.00525619	0.0001	0.0001	0.0030581	0.0001	0.0001
(=)-y-hydroxy-L-homoarginine	203.114	204.122	0.310026	0.3515	0.312581	0.272498	0.372342	0.359728	0.355331	0.274159	0.374695	0.360865
O-acetylcarnitine	203.116	204.124	0.310026	0.3515	0.312581	0.272498	0.372342	0.359728	0.355331	0.274159	0.374695	0.360865
bufotenine	203.118	204.126	0.310026	0.3515	0.312581	0.272498	0.372342	0.359728	0.355331	0.274159	0.374695	0.360865
psilocin	203.118	204.126	0.310026	0.3515	0.312581	0.272498	0.372342	0.359728	0.355331	0.274159	0.374695	0.360865
D-tryptophan	203.22	204.228	0.310026	0.3515	0.312581	0.272498	0.372342	0.359728	0.355331	0.274159	0.374695	0.360865
lipoamide	204.052	205.06	0.0001	0.0001	0.0001	0.0001	0.0001	0.0001	0.0001	0.0001	0.0001	0.0001
3-hydroxy-N6,N6,N6-trimethyl-L-lysine	204.268	205.276	0.0919659	0.0001	0.0807577	0.0910784	0.0844627	0.0951352	0.0953372	0.0001	0.0985221	0.0988396
2-hydroxybutane-1,2,4-tricarboxylate	205.035	206.043	0.0780837	0.0746349	0.129784	0.0879141	0.0001	0.0001	0.0001	0.0708836	0.0001	0.0001
homoisocitrate	205.035	206.043	0.0780837	0.0746349	0.129784	0.0879141	0.0001	0.0001	0.0001	0.0708836	0.0001	0.0001
lipoic acid	205.036	206.044	0.0780837	0.0746349	0.129784	0.0879141	0.0001	0.0001	0.0001	0.0708836	0.0001	0.0001
Scoparone	205.05	206.058	0.0780837	0.0746349	0.129784	0.0879141	0.0001	0.0001	0.0001	0.0708836	0.0001	0.0001
Alloimperatorin	205.102	206.11	0.0001	0.0001	0.0001	0.0001	0.0702742	0.0636033	0.0637572	0.0001	0.067775	0.0690663
lipoate	205.309	206.317	0.0001	0.0001	0.0001	0.0001	0.0001	0.0001	0.0001	0.0001	0.0001	0.0001
4-(2-aminophenyl)-2,4-dioxobutanoate	206.177	207.185	0.082952	0.101385	0.0750858	0.0859884	0.0763624	0.0868025	0.0823286	0.0950188	0.0751234	0.0806028
dihydrolipoamide	206.34	207.348	0.0001	0.0001	0.0001	0.0001	0.0001	0.0001	0.0001	0.0001	0.0001	0.0001
Fraxetin	207.029	208.037	0.0290527	0.0806627	0.093487	0.0212903	0.0456013	0.0182271	0.0182519	0.0181291	0.0207394	0.0250921
6-Methoxymellein	207.066	208.074	0.0290527	0.0806627	0.093487	0.0212903	0.0456013	0.0182271	0.0182519	0.0181291	0.0207394	0.0250921
sinapaldehyde	207.066	208.074	0.0290527	0.0806627	0.093487	0.0212903	0.0456013	0.0182271	0.0182519	0.0181291	0.0207394	0.0250921
kynurenine	207.077	208.085	0.0290527	0.0806627	0.093487	0.0212903	0.0456013	0.0182271	0.0182519	0.0181291	0.0207394	0.0250921
chalcone	207.081	208.089	0.0290527	0.0806627	0.093487	0.0212903	0.0456013	0.0182271	0.0182519	0.0181291	0.0207394	0.0250921
Elemicin	207.102	208.11	0.0001	0.0001	0.0001	0.0001	0.056569	0.0801001	0.0737539	0.0001	0.0744781	0.078905
(R)-2-benzylsuccinate	207.205	208.213	0.0001	0.0001	0.0001	0.0001	0.056569	0.0801001	0.0737539	0.0001	0.0744781	0.078905
dihydrolipoate	207.325	208.333	0.0001	0.0001	0.0001	0.0001	0.0001	0.0001	0.0001	0.0001	0.0001	0.0001
minoxidil	208.242	209.25	0.0344912	0.0001	0.0306028	0.0001	0.0390481	0.0634274	0.0608696	0.0001	0.0568025	0.0586835
d-galactarate	209.03	210.038	0.0001	0.0001	0.0001	0.0001	0.0001	0.0001	0.0001	0.0001	0.0001	0.0001
saccharic acid	209.03	210.038	0.0001	0.0001	0.0001	0.0001	0.0001	0.0001	0.0001	0.0001	0.0001	0.0001
5-hydroxy-ferulic acid	209.045	210.053	0.0001	0.0001	0.0001	0.0001	0.0001	0.0001	0.0001	0.0001	0.0001	0.0001
5-hydroxy-ferulic-acid	209.045	210.053	0.0001	0.0001	0.0001	0.0001	0.0001	0.0001	0.0001	0.0001	0.0001	0.0001
Mannoheptulose	209.066	210.074	0.0001	0.0001	0.0001	0.0001	0.0001	0.0001	0.0001	0.0001	0.0001	0.0001
sedoheptulose and isomers	209.066	210.074	0.0001	0.0001	0.0001	0.0001	0.0001	0.0001	0.0001	0.0001	0.0001	0.0001
sinapyl-alcohol	209.081	210.089	0.0001	0.0001	0.0001	0.0001	0.0001	0.0001	0.0001	0.0001	0.0001	0.0001
jasmonic acid	209.118	210.126	0.183459	0.248056	0.188084	0.179492	0.13063	0.167887	0.170254	0.175768	0.183301	0.175628
Jasmonic acid	209.118	210.126	0.183459	0.248056	0.188084	0.179492	0.13063	0.167887	0.170254	0.175768	0.183301	0.175628
jasmonic acid	209.118	210.126	0.183459	0.248056	0.188084	0.179492	0.13063	0.167887	0.170254	0.175768	0.183301	0.175628
creatine-phosphate	210.106	211.114	0.158039	0.113002	0.120246	0.112554	0.167827	0.196527	0.186651	0.121694	0.202859	0.213592
mescaline	210.113	211.121	0.158039	0.113002	0.120246	0.112554	0.167827	0.196527	0.186651	0.121694	0.202859	0.213592
Mescaline	210.113	211.121	0.158039	0.113002	0.120246	0.112554	0.167827	0.196527	0.186651	0.121694	0.202859	0.213592
volemitol	211.082	212.09	0.0736215	0.0290001	0.0732454	0.0434423	0.114124	0.134284	0.121588	0.0717204	0.133942	0.140285
Putaminoxin	211.133	212.141	0.117483	0.0001	0.09754	0.11039	0.110771	0.145861	0.14725	0.119708	0.149715	0.149852
pentadecane	211.243	212.25	0.117483	0.0001	0.09754	0.11039	0.110771	0.145861	0.14725	0.119708	0.149715	0.149852
4-phospho-L-aspartate	211.996	213.004	0.0001	0.0001	0.0001	0.0001	0.0001	0.0001	0.0001	0.0001	0.0001	0.0001
L-aspartyl-4-phosphate	212.075	213.083	0.0001	0.0001	0.0001	0.0001	0.0001	0.0001	0.0001	0.0001	0.0001	0.0001
m-chlorohippurate	212.612	213.62	0.00639896	0.0001	0.00446597	0.00512416	0.00804618	0.0087153	0.00921498	0.00390366	0.00932437	0.00947016
2-oxo-3-hydroxy-4-phosphobutanoate	212.98	213.988	0.0112681	0.0666091	0.0292909	0.0437124	0.00883998	0.0139727	0.0147002	0.021628	0.0137129	0.0115848
3-hydroxy-4-phospho-hydroxy-α-ketobutyrate	212.98	213.988	0.0112681	0.0666091	0.0292909	0.0437124	0.00883998	0.0139727	0.0147002	0.021628	0.0137129	0.0115848
2-deoxy-D-ribose-5-phosphate	213.016	214.024	0.0112681	0.0666091	0.0292909	0.0437124	0.00883998	0.0139727	0.0147002	0.021628	0.0137129	0.0115848
deoxy-ribose-1-phosphate	213.016	214.024	0.0112681	0.0666091	0.0292909	0.0437124	0.00883998	0.0139727	0.0147002	0.021628	0.0137129	0.0115848
deoxyxylulose-5-phosphate	213.016	214.024	0.0112681	0.0666091	0.0292909	0.0437124	0.00883998	0.0139727	0.0147002	0.021628	0.0137129	0.0115848
Mycosinol	213.055	214.063	0.0112681	0.0666091	0.0292909	0.0437124	0.00883998	0.0139727	0.0147002	0.021628	0.0137129	0.0115848
Ichthyotherol	213.092	214.099	0.0112681	0.0666091	0.0292909	0.0437124	0.00883998	0.0139727	0.0147002	0.021628	0.0137129	0.0115848
Aethusin	213.103	214.111	0.0001	0.122147	0.0001	0.150913	0.259745	0.364462	0.344352	0.0001	0.367817	0.359823
harmaline	213.103	214.111	0.0001	0.122147	0.0001	0.150913	0.259745	0.364462	0.344352	0.0001	0.367817	0.359823
deoxyribose-1-phosphate	213.103	214.111	0.0001	0.122147	0.0001	0.150913	0.259745	0.364462	0.344352	0.0001	0.367817	0.359823
deoxyribose-5-phosphate	213.103	214.111	0.0001	0.122147	0.0001	0.150913	0.259745	0.364462	0.344352	0.0001	0.367817	0.359823
dethiobiotin	213.124	214.132	0.0001	0.122147	0.0001	0.150913	0.259745	0.364462	0.344352	0.0001	0.367817	0.359823
(+)-(1R,2R)-1,2-diphenylethane-1,2-diol	213.255	214.263	0.0001	0.122147	0.0001	0.150913	0.259745	0.364462	0.344352	0.0001	0.367817	0.359823
O-phospho-4-hydroxy-L-threonine	214.012	215.019	0.0001	0.175332	0.0001	0.136479	0.0001	0.0001	0.00625678	0.0086663	0.0001	0.0001
phospho-hydroxy-threonine	214.012	215.019	0.0001	0.175332	0.0001	0.136479	0.0001	0.0001	0.00625678	0.0086663	0.0001	0.0001
Kinetin	214.073	215.081	0.0001	0.175332	0.0001	0.136479	0.0001	0.0001	0.00625678	0.0086663	0.0001	0.0001
kinetin	214.206	215.214	0.151436	0.0001	0.142522	0.0001	0.148283	0.190685	0.17995	0.169207	0.189266	0.195624
erythronate-4-phosphate	214.996	216.004	4.72494	10.4664	3.76952	6.08432	1.74989	1.83389	1.88881	4.72445	1.70921	1.76239
5-(3-buten-1-ynyl)-2,2'-bithienyl	214.999	216.007	4.72494	10.4664	3.76952	6.08432	1.74989	1.83389	1.88881	4.72445	1.70921	1.76239
2-C-methyl-D-erythritol-4-phosphate	215.032	216.04	4.72494	10.4664	3.76952	6.08432	1.74989	1.83389	1.88881	4.72445	1.70921	1.76239
Bergapten	215.034	216.042	4.72494	10.4664	3.76952	6.08432	1.74989	1.83389	1.88881	4.72445	1.70921	1.76239
Xanthotoxin	215.034	216.042	4.72494	10.4664	3.76952	6.08432	1.74989	1.83389	1.88881	4.72445	1.70921	1.76239
w-hydroxydodecanoic acid	215.165	216.173	0.0001	0.0001	0.00203616	0.0001	0.0001	0.0001	0.0001	0.0001	0.0001	0.0001
gamma;-glutamyl-gamma;-aminobutyraldehyde	215.228	216.236	0.0001	0.0001	0.00203616	0.0001	0.0001	0.0001	0.0001	0.0001	0.0001	0.0001
gamma;-glutamyl-L-putrescine	216.259	217.267	0.0001	0.0001	0.00078455	0.0001	0.0001	0.0001	0.0001	0.0001	0.0001	0.0001
4-methylumbelliferyl	217.201	218.209	0.0001	0.0001	0.101118	0.0001	0.0774686	0.0001	0.0001	0.0001	0.0640564	0.0001
N-acetyl-serotonin	217.247	218.255	0.0001	0.0001	0.101118	0.0001	0.0774686	0.0001	0.0001	0.0001	0.0640564	0.0001
4-amino-2-methyl-5-phosphomethylpyrimidine	218.033	219.041	0.190711	0.323539	0.177596	0.217827	0.10567	0.0737576	0.0809085	0.165212	0.0703494	0.0722033
O-succinyl-L-homoserine	218.066	219.074	0.190711	0.323539	0.177596	0.217827	0.10567	0.0737576	0.0809085	0.165212	0.0703494	0.0722033
4-nitrophenyl	218.082	219.09	0.190711	0.323539	0.177596	0.217827	0.10567	0.0737576	0.0809085	0.165212	0.0703494	0.0722033
pantothenic acid	218.103	219.111	0.0001	0.0001	0.0001	0.0001	0.0001	0.0715204	0.0648481	0.0649667	0.0649294	0.0615351
trans-zeatin	218.104	219.112	0.0001	0.0001	0.0001	0.0001	0.0001	0.0715204	0.0648481	0.0649667	0.0649294	0.0615351
pantothenate	218.229	219.237	0.0001	0.0001	0.0001	0.0001	0.0001	0.0715204	0.0648481	0.0649667	0.0649294	0.0615351
cis-zeatin	218.238	219.246	0.0001	0.0001	0.0001	0.0001	0.0001	0.0715204	0.0648481	0.0649667	0.0649294	0.0615351
3-(imidazol-4-yl)-2-oxopropyl phosphate	219.017	220.025	0.0960857	0.129506	0.00440832	0.103314	0.00364164	0.00248783	0.00304923	0.112805	0.00306719	0.00402682
Jasminine	219.077	220.085	0.0960857	0.129506	0.00440832	0.103314	0.00364164	0.00248783	0.00304923	0.112805	0.00306719	0.00402682
5-hydroxy-L-tryptophan	219.077	220.085	0.0960857	0.129506	0.00440832	0.103314	0.00364164	0.00248783	0.00304923	0.112805	0.00306719	0.00402682
imidazole	219.113	220.121	0.0001	0.0001	0.0001	0.0001	0.0760499	0.0935841	0.0916197	0.0001	0.0925466	0.0929898
N-acetyl-beta;-glucosaminylamine	219.217	220.225	0.0001	0.0001	0.0001	0.0001	0.0760499	0.0935841	0.0916197	0.0001	0.0925466	0.0929898
histidinol phosphate	220.049	221.057	0.0001	0.0001	0.0001	0.0001	0.0001	0.0001	0.0001	0.0001	0.0001	0.0001
N-acetylglucosamine	220.082	221.09	0.0001	0.0001	0.0001	0.0001	0.0001	0.0001	0.0001	0.0001	0.0001	0.0001
N-acetyl-D-galactosamine	220.082	221.09	0.0001	0.0001	0.0001	0.0001	0.0001	0.0001	0.0001	0.0001	0.0001	0.0001
N-acetyl-D-glucosamine	220.082	221.09	0.0001	0.0001	0.0001	0.0001	0.0001	0.0001	0.0001	0.0001	0.0001	0.0001
N-acetyl-D-mannosamine	220.082	221.09	0.0001	0.0001	0.0001	0.0001	0.0001	0.0001	0.0001	0.0001	0.0001	0.0001
L-histidinol-phosphate	220.144	221.152	0.33204	0.132429	0.522256	0.250201	0.453058	0.167081	0.177857	0.205281	0.199707	0.239113
dihydrozeatin	220.253	221.261	0.33204	0.132429	0.522256	0.250201	0.453058	0.167081	0.177857	0.205281	0.199707	0.239113
fraxinol	221.045	222.053	0.014133	0.00865653	0.00881087	0.00838829	0.0281876	0.0333405	0.0444395	0.00822678	0.033932	0.0478526
isofraxidin	221.045	222.053	0.014133	0.00865653	0.00881087	0.00838829	0.0281876	0.0333405	0.0444395	0.00822678	0.033932	0.0478526
Leptodactylone	221.045	222.053	0.014133	0.00865653	0.00881087	0.00838829	0.0281876	0.0333405	0.0444395	0.00822678	0.033932	0.0478526
S-[(E)-prop-1-enyl]-L-cysteine S-oxide	221.06	222.067	0.014133	0.00865653	0.00881087	0.00838829	0.0281876	0.0333405	0.0444395	0.00822678	0.033932	0.0478526
cystathionine	221.06	222.067	0.014133	0.00865653	0.00881087	0.00838829	0.0281876	0.0333405	0.0444395	0.00822678	0.033932	0.0478526
flavone	221.06	222.068	0.014133	0.00865653	0.00881087	0.00838829	0.0281876	0.0333405	0.0444395	0.00822678	0.033932	0.0478526
4-methyl-5-(2-phosphoethyl)-thiazole	221.999	223.007	0.0001	0.0001	0.0001	0.0001	0.035659	0.0528343	0.0557379	0.0001	0.0613337	0.0563694
sinapate	223.061	224.068	0.0001	0.00778043	0.0001	0.0001	0.0001	0.0001	0.0001	0.0001	0.0001	0.0001
3-hydroxykynurenine	223.072	224.08	0.0001	0.00778043	0.0001	0.0001	0.0001	0.0001	0.0001	0.0001	0.0001	0.0001
methyl jasmonate	223.133	224.141	0.141686	0.176471	0.127485	0.139791	0.121162	0.163378	0.152783	0.131349	0.129976	0.12314
cuscohygrine	223.181	224.189	0.141686	0.176471	0.127485	0.139791	0.121162	0.163378	0.152783	0.131349	0.129976	0.12314
3-hydroxy-L-kynurenine	223.208	224.216	0.141686	0.176471	0.127485	0.139791	0.121162	0.163378	0.152783	0.131349	0.129976	0.12314
4-amino-4-deoxychorismate	224.056	225.064	0.0001	0.064631	0.0001	0.0001	0.0001	0.0001	0.0001	0.0001	0.0001	0.0001
N-methyl mescaline	224.129	225.136	0.0001	0.0001	0.0001	0.0001	0.0754558	0.108323	0.10332	0.091778	0.0001	0.0001
benzyladenine	224.244	225.252	0.0001	0.0001	0.0001	0.0001	0.0754558	0.108323	0.10332	0.091778	0.0001	0.0001
chorismate	225.04	226.048	0.0001	0.00253176	0.0001	0.0001	0.00186853	0.0001	0.0001	0.0001	0.0001	0.0001
prephenate	225.04	226.048	0.0001	0.00253176	0.0001	0.0001	0.00186853	0.0001	0.0001	0.0001	0.0001	0.0001
porphobilinogen	225.088	226.095	0.0001	0.00253176	0.0001	0.0001	0.00186853	0.0001	0.0001	0.0001	0.0001	0.0001
myristoleic acid	225.185	226.193	0.334192	0.361591	0.253561	0.337455	0.331883	0.437993	0.429206	0.457777	0.455174	0.437956
nervonic acid	225.185	226.193	0.334192	0.361591	0.253561	0.337455	0.331883	0.437993	0.429206	0.457777	0.455174	0.437956
alpha-D-glutamyl phosphate	226.012	227.019	0.0001	0.0001	0.0001	0.0001	0.0001	0.0001	0.0001	0.0001	0.0001	0.0001
glutamate-5-phosphate	226.012	227.019	0.0001	0.0001	0.0001	0.0001	0.0001	0.0001	0.0001	0.0001	0.0001	0.0001
arogenate	226.072	227.079	0.0001	0.0001	0.0001	0.0001	0.0001	0.0001	0.0001	0.0001	0.0001	0.0001
deoxycytidine	226.083	227.091	0.0001	0.0001	0.0001	0.0001	0.0001	0.0001	0.0001	0.0001	0.0001	0.0001
L-glutamate-5-phosphate	226.102	227.11	0.177917	0.124479	0.167981	0.15323	0.169912	0.214431	0.208306	0.157831	0.221894	0.219417
(R)-5-phosphomevalonate	227.032	228.04	0.0001	0.0001	0.0001	0.0001	0.0001	0.0001	0.0001	0.0001	0.0001	0.0001
deoxyuridine	227.067	228.075	0.0001	0.0001	0.0001	0.0001	0.0001	0.0001	0.0001	0.0001	0.0001	0.0001
4,8,5'Trimthylpsoralen	227.071	228.079	0.0001	0.0001	0.0001	0.0001	0.0001	0.0001	0.0001	0.0001	0.0001	0.0001
Seselin	227.071	228.079	0.0001	0.0001	0.0001	0.0001	0.0001	0.0001	0.0001	0.0001	0.0001	0.0001
Xanthyletin	227.071	228.079	0.0001	0.0001	0.0001	0.0001	0.0001	0.0001	0.0001	0.0001	0.0001	0.0001
mevalonate-5P	227.13	228.138	0.504155	0.32848	0.384071	0.435965	0.462158	0.0525143	0.746579	0.515733	1.00553	0.909231
myristic acid	227.201	228.209	0.504155	0.32848	0.384071	0.435965	0.462158	0.0525143	0.746579	0.515733	1.00553	0.909231
5-phosphoribosylamine	228.027	229.035	0.0001	0.0001	0.0001	0.0001	0.0001	0.0001	0.0001	0.0001	0.0001	0.0001
5-phospho-beta;-D-ribosyl-amine	228.118	229.126	0.141525	0.123419	0.120241	0.135458	0.154074	0.227825	0.243972	0.201201	0.280362	0.221504
ribose-5-phosphate	229.011	230.019	0.0203568	0.0185428	0.0001	0.0001	0.0223447	0.0868315	0.0903355	0.0001	0.093795	0.106555
ribulose-5-phosphate	229.011	230.019	0.0203568	0.0185428	0.0001	0.0001	0.0223447	0.0868315	0.0903355	0.0001	0.093795	0.106555
xylose-1-phosphate	229.011	230.019	0.0203568	0.0185428	0.0001	0.0001	0.0223447	0.0868315	0.0903355	0.0001	0.093795	0.106555
Xylose-5-phosphate	229.011	230.019	0.0203568	0.0185428	0.0001	0.0001	0.0223447	0.0868315	0.0903355	0.0001	0.093795	0.106555
xylulose-5-phosphate	229.011	230.019	0.0203568	0.0185428	0.0001	0.0001	0.0223447	0.0868315	0.0903355	0.0001	0.093795	0.106555
ribose-1-phosphate	229.011	230.019	0.0203568	0.0185428	0.0001	0.0001	0.0223447	0.0868315	0.0903355	0.0001	0.093795	0.106555
beta;-L-arabinose	229.103	230.111	0.196051	0.176477	0.0001	0.207368	0.198764	0.232435	0.228852	0.216445	0.23968	0.220875
D-ribose-5-phosphate	229.103	230.111	0.196051	0.176477	0.0001	0.207368	0.198764	0.232435	0.228852	0.216445	0.23968	0.220875
D-ribulose-5-phosphate	229.103	230.111	0.196051	0.176477	0.0001	0.207368	0.198764	0.232435	0.228852	0.216445	0.23968	0.220875
D-xylulose-5-phosphate	229.103	230.111	0.196051	0.176477	0.0001	0.207368	0.198764	0.232435	0.228852	0.216445	0.23968	0.220875
N2-succinyl-L-glutamate	230.197	231.205	0.0983999	0.0934108	0.106808	0.0914612	0.0985124	0.101206	0.0957858	0.102933	0.10089	0.0994088
4-(glutamylamino)	231.228	232.236	0.124046	0.0001	0.1421	0.0907504	0.122263	0.118995	0.112184	0.122147	0.115512	0.0001
N2-succinyl-L-ornithine	231.228	232.236	0.124046	0.0001	0.1421	0.0907504	0.122263	0.118995	0.112184	0.122147	0.115512	0.0001
melatonin	231.274	232.282	0.124046	0.0001	0.1421	0.0907504	0.122263	0.118995	0.112184	0.122147	0.115512	0.0001
sterone-ring	231.4	232.408	0.0001	0.0001	0.0001	0.0001	0.0001	0.0001	0.0001	0.0001	0.0001	0.0001
dopamine	232.231	233.239	0.0965159	0.0001	0.0947847	0.0967567	0.0850509	0.083397	0.07936	0.0001	0.0830926	0.0834583
5,6,7-Trimethoxycoumarin	235.061	236.068	0.0120078	0.0533614	0.00849913	0.0160542	0.011342	0.0220871	0.0218244	0.0199029	0.0208838	0.0195424
formylkynurenine	235.072	236.08	0.0120078	0.0533614	0.00849913	0.0160542	0.011342	0.0220871	0.0218244	0.0199029	0.0208838	0.0195424
N-formylkynurenine	235.219	236.227	0.0510517	0.0001	0.0492545	0.0498261	0.0476626	0.0792198	0.0790491	0.0715047	0.0784243	0.0778189
6-pyruvoyl	236.21	237.218	0.0795676	0.0886206	0.066481	0.0798091	0.0705344	0.0990642	0.0988892	0.0001	0.0972183	0.0951232
sepiapterin	236.21	237.218	0.0795676	0.0886206	0.066481	0.0798091	0.0705344	0.0990642	0.0988892	0.0001	0.0972183	0.0951232
erythro-1-(imidazol-4-yl)glycerol-3-phosphate	237.028	238.035	0.0125434	0.0001	0.00745509	0.0001	0.011636	0.0218499	0.0231478	0.0001	0.0214705	0.0207257
2-deoxy-D-manno-octulosonic acid	237.061	238.069	0.0125434	0.0001	0.00745509	0.0001	0.011636	0.0218499	0.0231478	0.0001	0.0214705	0.0207257
3-deoxy-D-manno-octulosonic acid	237.061	238.069	0.0125434	0.0001	0.00745509	0.0001	0.011636	0.0218499	0.0231478	0.0001	0.0214705	0.0207257
L-y-glutamyl-L-hypoglycin	237.124	238.132	0.0683795	0.0001	0.0762891	0.0001	0.0001	0.0001	0.0798219	0.0770237	0.0811035	0.081103
D-erythro-imidazole-glycerol-phosphate	237.128	238.136	0.0683795	0.0001	0.0762891	0.0001	0.0001	0.0001	0.0798219	0.0770237	0.0811035	0.081103
6-lactoyl-5,6,7,8-tetrahydropterin	238.225	239.233	0.0693314	0.0001	0.0588481	0.0001	0.0567491	0.0966106	0.0766348	0.0001	0.0838855	0.0928872
dihydrobiopterin	238.225	239.233	0.0693314	0.0001	0.0588481	0.0001	0.0567491	0.0966106	0.0766348	0.0001	0.0838855	0.0928872
bupropion	238.736	239.744	0.0001	0.0001	0.0001	0.0001	0.0001	0.0001	0.0001	0.0001	0.0001	0.0001
cystine	239.016	240.024	0.0224274	0.140081	0.0309888	0.0215786	0.0254093	0.0290381	0.0278008	0.0273612	0.028475	0.0298553
L-cystine	239.016	240.024	0.0224274	0.140081	0.0309888	0.0215786	0.0254093	0.0290381	0.0278008	0.0273612	0.028475	0.0298553
Dehydrofalcarinone	239.144	240.151	0.135207	0.0001	0.104159	0.114951	0.107171	0.140905	0.130067	0.113974	0.167916	0.0001
palmitaldehyde	239.42	240.428	0.0001	0.0001	0.0001	0.0001	0.0001	0.0001	0.0001	0.0001	0.0001	0.0001
tetrahydrobiopterin	240.241	241.249	0.0871218	0.0001	0.0590647	0.0627601	0.110519	0.15944	0.141277	0.0931609	0.153204	0.138981
erythrohydrobupropion	240.752	241.76	0.0001	0.0001	0.0001	0.0001	0.0001	0.0001	0.0001	0.0001	0.0001	0.0001
threohydrobupropion	240.752	241.76	0.0001	0.0001	0.0001	0.0001	0.0001	0.0001	0.0001	0.0001	0.0001	0.0001
deoxythymidine	241.082	242.09	0.0001	0.0001	0.0001	0.0001	0.0001	0.0001	0.0001	0.0001	0.0001	0.0001
thymidine	241.082	242.09	0.0001	0.0001	0.0001	0.0001	0.0001	0.0001	0.0001	0.0001	0.0001	0.0001
galactosylglycerol	241.092	242.1	0.0001	0.0001	0.0001	0.0001	0.0001	0.0001	0.0001	0.0001	0.0001	0.0001
2,3-diketo-5-methylthio-1-phosphopentane	241.175	242.183	0.293038	0.251213	0.243149	0.266729	0.327199	0.588169	0.547017	0.415592	0.563045	0.562622
2-hydroxy-3-keto-5-methylthio-1-phosphopentene	241.175	242.183	0.293038	0.251213	0.243149	0.266729	0.327199	0.588169	0.547017	0.415592	0.563045	0.562622
cytidine	242.078	243.086	0.0001	0.0001	0.0001	0.0001	0.0001	0.0001	0.0001	0.0001	0.0001	0.0001
uridine	243.062	244.07	0.0001	0.228926	0.0001	0.215686	0.0001	0.0001	0.0001	0.30162	0.0001	0.0001
Wyerone acid	243.066	244.074	0.0001	0.228926	0.0001	0.215686	0.0001	0.0001	0.0001	0.30162	0.0001	0.0001
biotin	243.08	244.088	0.0001	0.228926	0.0001	0.215686	0.0001	0.0001	0.0001	0.30162	0.0001	0.0001
Osthol	243.102	244.11	0.214927	0.0001	0.189601	0.0001	0.204927	0.311607	0.305731	0.0001	0.317315	0.300679
beta;-L-fucose	243.13	244.138	0.214927	0.0001	0.189601	0.0001	0.204927	0.311607	0.305731	0.0001	0.317315	0.300679
Falcarinol	243.175	244.183	0.214927	0.0001	0.189601	0.0001	0.204927	0.311607	0.305731	0.0001	0.317315	0.300679
N1-acetylspermine	243.218	244.226	0.214927	0.0001	0.189601	0.0001	0.204927	0.311607	0.305731	0.0001	0.317315	0.300679
D3-isopentenyl-PP	244.998	246.006	0.00458106	0.241285	0.00500513	0.111012	0.00753645	0.0001	0.0001	0.136453	0.0001	0.00371631
D3-isopentyl-PP	244.998	246.006	0.00458106	0.241285	0.00500513	0.111012	0.00753645	0.0001	0.0001	0.136453	0.0001	0.00371631
dimethylallyl diphosphate	244.998	246.006	0.00458106	0.241285	0.00500513	0.111012	0.00753645	0.0001	0.0001	0.136453	0.0001	0.00371631
isopentenyl diphosphate	244.998	246.006	0.00458106	0.241285	0.00500513	0.111012	0.00753645	0.0001	0.0001	0.136453	0.0001	0.00371631
Isopimpinellin	245.045	246.053	0.00458106	0.241285	0.00500513	0.111012	0.00753645	0.0001	0.0001	0.136453	0.0001	0.00371631
Pimpinellin	245.045	246.053	0.00458106	0.241285	0.00500513	0.111012	0.00753645	0.0001	0.0001	0.136453	0.0001	0.00371631
Decursinol	245.081	246.089	0.00458106	0.241285	0.00500513	0.111012	0.00753645	0.0001	0.0001	0.136453	0.0001	0.00371631
Marmesin	245.081	246.089	0.00458106	0.241285	0.00500513	0.111012	0.00753645	0.0001	0.0001	0.136453	0.0001	0.00371631
dimethylallyl-diphosphate	245.085	246.093	0.00458106	0.241285	0.00500513	0.111012	0.00753645	0.0001	0.0001	0.136453	0.0001	0.00371631
isopentenyl	245.085	246.093	0.00458106	0.241285	0.00500513	0.111012	0.00753645	0.0001	0.0001	0.136453	0.0001	0.00371631
octopine	245.125	246.133	0.184952	0.0001	0.112228	0.080218	0.101383	0.138615	0.160905	0.11056	0.137948	0.202075
pyridoxal phosphate	246.017	247.025	0.0001	0.0877112	0.0001	0.0001	0.0001	0.0001	0.0001	0.0001	0.0001	0.0001
pyridoxal-5'-phosphate	246.017	247.025	0.0001	0.0877112	0.0001	0.0001	0.0001	0.0001	0.0001	0.0001	0.0001	0.0001
pyridoxine phosphate	246.017	247.025	0.0001	0.0877112	0.0001	0.0001	0.0001	0.0001	0.0001	0.0001	0.0001	0.0001
Linamarin	246.098	247.106	0.0001	0.0877112	0.0001	0.0001	0.0001	0.0001	0.0001	0.0001	0.0001	0.0001
pyridoxal	246.136	247.144	0.0001	0.0001	0.0670234	0.0733991	0.060756	0.0761988	0.0001	0.0001	0.0001	0.0001
N2-succinylglutamate	246.196	247.204	0.0001	0.0001	0.0670234	0.0733991	0.060756	0.0761988	0.0001	0.0001	0.0001	0.0001
pyridoxamine phosphate	247.048	248.056	0.0001	0.12546	0.00189093	0.095423	0.0001	0.0001	0.0001	0.101178	0.0001	0.0001
abscisic acid aldehyde	247.133	248.141	0.0981478	0.0001	0.0001	0.0001	0.0001	0.0977612	0.0934803	0.0001	0.0984442	0.0001
xanthoxin	247.133	248.141	0.0981478	0.0001	0.0001	0.0001	0.0001	0.0977612	0.0934803	0.0001	0.0984442	0.0001
pyridoxamine	247.167	248.175	0.0981478	0.0001	0.0001	0.0001	0.0001	0.0977612	0.0934803	0.0001	0.0984442	0.0001
pyridoxine-5'-phosphate	248.032	249.04	0.0001	0.0001	0.0001	0.0001	0.0001	0.0001	0.0001	0.0001	0.0001	0.0001
S-acetyldihydrolipoamide	248.378	249.386	0.0001	0.0001	0.0001	0.0001	0.0001	0.0001	0.0001	0.0001	0.0001	0.0001
gamma-L-glutamyl-L-cysteine	249.055	250.062	0.0001	0.0001	0.0001	0.0001	0.0001	0.0001	0.0001	0.0001	0.0001	0.0001
caffeoyl putrescine	249.124	250.132	0.0879784	0.0001	0.0725296	0.0803664	0.083492	0.137245	0.135239	0.111682	0.135262	0.133361
L-gamma;-glutamylcysteine	249.261	250.269	0.0879784	0.0001	0.0725296	0.0803664	0.083492	0.137245	0.135239	0.111682	0.135262	0.133361
muramic acid	250.093	251.101	0.113188	0.0001	0.0823826	0.0997625	0.105936	0.166899	0.17341	0.127947	0.173058	0.163211
deoxyadenosine	250.094	251.102	0.113188	0.0001	0.0823826	0.0997625	0.105936	0.166899	0.17341	0.127947	0.173058	0.163211
5'-deoxyadenosine	250.236	251.244	0.0001	0.0001	0.0001	0.0001	0.0001	0.0001	0.0001	0.0001	0.0001	0.0001
deoxyinosine	251.078	252.086	0.0001	0.0001	0.0001	0.0001	0.0001	0.0001	0.0001	0.0001	0.0001	0.0001
I2	252.801	253.809	0.00297815	0.0099706	0.00162825	0.00388491	0.0001	0.00446429	0.00602281	0.00309562	0.00502335	0.00528514
shikimate-3-phosphate	253.011	254.019	0.00278862	0.00215068	0.00260703	0.00223582	0.0001	0.0001	0.0001	0.0001	0.0001	0.0001
L-djenkolic acid	253.032	254.039	0.00278862	0.00215068	0.00260703	0.00223582	0.0001	0.0001	0.0001	0.0001	0.0001	0.0001
hispidol	253.05	254.058	0.00278862	0.00215068	0.00260703	0.00223582	0.0001	0.0001	0.0001	0.0001	0.0001	0.0001
Palmitoleic acid	253.217	254.225	0.0735183	0.0001	0.0815418	0.0658415	0.0686198	0.00530742	0.00983722	0.101721	0.00572438	0.0001
Apigeninidin	254.058	255.066	0.0001	0.0001	0.0001	0.0001	0.0001	0.0001	0.0001	0.0001	0.0001	0.0001
2-amino-4-hydroxy-6-(D-erythro-1,2,3-trihydroxypropyl)-7,8-dihydropteridine	254.089	255.097	0.0001	0.0001	0.0001	0.0001	0.0001	0.0001	0.0001	0.0001	0.0001	0.0001
hydroxybupropion	254.736	255.744	0.0001	0.0001	0.0001	0.0001	0.0001	0.0001	0.0001	0.0001	0.0001	0.0001
Isoliquiritigen	255.066	256.074	0.0001	0.0001	0.00813911	0.0001	0.0001	0.00384287	0.00442521	0.0112715	0.00430369	0.0001
Xenognosin A	255.102	256.11	0.117729	0.0790131	0.122102	0.0967444	0.12232	0.193432	0.220833	0.112998	0.258079	0.204708
2-(3-Carboxy-3-aminopropyl)-L-histidine	255.109	256.117	0.117729	0.0790131	0.122102	0.0967444	0.12232	0.193432	0.220833	0.112998	0.258079	0.204708
2-(3-carboxy-3-aminopropyl)-L-histidine	255.109	256.117	0.117729	0.0790131	0.122102	0.0967444	0.12232	0.193432	0.220833	0.112998	0.258079	0.204708
palmitic acid	255.232	256.24	0.117729	0.0790131	0.122102	0.0967444	0.12232	0.193432	0.220833	0.112998	0.258079	0.204708
palmitate	255.42	256.428	0.0001	0.0001	0.0001	0.0001	0.0001	0.0001	0.0001	0.0001	0.0001	0.0001
4alpha;-hydroxy-tetrahydrobiopterin	256.241	257.249	0.171619	0.0001	0.174439	0.00379402	0.15175	0.192155	0.19329	0.0001	0.199464	0.193405
PPPi	256.947	257.955	0.00729918	0.0001	0.00811299	0.0117584	0.00725805	0.00954435	0.0105406	0.012734	0.00963453	0.00952876
glucono-1,5-lactone-6-phosphate	257.006	258.014	0.00729918	0.0001	0.00811299	0.0117584	0.00725805	0.00954435	0.0105406	0.012734	0.00963453	0.00952876
glucono-delta-lactone-6-phosphate	257.006	258.014	0.00729918	0.0001	0.00811299	0.0117584	0.00725805	0.00954435	0.0105406	0.012734	0.00963453	0.00952876
Luvangentin	257.081	258.089	0.00729918	0.0001	0.00811299	0.0117584	0.00725805	0.00954435	0.0105406	0.012734	0.00963453	0.00952876
Nodakenetin	257.081	258.089	0.00729918	0.0001	0.00811299	0.0117584	0.00725805	0.00954435	0.0105406	0.012734	0.00963453	0.00952876
Peucedanin	257.081	258.089	0.00729918	0.0001	0.00811299	0.0117584	0.00725805	0.00954435	0.0105406	0.012734	0.00963453	0.00952876
Wyerone	257.081	258.089	0.00729918	0.0001	0.00811299	0.0117584	0.00725805	0.00954435	0.0105406	0.012734	0.00963453	0.00952876
2-dehydro-3-deoxy-D-gluconate-6-phosphate	257.113	258.121	0.141775	0.0001	0.122829	0.146181	0.144459	0.200588	0.188509	0.197591	0.195984	0.194521
D-glucono-delta;-lactone-6-phosphate	257.113	258.121	0.141775	0.0001	0.122829	0.146181	0.144459	0.200588	0.188509	0.197591	0.195984	0.194521
Falcarinone	257.154	258.162	0.141775	0.0001	0.122829	0.146181	0.144459	0.200588	0.188509	0.197591	0.195984	0.194521
L-1-glycero-3-phosphocholine	257.223	258.231	0.141775	0.0001	0.122829	0.146181	0.144459	0.200588	0.188509	0.197591	0.195984	0.194521
glucosamine-1-phosphate	258.038	259.046	0.0001	0.0001	0.0001	0.0001	0.0001	0.0001	0.0001	0.0001	0.0001	0.0001
glucosamine-6-phosphate	258.038	259.046	0.0001	0.0001	0.0001	0.0001	0.0001	0.0001	0.0001	0.0001	0.0001	0.0001
Proacacipetalin	258.098	259.106	0.0001	0.0001	0.0001	0.0001	0.0001	0.0001	0.0001	0.0001	0.0001	0.0001
D-glucosamine-6-phosphate	258.144	259.152	0.102559	0.106967	0.0931711	0.123169	0.11858	0.144462	0.0001	0.158285	0.0001	0.140441
N-sulfo-D-glucosamine	258.223	259.231	0.102559	0.106967	0.0931711	0.123169	0.11858	0.144462	0.0001	0.158285	0.0001	0.140441
1L-myo-inositol-1-phosphate	259.022	260.03	0.0974345	0.0001	0.155263	0.0766706	0.108638	0.0051056	0.00414804	0.00324258	0.0001	0.00527901
alpha-D-glucose-6-phosphate	259.022	260.03	0.0974345	0.0001	0.155263	0.0766706	0.108638	0.0051056	0.00414804	0.00324258	0.0001	0.00527901
alpha-D-mannose-1-phosphate	259.022	260.03	0.0974345	0.0001	0.155263	0.0766706	0.108638	0.0051056	0.00414804	0.00324258	0.0001	0.00527901
beta-D-fructose-6-phosphate	259.022	260.03	0.0974345	0.0001	0.155263	0.0766706	0.108638	0.0051056	0.00414804	0.00324258	0.0001	0.00527901
beta-D-glucose-6-phosphate	259.022	260.03	0.0974345	0.0001	0.155263	0.0766706	0.108638	0.0051056	0.00414804	0.00324258	0.0001	0.00527901
fructose-6-phosphate	259.022	260.03	0.0974345	0.0001	0.155263	0.0766706	0.108638	0.0051056	0.00414804	0.00324258	0.0001	0.00527901
galactose-1-phosphate	259.022	260.03	0.0974345	0.0001	0.155263	0.0766706	0.108638	0.0051056	0.00414804	0.00324258	0.0001	0.00527901
glucose-1-phosphate	259.022	260.03	0.0974345	0.0001	0.155263	0.0766706	0.108638	0.0051056	0.00414804	0.00324258	0.0001	0.00527901
glucose-6-phosphate	259.022	260.03	0.0974345	0.0001	0.155263	0.0766706	0.108638	0.0051056	0.00414804	0.00324258	0.0001	0.00527901
mannose-6-phosphate	259.022	260.03	0.0974345	0.0001	0.155263	0.0766706	0.108638	0.0051056	0.00414804	0.00324258	0.0001	0.00527901
tagatose-6-phosphate	259.022	260.03	0.0974345	0.0001	0.155263	0.0766706	0.108638	0.0051056	0.00414804	0.00324258	0.0001	0.00527901
fructose-1-phosphate	259.022	260.03	0.0974345	0.0001	0.155263	0.0766706	0.108638	0.0051056	0.00414804	0.00324258	0.0001	0.00527901
alpha;-D-galactose	259.129	260.137	0.175069	0.199731	0.191114	0.158904	0.174171	0.271201	0.27569	0.253555	0.279025	0.263925
alpha;-D-mannose	259.129	260.137	0.175069	0.199731	0.191114	0.158904	0.174171	0.271201	0.27569	0.253555	0.279025	0.263925
beta;-D-glucose-6-phosphate	259.129	260.137	0.175069	0.199731	0.191114	0.158904	0.174171	0.271201	0.27569	0.253555	0.279025	0.263925
D-fructose-6-phosphate	259.129	260.137	0.175069	0.199731	0.191114	0.158904	0.174171	0.271201	0.27569	0.253555	0.279025	0.263925
D-hexose	259.129	260.137	0.175069	0.199731	0.191114	0.158904	0.174171	0.271201	0.27569	0.253555	0.279025	0.263925
D-mannose-6-phosphate	259.129	260.137	0.175069	0.199731	0.191114	0.158904	0.174171	0.271201	0.27569	0.253555	0.279025	0.263925
inositol	259.129	260.137	0.175069	0.199731	0.191114	0.158904	0.174171	0.271201	0.27569	0.253555	0.279025	0.263925
Falcarinidiol	259.17	260.178	0.175069	0.199731	0.191114	0.158904	0.174171	0.271201	0.27569	0.253555	0.279025	0.263925
5-methylthioribose-1-phosphate	259.19	260.198	0.175069	0.199731	0.191114	0.158904	0.174171	0.271201	0.27569	0.253555	0.279025	0.263925
5-methylthioribulose-1-phosphate	259.19	260.198	0.175069	0.199731	0.191114	0.158904	0.174171	0.271201	0.27569	0.253555	0.279025	0.263925
2-thiouridine	259.256	260.264	0.175069	0.199731	0.191114	0.158904	0.174171	0.271201	0.27569	0.253555	0.279025	0.263925
Heterodendrin	260.113	261.121	0.147084	0.171729	0.12493	0.151695	0.136625	0.151288	0.151095	0.152878	0.152205	0.146006
Lotaustralin	260.113	261.121	0.147084	0.171729	0.12493	0.151695	0.136625	0.151288	0.151095	0.152878	0.152205	0.146006
amino-parathion	260.267	261.275	0.147084	0.171729	0.12493	0.151695	0.136625	0.151288	0.151095	0.152878	0.152205	0.146006
mannitol-1-phosphate	261.038	262.045	0.0110481	0.0113946	0.0115157	0.00648787	0.0152057	0.0139071	0.0138403	0.00937074	0.0141941	0.0148993
Micromelin	263.056	264.063	0.0001	0.0001	0.0001	0.0001	0.0001	0.0001	0.0001	0.0001	0.0001	0.0001
abscisic acid	263.128	264.136	0.126865	0.133414	0.108711	0.121928	0.134549	0.160053	0.150467	0.158239	0.153878	0.155201
Abscisic acid	263.128	264.136	0.126865	0.133414	0.108711	0.121928	0.134549	0.160053	0.150467	0.158239	0.153878	0.155201
2,3-bisphospho-D-glycerate	264.951	265.959	0.00218128	0.0001	0.0001	0.0001	0.0001	0.0001	0.0001	0.0001	0.0001	0.0001
3-diphosphoglyceric acid	264.951	265.959	0.00218128	0.0001	0.0001	0.0001	0.0001	0.0001	0.0001	0.0001	0.0001	0.0001
3-phospho-D-glyceroyl-phosphate	264.951	265.959	0.00218128	0.0001	0.0001	0.0001	0.0001	0.0001	0.0001	0.0001	0.0001	0.0001
1,3-diphosphateglycerate	265.03	266.038	0.00218128	0.0001	0.0001	0.0001	0.0001	0.0001	0.0001	0.0001	0.0001	0.0001
2,3-diphosphoglycerate	265.03	266.038	0.00218128	0.0001	0.0001	0.0001	0.0001	0.0001	0.0001	0.0001	0.0001	0.0001
2-amino-4-oxo-6-(1',2'-dioxoprolyl)-7,8-dihydroxypteridine	265.185	266.193	1.34473	0.348345	1.64703	0.762654	4.23688	0.850675	0.985187	0.611028	0.805108	0.897858
nitecapone	265.222	266.23	1.34473	0.348345	1.64703	0.762654	4.23688	0.850675	0.985187	0.611028	0.805108	0.897858
neuraminic acid	266.088	267.095	0.0001	0.0001	0.0001	0.0001	0.0001	0.0001	0.0001	0.0001	0.0001	0.0001
adenosine	266.089	267.097	0.0001	0.0001	0.0001	0.0001	0.0001	0.0001	0.0001	0.0001	0.0001	0.0001
deoxyguanosine	266.089	267.097	0.0001	0.0001	0.0001	0.0001	0.0001	0.0001	0.0001	0.0001	0.0001	0.0001
inosine	267.073	268.081	0.0001	0.173799	0.0001	0.0001	0.0001	0.0001	0.0001	0.00312764	0.0001	0.0001
N-acetyl-L-glutamate-5-phosphateM	268.022	269.03	0.0105222	0.0001	0.0001	0.0001	0.0001	0.0001	0.0001	0.0001	0.0136956	0.0001
apigenin	269.045	270.053	0.0001	0.0001	0.0001	0.0001	0.0001	0.0001	0.0001	0.0001	0.0001	0.0001
genistein	269.045	270.053	0.0001	0.0001	0.0001	0.0001	0.0001	0.0001	0.0001	0.0001	0.0001	0.0001
Sulphuretin	269.045	270.053	0.0001	0.0001	0.0001	0.0001	0.0001	0.0001	0.0001	0.0001	0.0001	0.0001
Imperatorin	269.081	270.089	0.0001	0.0001	0.0001	0.0001	0.0001	0.0001	0.0001	0.0001	0.0001	0.0001
estrone	269.363	270.371	0.0001	0.0001	0.0001	0.0001	0.0001	0.0001	0.0001	0.0001	0.0001	0.0001
Luteolinidin	270.053	271.061	0.0001	0.0001	0.0001	0.0001	0.0001	0.0001	0.0001	0.0001	0.0001	0.0001
pelargonidin	270.053	271.061	0.0001	0.0001	0.0001	0.0001	0.0001	0.0001	0.0001	0.0001	0.0001	0.0001
Deidaclin	270.098	271.106	0.0001	0.0001	0.0001	0.0001	0.0001	0.0001	0.0001	0.0001	0.0001	0.0001
2-[3-Carboxy-3-(methylammonio)propyl]-L-histidine	270.133	271.141	0.0905839	0.0001	0.0001	0.0832416	0.0876983	0.119997	0.116306	0.109021	0.121909	0.125431
Butein	271.061	272.068	0.0001	0.0001	0.0001	0.0001	0.0001	0.0001	0.0001	0.0001	0.0001	0.0001
naringenin	271.061	272.068	0.0001	0.0001	0.0001	0.0001	0.0001	0.0001	0.0001	0.0001	0.0001	0.0001
tetrahydroxychalcone	271.061	272.068	0.0001	0.0001	0.0001	0.0001	0.0001	0.0001	0.0001	0.0001	0.0001	0.0001
clorgyline	271.166	272.174	0.139812	0.161765	0.138138	0.136731	0.0001	0.149416	0.150014	0.17907	0.156075	0.153671
ent-kaurene	271.243	272.25	0.139812	0.161765	0.138138	0.136731	0.0001	0.149416	0.150014	0.17907	0.156075	0.153671
estradiol-17beta;	271.378	272.386	0.0001	0.0001	0.0001	0.0001	0.0001	0.0001	0.0001	0.0001	0.0001	0.0001
alpha-erythroidine	272.129	273.136	0.0905676	0.0001	0.0723861	0.0830634	0.0842407	0.112066	0.111517	0.104073	0.112127	0.10886
beta-erythroidine	272.129	273.136	0.0905676	0.0001	0.0723861	0.0830634	0.0842407	0.112066	0.111517	0.104073	0.112127	0.10886
erythroidine	272.129	273.136	0.0905676	0.0001	0.0723861	0.0830634	0.0842407	0.112066	0.111517	0.104073	0.112127	0.10886
ribose-1-arsenate	273.051	274.059	0.0152612	0.0001	0.0254894	0.0001	0.023176	0.00788021	0.0001	0.0001	0.0001	0.0114377
phloretin	273.076	274.084	0.0152612	0.0001	0.0254894	0.0001	0.023176	0.00788021	0.0001	0.0001	0.0001	0.0114377
alpha;-D-galacturonate	273.113	274.121	0.115429	0.135677	0.113879	0.118142	0.102923	0.140292	0.138764	0.154216	0.137996	0.13122
alpha;-D-glucuronate	273.113	274.121	0.115429	0.135677	0.113879	0.118142	0.102923	0.140292	0.138764	0.154216	0.137996	0.13122
tolcapone	273.244	274.252	0.115429	0.135677	0.113879	0.118142	0.102923	0.140292	0.138764	0.154216	0.137996	0.13122
Ranunculin	274.069	275.077	0.0001	0.0001	0.0001	0.0001	0.0001	0.0001	0.0001	0.0001	0.0001	0.0001
cardiospermin	274.093	275.101	0.0001	0.0001	0.0001	0.0001	0.0001	0.0001	0.0001	0.0001	0.0001	0.0001
sarmentosin	274.093	275.101	0.0001	0.0001	0.0001	0.0001	0.0001	0.0001	0.0001	0.0001	0.0001	0.0001
physostigmine	274.156	275.163	0.119618	0.146415	0.100952	0.12326	0.10897	0.138028	0.133743	0.12792	0.133465	0.12804
2-carboxyarabinitol 1-phosphate	275.017	276.025	0.0101562	0.0267393	0.0109474	0.0178442	0.00940392	0.013382	0.0001	0.0210103	0.012587	0.0139565
6-phosphogluconate	275.017	276.025	0.0101562	0.0267393	0.0109474	0.0178442	0.00940392	0.013382	0.0001	0.0210103	0.012587	0.0139565
6-phosphogluconicacid	275.017	276.025	0.0101562	0.0267393	0.0109474	0.0178442	0.00940392	0.013382	0.0001	0.0210103	0.012587	0.0139565
N6-(L-1,3-dicarboxypropyl)-L-lysine	275.124	276.132	0.138856	0.146142	0.125364	0.144235	0.125334	0.17194	0.167416	0.165513	0.173139	0.169475
saccharopine	275.124	276.132	0.138856	0.146142	0.125364	0.144235	0.125334	0.17194	0.167416	0.165513	0.173139	0.169475
6-phospho-D-gluconate	275.128	276.136	0.138856	0.146142	0.125364	0.144235	0.125334	0.17194	0.167416	0.165513	0.173139	0.169475
Tuliposide A	276.085	277.092	0.0001	0.0001	0.0001	0.0001	0.0001	0.0001	0.0001	0.0001	0.0001	0.0001
queuine	276.274	277.282	0.0624008	0.0708819	0.0521526	0.064101	0.0538284	0.0813567	0.0805202	0.0776602	0.0812662	0.0797303
alpha-Eleostearic acid	277.217	278.225	0.0001	0.0001	0.0462132	0.0001	0.0794853	0.179649	0.160585	0.0001	0.170192	0.148696
alpha-linolenic acid	277.217	278.225	0.0001	0.0001	0.0462132	0.0001	0.0794853	0.179649	0.160585	0.0001	0.170192	0.148696
gamma-linolenic acid	277.217	278.225	0.0001	0.0001	0.0462132	0.0001	0.0794853	0.179649	0.160585	0.0001	0.170192	0.148696
linolenic acid	277.217	278.225	0.0001	0.0001	0.0462132	0.0001	0.0794853	0.179649	0.160585	0.0001	0.170192	0.148696
Punicic acid	277.217	278.225	0.0001	0.0001	0.0462132	0.0001	0.0794853	0.179649	0.160585	0.0001	0.170192	0.148696
y-linolenic acid	277.217	278.225	0.0001	0.0001	0.0462132	0.0001	0.0794853	0.179649	0.160585	0.0001	0.170192	0.148696
alpha;-ribazole	277.299	278.307	0.0001	0.0001	0.0462132	0.0001	0.0794853	0.179649	0.160585	0.0001	0.170192	0.148696
pantetheine	277.358	278.366	0.0001	0.0001	0.0001	0.0001	0.0001	0.0001	0.0001	0.0001	0.0001	0.0001
alpha;-linolenate	277.426	278.434	0.0001	0.0001	0.0001	0.0001	0.0001	0.0001	0.0001	0.0001	0.0001	0.0001
linoleic acid	279.232	280.24	0.0001	0.0001	0.0001	0.0001	0.0001	0.0001	0.0001	0.0001	0.0001	0.0001
Malvalic acid	279.232	280.24	0.0001	0.0001	0.0001	0.0001	0.0001	0.0001	0.0001	0.0001	0.0001	0.0001
Stearolic acid	279.232	280.24	0.0001	0.0001	0.0001	0.0001	0.0001	0.0001	0.0001	0.0001	0.0001	0.0001
elaidic acid	281.248	282.256	0.0713421	0.0001	0.0001	0.0618572	0.0719235	0.101779	0.0987194	0.0803716	0.0997693	0.0947712
oleic acid	281.248	282.256	0.0713421	0.0001	0.0001	0.0618572	0.0719235	0.101779	0.0987194	0.0803716	0.0997693	0.0947712
Petroselinic acid	281.248	282.256	0.0713421	0.0001	0.0001	0.0618572	0.0719235	0.101779	0.0987194	0.0803716	0.0997693	0.0947712
vaccenic acid	281.248	282.256	0.0713421	0.0001	0.0001	0.0618572	0.0719235	0.101779	0.0987194	0.0803716	0.0997693	0.0947712
oleate	281.457	282.465	0.0001	0.0001	0.0001	0.0001	0.0001	0.0001	0.0001	0.0001	0.0001	0.0001
guanosine	282.084	283.092	0.0001	0.0001	0.0001	0.0001	0.0001	0.0001	0.0001	0.0001	0.0001	0.0001
Acacetin	283.061	284.068	0.0001	0.0001	0.0001	0.0001	0.00371858	0.0001	0.0001	0.0001	0.0001	0.0001
xanthosine	283.068	284.076	0.0001	0.0001	0.0001	0.0001	0.00371858	0.0001	0.0001	0.0001	0.0001	0.0001
psilocybin	283.085	284.093	0.0001	0.0001	0.0001	0.0001	0.00371858	0.0001	0.0001	0.0001	0.0001	0.0001
retinal	283.206	284.214	0.0954793	0.0990532	0.080599	0.0871882	0.0921685	0.154575	0.147499	0.138514	0.162657	0.153702
stearic acid	283.264	284.272	0.0954793	0.0990532	0.080599	0.0871882	0.0921685	0.154575	0.147499	0.138514	0.162657	0.153702
morphine	284.129	285.136	0.0915242	0.0787245	0.0734118	0.0846765	0.100187	0.146899	0.136964	0.106276	0.140797	0.138458
kaempferol	285.04	286.048	0.0001	0.00204845	0.0001	0.0001	0.0001	0.0001	0.0001	0.0001	0.0001	0.0001
luteolin	285.04	286.048	0.0001	0.00204845	0.0001	0.0001	0.0001	0.0001	0.0001	0.0001	0.0001	0.0001
5'-phosphoribosylglycinamide	285.049	286.057	0.0001	0.00204845	0.0001	0.0001	0.0001	0.0001	0.0001	0.0001	0.0001	0.0001
Oxypeucedanin	285.076	286.084	0.0001	0.00204845	0.0001	0.0001	0.0001	0.0001	0.0001	0.0001	0.0001	0.0001
5-phospho-ribosyl-glycineamide	285.17	286.178	0.105195	0.116673	0.0993676	0.104304	0.0001	0.145959	0.144044	0.150421	0.144807	0.13856
retinol	285.448	286.456	0.0001	0.0001	0.0001	0.0001	0.0001	0.0001	0.0001	0.0001	0.0001	0.0001
Aurantinidin	286.048	287.056	0.0001	0.0001	0.0001	0.0001	0.0001	0.0001	0.0001	0.0001	0.0001	0.0001
Aureusidin	286.048	287.056	0.0001	0.0001	0.0001	0.0001	0.0001	0.0001	0.0001	0.0001	0.0001	0.0001
cyanidin	286.048	287.056	0.0001	0.0001	0.0001	0.0001	0.0001	0.0001	0.0001	0.0001	0.0001	0.0001
indole-3-glycerol-phosphate	286.048	287.056	0.0001	0.0001	0.0001	0.0001	0.0001	0.0001	0.0001	0.0001	0.0001	0.0001
indoleglycerol phosphate	286.048	287.056	0.0001	0.0001	0.0001	0.0001	0.0001	0.0001	0.0001	0.0001	0.0001	0.0001
volkenin	286.093	287.101	0.0001	0.0001	0.0001	0.0001	0.0001	0.0001	0.0001	0.0001	0.0001	0.0001
L-octanoylcarnitine	286.39	287.398	0.0001	0.0001	0.0001	0.0001	0.0001	0.0001	0.0001	0.0001	0.0001	0.0001
2-dehydro-3-deoxy-D-arabino-heptonate-7-phosphate	287.017	288.025	0.0001	0.0001	0.00124127	0.0001	0.00289148	0.0001	0.0001	0.0001	0.00244322	0.00274009
3-deoxy-D-arabino-heptulosonate-7-phosphate	287.017	288.025	0.0001	0.0001	0.00124127	0.0001	0.00289148	0.0001	0.0001	0.0001	0.00244322	0.00274009
dihydrokaempferol	287.056	288.063	0.0001	0.0001	0.00124127	0.0001	0.00289148	0.0001	0.0001	0.0001	0.00244322	0.00274009
dihydroxykaempferol	287.056	288.063	0.0001	0.0001	0.00124127	0.0001	0.00289148	0.0001	0.0001	0.0001	0.00244322	0.00274009
eriodictyol	287.056	288.063	0.0001	0.0001	0.00124127	0.0001	0.00289148	0.0001	0.0001	0.0001	0.00244322	0.00274009
Okanin	287.056	288.063	0.0001	0.0001	0.00124127	0.0001	0.00289148	0.0001	0.0001	0.0001	0.00244322	0.00274009
3-beta;-hydroxyandrost-5-en-17-one	287.201	288.209	0.110701	0.138638	0.0962487	0.12045	0.0955381	0.135333	0.133242	0.151912	0.137988	0.128434
10,16-Dihydroxyhexadecanoic acid	287.222	288.23	0.110701	0.138638	0.0962487	0.12045	0.0955381	0.135333	0.133242	0.151912	0.137988	0.128434
5alpha;-Androstane-3,17-dione	287.421	288.429	0.0001	0.0001	0.0001	0.0001	0.0001	0.0001	0.0001	0.0001	0.0001	0.0001
atropine	288.16	289.168	0.119326	0.175011	0.0888436	0.13437	0.100367	0.122403	0.120571	0.132015	0.120145	0.111862
hyoscyamine	288.16	289.168	0.119326	0.175011	0.0888436	0.13437	0.100367	0.122403	0.120571	0.132015	0.120145	0.111862
N-succinyl-2-amino-6-ketopimelate	288.233	289.241	0.119326	0.175011	0.0888436	0.13437	0.100367	0.122403	0.120571	0.132015	0.120145	0.111862
2-amino-4-oxo-6-(1',2',3'-trihydroxypropyl)-diquinoid-7,8-dihydroxypterin	288.239	289.247	0.119326	0.175011	0.0888436	0.13437	0.100367	0.122403	0.120571	0.132015	0.120145	0.111862
sedoheptulose-7-phosphate	289.032	290.04	0.0748226	0.00207485	0.162255	0.0574437	0.100804	0.0757435	0.115263	0.204559	0.145781	0.25171
catechin	289.071	290.079	0.0748226	0.00207485	0.162255	0.0574437	0.100804	0.0757435	0.115263	0.204559	0.145781	0.25171
epicatechin	289.071	290.079	0.0748226	0.00207485	0.162255	0.0574437	0.100804	0.0757435	0.115263	0.204559	0.145781	0.25171
N-(L-arginino)succinate	289.115	290.123	0.0675511	0.113998	0.0001	0.0740166	0.0568014	0.0809306	0.0684464	0.0001	0.0706011	0.0001
D-sedoheptulose-7-phosphate	289.155	290.163	0.0675511	0.113998	0.0001	0.0740166	0.0568014	0.0809306	0.0684464	0.0001	0.0706011	0.0001
N-succinyl-L,L-2,6-diaminopimelate	289.264	290.272	0.0675511	0.113998	0.0001	0.0740166	0.0568014	0.0809306	0.0684464	0.0001	0.0706011	0.0001
L-arginino-succinate	289.267	290.275	0.0675511	0.113998	0.0001	0.0740166	0.0568014	0.0809306	0.0684464	0.0001	0.0706011	0.0001
17-beta;-hydroxy-5alpha;-androstan-3-one	289.437	290.445	0.0001	0.0001	0.0001	0.0001	0.0001	0.0001	0.0001	0.0001	0.0001	0.0001
androsterone	289.437	290.445	0.0001	0.0001	0.0001	0.0001	0.0001	0.0001	0.0001	0.0001	0.0001	0.0001
sarmentosin epoxide	290.088	291.095	0.0001	0.0001	0.0001	0.0001	0.0001	0.0001	0.0001	0.0001	0.0001	0.0001
parathion	290.25	291.258	0.285634	0.164398	0.431619	0.241344	0.362556	0.222824	0.231757	0.277672	0.255433	0.298421
alpha-licanic acid	291.196	292.204	0.154852	0.110455	0.191108	0.122094	0.167713	0.197221	0.200126	0.169375	0.218982	0.219241
canavaninosuccinate	291.24	292.248	0.154852	0.110455	0.191108	0.122094	0.167713	0.197221	0.200126	0.169375	0.218982	0.219241
octylglucoside	291.364	292.372	0.0001	0.0001	0.0001	0.0001	0.0001	0.0001	0.0001	0.0001	0.0001	0.0001
5-alpha;-androstan-3beta;,17beta;-diol	291.453	292.461	0.0001	0.0001	0.0001	0.0001	0.0001	0.0001	0.0001	0.0001	0.0001	0.0001
Tuliposide B	292.079	293.087	0.0001	0.0001	0.0001	0.0001	0.0001	0.0001	0.0001	0.0001	0.0001	0.0001
N-acetylmuramic acid	292.103	293.111	0.0937555	0.110697	0.0872914	0.100987	0.088764	0.099874	0.100028	0.0974973	0.105509	0.100013
cinchonine	293.165	294.173	0.364556	0.114223	0.519897	0.208468	1.1793	0.239518	0.276465	0.193617	0.25919	0.255002
Sterculic acid	293.248	294.256	0.364556	0.114223	0.519897	0.208468	1.1793	0.239518	0.276465	0.193617	0.25919	0.255002
aminoimidazole ribotide	294.049	295.057	0.0001	0.0001	0.0001	0.0001	0.0001	0.0001	0.0001	0.0001	0.0001	0.0001
Prunasin	294.098	295.106	0.0001	0.0001	0.0001	0.0001	0.0001	0.0001	0.0001	0.0001	0.0001	0.0001
5-aminoimidazole	294.18	295.188	0.0943408	0.0750254	0.113087	0.064014	0.218063	0.0001	0.0846195	0.0001	0.0837958	0.0001
Laestisaric acid	295.227	296.235	0.084271	0.0881646	0.0841704	0.0803754	0.133516	0.0917997	0.093605	0.109001	0.0940465	0.0937473
vernolic acid	295.227	296.235	0.084271	0.0881646	0.0841704	0.0803754	0.133516	0.0917997	0.093605	0.109001	0.0940465	0.0937473
5'-methylthioadenosine	296.082	297.09	0.0001	0.0001	0.00136149	0.0001	0.00194834	0.0001	0.0001	0.0001	0.0001	0.0001
thiamin	296.112	297.12	0.0771618	0.0980087	0.0644368	0.0788139	0.0670207	0.0840187	0.0794808	0.0965975	0.0832762	0.0807557
S-methyl-5'-thioadenosine	296.323	297.331	0.0001	0.0001	0.0001	0.0001	0.0001	0.0001	0.0001	0.0001	0.0001	0.0001
2,6-dimethyl-4-tridecyl-morpholine	296.515	297.523	0.00544179	0.0001	0.00353264	0.0001	0.00634937	0.0104857	0.0098954	0.00337886	0.0103697	0.00994529
Ostruthin	297.149	298.157	0.115439	0.0956105	0.120906	0.102187	0.149671	0.124638	0.122946	0.118306	0.163631	0.155287
Ricinoleic acid	297.243	298.251	0.115439	0.0956105	0.120906	0.102187	0.149671	0.124638	0.122946	0.118306	0.163631	0.155287
2-methyl-4-amino-5-hydroxymethylpyrimidine diphosphate	297.999	299.007	0.0001	0.0001	0.0001	0.0001	0.0001	0.0001	0.0001	0.0001	0.0001	0.0001
4'-phosphopantothenate	298.069	299.077	0.0001	0.0001	0.0001	0.0001	0.0001	0.0001	0.0001	0.0001	0.0001	0.0001
codeine	298.144	299.152	0.133294	0.125745	0.0001	0.122051	0.145685	0.154254	0.147392	0.157351	0.158226	0.153505
D-4'-phosphopantothenate	298.209	299.217	0.133294	0.125745	0.0001	0.122051	0.145685	0.154254	0.147392	0.157351	0.158226	0.153505
3-dehydrosphinganine	298.488	299.496	0.0001	0.0001	0.0001	0.0001	0.0001	0.0001	0.0001	0.0001	0.0001	0.0001
sphingosine	298.488	299.496	0.0001	0.0001	0.0001	0.0001	0.0001	0.0001	0.0001	0.0001	0.0001	0.0001
Leptosidin	299.056	300.063	0.0001	0.0001	0.0085451	0.0001	0.0001	0.00270569	0.0001	0.0001	0.0001	0.0001
(E,E,E)-N-("-methylpropyl)hexadeca-2,6,8-trien-10-ynamide	299.225	300.233	0.104458	0.114643	0.093236	0.102788	0.098054	0.14702	0.143324	0.155114	0.153005	0.150799
N-acetyl-D-glucosamine-1-phosphate	300.048	301.056	0.0001	0.0001	0.0710592	0.0001	0.0001	0.0001	0.0001	0.0001	0.0001	0.0001
N-acetyl-D-glucosamine-6-phosphate	300.048	301.056	0.0001	0.0001	0.0710592	0.0001	0.0001	0.0001	0.0001	0.0001	0.0001	0.0001
scopolamine	300.16	301.168	0.158452	0.207311	0.0480295	0.125021	0.109358	0.19679	0.143241	0.183605	0.0001	0.169141
N-acetyl-alpha;-D-galactosamine	300.181	301.189	0.158452	0.207311	0.0480295	0.125021	0.109358	0.19679	0.143241	0.183605	0.0001	0.169141
N-acetyl-D-mannosamine-6-phosphate	300.181	301.189	0.158452	0.207311	0.0480295	0.125021	0.109358	0.19679	0.143241	0.183605	0.0001	0.169141
N-acetyl-glucosamine-1-phosphate	300.181	301.189	0.158452	0.207311	0.0480295	0.125021	0.109358	0.19679	0.143241	0.183605	0.0001	0.169141
sphinganine	300.29	301.298	0.158452	0.207311	0.0480295	0.125021	0.109358	0.19679	0.143241	0.183605	0.0001	0.169141
ellagic acid	300.998	302.006	0.0001	0.0001	0.00225577	0.0001	0.00405004	0.00586662	0.00495469	0.0001	0.00533139	0.00696094
Bracteatin	301.035	302.043	0.0001	0.0001	0.00225577	0.0001	0.00405004	0.00586662	0.00495469	0.0001	0.00533139	0.00696094
morin	301.035	302.043	0.0001	0.0001	0.00225577	0.0001	0.00405004	0.00586662	0.00495469	0.0001	0.00533139	0.00696094
quercetin	301.035	302.043	0.0001	0.0001	0.00225577	0.0001	0.00405004	0.00586662	0.00495469	0.0001	0.00533139	0.00696094
eicosapentaenoic acid	301.217	302.225	0.168091	0.206696	0.138891	0.177301	0.155117	0.195324	0.188061	0.195389	0.190628	0.178699
ent-kaurenoic acid	301.217	302.225	0.168091	0.206696	0.138891	0.177301	0.155117	0.195324	0.188061	0.195389	0.190628	0.178699
nordihydroguaiaretate	301.361	302.369	0.0001	0.0001	0.0001	0.0001	0.0001	0.0001	0.0001	0.0001	0.0001	0.0001
delphinidin	302.043	303.05	0.0001	0.126889	0.0001	0.0001	0.0001	0.0001	0.0001	0.0001	0.0001	0.0001
Delphinidin	302.043	303.05	0.0001	0.126889	0.0001	0.0001	0.0001	0.0001	0.0001	0.0001	0.0001	0.0001
cocaine	302.139	303.147	0.124702	0.128108	0.118748	0.189565	0.115952	0.120792	0.119841	0.139424	0.119737	0.112973
cis-fenpropimorph	302.479	303.487	0.0001	0.0001	0.0001	0.0001	0.0001	0.0001	0.0001	0.0001	0.0001	0.0001
dihydroxyquercetin	303.05	304.058	0.0001	0.0001	0.0001	0.0001	0.0001	0.0001	0.0001	0.0001	0.0001	0.0001
pentahydroxyflavanone	303.05	304.058	0.0001	0.0001	0.0001	0.0001	0.0001	0.0001	0.0001	0.0001	0.0001	0.0001
taxifolin	303.05	304.058	0.0001	0.0001	0.0001	0.0001	0.0001	0.0001	0.0001	0.0001	0.0001	0.0001
arachidonic acid	303.232	304.24	0.115003	0.147307	0.101362	0.124444	0.0974921	0.123954	0.111437	0.16226	0.114073	0.110498
ent-kaurenic acid	303.232	304.24	0.115003	0.147307	0.101362	0.124444	0.0974921	0.123954	0.111437	0.16226	0.114073	0.110498
arachidonate	303.464	304.472	0.0001	0.0001	0.0001	0.0001	0.0001	0.0001	0.0001	0.0001	0.0001	0.0001
2',3'-cyclic CMP	304.033	305.041	0.0001	0.0001	0.0001	0.0001	0.0001	0.0001	0.0001	0.0001	0.0001	0.0001
2-3 cyclic CMP	304.033	305.041	0.0001	0.0001	0.0001	0.0001	0.0001	0.0001	0.0001	0.0001	0.0001	0.0001
3',5'-Cyclic CMP	304.033	305.041	0.0001	0.0001	0.0001	0.0001	0.0001	0.0001	0.0001	0.0001	0.0001	0.0001
3',5'-cyclic CMP	304.033	305.041	0.0001	0.0001	0.0001	0.0001	0.0001	0.0001	0.0001	0.0001	0.0001	0.0001
entacapone	304.302	305.31	0.0001	0.0001	0.0001	0.0001	0.0001	0.0001	0.0001	0.0001	0.0001	0.0001
2',3'-cyclic UMP	305.017	306.025	0.0001	0.0001	0.0001	0.0001	0.0001	0.0001	0.0001	0.0001	0.0001	0.0001
2-3 cyclic UMP	305.017	306.025	0.0001	0.0001	0.0001	0.0001	0.0001	0.0001	0.0001	0.0001	0.0001	0.0001
dCMP	306.049	307.057	0.00175676	0.0001	0.0001	0.00234126	0.0001	0.0001	0.0001	0.0001	0.0001	0.0001
glutathione	306.076	307.084	0.00175676	0.0001	0.0001	0.00234126	0.0001	0.0001	0.0001	0.0001	0.0001	0.0001
S-succinyl-dihydrolipoamide	306.414	307.422	0.0001	0.0001	0.00697685	0.000712186	0.00343437	0.0001	0.0001	0.0001	0.0001	0.0001
(R)-5-diphosphomevalonate	306.998	308.006	0.0001	0.0001	0.00736246	0.00183309	0.00599358	0.0001	0.0001	0.0001	0.0001	0.00141234
dUMP	307.033	308.041	0.0001	0.0001	0.00736246	0.00183309	0.00599358	0.0001	0.0001	0.0001	0.0001	0.00141234
mevalonate-5-PP	307.11	308.118	0.103306	0.0962158	0.0001	0.0989286	0.0932923	0.0921216	0.0925349	0.0939008	0.0998024	0.100371
14-Dihydroxycornestin	307.118	308.126	0.103306	0.0962158	0.0001	0.0989286	0.0932923	0.0921216	0.0925349	0.0939008	0.0998024	0.100371
porphyrin-ring	307.334	308.342	0.0001	0.0001	0.00532293	0.00171952	0.00688089	0.0001	0.0001	0.0001	0.0001	0.000264471
N-acetylneuraminic acid	308.098	309.106	0.0001	0.0001	0.0001	0.0001	0.0001	0.0001	0.0001	0.0001	0.0001	0.00115336
N-acetylneuraminate	308.264	309.272	4.47325	1.71024	8.38519	3.8963	4.42047	1.40218	1.48962	2.85097	1.72342	2.10019
ribulose-1,5-bisphosphate	308.978	309.985	0.0001	0.0001	0.0001	0.0001	0.0001	0.0001	0.0001	0.0001	0.0001	0.0001
ribose-1,5-bisphosphate	309.083	310.091	0.0001	0.0001	0.0001	0.0001	0.0001	0.0001	0.0001	0.0001	0.0001	0.0001
Coniferin	309.134	310.142	0.741675	0.374207	1.34062	0.581699	0.753708	0.367382	0.375873	0.491552	0.413476	0.47477
sinapoylcholine	309.158	310.165	0.741675	0.374207	1.34062	0.581699	0.753708	0.367382	0.375873	0.491552	0.413476	0.47477
cupreine	309.16	310.168	0.741675	0.374207	1.34062	0.581699	0.753708	0.367382	0.375873	0.491552	0.413476	0.47477
Dhurrin	310.093	311.101	0.0001	0.0001	0.0001	0.0001	0.0001	0.0001	0.0001	0.0001	0.0001	0.0001
zierin	310.093	311.101	0.0001	0.0001	0.0001	0.0001	0.0001	0.0001	0.0001	0.0001	0.0001	0.0001
Alfatoxin B1	311.056	312.063	0.0001	0.0001	0.00130772	0.0001	0.0001	0.0001	0.0001	0.0001	0.0001	0.0001
Primeverose	311.098	312.106	0.0001	0.0001	0.00130772	0.0001	0.0001	0.0001	0.0001	0.0001	0.0001	0.0001
vicianose	311.098	312.106	0.0001	0.0001	0.00130772	0.0001	0.0001	0.0001	0.0001	0.0001	0.0001	0.0001
arachidic acid	311.295	312.303	0.152295	0.0901662	0.215843	0.112226	0.254724	0.0001	0.132142	0.130655	0.167786	0.160543
icosanoic acid	311.295	312.303	0.152295	0.0901662	0.215843	0.112226	0.254724	0.0001	0.132142	0.130655	0.167786	0.160543
3',5'-Cyclic dAMP	312.05	313.058	0.0001	0.0001	0.0001	0.0001	0.0001	0.0001	0.0001	0.0001	0.0001	0.0001
2-(formamido)-N1-(5'-phosphoribosyl)acetamidine	312.06	313.067	0.0001	0.0001	0.0001	0.0001	0.0001	0.0001	0.0001	0.0001	0.0001	0.0001
5-phosphoribosyl-N-formylglycineamidine	312.195	313.203	0.125624	0.128602	0.115446	0.101415	0.138811	0.149013	0.141339	0.132783	0.152427	0.141737
5'-phosphoribosyl-N-formylglycinamide	313.044	314.052	0.002271	0.0001	0.0001	0.0001	0.0001	0.153574	0.0001	0.226067	0.0001	0.0001
geranyl diphosphate	313.061	314.068	0.002271	0.0001	0.0001	0.0001	0.0001	0.153574	0.0001	0.226067	0.0001	0.0001
dihydropteroate	313.105	314.113	0.0001	0.0001	0.0001	0.0001	0.107063	0.0001	0.218241	0.0001	0.181218	0.230496
Heliettin	313.144	314.152	0.0001	0.0001	0.0001	0.0001	0.107063	0.0001	0.218241	0.0001	0.181218	0.230496
5'-phosphoribosyl-N-formylglycineamide	313.18	314.188	0.0001	0.0001	0.0001	0.0001	0.107063	0.0001	0.218241	0.0001	0.181218	0.230496
geranyl-diphosphate	313.203	314.211	0.0001	0.0001	0.0001	0.0001	0.107063	0.0001	0.218241	0.0001	0.181218	0.230496
7,8-dihydropteroate	313.295	314.303	0.0001	0.0001	0.0001	0.0001	0.107063	0.0001	0.218241	0.0001	0.181218	0.230496
isohamnetin	315.05	316.058	0.0001	0.00561729	0.00945151	0.00546076	0.00647763	0.0001	0.00498055	0.0124332	0.0001	0.0081513
isorhamnetin	315.05	316.058	0.0001	0.00561729	0.00945151	0.00546076	0.00647763	0.0001	0.00498055	0.0124332	0.0001	0.0081513
tamarixetin	315.05	316.058	0.0001	0.00561729	0.00945151	0.00546076	0.00647763	0.0001	0.00498055	0.0124332	0.0001	0.0081513
GA9	315.16	316.167	0.146508	0.167008	0.126689	0.158438	0.134853	0.176662	0.166085	0.184516	0.17277	0.168516
GA12-aldehyde	315.196	316.204	0.146508	0.167008	0.126689	0.158438	0.134853	0.176662	0.166085	0.184516	0.17277	0.168516
9,10-Dihydroxystearic acid	315.254	316.261	0.146508	0.167008	0.126689	0.158438	0.134853	0.176662	0.166085	0.184516	0.17277	0.168516
pregnenolone	315.475	316.483	0.0001	0.0001	0.0001	0.0001	0.0001	0.0001	0.0001	0.0001	0.0001	0.0001
petunidin	316.058	317.066	0.0001	0.0001	0.0001	0.0001	0.0001	0.0001	0.0001	0.0001	0.0001	0.0001
4-hydroxysphinganine	316.503	317.511	0.00652872	0.0001	0.0001	0.00417319	0.00613905	0.012408	0.0124168	0.00284214	0.011825	0.0114405
Kaempferol	317.03	318.038	0.0001	0.0001	0.0001	0.0001	0.0001	0.0001	0.0001	0.0001	0.0001	0.0001
myricetin	317.03	318.038	0.0001	0.0001	0.0001	0.0001	0.0001	0.0001	0.0001	0.0001	0.0001	0.0001
Myricetin	317.03	318.038	0.0001	0.0001	0.0001	0.0001	0.0001	0.0001	0.0001	0.0001	0.0001	0.0001
ent-7-alpha-hydroxykaurenic acid	317.212	318.219	0.147422	0.180435	0.121386	0.152376	0.126993	0.14758	0.13921	0.145461	0.138516	0.134801
ent-7-alpha-hydroxykaurenoic acid	317.212	318.219	0.147422	0.180435	0.121386	0.152376	0.126993	0.14758	0.13921	0.145461	0.138516	0.134801
leukotriene A4	317.212	318.219	0.147422	0.180435	0.121386	0.152376	0.126993	0.14758	0.13921	0.145461	0.138516	0.134801
leukotriene-A4	317.447	318.455	0.0001	0.0001	0.0001	0.0001	0.0001	0.0001	0.0001	0.0001	0.0001	0.0001
Triacontan-1-ol	317.472	318.48	0.0001	0.0001	0.0001	0.0001	0.0001	0.0001	0.0001	0.0001	0.0001	0.0001
dihydromyricetin	319.045	320.053	0.00935918	0.0001	0.0100899	0.0001	0.0134072	0.0188769	0.0160683	0.0001	0.0170144	0.0206509
dihydroxymyricetin	319.045	320.053	0.00935918	0.0001	0.0100899	0.0001	0.0134072	0.0188769	0.0160683	0.0001	0.0170144	0.0206509
4-coumaroylshikimate	319.082	320.09	0.00935918	0.0001	0.0100899	0.0001	0.0134072	0.0188769	0.0160683	0.0001	0.0170144	0.0206509
2-amino-4-oxo-4-alpha;-hydroxy-6-(erythro-1',2',3'-trihydroxypropyl)-5,6,	320.238	321.246	0.0669212	0.0829274	0.0488487	0.0690844	0.0590932	0.0723435	0.0686031	0.0668873	0.0696678	0.0642598
dTMP	321.049	322.057	0.0001	0.0001	0.0001	0.0001	0.0001	0.0001	0.0001	0.0001	0.0001	0.0001
5-enolpyruvate-shikimate-3-phosphate	322.009	323.017	0.0960913	0.0327095	0.129048	0.0672717	0.0001	0.0001	0.0001	0.084953	0.0001	0.0001
CMP	322.191	323.199	0.0562	0.117454	0.0001	0.0664385	0.155432	0.0001	0.0001	0.0571959	0.146318	0.0001
linoleoyl	322.51	323.518	0.0126283	0.00689127	0.0135905	0.0136714	0.0124061	0.0208666	0.0210046	0.0217664	0.0211709	0.0199243
5-enolpyruvyl-shikimate-3-phosphate	323.017	324.025	0.144921	0.0612915	0.169729	0.099575	0.118236	0.0833982	0.0907006	0.0001	0.0888582	0.0967027
5-O-(1-Carboxyvinyl)-3-phosphoshikimate	323.017	324.025	0.144921	0.0612915	0.169729	0.099575	0.118236	0.0833982	0.0907006	0.0001	0.0888582	0.0967027
UMP	323.028	324.036	0.144921	0.0612915	0.169729	0.099575	0.118236	0.0833982	0.0907006	0.0001	0.0888582	0.0967027
Isobavachalcone	323.128	324.136	0.0001	0.0001	0.0001	0.0001	0.055173	0.0784663	0.0717543	0.0001	0.0001	0.0721344
pseudouridine	323.175	324.183	0.0001	0.0001	0.0001	0.0001	0.055173	0.0784663	0.0717543	0.0001	0.0001	0.0721344
quinidine	323.176	324.184	0.0001	0.0001	0.0001	0.0001	0.055173	0.0784663	0.0717543	0.0001	0.0001	0.0721344
quinine	323.176	324.184	0.0001	0.0001	0.0001	0.0001	0.055173	0.0784663	0.0717543	0.0001	0.0001	0.0721344
N-glycoloyl-neuraminate	324.264	325.272	0.120678	0.141698	0.0825734	0.112943	0.112208	0.143702	0.133051	0.113022	0.138576	0.13514
neohesperidose	325.113	326.121	0.14021	0.0902358	0.184646	0.102819	0.217197	0.135294	0.133467	0.0001	0.159405	0.14684
Robinobiose	325.113	326.121	0.14021	0.0902358	0.184646	0.102819	0.217197	0.135294	0.133467	0.0001	0.159405	0.14684
6,7-dimethyl-8-(1-D-ribityl)lumazine	325.115	326.123	0.14021	0.0902358	0.184646	0.102819	0.217197	0.135294	0.133467	0.0001	0.159405	0.14684
ajmaline	325.192	326.199	0.14021	0.0902358	0.184646	0.102819	0.217197	0.135294	0.133467	0.0001	0.159405	0.14684
Decursin	327.123	328.131	0.155594	0.161055	0.142122	0.162396	0.144459	0.170864	0.165774	0.188037	0.18581	0.174424
Libanorin	327.123	328.131	0.155594	0.161055	0.142122	0.162396	0.144459	0.170864	0.165774	0.188037	0.18581	0.174424
docosahexaenoic acid	327.232	328.24	0.155594	0.161055	0.142122	0.162396	0.144459	0.170864	0.165774	0.188037	0.18581	0.174424
2',3'-cyclic AMP	328.045	329.053	0.0001	0.0001	0.0001	0.0001	0.0001	0.0001	0.0001	0.0001	0.0011558	0.0001
2-3 cyclic AMP	328.045	329.053	0.0001	0.0001	0.0001	0.0001	0.0001	0.0001	0.0001	0.0001	0.0011558	0.0001
3',5'-Cyclic AMP	328.045	329.053	0.0001	0.0001	0.0001	0.0001	0.0001	0.0001	0.0001	0.0001	0.0011558	0.0001
3',5'-cyclic dGMP	328.045	329.053	0.0001	0.0001	0.0001	0.0001	0.0001	0.0001	0.0001	0.0001	0.0011558	0.0001
3-5 cyclic dAMP	328.045	329.053	0.0001	0.0001	0.0001	0.0001	0.0001	0.0001	0.0001	0.0001	0.0011558	0.0001
cyclic-AMP	328.2	329.208	0.183508	0.0001	0.147008	0.193222	0.0001	0.188467	0.18042	0.0001	0.1855	0.177735
3',5'-Cyclic IMP	329.029	330.037	0.0001	0.0001	0.0001	0.0001	0.0001	0.0001	0.0001	0.0001	0.0001	0.0001
dAMP	330.06	331.068	0.0001	0.0001	0.0001	0.0001	0.0001	0.0001	0.0001	0.0001	0.0001	0.0001
malvidin	330.074	331.082	0.0001	0.0001	0.0001	0.0001	0.0001	0.0001	0.0001	0.0001	0.0001	0.0001
GA20	331.155	332.162	0.118195	0.144448	0.0921743	0.124641	0.104298	0.123902	0.123199	0.126852	0.122193	0.116624
GA4	331.155	332.162	0.118195	0.144448	0.0921743	0.124641	0.104298	0.123902	0.123199	0.126852	0.122193	0.116624
GA12	331.191	332.199	0.118195	0.144448	0.0921743	0.124641	0.104298	0.123902	0.123199	0.126852	0.122193	0.116624
2-(alpha-D-galactosyl)-sn-glycerol 3-phosphate	333.059	334.066	0.0001	0.0001	0.0001	0.0001	0.0001	0.0001	0.0001	0.0001	0.0001	0.0001
Byakangelicin	333.097	334.105	0.0001	0.0001	0.0001	0.0001	0.0001	0.0001	0.0001	0.0001	0.0001	0.0001
strychnine	333.16	334.168	0.0844219	0.0927838	0.0713273	0.0855496	0.0735152	0.0962611	0.0934768	0.098054	0.0932761	0.0898804
prostaglandin A	333.207	334.214	0.0844219	0.0927838	0.0713273	0.0855496	0.0735152	0.0962611	0.0934768	0.098054	0.0932761	0.0898804
prostaglandin B	333.207	334.214	0.0844219	0.0927838	0.0713273	0.0855496	0.0735152	0.0962611	0.0934768	0.098054	0.0932761	0.0898804
prostaglandin C	333.207	334.214	0.0844219	0.0927838	0.0713273	0.0855496	0.0735152	0.0962611	0.0934768	0.098054	0.0932761	0.0898804
prostaglandin J	333.207	334.214	0.0844219	0.0927838	0.0713273	0.0855496	0.0735152	0.0962611	0.0934768	0.098054	0.0932761	0.0898804
prostaglandin J2	333.207	334.214	0.0844219	0.0927838	0.0713273	0.0855496	0.0735152	0.0962611	0.0934768	0.098054	0.0932761	0.0898804
emopamil	333.495	334.503	0.0001	0.0001	0.0001	0.0001	0.0001	0.0001	0.0001	0.0001	0.0001	0.0001
dihydroneopterin phosphate	334.055	335.063	0.0001	0.0001	0.0001	0.0001	0.0001	0.0001	0.0001	0.0001	0.0001	0.0001
S-formylglutathione	334.071	335.079	0.0001	0.0001	0.0001	0.0001	0.0001	0.0001	0.0001	0.0001	0.0001	0.0001
Lepidimoide	334.077	335.085	0.0001	0.0001	0.0001	0.0001	0.0001	0.0001	0.0001	0.0001	0.0001	0.0001
Anacyclin	334.165	335.173	0.0917604	0.108646	0.0702165	0.0956011	0.0804599	0.0937909	0.0890654	0.0924124	0.0915194	0.0874278
platyphylline	334.165	335.173	0.0917604	0.108646	0.0702165	0.0956011	0.0804599	0.0937909	0.0890654	0.0924124	0.0915194	0.0874278
N4-(beta;-N-acetyl-D-glucosaminyl)-L-asparagine	334.305	335.313	0.0001	0.0001	0.0001	0.0001	0.0001	0.0001	0.0001	0.0001	0.0001	0.0001
nicotinate-D-ribonucleotide	335.041	336.048	0.0001	0.0001	0.0001	0.0001	0.0001	0.0001	0.0001	0.0001	0.0001	0.0001
Dicoumarol	335.056	336.063	0.0001	0.0001	0.0001	0.0001	0.0001	0.0001	0.0001	0.0001	0.0001	0.0001
caffeoylshikimate	335.077	336.085	0.0001	0.0001	0.0001	0.0001	0.0001	0.0001	0.0001	0.0001	0.0001	0.0001
berberine	335.116	336.124	0.0672161	0.0773101	0.054571	0.0683569	0.0564786	0.0772782	0.0762496	0.0789589	0.0766677	0.0772788
5-HPETE	335.222	336.23	0.0672161	0.0773101	0.054571	0.0683569	0.0564786	0.0772782	0.0762496	0.0789589	0.0766677	0.0772788
leukotriene B4	335.222	336.23	0.0672161	0.0773101	0.054571	0.0683569	0.0564786	0.0772782	0.0762496	0.0789589	0.0766677	0.0772788
prostaglandin A1	335.222	336.23	0.0672161	0.0773101	0.054571	0.0683569	0.0564786	0.0772782	0.0762496	0.0789589	0.0766677	0.0772788
prostaglandin B1	335.222	336.23	0.0672161	0.0773101	0.054571	0.0683569	0.0564786	0.0772782	0.0762496	0.0789589	0.0766677	0.0772788
prostaglandin C1	335.222	336.23	0.0672161	0.0773101	0.054571	0.0683569	0.0564786	0.0772782	0.0762496	0.0789589	0.0766677	0.0772788
(5Z,8Z,10E,14Z)-(12S)-12-hydroperoxyicosa-5,8,10,14-tetraenoate	335.462	336.47	0.0001	0.0001	0.0001	0.0001	0.0001	0.0001	0.0001	0.0001	0.0001	0.0001
(5Z,8Z,11Z,13E)-(15S)-15-hydroperoxyicosa-5,8,11,13-tetraenoate	335.462	336.47	0.0001	0.0001	0.0001	0.0001	0.0001	0.0001	0.0001	0.0001	0.0001	0.0001
(6E,8Z,11Z,14Z)-(5s)-5-hydroperoxycosa-6,8,11,14-tetraenoate	335.462	336.47	0.0001	0.0001	0.0001	0.0001	0.0001	0.0001	0.0001	0.0001	0.0001	0.0001
(6z,8e,10e,14z)-(5s,12r)-5,12-dihydroxyicosa-6,8,10,14-tetraenoate	335.462	336.47	0.0001	0.0001	0.0001	0.0001	0.0001	0.0001	0.0001	0.0001	0.0001	0.0001
platphylline	336.181	337.189	0.0911213	0.117054	0.0774685	0.109431	0.0710725	0.0698389	0.0692661	0.0837816	0.0706091	0.0699386
S-hydroxymethylglutathione	336.339	337.347	0.0001	0.0001	0.0001	0.0001	0.0001	0.0001	0.0001	0.0001	0.0001	0.0001
1-(5'-phosphoribosyl)-5-amino-4-imidazolecarboxamide	337.055	338.063	0.0119774	0.0157076	0.0160235	0.0137539	0.0136417	0.0186129	0.0174039	0.0245203	0.0190263	0.0218544
4-coumaroylquinate	337.092	338.1	0.0119774	0.0157076	0.0160235	0.0137539	0.0136417	0.0186129	0.0174039	0.0245203	0.0190263	0.0218544
Pinolidoxin	337.165	338.173	0.0862685	0.100714	0.0806421	0.0878954	0.0677543	0.0890944	0.0861959	0.100783	0.0914905	0.0001
N5-carboxyaminoimidazole	337.182	338.19	0.0862685	0.100714	0.0806421	0.0878954	0.0677543	0.0890944	0.0861959	0.100783	0.0914905	0.0001
aminoimidazole	337.205	338.213	0.0862685	0.100714	0.0806421	0.0878954	0.0677543	0.0890944	0.0861959	0.100783	0.0914905	0.0001
Erucic acid	337.311	338.318	0.0001	0.0001	0.0001	0.0001	0.0001	0.0001	0.0001	0.0001	0.0001	0.0001
1-(5-phospho-D-ribosyl)-5-amino-4-imidazolecarboxylate	338.039	339.047	0.0001	0.0001	0.00287756	0.0001	0.0001	0.0001	0.0001	0.0001	0.0001	0.0001
papaverine	338.139	339.147	0.0846145	0.113764	0.0665203	0.0907948	0.075458	0.109866	0.101249	0.100257	0.108406	0.0001
4-carboxyaminoimidazole	338.19	339.198	0.0846145	0.113764	0.0665203	0.0907948	0.075458	0.109866	0.101249	0.100257	0.108406	0.0001
nicotine-Glucuronide	338.359	339.367	0.0001	0.0001	0.0001	0.0001	0.0001	0.0001	0.0001	0.0001	0.0001	0.0001
beta-D-fructose-1,6-bisphosphate	338.988	339.996	0.0001	0.0001	0.0001	0.0001	0.0001	0.0001	0.0001	0.0001	0.0001	0.0001
fructose-2,6-bisphosphate	338.988	339.996	0.0001	0.0001	0.0001	0.0001	0.0001	0.0001	0.0001	0.0001	0.0001	0.0001
glucose-1,6-bisphosphate	338.988	339.996	0.0001	0.0001	0.0001	0.0001	0.0001	0.0001	0.0001	0.0001	0.0001	0.0001
glucose-1,6-phosphateandisomers	338.988	339.996	0.0001	0.0001	0.0001	0.0001	0.0001	0.0001	0.0001	0.0001	0.0001	0.0001
tagatose-1,6-bisphosphate	338.988	339.996	0.0001	0.0001	0.0001	0.0001	0.0001	0.0001	0.0001	0.0001	0.0001	0.0001
fructose-1,6-bisphosphate	338.988	339.996	0.0001	0.0001	0.0001	0.0001	0.0001	0.0001	0.0001	0.0001	0.0001	0.0001
Cichoriin	339.072	340.079	0.0001	0.0001	0.0001	0.0001	0.0001	0.0001	0.0001	0.0001	0.0001	0.0001
sinapoyl malate	339.072	340.079	0.0001	0.0001	0.0001	0.0001	0.0001	0.0001	0.0001	0.0001	0.0001	0.0001
beta;-D-fructose	339.109	340.117	0.0001	0.104809	0.0863724	0.0892386	0.132507	0.114433	0.103299	0.11725	0.117736	0.11517
3'-ketolactose	339.275	340.283	0.0001	0.104809	0.0863724	0.0892386	0.132507	0.114433	0.103299	0.11725	0.117736	0.11517
behenic acid	339.326	340.334	0.0001	0.0001	0.0001	0.0001	0.0001	0.0001	0.0001	0.0001	0.0001	0.0001
3-hydroxyquinine	339.413	340.421	0.0001	0.0001	0.0001	0.0001	0.0001	0.0001	0.0001	0.0001	0.0001	0.0001
1-naphthalenesulfonamide,	339.859	340.867	0.0001	0.0001	0.0001	0.0001	0.0001	0.0001	0.0001	0.0001	0.0001	0.0001
6-(alpha;-D-glucosaminyl)-1D-myo-inositol	340.306	341.314	0.0001	0.0001	0.0001	0.0001	0.0001	0.0001	0.0001	0.0001	0.0001	0.0001
1-alpha-D-Galactosyl-myo-inositol	341.108	342.116	0.267391	0.259169	0.229843	0.228341	0.257222	0.303748	0.293787	0.229708	0.310724	0.288436
1-alpha-D-galactosyl-myo-inositol	341.108	342.116	0.267391	0.259169	0.229843	0.228341	0.257222	0.303748	0.293787	0.229708	0.310724	0.288436
alpha,alpha-Trehalose	341.108	342.116	0.267391	0.259169	0.229843	0.228341	0.257222	0.303748	0.293787	0.229708	0.310724	0.288436
alpha-D-glucopyranose	341.108	342.116	0.267391	0.259169	0.229843	0.228341	0.257222	0.303748	0.293787	0.229708	0.310724	0.288436
cellobiose	341.108	342.116	0.267391	0.259169	0.229843	0.228341	0.257222	0.303748	0.293787	0.229708	0.310724	0.288436
epimelibiose	341.108	342.116	0.267391	0.259169	0.229843	0.228341	0.257222	0.303748	0.293787	0.229708	0.310724	0.288436
Galactinol	341.108	342.116	0.267391	0.259169	0.229843	0.228341	0.257222	0.303748	0.293787	0.229708	0.310724	0.288436
Gentiobiose	341.108	342.116	0.267391	0.259169	0.229843	0.228341	0.257222	0.303748	0.293787	0.229708	0.310724	0.288436
isomaltose	341.108	342.116	0.267391	0.259169	0.229843	0.228341	0.257222	0.303748	0.293787	0.229708	0.310724	0.288436
lactulose	341.108	342.116	0.267391	0.259169	0.229843	0.228341	0.257222	0.303748	0.293787	0.229708	0.310724	0.288436
laminaribiose	341.108	342.116	0.267391	0.259169	0.229843	0.228341	0.257222	0.303748	0.293787	0.229708	0.310724	0.288436
Melebiose	341.108	342.116	0.267391	0.259169	0.229843	0.228341	0.257222	0.303748	0.293787	0.229708	0.310724	0.288436
nigerose	341.108	342.116	0.267391	0.259169	0.229843	0.228341	0.257222	0.303748	0.293787	0.229708	0.310724	0.288436
Rutinose	341.108	342.116	0.267391	0.259169	0.229843	0.228341	0.257222	0.303748	0.293787	0.229708	0.310724	0.288436
sophorose	341.108	342.116	0.267391	0.259169	0.229843	0.228341	0.257222	0.303748	0.293787	0.229708	0.310724	0.288436
lactose	341.108	342.116	0.267391	0.259169	0.229843	0.228341	0.257222	0.303748	0.293787	0.229708	0.310724	0.288436
maltose	341.108	342.116	0.267391	0.259169	0.229843	0.228341	0.257222	0.303748	0.293787	0.229708	0.310724	0.288436
melibiose	341.108	342.116	0.267391	0.259169	0.229843	0.228341	0.257222	0.303748	0.293787	0.229708	0.310724	0.288436
sucrose	341.108	342.116	0.267391	0.259169	0.229843	0.228341	0.257222	0.303748	0.293787	0.229708	0.310724	0.288436
trehalose	341.108	342.116	0.267391	0.259169	0.229843	0.228341	0.257222	0.303748	0.293787	0.229708	0.310724	0.288436
Clusianose	343.124	344.132	0.134148	0.0001	0.105561	0.142501	0.112907	0.147101	0.1447	0.159559	0.149473	0.138211
maltitol	343.124	344.132	0.134148	0.0001	0.105561	0.142501	0.112907	0.147101	0.1447	0.159559	0.149473	0.138211
melibiitol	343.124	344.132	0.134148	0.0001	0.105561	0.142501	0.112907	0.147101	0.1447	0.159559	0.149473	0.138211
2',3'-cyclic GMP	344.04	345.047	0.0001	0.0001	0.0001	0.0001	0.0001	0.0001	0.0001	0.0001	0.0001	0.0001
2-3 cyclic GMP	344.04	345.047	0.0001	0.0001	0.0001	0.0001	0.0001	0.0001	0.0001	0.0001	0.0001	0.0001
3',5'-Cyclic GMP	344.04	345.047	0.0001	0.0001	0.0001	0.0001	0.0001	0.0001	0.0001	0.0001	0.0001	0.0001
3',5'-cyclic GMP	344.04	345.047	0.0001	0.0001	0.0001	0.0001	0.0001	0.0001	0.0001	0.0001	0.0001	0.0001
3-5 cyclic dGMP	344.04	345.047	0.0001	0.0001	0.0001	0.0001	0.0001	0.0001	0.0001	0.0001	0.0001	0.0001
thiamin monophosphate	344.071	345.079	0.0001	0.0001	0.0001	0.0001	0.0001	0.0001	0.0001	0.0001	0.0001	0.0001
Capensinidin	344.09	345.097	0.0001	0.0001	0.0001	0.0001	0.0001	0.0001	0.0001	0.0001	0.0001	0.0001
cyclic-GMP	344.2	345.208	0.607854	0.192655	0.864713	0.698288	0.372293	0.185647	0.252881	0.535035	0.220497	0.275621
Gibberillin	345.134	346.142	0.263892	0.312231	0.262718	0.278583	0.207232	0.1946	0.182596	0.22504	0.18616	0.18043
GA24	345.17	346.178	0.263892	0.312231	0.262718	0.278583	0.207232	0.1946	0.182596	0.22504	0.18616	0.18043
AMP	346.055	347.063	0.0001	0.2788	0.0001	0.653928	0.0001	0.0001	0.0001	0.478602	0.0001	0.0001
dGMP	346.055	347.063	0.0001	0.2788	0.0001	0.653928	0.0001	0.0001	0.0001	0.478602	0.0001	0.0001
anandamide	346.532	347.54	0.0001	0.0001	0.00355112	0.00430689	0.00605673	0.0116626	0.0111126	0.00453653	0.0108769	0.0001
IMP	347.039	348.047	0.0001	0.0001	0.0001	0.0001	0.0001	0.0001	0.0001	0.0001	0.0001	0.0001
camptothecin	347.103	348.111	0.174712	0.119828	0.222909	0.15443	0.196776	0.128584	0.114011	0.0001	0.0958382	0.0001
GA1	347.149	348.157	0.174712	0.119828	0.222909	0.15443	0.196776	0.128584	0.114011	0.0001	0.0958382	0.0001
GA15	347.186	348.194	0.174712	0.119828	0.222909	0.15443	0.196776	0.128584	0.114011	0.0001	0.0958382	0.0001
GA53	347.186	348.194	0.174712	0.119828	0.222909	0.15443	0.196776	0.128584	0.114011	0.0001	0.0958382	0.0001
2-O-(6-phospho-alpha;-mannosyl)-D-glycerate	347.192	348.2	0.174712	0.119828	0.222909	0.15443	0.196776	0.128584	0.114011	0.0001	0.0958382	0.0001
inosine-5'-phosphate	347.2	348.208	0.174712	0.119828	0.222909	0.15443	0.196776	0.128584	0.114011	0.0001	0.0958382	0.0001
1-(2-carboxyphenylamino)-1-deoxy-D-ribulose-5-phosphate	348.048	349.056	0.0001	0.0001	0.0001	0.0001	0.0001	0.0001	0.0001	0.0001	0.0001	0.0001
1-(O-carboxyphenylamino)-1'-deoxyribulose-5'-P	348.048	349.056	0.0001	0.0001	0.0001	0.0001	0.0001	0.0001	0.0001	0.0001	0.0001	0.0001
N-(5-phospho-D-ribosyl)anthranilate	348.048	349.056	0.0001	0.0001	0.0001	0.0001	0.0001	0.0001	0.0001	0.0001	0.0001	0.0001
N-(5'-phosphoribosyl)-anthranilate	348.048	349.056	0.0001	0.0001	0.0001	0.0001	0.0001	0.0001	0.0001	0.0001	0.0001	0.0001
cornoside	349.15	350.158	0.0808556	0.080671	0.0686327	0.0892643	0.0681282	0.0933487	0.0001	0.0858977	0.0914514	0.0890704
prostaglandin E	349.201	350.209	0.0808556	0.080671	0.0686327	0.0892643	0.0681282	0.0933487	0.0001	0.0858977	0.0914514	0.0890704
estrone-sulfate	349.421	350.429	0.0001	0.0001	0.0001	0.0001	0.0001	0.0001	0.0001	0.0001	0.0001	0.0001
(5Z,13E)-11-alpha;-hydroxy-9,15-dioxoprost-13-enoate	349.446	350.454	0.0001	0.0001	0.0001	0.0001	0.0001	0.0001	0.0001	0.0001	0.0001	0.0001
Daphnoretin	351.05	352.058	0.0001	0.0001	0.0001	0.0001	0.0001	0.0001	0.0001	0.0001	0.0001	0.0001
prostaglandin D2	351.217	352.225	0.0677606	0.0792098	0.056048	0.0674502	0.054211	0.0754001	0.0764945	0.0750748	0.0760115	0.0766641
prostaglandin E2	351.217	352.225	0.0677606	0.0792098	0.056048	0.0674502	0.054211	0.0754001	0.0764945	0.0750748	0.0760115	0.0766641
prostaglandin H	351.217	352.225	0.0677606	0.0792098	0.056048	0.0674502	0.054211	0.0754001	0.0764945	0.0750748	0.0760115	0.0766641
(13E)-11-alpha;-hydroxy-9,15-dioxoprost-13-enoate	351.462	352.47	0.0001	0.0001	0.0001	0.0001	0.0001	0.0001	0.0001	0.0001	0.0001	0.0001
(5Z,13E)-(15S)-11,15-dihydroxy-9-oxoprosta-5,13-dienoate	351.462	352.47	0.0001	0.0001	0.0001	0.0001	0.0001	0.0001	0.0001	0.0001	0.0001	0.0001
(5Z,13E)-(15S)-11-alpha;,15-dihydroxy-9-oxoprost-13-enoate	351.462	352.47	0.0001	0.0001	0.0001	0.0001	0.0001	0.0001	0.0001	0.0001	0.0001	0.0001
(5Z,13E)-(15S)-11-alpha;,15-dihydroxy-9-oxoprosta-5,13-dienoate	351.462	352.47	0.0001	0.0001	0.0001	0.0001	0.0001	0.0001	0.0001	0.0001	0.0001	0.0001
(5z,13e)-(15s)-6,9-alpha;-epoxy-11-alpha;,15-dihydroxyprosta-5,13-dienoate	351.462	352.47	0.0001	0.0001	0.0001	0.0001	0.0001	0.0001	0.0001	0.0001	0.0001	0.0001
(5Z,13E)-(15S)-9alpha;,11alpha;-epoxy-15-hydroxythromboxa-5,13-dienoate	351.462	352.47	0.0001	0.0001	0.0001	0.0001	0.0001	0.0001	0.0001	0.0001	0.0001	0.0001
(5z,13e)-(15s)-9-alpha;,15-dihydroxy-11-oxoprosta-5,13-dienoate	351.462	352.47	0.0001	0.0001	0.0001	0.0001	0.0001	0.0001	0.0001	0.0001	0.0001	0.0001
(6Z,8E,10E,14Z)-(5S,12R)-5,12,20-Trihydroxyicosa-6,8,10,14-	351.462	352.47	0.0001	0.0001	0.0001	0.0001	0.0001	0.0001	0.0001	0.0001	0.0001	0.0001
prostaglandin-H2	351.462	352.47	0.0001	0.0001	0.0001	0.0001	0.0001	0.0001	0.0001	0.0001	0.0001	0.0001
2,5-diamino-6-hydroxy-4-(5'-phosphoribosylamino)-pyrimidine	352.066	353.074	0.0001	0.0001	0.0001	0.0001	0.0001	0.00461289	0.0001	0.0001	0.0001	0.0001
cotinine-glucuronide	352.343	353.351	0.0001	0.0001	0.0001	0.0001	0.0001	0.0001	0.0001	0.0001	0.0001	0.0001
5-amino-6-(5'-phosphoribosylamino)uracil	353.05	354.058	0.0230576	0.0164906	0.0295796	0.0233433	0.0312588	0.0177253	0.0190653	0.0235658	0.016989	0.0248959
5-amino-6-(5'-phosphoribosylamino)-uracil	353.05	354.058	0.0230576	0.0164906	0.0295796	0.0233433	0.0312588	0.0177253	0.0190653	0.0235658	0.016989	0.0248959
3-caffeoylquinic acid (chlorogenic acid)	353.087	354.095	0.0230576	0.0164906	0.0295796	0.0233433	0.0312588	0.0177253	0.0190653	0.0235658	0.016989	0.0248959
caffeoylquinate	353.087	354.095	0.0230576	0.0164906	0.0295796	0.0233433	0.0312588	0.0177253	0.0190653	0.0235658	0.016989	0.0248959
chlorogenic acid	353.087	354.095	0.0230576	0.0164906	0.0295796	0.0233433	0.0312588	0.0177253	0.0190653	0.0235658	0.016989	0.0248959
Scopolin	353.087	354.095	0.0230576	0.0164906	0.0295796	0.0233433	0.0312588	0.0177253	0.0190653	0.0235658	0.016989	0.0248959
prostaglandin D	353.233	354.241	0.0850306	0.0898074	0.12458	0.0767998	0.0694753	0.091684	0.0850502	0.0831521	0.0945361	0.0906013
prostaglandin E1	353.233	354.241	0.0850306	0.0898074	0.12458	0.0767998	0.0694753	0.091684	0.0850502	0.0831521	0.0945361	0.0906013
prostaglandin F2 beta	353.233	354.241	0.0850306	0.0898074	0.12458	0.0767998	0.0694753	0.091684	0.0850502	0.0831521	0.0945361	0.0906013
(13E)-(15S)-11-alpha;,15-dihydroxy-9-oxoprost-13-enoate	353.478	354.486	0.0001	0.0001	0.0001	0.0001	0.0001	0.0001	0.0001	0.0001	0.0001	0.0001
(5Z,13E)-(15S)-9,11,15-trihydroxyprosta-5,13-dienoate	353.478	354.486	0.0001	0.0001	0.0001	0.0001	0.0001	0.0001	0.0001	0.0001	0.0001	0.0001
(5z,13e)-(15s)-9-alpha;,11-alpha;,15-trihydroxyprosta-5,13-dienoate	353.478	354.486	0.0001	0.0001	0.0001	0.0001	0.0001	0.0001	0.0001	0.0001	0.0001	0.0001
2-amino-7,8-dihydro-4-hydroxy-6-(diphosphooxymethyl)pteridine	354	355.008	0.0001	0.0001	0.0001	0.0001	0.0001	0.0001	0.0001	0.0001	0.0001	0.0001
S-adenosylmethioninamine	354.147	355.155	0.120675	0.0001	0.0953254	0.133366	0.0958872	0.146314	0.139558	0.135275	0.1405	0.0001
S-adenosyl-L-methioninamine	354.426	355.434	0.0001	0.0001	0.0001	0.0001	0.0001	0.0001	0.0001	0.0001	0.0001	0.0001
5-amino-6-(5'-phosphoribitylamino)uracil	355.065	356.073	0.0001	0.0001	0.0001	0.0001	0.0001	0.0001	0.0001	0.0001	0.0001	0.0001
Rutamarin	355.155	356.162	0.13162	0.137259	0.115788	0.0001	0.116906	0.17034	0.160684	0.146973	0.176986	0.175959
prostaglandin F1 alpha	355.248	356.256	0.13162	0.137259	0.115788	0.0001	0.116906	0.17034	0.160684	0.146973	0.176986	0.175959
pantetheine-4'-phosphate	357.089	358.096	0.0001	0.0001	0.0001	0.00836351	0.0001	0.0001	0.0001	0.0001	0.0001	0.0001
Pinoresinol	357.134	358.142	0.0001	0.210181	0.163974	0.184996	0.174733	0.18964	0.16727	0.198569	0.18734	0.180976
alpha;-ribazole-5'-P	357.279	358.287	0.0001	0.210181	0.163974	0.184996	0.174733	0.18964	0.16727	0.198569	0.18734	0.180976
4'-phosphopantetheine	357.338	358.346	0.0001	0.0001	0.0001	0.0001	0.0001	0.0001	0.0001	0.0001	0.0001	0.0001
Triglochinin	358.077	359.085	0.0001	0.0001	0.00215416	0.0001	0.00274009	0.0001	0.00314605	0.0001	0.0001	0.0001
rosmarinic acid	359.077	360.085	0.0001	0.0001	0.0001	0.0001	0.00522882	0.0125572	0.0122196	0.0001	0.0125791	0.0135421
Acalyphin	359.109	360.117	0.159788	0.197252	0.126394	0.173751	0.128061	0.149348	0.150415	0.0001	0.148622	0.141706
GA19	361.165	362.173	0.0761957	0.0876186	0.0644222	0.0778917	0.0646318	0.0001	0.0854488	0.0905112	0.0853429	0.0828333
GA25	361.165	362.173	0.0761957	0.0876186	0.0644222	0.0778917	0.0646318	0.0001	0.0854488	0.0905112	0.0853429	0.0828333
precursor-Z	361.207	362.215	0.0761957	0.0876186	0.0644222	0.0778917	0.0646318	0.0001	0.0854488	0.0905112	0.0853429	0.0828333
GMP	362.215	363.223	0.118929	0.0731583	0.0335852	0.128545	0.101537	0.134358	0.126885	0.0514042	0.074882	0.131725
xanthosine-5'-phosphate	363.034	364.042	0.0001	0.0001	0.0001	0.0001	0.0001	0.0001	0.0001	0.0001	0.0001	0.0001
GA44	363.181	364.189	0.0721311	0.0782115	0.0631189	0.0777408	0.0672483	0.0811143	0.0815621	0.083446	0.0828217	0.0809765
xanthosine-5-phosphate	363.2	364.208	0.0721311	0.0782115	0.0631189	0.0777408	0.0672483	0.0811143	0.0815621	0.083446	0.0828217	0.0809765
isopentenyladenine-7-N-glucoside	364.38	365.388	0.0001	0.0001	0.0001	0.0001	0.0001	0.0001	0.0001	0.0001	0.0001	0.0001
isopentenyladenine-9-N-glucoside	364.38	365.388	0.0001	0.0001	0.0001	0.0001	0.0001	0.0001	0.0001	0.0001	0.0001	0.0001
1-(5'-phosphoribosyl)-5-formamido-4-imidazolecarboxamide	365.05	366.058	0.0001	0.0001	0.0270247	0.012328	0.0001	0.0001	0.0001	0.0305837	0.0001	0.0001
phosphoribosyl-formamido-carboxamide	365.216	366.224	0.0979809	0.104044	0.0740228	0.0940805	0.104471	0.0976489	0.0906811	0.0818303	0.0949582	0.0894642
orotidine-5'-phosphate	367.018	368.026	0.0001	0.0001	0.00769106	0.0001	0.0001	0.0001	0.0001	0.0001	0.0001	0.0001
prostaglandin G	367.212	368.22	0.0953546	0.103122	0.0593805	0.0969549	0.0001	0.0950764	0.0901443	0.0979065	0.0948615	0.0945757
trans-3-hydroxycotinine-glucuronide	367.335	368.343	0.0001	0.0001	0.0001	0.0001	0.0001	0.0001	0.0001	0.0001	0.0001	0.0001
lignoceric acid	367.358	368.365	0.0001	0.0001	0.0001	0.0001	0.0001	0.0001	0.0001	0.0001	0.0001	0.0001
lignoeric acid	367.358	368.365	0.0001	0.0001	0.0001	0.0001	0.0001	0.0001	0.0001	0.0001	0.0001	0.0001
heroin	368.15	369.158	0.0883993	0.127467	0.0001	0.0633618	0.125849	0.101061	0.0729722	0.0001	0.100797	0.118669
sedoheptulose-1,7-bisphosphate	368.999	370.007	0.0001	0.0001	0.0001	0.0001	0.0001	0.0001	0.0001	0.0001	0.0001	0.0001
Fraxin	369.082	370.09	0.0001	0.0001	0.0001	0.0001	0.0001	0.0001	0.0001	0.0001	0.0001	0.0001
Styraxin	369.097	370.105	0.0001	0.0001	0.0001	0.0001	0.0001	0.0001	0.0001	0.0001	0.0001	0.0001
5'-Prenylhomoeriodictyol	369.134	370.142	0.0802492	0.084223	0.0765913	0.0782797	0.077039	0.0001	0.0976125	0.0001	0.102648	0.0001
Alkannin B,B-dimethylacrylate	369.134	370.142	0.0802492	0.084223	0.0765913	0.0782797	0.077039	0.0001	0.0976125	0.0001	0.102648	0.0001
Sophoraisoflavone A	369.134	370.142	0.0802492	0.084223	0.0765913	0.0782797	0.077039	0.0001	0.0976125	0.0001	0.102648	0.0001
Calanolide A	369.17	370.178	0.0802492	0.084223	0.0765913	0.0782797	0.077039	0.0001	0.0976125	0.0001	0.102648	0.0001
androcymbine	370.165	371.173	0.0001	0.104159	0.0724947	0.0878699	0.0679768	0.103351	0.103057	0.10444	0.0993133	0.08956
ancistrocladine	370.202	371.21	0.0001	0.104159	0.0724947	0.0878699	0.0679768	0.103351	0.103057	0.10444	0.0993133	0.08956
tamoxifen	370.513	371.521	0.0001	0.0001	0.0001	0.00656158	0.0001	0.0001	0.0001	0.00592041	0.0001	0.0001
biocytin	371.175	372.183	0.105105	0.115998	0.0881064	0.112897	0.0922446	0.114386	0.11588	0.120089	0.12384	0.11507
Swertiamarin	373.113	374.121	0.0001	0.158224	0.11379	0.14125	0.120205	0.14428	0.138362	0.142861	0.139085	0.130413
portulacaxanthin	374.349	375.357	0.0001	0.0001	0.0001	0.0001	0.0001	0.0001	0.0001	0.0001	0.0001	0.0001
Dihyrosamidin	375.05	376.058	0.0001	0.00483019	0.0040328	0.00398	0.00532707	0.0001	0.0001	0.0001	0.0001	0.0001
riboflavin	375.13	376.138	0.139429	0.149712	0.105796	0.145926	0.117541	0.156578	0.150894	0.155001	0.155556	0.151076
kinetin-7-N-glucoside	376.348	377.356	0.0001	0.0001	0.0001	0.0001	0.0001	0.0001	0.0001	0.0001	0.0001	0.0001
kinetin-9-N-glucoside	376.348	377.356	0.0001	0.0001	0.0001	0.0001	0.0001	0.0001	0.0001	0.0001	0.0001	0.0001
GA17	377.16	378.168	0.615387	1.08293	0.503765	0.76746	0.379241	0.433094	0.430094	0.58532	0.396194	0.354875
reduced	377.376	378.384	0.0001	0.0001	0.0001	0.0001	0.0001	0.0001	0.0001	0.0001	0.0001	0.0001
(R)-S-lactoylglutathione	378.097	379.105	0.0001	0.0001	0.0001	0.0001	0.0001	0.0001	0.0001	0.0001	0.0001	0.0001
S-lactoyl-glutathione	378.376	379.384	0.0001	0.0001	0.0001	0.0001	0.0001	0.0001	0.0001	0.0001	0.0001	0.0001
sphinganine-1-phosphate	380.257	381.264	0.0837714	0.0001	0.0001	0.0921049	0.0609182	0.0976483	0.0001	0.103579	0.0001	0.0877628
cis-zeatin-7-N-glucoside	380.38	381.388	0.0001	0.0001	0.0001	0.0001	0.0001	0.0001	0.0001	0.0001	0.0001	0.0001
cis-zeatin-9-N-glucoside	380.38	381.388	0.0001	0.0001	0.0001	0.0001	0.0001	0.0001	0.0001	0.0001	0.0001	0.0001
cis-zeatin-O-glucoside	380.38	381.388	0.0001	0.0001	0.0001	0.0001	0.0001	0.0001	0.0001	0.0001	0.0001	0.0001
trans-zeatin-7-N-glucoside	380.38	381.388	0.0001	0.0001	0.0001	0.0001	0.0001	0.0001	0.0001	0.0001	0.0001	0.0001
trans-zeatin-9-N-glucoside	380.38	381.388	0.0001	0.0001	0.0001	0.0001	0.0001	0.0001	0.0001	0.0001	0.0001	0.0001
trans-zeatin-O-glucoside	380.38	381.388	0.0001	0.0001	0.0001	0.0001	0.0001	0.0001	0.0001	0.0001	0.0001	0.0001
trans,trans-farnesyl diphosphate	381.123	382.131	0.0001	0.130756	0.0001	0.108264	0.0801177	0.101682	0.100247	0.0993778	0.102966	0.0969127
Ammoresinol	381.207	382.214	0.0001	0.130756	0.0001	0.108264	0.0801177	0.101682	0.100247	0.0993778	0.102966	0.0969127
all-trans-farnesyl	381.322	382.33	0.0001	0.0001	0.0001	0.0001	0.0001	0.0001	0.0001	0.0001	0.0001	0.0001
Hexacosan-1-ol	381.41	382.417	0.0001	0.0001	0.0001	0.0001	0.0001	0.0001	0.0001	0.0001	0.0001	0.0001
5alpha;-cholesta-8,24-dien-3-one	381.62	382.628	0.0001	0.0001	0.0001	0.00331229	0.0001	0.00738618	0.0001	0.00355976	0.0001	0.0001
7-dehydrodesmosterol	381.62	382.628	0.0001	0.0001	0.0001	0.00331229	0.0001	0.00738618	0.0001	0.00355976	0.0001	0.0001
beta;-D-galactosyl-1,4-N-acetyl-beta;-D-glucosamine	382.344	383.352	0.0001	0.0001	0.0001	0.0001	0.0001	0.0001	0.0001	0.0001	0.0001	0.0001
dihydrozeatin-7-N-dihydrozeatin	382.395	383.403	0.0001	0.0001	0.0001	0.0001	0.0001	0.0001	0.0001	0.0001	0.0001	0.0001
dihydrozeatin-9-N-glucoside	382.395	383.403	0.0001	0.0001	0.0001	0.0001	0.0001	0.0001	0.0001	0.0001	0.0001	0.0001
dihydrozeatin-O-glucoside	382.395	383.403	0.0001	0.0001	0.0001	0.0001	0.0001	0.0001	0.0001	0.0001	0.0001	0.0001
S-adenosyl-L-homocysteine	383.114	384.122	0.299769	0.360013	0.195429	0.30756	0.265458	0.312893	0.293646	0.222111	0.286379	0.247179
zymosterol	383.331	384.339	0.0001	0.0001	0.0001	0.0001	0.0001	0.0001	0.0001	0.0001	0.0001	0.0001
5alpha;-cholesta-7,24-dien-3beta;-ol	383.636	384.644	0.0001	0.0081012	0.0001	0.0165218	0.0001	0.0001	0.0001	0.0284289	0.0001	0.0001
5alpha;-cholesta-8-en-3-one	383.636	384.644	0.0001	0.0081012	0.0001	0.0165218	0.0001	0.0001	0.0001	0.0284289	0.0001	0.0001
7-dehydro-cholesterol	383.636	384.644	0.0001	0.0081012	0.0001	0.0165218	0.0001	0.0001	0.0001	0.0284289	0.0001	0.0001
desmosterol	383.636	384.644	0.0001	0.0081012	0.0001	0.0165218	0.0001	0.0001	0.0001	0.0284289	0.0001	0.0001
1-sinapoyl-D-glucose	385.113	386.121	0.0001	0.121276	0.0865074	0.105242	0.104883	0.138009	0.122994	0.0001	0.126956	0.126827
sinapoyl glucose ester	385.113	386.121	0.0001	0.121276	0.0865074	0.105242	0.104883	0.138009	0.122994	0.0001	0.126956	0.126827
Isoamidin	385.129	386.137	0.0001	0.121276	0.0865074	0.105242	0.104883	0.138009	0.122994	0.0001	0.126956	0.126827
Peucenidin	385.129	386.137	0.0001	0.121276	0.0865074	0.105242	0.104883	0.138009	0.122994	0.0001	0.126956	0.126827
Pteryxin	385.129	386.137	0.0001	0.121276	0.0865074	0.105242	0.104883	0.138009	0.122994	0.0001	0.126956	0.126827
Samidin	385.129	386.137	0.0001	0.121276	0.0865074	0.105242	0.104883	0.138009	0.122994	0.0001	0.126956	0.126827
chloresterol	385.347	386.355	0.0001	0.0001	0.0001	0.0001	0.0001	0.0001	0.0001	0.0001	0.0001	0.0001
lathosterol	385.652	386.66	0.0001	0.0001	0.00558109	0.0001	0.0001	0.0001	0.0001	0.00699552	0.0001	0.0001
zymostenol	385.652	386.66	0.0001	0.0001	0.00558109	0.0001	0.0001	0.0001	0.0001	0.00699552	0.0001	0.0001
dCDP	386.171	387.179	0.0001	0.0960826	0.0623974	0.0860469	0.066907	0.0922775	0.0929508	0.0996604	0.0941962	0.0001
benzyladenine-7-N-glucoside	386.386	387.394	0.0001	0.0001	0.0001	0.0001	0.0001	0.0001	0.0001	0.0001	0.0001	0.0001
benzyladenine-9-N-glucoside	386.386	387.394	0.0001	0.0001	0.0001	0.0001	0.0001	0.0001	0.0001	0.0001	0.0001	0.0001
25-azacholesterol	386.64	387.648	0.102462	0.0531259	0.0837009	0.101267	0.0001	0.0001	0.0001	0.0777252	0.0001	0.0001
dUDP	386.999	388.007	0.0001	0.0001	0.0001	0.0001	0.0001	0.0001	0.0001	0.0001	0.0001	0.0001
Visnadin	387.144	388.152	0.205307	0.229106	0.163054	0.219028	0.0001	0.221518	0.207956	0.223801	0.206823	0.203008
Tuberonic acid glucoside	387.166	388.173	0.205307	0.229106	0.163054	0.219028	0.0001	0.221518	0.207956	0.223801	0.206823	0.203008
dopaxanthin	388.333	389.341	0.0001	0.0001	0.0001	0.0001	0.0001	0.0001	0.0001	0.0001	0.0001	0.0001
5-phospho-alpha-D-ribose-1-diphosphate	388.944	389.952	0.0001	0.0001	0.0001	0.0001	0.0001	0.0001	0.0001	0.0001	0.0001	0.0001
PRPP	388.944	389.952	0.0001	0.0001	0.0001	0.0001	0.0001	0.0001	0.0001	0.0001	0.0001	0.0001
5-phosphoribosyl	389.063	390.071	0.0001	0.0001	0.0001	0.0001	0.0001	0.0001	0.0001	0.0001	0.0001	0.0001
proacaciberin	390.14	391.148	0.0857554	0.107883	0.0648817	0.0934602	0.0754959	0.0001	0.100577	0.103571	0.10331	0.0991957
leukotriene E4	390.247	391.255	0.0857554	0.107883	0.0648817	0.0934602	0.0754959	0.0001	0.100577	0.103571	0.10331	0.0991957
dopaxanthin	390.349	391.357	0.0001	0.0001	0.0001	0.0001	0.0001	0.0001	0.0001	0.0001	0.0001	0.0001
1,	390.375	391.383	0.0001	0.0001	0.0001	0.0001	0.0001	0.0001	0.0001	0.0001	0.0001	0.0001
Abyssinone VI	391.191	392.199	0.120817	0.162734	0.0873172	0.0001	0.0805281	0.120031	0.116006	0.0001	0.117156	0.110278
chenodeoxycholic acid	391.285	392.293	0.120817	0.162734	0.0873172	0.0001	0.0805281	0.120031	0.116006	0.0001	0.117156	0.110278
deoxycholic acid	391.285	392.293	0.120817	0.162734	0.0873172	0.0001	0.0805281	0.120031	0.116006	0.0001	0.117156	0.110278
molybdopterin	392.32	393.328	0.0001	0.0001	0.0001	0.0001	0.0001	0.0001	0.0001	0.0001	0.0001	0.0001
ergosta-5,7,22,24(28)-tetraenol	393.316	394.324	0.0001	0.0001	0.0001	0.0001	0.0001	0.0001	0.0001	0.0001	0.0001	0.0001
ergocalciferol	395.331	396.339	0.0001	0.0001	0.0001	0.0001	0.0001	0.0001	0.0001	0.0001	0.0001	0.0001
ergosterol	395.331	396.339	0.0001	0.0001	0.0001	0.0001	0.0001	0.0001	0.0001	0.0001	0.0001	0.0001
3-keto-4-methylzymosterol	395.647	396.655	0.0001	0.0001	0.0001	0.00592873	0.0001	0.0001	0.0001	0.00627913	0.0001	0.0001
solanidine	396.327	397.334	0.0001	0.0001	0.0001	0.0001	0.0001	0.0001	0.0001	0.0001	0.0001	0.0001
5-dehydro episterol	396.339	397.347	0.0001	0.0001	0.0001	0.0001	0.0001	0.0001	0.0001	0.0001	0.0001	0.0001
S-adenosyl-4-methylthio-2-oxobutanoate	397.106	398.113	0.171166	0.200522	0.17525	0.178945	0.137547	0.177446	0.170092	0.160164	0.0001	0.166605
Asebotoxin II	397.165	398.173	0.171166	0.200522	0.17525	0.178945	0.137547	0.177446	0.170092	0.160164	0.0001	0.166605
brassicasterol	397.347	398.355	0.0001	0.0001	0.00923388	0.0001	0.0001	0.0001	0.0001	0.0001	0.0001	0.0001
episterol	397.347	398.355	0.0001	0.0001	0.00923388	0.0001	0.0001	0.0001	0.0001	0.0001	0.0001	0.0001
24-methylenecholesterol	397.347	398.355	0.0001	0.0001	0.00923388	0.0001	0.0001	0.0001	0.0001	0.0001	0.0001	0.0001
(24R)-24-methyl-5alpha-cholestan-3-one	397.347	398.355	0.0001	0.0001	0.00923388	0.0001	0.0001	0.0001	0.0001	0.0001	0.0001	0.0001
4alpha;-methyl-5alpha;-cholesta-8-en-3-one	397.663	398.671	0.0001	0.0001	0.0001	0.0001	0.0001	0.0001	0.0001	0.0001	0.0001	0.0001
4-alpha;-methylzymosterol	397.663	398.671	0.0001	0.0001	0.0001	0.0001	0.0001	0.0001	0.0001	0.0001	0.0001	0.0001
campest-4-en-3-one	397.663	398.671	0.0001	0.0001	0.0001	0.0001	0.0001	0.0001	0.0001	0.0001	0.0001	0.0001
S-adenosyl-L-methionine	398.137	399.145	0.0794782	0.0899464	0.0650988	0.0797381	0.0714738	0.0988464	0.0948033	0.0926551	0.0963928	0.0927231
(24R)-24-methyl-cholest-4-en-3-one	398.355	399.363	0.0001	0.0001	0.0001	0.0001	0.0001	0.0001	0.0001	0.0001	0.0001	0.0001
L-Palmitoylcarnitine	398.605	399.613	0.0001	0.0001	0.0001	0.0001	0.0001	0.0001	0.0001	0.00639976	0.0001	0.0001
campesterol	399.363	400.371	0.0001	0.0001	0.0001	0.0001	0.0001	0.0001	0.0001	0.0001	0.0001	0.0001
7alpha;-hydroxycholest-4-en-3-one	399.635	400.643	0.0001	0.0001	0.0001	0.0001	0.0001	0.0001	0.0001	0.00538916	0.0001	0.0001
(5alpha;)-campestan-3-one	399.679	400.687	0.0001	0.0001	0.0001	0.0001	0.0001	0.0001	0.0001	0.00538916	0.0001	0.0001
4alpha;-methyl-cholesta-8-enol	399.679	400.687	0.0001	0.0001	0.0001	0.0001	0.0001	0.0001	0.0001	0.00538916	0.0001	0.0001
(24R)-24-methyl-cholest-4-en-3beta-one	400.371	401.378	0.0001	0.0001	0.0001	0.0001	0.0001	0.0001	0.0001	0.0001	0.0001	0.0001
dTDP	401.015	402.023	0.0001	0.0001	0.0001	0.0001	0.0001	0.0001	0.0001	0.0001	0.0001	0.0001
(3'R,$'R)-3'Epoxyangeloyloxy-4'-acetoxy-3',4'-dihydroseselin	401.124	402.131	0.0897267	0.0001	0.0819708	0.0001	0.0813994	0.12239	0.111	0.102774	0.0001	0.109291
delta-tocopherol	401.342	402.35	0.0001	0.0001	0.0001	0.0001	0.0001	0.0001	0.0001	0.0001	0.0001	0.0001
cholesterol	401.342	402.35	0.0001	0.0001	0.0001	0.0001	0.0001	0.0001	0.0001	0.0001	0.0001	0.0001
R-4'-phosphopantothenoyl-L-cysteine	401.347	402.355	0.0001	0.0001	0.0001	0.0001	0.0001	0.0001	0.0001	0.0001	0.0001	0.0001
5-alpha-campesterol	401.378	402.386	0.0001	0.0001	0.0001	0.0001	0.0001	0.0001	0.0001	0.0001	0.0001	0.0001
(24S)-24-hydroxycholesterol	401.651	402.659	0.0001	0.0001	0.0001	0.0035306	0.0001	0.0001	0.0001	0.0001	0.0001	0.0001
25-hydroxycholesterol	401.651	402.659	0.0001	0.0001	0.0001	0.0035306	0.0001	0.0001	0.0001	0.0001	0.0001	0.0001
7alpha;-hydroxycholesterol	401.651	402.659	0.0001	0.0001	0.0001	0.0035306	0.0001	0.0001	0.0001	0.0001	0.0001	0.0001
CDP	402.171	403.179	0.0001	0.0969556	0.0001	0.0815674	0.0652165	0.0001	0.09125	0.0928967	0.0001	0.0854916
trifluoperazine	402.456	403.464	0.0001	0.0001	0.0001	0.0001	0.0001	0.0001	0.0001	0.0001	0.0001	0.0001
UDP	402.994	404.002	0.0642792	0.0136323	0.139115	0.0471961	0.0922116	0.0128756	0.00859861	0.0210495	0.0142142	0.0001
astringin	405.119	406.126	0.0801907	0.0863772	0.0715139	0.0845731	0.0668608	0.0921452	0.0918297	0.0903725	0.0894888	0.0860639
Mammeisin	405.17	406.178	0.0801907	0.0863772	0.0715139	0.0845731	0.0668608	0.0921452	0.0918297	0.0903725	0.0894888	0.0860639
glycoperine	406.114	407.122	0.14716	0.103436	0.204572	0.0880825	0.135851	0.101721	0.103487	0.120365	0.107077	0.114434
cammaconine	406.259	407.267	0.14716	0.103436	0.204572	0.0880825	0.135851	0.101721	0.103487	0.120365	0.107077	0.114434
Norerythrostachaldine	406.259	407.267	0.14716	0.103436	0.204572	0.0880825	0.135851	0.101721	0.103487	0.120365	0.107077	0.114434
Cassaidine	406.296	407.304	0.14716	0.103436	0.204572	0.0880825	0.135851	0.101721	0.103487	0.120365	0.107077	0.114434
Khellol glucoside	407.098	408.106	0.0001	0.0001	0.0001	0.0001	0.0001	0.0001	0.0001	0.0001	0.0012553	0.0001
Ginkolide A	407.134	408.142	0.0882909	0.0900598	0.103314	0.0930818	0.0780399	0.0936909	0.0891474	0.105716	0.0922485	0.0945148
Nodakenin	407.134	408.142	0.0882909	0.0900598	0.103314	0.0930818	0.0780399	0.0936909	0.0891474	0.105716	0.0922485	0.0945148
bleekerine	407.161	408.169	0.0882909	0.0900598	0.103314	0.0930818	0.0780399	0.0936909	0.0891474	0.105716	0.0922485	0.0945148
Vernoflexuoside	407.171	408.178	0.0882909	0.0900598	0.103314	0.0930818	0.0780399	0.0936909	0.0891474	0.105716	0.0922485	0.0945148
6,8-Diprenylnarigenin	407.186	408.194	0.0882909	0.0900598	0.103314	0.0930818	0.0780399	0.0936909	0.0891474	0.105716	0.0922485	0.0945148
Abyssinone V	407.186	408.194	0.0882909	0.0900598	0.103314	0.0930818	0.0780399	0.0936909	0.0891474	0.105716	0.0922485	0.0945148
Cascarillin	407.207	408.215	0.0882909	0.0900598	0.103314	0.0930818	0.0780399	0.0936909	0.0891474	0.105716	0.0922485	0.0945148
Dimethamine	407.245	408.253	0.0882909	0.0900598	0.103314	0.0930818	0.0780399	0.0936909	0.0891474	0.105716	0.0922485	0.0945148
Nonacosane	407.462	408.469	0.0001	0.0001	0.0001	0.0001	0.0001	0.0001	0.0001	0.0001	0.0001	0.0001
linustatin	408.151	409.158	0.0707451	0.0788636	0.0681155	0.0742478	0.0622956	0.0749327	0.0001	0.080936	0.07419	0.0719303
VERATRAMINE	408.29	409.298	0.0707451	0.0788636	0.0681155	0.0742478	0.0622956	0.0749327	0.0001	0.080936	0.07419	0.0719303
12a-Hydroxyrotenone	409.129	410.137	0.176637	0.167668	0.121272	0.171773	0.160206	0.0001	0.215419	0.159796	0.216719	0.19953
Sumatrol	409.129	410.137	0.176637	0.167668	0.121272	0.171773	0.160206	0.0001	0.215419	0.159796	0.216719	0.19953
Toxicarol	409.129	410.137	0.176637	0.167668	0.121272	0.171773	0.160206	0.0001	0.215419	0.159796	0.216719	0.19953
1-Isomangostin	409.165	410.173	0.176637	0.167668	0.121272	0.171773	0.160206	0.0001	0.215419	0.159796	0.216719	0.19953
Mangostin	409.165	410.173	0.176637	0.167668	0.121272	0.171773	0.160206	0.0001	0.215419	0.159796	0.216719	0.19953
Vimione D	409.201	410.209	0.176637	0.167668	0.121272	0.171773	0.160206	0.0001	0.215419	0.159796	0.216719	0.19953
Coleonol	409.223	410.23	0.176637	0.167668	0.121272	0.171773	0.160206	0.0001	0.215419	0.159796	0.216719	0.19953
Decuroside III	409.238	410.246	0.176637	0.167668	0.121272	0.171773	0.160206	0.0001	0.215419	0.159796	0.216719	0.19953
4a-methyl-5a-ergosta-8,14,24(28)-trien-3b-ol	409.347	410.355	0.0001	0.0001	0.0001	0.0001	0.0001	0.0001	0.0001	0.0001	0.0001	0.0001
ergosta-5,7,24(28)-trienol	409.347	410.355	0.0001	0.0001	0.0001	0.0001	0.0001	0.0001	0.0001	0.0001	0.0001	0.0001
squalene	409.383	410.391	0.0001	0.0001	0.0001	0.0001	0.0001	0.0001	0.0001	0.0001	0.0001	0.0001
octacosan-1-ol	409.441	410.449	0.0001	0.0001	0.0001	0.0001	0.0001	0.0001	0.0001	0.0001	0.0001	0.0001
(4alpha;)-methyl-(5alpha;)-ergosta-8,14,24(28)-trien-3beta;-ol	409.674	410.682	0.0001	0.0001	0.0001	0.0001	0.0001	0.0001	0.0001	0.0001	0.0001	0.0001
4,4-dimethyl-5-alpha;-cholesta-8,14,24-trien-3-beta;-ol	409.674	410.682	0.0001	0.0001	0.0001	0.0001	0.0001	0.0001	0.0001	0.0001	0.0001	0.0001
dADP	410.196	411.204	0.0831536	0.0933704	0.0551827	0.0831222	0.0669924	0.0996555	0.0938761	0.088363	0.0949737	0.0929278
cyclopamine	410.306	411.314	0.0001	0.0001	0.0001	0.0001	0.0001	0.0001	0.0001	0.0001	0.0001	0.0001
hyaluronate	410.354	411.362	0.0001	0.0001	0.0001	0.0001	0.0001	0.0001	0.0001	0.0001	0.0001	0.0001
Grayanotoxin I	411.238	412.246	0.0878188	0.103097	0.0633086	0.0921474	0.0760692	0.11765	0.115583	0.111895	0.116294	0.110299
fucosterol	411.363	412.371	0.0001	0.0001	0.0001	0.0001	0.0001	0.0001	0.0001	0.0001	0.0001	0.0001
stigmasterol	411.363	412.371	0.0001	0.0001	0.0001	0.0001	0.0001	0.0001	0.0001	0.0001	0.0001	0.0001
4alpha;-formyl-5alpha;-cholesta-8,24-dien-3beta;-ol	411.646	412.654	0.0001	0.0001	0.0001	0.00597174	0.0001	0.0001	0.0001	0.0001	0.0001	0.0001
4,4-dimethyl-5-alpha;-cholesta-8,14-dien-3-beta;-ol	411.69	412.698	0.0001	0.0001	0.0001	0.00597174	0.0001	0.0001	0.0001	0.0001	0.0001	0.0001
4,4-dimethylzymosterol	411.69	412.698	0.0001	0.0001	0.0001	0.00597174	0.0001	0.0001	0.0001	0.0001	0.0001	0.0001
4alpha;-methylfecosterol	411.69	412.698	0.0001	0.0001	0.0001	0.00597174	0.0001	0.0001	0.0001	0.0001	0.0001	0.0001
sitosterol	413.378	414.386	0.0001	0.0001	0.0001	0.0001	0.0001	0.0001	0.0001	0.0001	0.0001	0.0001
(22alpha;)-hydroxy-campest-4-en-3-one	413.662	414.67	0.0001	0.0001	0.0001	0.0001	0.0001	0.0001	0.0001	0.00791089	0.0001	0.0001
4alpha;-formyl-5alpha;-cholesta-8-en-3beta;-ol	413.662	414.67	0.0001	0.0001	0.0001	0.0001	0.0001	0.0001	0.0001	0.00791089	0.0001	0.0001
4alpha;-hydroxymethyl-5alpha;-cholesta-8,24-dien-3beta;-ol	413.662	414.67	0.0001	0.0001	0.0001	0.0001	0.0001	0.0001	0.0001	0.00791089	0.0001	0.0001
4,4-dimethyl-5alpha;-cholesta-8-en-3-beta;-ol	413.705	414.713	0.0110973	0.0001	0.00616511	0.0102175	0.00929954	0.012416	0.0111684	0.0001	0.0001	0.0107519
miconazole	415.125	416.133	0.117483	0.135764	0.0847951	0.122815	0.0001	0.140241	0.131403	0.125407	0.130673	0.123418
Calophyllolide	415.155	416.162	0.117483	0.135764	0.0847951	0.122815	0.0001	0.140241	0.131403	0.125407	0.130673	0.123418
6-oxocampestanol	415.358	416.365	0.0001	0.0001	0.0001	0.0001	0.0001	0.0001	0.0001	0.0001	0.0001	0.0001
gamma-tocopherol	415.358	416.365	0.0001	0.0001	0.0001	0.0001	0.0001	0.0001	0.0001	0.0001	0.0001	0.0001
(22alpha;)-hydroxy-5alpha;-campestan-3-one	415.678	416.686	0.0001	0.0001	0.0001	0.0001	0.0001	0.0001	0.0001	0.00528515	0.0001	0.0001
4alpha;-hydroxymethyl-5alpha;-cholesta-8-en-3beta;-ol	415.678	416.686	0.0001	0.0001	0.0001	0.0001	0.0001	0.0001	0.0001	0.00528515	0.0001	0.0001
6-alpha-hydroxycampestanol	417.373	418.381	0.0001	0.0001	0.0001	0.0001	0.0001	0.0001	0.0001	0.0001	0.0001	0.0001
6-deoxocathasterone	417.373	418.381	0.0001	0.0001	0.0001	0.0001	0.0001	0.0001	0.0001	0.0001	0.0001	0.0001
glucose triphosphate and isomers	418.955	419.962	0.0001	0.0001	0.0001	0.0001	0.0001	0.0001	0.0001	0.0001	0.0001	0.0001
myo-inositol-1,4,5-trisphosphate	418.955	419.962	0.0001	0.0001	0.0001	0.0001	0.0001	0.0001	0.0001	0.0001	0.0001	0.0001
5-beta;-cholestane-3alpha;,7alpha;,12alpha;-triol	419.666	420.674	0.0001	0.0001	0.0001	0.0001	0.0001	0.0001	0.0001	0.0001	0.0001	0.0001
alpha,alpha'-Trehalose-6-phosphate	421.075	422.083	0.0001	0.0001	0.0001	0.0001	0.0001	0.0001	0.0001	0.0001	0.0001	0.0001
catechin 7-o-b-d-xyloside	421.113	422.121	0.100735	0.0998547	0.0881649	0.0001	0.104593	0.0001	0.0899281	0.0890188	0.0894936	0.0823312
plicatic acid	421.113	422.121	0.100735	0.0998547	0.0881649	0.0001	0.104593	0.0001	0.0899281	0.0890188	0.0894936	0.0823312
Nonacosan-10-one	421.441	422.449	0.0001	0.0001	0.0001	0.0001	0.0001	0.0001	0.0001	0.0001	0.0001	0.0001
neolinustatin	422.166	423.174	0.0716901	0.0814589	0.0560608	0.0750849	0.0681504	0.076691	0.0723181	0.0702578	0.0744591	0.0728775
adifoline	423.119	424.127	0.0756732	0.0951086	0.0645695	0.0904798	0.0001	0.0835561	0.082196	0.0868352	0.0824971	0.0758511
Rutarin	423.129	424.137	0.0756732	0.0951086	0.0645695	0.0904798	0.0001	0.0835561	0.082196	0.0868352	0.0824971	0.0758511
Nonacosan-10-ol	423.457	424.464	0.0001	0.0001	0.0001	0.0001	0.0001	0.0001	0.0001	0.0001	0.0001	0.0001
thiamin diphosphate	424.037	425.045	0.0212822	0.0178723	0.0297833	0.0270006	0.0220843	0.0001	0.00979305	0.0001	0.0001	0.0001
Jervine	424.285	425.293	0.0595529	0.0699646	0.0543628	0.0669155	0.0544343	0.0001	0.0001	0.08201	0.0001	0.0001
thiamine	424.304	425.312	0.0001	0.0001	0.0001	0.0001	0.0001	0.0001	0.0001	0.0001	0.0001	0.0001
Archangelicin	425.16	426.168	0.190438	0.223535	0.132281	0.19921	0.170396	0.224296	0.210198	0.176425	0.213321	0.194267
Disenecionyl cis-khellactone	425.16	426.168	0.190438	0.223535	0.132281	0.19921	0.170396	0.224296	0.210198	0.176425	0.213321	0.194267
cycloartenol	425.378	426.386	0.0001	0.0001	0.0001	0.0001	0.0001	0.0001	0.0001	0.0001	0.0001	0.0001
cycloatrenol	425.378	426.386	0.0001	0.0001	0.0001	0.0001	0.0001	0.0001	0.0001	0.0001	0.0001	0.0001
isnosterol	425.378	426.386	0.0001	0.0001	0.0001	0.0001	0.0001	0.0001	0.0001	0.0001	0.0001	0.0001
(S)-2,3-epoxysqualene	425.378	426.386	0.0001	0.0001	0.0001	0.0001	0.0001	0.0001	0.0001	0.0001	0.0001	0.0001
lanosterol	425.378	426.386	0.0001	0.0001	0.0001	0.0001	0.0001	0.0001	0.0001	0.0001	0.0001	0.0001
4alpha;-formyl-4beta;-methyl-5alpha;-cholesta-8,24-dien-3beta;-ol	425.673	426.681	0.0001	0.0001	0.0001	0.0001	0.0001	0.0001	0.0001	0.0001	0.0001	0.0001
obtusifoliol	425.716	426.724	0.0062554	0.0001	0.00472101	0.00571322	0.0001	0.0109845	0.0104302	0.0001	0.0111957	0.0001
adenylylsulfate	426.012	427.02	0.117536	0.0441374	0.258891	0.127542	0.133531	0.0271238	0.0259662	0.0631306	0.0001	0.0422752
adenosine 3',5'-bisphosphate	426.022	427.029	0.117536	0.0441374	0.258891	0.127542	0.133531	0.0271238	0.0259662	0.0631306	0.0001	0.0422752
ADP	426.022	427.029	0.117536	0.0441374	0.258891	0.127542	0.133531	0.0271238	0.0259662	0.0631306	0.0001	0.0422752
dGDP	426.022	427.029	0.117536	0.0441374	0.258891	0.127542	0.133531	0.0271238	0.0259662	0.0631306	0.0001	0.0422752
Locumin	426.14	427.148	0.151603	0.167924	0.0951665	0.150954	0.135161	0.188148	0.181244	0.148403	0.180042	0.163337
Vicianin	426.14	427.148	0.151603	0.167924	0.0951665	0.150954	0.135161	0.188148	0.181244	0.148403	0.180042	0.163337
adenosine-3',5'-bisphosphate	426.195	427.203	0.151603	0.167924	0.0951665	0.150954	0.135161	0.188148	0.181244	0.148403	0.180042	0.163337
IDP	427.006	428.013	0.0001	0.0001	0.0395566	0.0141909	0.0154171	0.0001	0.0001	0.0001	0.0001	0.0001
PILOCARPINE	427.179	428.187	0.138221	0.170676	0.0989787	0.15597	0.12494	0.168567	0.161574	0.161305	0.161687	0.151748
4alpha;-carboxy-5alpha;-cholesta-8,24-dien-3beta;-ol	427.646	428.654	0.0001	0.00530394	0.00789734	0.0001	0.0001	0.0001	0.0001	0.0154805	0.0001	0.0001
4alpha;-formyl-4beta;-methyl-5alpha;-cholesta-8-en-3beta;-ol	427.689	428.697	0.0001	0.00530394	0.00789734	0.0001	0.0001	0.0001	0.0001	0.0154805	0.0001	0.0001
4alpha;-hydroxymethyl-4beta;-methyl-5alpha;-cholesta-8,24-dien-3beta;-ol	427.689	428.697	0.0001	0.00530394	0.00789734	0.0001	0.0001	0.0001	0.0001	0.0154805	0.0001	0.0001
24,25-dihydrolanosterol	427.732	428.74	0.0091161	0.0001	0.0001	0.00955618	0.00943808	0.0170857	0.0173703	0.0001	0.0170816	0.0170068
Athamantin	429.191	430.199	0.150087	0.155767	0.113941	0.154278	0.137128	0.16791	0.163717	0.166708	0.161284	0.155003
alpha-tocopherol	429.373	430.381	0.0001	0.0001	0.0001	0.0001	0.0001	0.0001	0.0001	0.0001	0.0001	0.0001
4alpha;-carboxy-5alpha;-cholesta-8-en-3beta;-ol	429.662	430.67	0.0001	0.0001	0.0001	0.0001	0.0001	0.0001	0.0001	0.00716682	0.0001	0.0001
4alpha;-hydroxymethyl-4beta;-methyl-5alpha;-cholesta-8-en-3beta;-ol	429.705	430.713	0.00663531	0.0001	0.00447271	0.0001	0.0001	0.0001	0.0110667	0.0001	0.00981781	0.0110892
3-dehdyro-6-deoxoteasterone	431.353	432.36	0.0001	0.0001	0.0001	0.0001	0.0001	0.0001	0.0001	0.0001	0.0001	0.0001
3-dehydro-6-deoxoteasterone	431.353	432.36	0.0001	0.0001	0.0001	0.0001	0.0001	0.0001	0.0001	0.0001	0.0001	0.0001
cathasterone	431.353	432.36	0.0001	0.0001	0.0001	0.0001	0.0001	0.0001	0.0001	0.0001	0.0001	0.0001
6-deoxoeasterone	433.368	434.376	0.0001	0.0001	0.0001	0.0001	0.0001	0.0001	0.0001	0.0001	0.0001	0.0001
6-deoxotyphasterol	433.368	434.376	0.0001	0.0001	0.0001	0.0001	0.0001	0.0001	0.0001	0.0001	0.0001	0.0001
phloridzin	435.129	436.137	0.0647459	0.0001	0.0509811	0.072722	0.0575115	0.0001	0.0749961	0.0798393	0.0001	0.0749008
Hentriacontane	435.493	436.501	0.0001	0.0001	0.0001	0.0001	0.0001	0.0001	0.0001	0.0001	0.0001	0.0001
5beta;-cholestane-3alpha;,7alpha;,12alpha;,26-tetraol	435.666	436.674	0.0001	0.0001	0.0001	0.0001	0.0001	0.0001	0.0001	0.0001	0.0001	0.0001
triparanol	437	438.008	0.0001	0.0001	0.0001	0.0001	0.0001	0.0001	0.0001	0.0001	0.0001	0.0001
24-methylcycloartenol	439.394	440.402	0.0001	0.0001	0.0001	0.0001	0.0001	0.0001	0.0001	0.0001	0.0001	0.0001
4,4-dimethyl-14alpha;-formyl-5alpha;-cholesta-8,24-dien-3beta;-ol	439.7	440.708	0.0001	0.0001	0.00508988	0.0070317	0.0065039	0.0101818	0.00926765	0.00689773	0.0101477	0.00929051
Betulin	441.373	442.381	0.0001	0.0001	0.0001	0.0001	0.0001	0.0001	0.0001	0.0001	0.0001	0.0001
4alpha;-carboxy-4beta;-methyl-5alpha;-cholesta-8,24-dien-3beta;-ol	441.673	442.681	0.0001	0.0001	0.0001	0.0001	0.0001	0.0001	0.0001	0.0001	0.0001	0.0001
4,4-dimethyl-14alpha;-formyl-5alpha;-cholesta-8-en-3beta;-ol	441.716	442.724	0.0197484	0.0001	0.0143845	0.0001	0.0172402	0.0122703	0.0119689	0.0001	0.0128778	0.0001
4,4-dimethyl-14alpha;-hydroxymethyl-5alpha;-cholesta-8,24-dien-3beta;-ol	441.716	442.724	0.0197484	0.0001	0.0143845	0.0001	0.0172402	0.0122703	0.0119689	0.0001	0.0128778	0.0001
dihydrofolic acid	442.148	443.155	0.164365	0.178697	0.112511	0.166897	0.151337	0.181461	0.1735	0.160874	0.17412	0.160972
GDP	442.195	443.203	0.164365	0.178697	0.112511	0.166897	0.151337	0.181461	0.1735	0.160874	0.17412	0.160972
7,8-dihydrofolate	442.41	443.418	0.0001	0.0001	0.0001	0.0001	0.0001	0.0001	0.0001	0.0001	0.0001	0.0001
4alpha;-carboxy-4beta;-methyl-5alpha;-cholesta-8-en-3beta;-ol	443.688	444.696	0.0001	0.0001	0.0123025	0.0157812	0.0001	0.0001	0.0001	0.0001	0.0001	0.0001
4,4-dimethyl-14alpha;-hydroxymethyl-5alpha;-cholesta-8-en-3beta;-ol	443.732	444.74	0.0118321	0.0001	0.0001	0.0001	0.00929768	0.0133913	0.0142302	0.0001	0.0140592	0.0001
tetrahydrofolic acid	444.163	445.171	0.107711	0.124759	0.0768621	0.120955	0.0928965	0.133226	0.127181	0.13111	0.125506	0.116235
CDP-ethanolamine	445.053	446.06	0.0001	0.0001	0.0001	0.0001	0.0001	0.0001	0.0001	0.0001	0.0001	0.0001
3-dehydroteasterone	445.332	446.34	0.0001	0.0001	0.0001	0.0001	0.0001	0.0001	0.0001	0.0001	0.0001	0.0001
tetrahydrofolate	445.434	446.442	0.0001	0.0001	0.0001	0.0001	0.0001	0.0001	0.0001	0.0001	0.0001	0.0001
Carthamone	447.093	448.101	0.0001	0.0001	0.0001	0.0001	0.0001	0.0001	0.0001	0.0001	0.0001	0.0001
Quercitrin	447.093	448.101	0.0001	0.0001	0.0001	0.0001	0.0001	0.0001	0.0001	0.0001	0.0001	0.0001
teasterone	447.347	448.355	0.0001	0.0001	0.0001	0.0001	0.0001	0.0001	0.0001	0.0001	0.0001	0.0001
typhasterol	447.347	448.355	0.0001	0.0001	0.0001	0.0001	0.0001	0.0001	0.0001	0.0001	0.0001	0.0001
Hentriacontan-16-one	447.457	448.464	0.0001	0.0001	0.0001	0.0001	0.0001	0.0001	0.0001	0.0001	0.0001	0.0001
Cyanidin 3-o-galactoside	448.101	449.108	0.0602007	0.0691113	0.0432028	0.0641943	0.0512039	0.0700946	0.0681729	0.0657495	0.0660791	0.0657548
Cyanidin 3-o-glucoside	448.101	449.108	0.0602007	0.0691113	0.0432028	0.0641943	0.0512039	0.0700946	0.0681729	0.0657495	0.0660791	0.0657548
copalyl diphosphate	449.186	450.194	0.0714159	0.0882511	0.0567989	0.0787947	0.0534573	0.0001	0.0676595	0.0768305	0.0681461	0.0001
geranylgeranyl-PP	449.186	450.194	0.0714159	0.0882511	0.0567989	0.0787947	0.0534573	0.0001	0.0676595	0.0768305	0.0681461	0.0001
vitamin K1	449.342	450.35	0.0001	0.0001	0.0001	0.0001	0.0001	0.0001	0.0001	0.0001	0.0001	0.0001
6-deoxocastasterone	449.363	450.371	0.0001	0.0001	0.0001	0.0001	0.0001	0.0001	0.0001	0.0001	0.0001	0.0001
all-trans-geranyl-geranyl	449.44	450.448	0.0001	0.0001	0.0001	0.0001	0.0001	0.0001	0.0001	0.0001	0.0001	0.0001
Hentriacontan-1-ol	451.488	452.496	0.0001	0.0001	0.0001	0.0001	0.0001	0.0001	0.0001	0.0001	0.0001	0.0001
1-(5'-phosphoribosyl)-5-amino-4-(N-succinocarboxamide)-imidazole	453.066	454.074	0.0001	0.0001	0.0001	0.0001	0.0001	0.0001	0.0001	0.0001	0.0001	0.0001
5-methoxy-N,N-dimethyltryptamine	453.195	454.202	0.319412	0.493148	0.27407	0.417349	0.282613	0.318508	0.0001	0.462282	0.305274	0.288813
5'-phosphoribosyl-4-(N-succinocarboxamide)-5-aminoimidazole	453.278	454.286	0.319412	0.493148	0.27407	0.417349	0.282613	0.318508	0.0001	0.462282	0.305274	0.288813
flavin mononucleotide	455.097	456.105	0.0001	0.0001	0.0001	0.0001	0.0001	0.0001	0.0001	0.0001	0.0001	0.0001
FMN	455.097	456.105	0.0001	0.0001	0.0001	0.0001	0.0001	0.0001	0.0001	0.0001	0.0001	0.0001
Amygdalin	456.151	457.158	0.0977343	0.104984	0.0784889	0.0962937	0.09479	0.135901	0.125217	0.129972	0.128048	0.125715
5,10-methenyltetrahydrofolate	456.437	457.445	0.0001	0.0001	0.0001	0.0001	0.0001	0.0001	0.0001	0.0001	0.0001	0.0001
epigallocatechin gallate	457.077	458.085	0.0001	0.0001	0.0001	0.0001	0.0001	0.0001	0.0001	0.0001	0.0001	0.0001
FMNH2	457.356	458.364	0.0001	0.0001	0.0001	0.0001	0.0001	0.0001	0.0001	0.0001	0.0001	0.0001
5,10-methylene-THF	457.445	458.453	0.0001	0.0001	0.0001	0.0001	0.0001	0.0001	0.0001	0.0001	0.0001	0.0001
5-methyl-THF	458.453	459.461	0.0001	0.0001	0.0001	0.0001	0.0001	0.0001	0.0001	0.0001	0.0001	0.0001
N6-(1,2-dicarboxyethyl)-AMP	462.066	463.074	0.0001	0.0001	0.0001	0.0001	0.0001	0.0001	0.0001	0.0001	0.0001	0.0001
adenylo-succinate	462.289	463.297	0.0787034	0.0879734	0.058397	0.084329	0.0682101	0.0811075	0.0764646	0.0812055	0.0757642	0.0737749
Isoquercitrin	463.088	464.095	0.0001	0.0001	0.0001	0.0001	0.0001	0.0001	0.0001	0.0001	0.0001	0.0001
Quercitin-3-galactoside	463.088	464.095	0.0001	0.0001	0.0001	0.0001	0.0001	0.0001	0.0001	0.0001	0.0001	0.0001
castasterone	463.342	464.35	0.0001	0.0001	0.0001	0.0001	0.0001	0.0001	0.0001	0.0001	0.0001	0.0001
Hentriacontane-14,14 dione	463.452	464.459	0.0001	0.0001	0.0001	0.0001	0.0001	0.0001	0.0001	0.0001	0.0001	0.0001
Tritriacontane	463.524	464.532	0.0001	0.0001	0.0001	0.0001	0.0001	0.0001	0.0001	0.0001	0.0001	0.0001
glycocholate	464.621	465.629	0.0001	0.0001	0.0001	0.0001	0.0001	0.0001	0.0001	0.0001	0.0001	0.0001
6-alpha-hydroxy-6-deoxocastasterone	465.358	466.366	0.0001	0.0001	0.0001	0.0001	0.0001	0.0001	0.0001	0.0001	0.0001	0.0001
dCTP	465.982	466.99	0.0118101	0.0001	0.0219069	0.0001	0.0160092	0.0001	0.0001	0.00489505	0.0001	0.00551101
dUTP	466.966	467.974	0.0001	0.0019071	0.0001	0.0001	0.0001	0.0001	0.0001	0.0001	0.0001	0.0001
Proteacin	472.145	473.153	0.105965	0.0001	0.081404	0.110425	0.0989549	0.141052	0.12537	0.119941	0.120779	0.115481
10-formyltetrahydrofolate	472.158	473.166	0.105965	0.0001	0.081404	0.110425	0.0989549	0.141052	0.12537	0.119941	0.120779	0.115481
5-formyl-tetrahydrofolate	472.436	473.444	0.0001	0.0001	0.0001	0.0001	0.0001	0.0001	0.0001	0.0001	0.0001	0.0001
5-formiminotetrahydrofolate	472.459	473.467	0.0001	0.0001	0.0001	0.0001	0.0001	0.0001	0.0001	0.0001	0.0001	0.0001
raloxifene	472.578	473.586	0.0001	0.0001	0.0001	0.0001	0.0001	0.0001	0.0001	0.0001	0.0001	0.0001
10-formyl-tetrahydrofolate	473.444	474.452	0.0001	0.0001	0.0001	0.0001	0.0001	0.0001	0.0001	0.0001	0.0001	0.0001
2,4-dinitrophenyl-S-glutathione	474.421	475.429	0.0001	0.0001	0.0001	0.0001	0.0001	0.0001	0.0001	0.0001	0.0001	0.0001
gentamicin	476.308	477.316	0.0001	0.0001	0.0001	0.0001	0.0001	0.0001	0.0001	0.0001	0.0001	0.0001
brassinolide	479.337	480.345	0.0001	0.0001	0.0001	0.0001	0.0001	0.0001	0.0001	0.0001	0.0001	0.0001
dTTP	480.981	481.989	0.0001	0.0001	0.0001	0.0001	0.0001	0.0001	0.0001	0.0001	0.0001	0.0001
CTP	482.15	483.158	0.0782608	0.0758154	0.0622106	0.0760975	0.0715482	0.0001	0.0883402	0.0843276	0.092161	0.0878626
UTP	482.961	483.969	0.0001	0.0001	0.0001	0.00358159	0.00118528	0.0001	0.000655795	0.0001	0.0001	0.0001
N-glycolylneuraminic acid	486.146	487.154	0.0961233	0.10288	0.0671468	0.100689	0.0840802	0.10457	0.100201	0.100558	0.101393	0.0959727
CDP-choline	488.327	489.335	0.0001	0.0001	0.0001	0.0001	0.0001	0.0001	0.0001	0.0001	0.0001	0.0001
dATP	490.176	491.184	0.113611	0.126103	0.0809421	0.0001	0.0992797	0.156098	0.153913	0.137231	0.146228	0.133238
Tritricontane-16,18-dione	491.483	492.491	0.0001	0.0001	0.0001	0.0001	0.0001	0.0001	0.0001	0.0001	0.0001	0.0001
7,8-dihydroneopterin	493.156	494.164	0.0599505	0.068348	0.0433389	0.0631712	0.0001	0.0692994	0.0662713	0.0674928	0.0662479	0.0644156
2-amino-4-hydroxy-6-(erythro-1,2,3-trihydroxypropyl)-dihydropteridine triphosphate	493.988	494.996	0.0001	0.0001	0.0001	0.0001	0.0001	0.0001	0.0001	0.0001	0.0001	0.0001
D-myo-inositol	495.037	496.045	0.00201624	0.0001	0.0001	0.00134211	0.00205782	0.0001	0.0001	0.0001	0.0001	0.0001
leukotriene D4	495.253	496.261	0.13332	0.151773	0.0872871	0.136011	0.114455	0.148395	0.147687	0.132762	0.147067	0.135443
chlordecone	496.9	497.908	0.00542089	0.00342001	0.0001	0.00565694	0.00492949	0.0001	0.00971027	0.00830753	0.00997896	0.00851821
cellotriose	503.161	504.169	0.169475	0.0001	0.110847	0.162625	0.148352	0.16759	0.158778	0.146083	0.158707	0.148328
gal alpha 1->6D-glucose	503.161	504.169	0.169475	0.0001	0.110847	0.162625	0.148352	0.16759	0.158778	0.146083	0.158707	0.148328
Gentianose	503.161	504.169	0.169475	0.0001	0.110847	0.162625	0.148352	0.16759	0.158778	0.146083	0.158707	0.148328
Melezitose	503.161	504.169	0.169475	0.0001	0.110847	0.162625	0.148352	0.16759	0.158778	0.146083	0.158707	0.148328
Planteose	503.161	504.169	0.169475	0.0001	0.110847	0.162625	0.148352	0.16759	0.158778	0.146083	0.158707	0.148328
raffinose	503.161	504.169	0.169475	0.0001	0.110847	0.162625	0.148352	0.16759	0.158778	0.146083	0.158707	0.148328
umbelliferose	503.161	504.169	0.169475	0.0001	0.110847	0.162625	0.148352	0.16759	0.158778	0.146083	0.158707	0.148328
maltotriose	503.161	504.169	0.169475	0.0001	0.110847	0.162625	0.148352	0.16759	0.158778	0.146083	0.158707	0.148328
thiamin triphosphate	504.003	505.011	0.00364464	0.0001	0.008487	0.00491387	0.00394788	0.0001	0.00113283	0.00123002	0.0001	0.0001
3'-phosphoadenylylsulfate	505.978	506.986	0.00701118	0.00484073	0.0222487	0.0148286	0.00702123	0.0001	0.0001	0.00404744	0.0001	0.0001
ATP	505.988	506.996	0.00701118	0.00484073	0.0222487	0.0148286	0.00702123	0.0001	0.0001	0.00404744	0.0001	0.0001
dGTP	505.988	506.996	0.00701118	0.00484073	0.0222487	0.0148286	0.00702123	0.0001	0.0001	0.00404744	0.0001	0.0001
phosphoadenosine-5'-phosphosulfate	506.254	507.262	0.166786	0.203924	0.110926	0.17726	0.133212	0.213741	0.211845	0.198531	0.205909	0.18365
ITP	506.972	507.98	0.0001	0.0001	0.0001	0.0001	0.0001	0.0001	0.0001	0.0001	0.0001	0.0001
demethylligstroside	508.158	509.166	0.0670768	0.0774591	0.0483543	0.0001	0.0559515	0.0782067	0.0768821	0.0669894	0.0001	0.0732805
geranylfarnesyl	517.558	518.566	0.0001	0.0001	0.0001	0.0001	0.0001	0.0001	0.0001	0.0001	0.0001	0.0001
molybdenum	518.243	519.251	0.0692817	0.077131	0.0492982	0.0744875	0.0576022	0.0824069	0.0788971	0.0853838	0.0779017	0.0743423
Serotonin	519.148	520.155	0.070212	0.0809565	0.0500492	0.0737078	0.0578265	0.0706441	0.0687681	0.0754034	0.0684298	0.063237
cyasterone	519.296	520.304	0.070212	0.0809565	0.0500492	0.0737078	0.0578265	0.0706441	0.0687681	0.0754034	0.0684298	0.063237
4-diphosphocytidyl-2-C-methylerythritol	520.073	521.081	0.0001	0.0001	0.0001	0.0001	0.0001	0.0001	0.0001	0.0001	0.0001	0.0001
GTP	522.175	523.183	0.0622824	0.0649849	0.0445033	0.0637321	0.0533062	0.0853283	0.0814945	0.0721965	0.0001	0.077027
excelsioside	523.182	524.189	0.110684	0.117424	0.0826384	0.115725	0.0964377	0.120769	0.120601	0.113835	0.122414	0.109773
2-amino-4-oxo-6-(erythro-1',2',3'-trihydroxyprolyl)-7,8-dihydroxypteridine	525.155	526.163	0.0825367	0.103537	0.055126	0.0917676	0.063708	0.0793768	0.0777344	0.0001	0.0798196	0.0731511
Expoxymurin-A	529.462	530.47	0.125925	0.0001	0.0826586	0.0001	0.10805	0.0001	0.106389	0.0001	0.0001	0.0001
ketoconazole	530.43	531.438	0.0001	0.0001	0.0001	0.0001	0.0001	0.0001	0.0001	0.0001	0.0001	0.0001
calotropin	531.259	532.267	0.0689944	0.0965534	0.0522902	0.079945	0.0001	0.078535	0.0713186	0.0931601	0.0723823	0.0674485
2-hexaprenyl-6-methoxyphenol	531.84	532.848	0.0001	0.0001	0.00382251	0.0001	0.0053324	0.008254	0.0001	0.0060428	0.00751951	0.00686112
molybdenum	534.304	535.312	0.0001	0.0001	0.0001	0.0001	0.0001	0.0001	0.0001	0.0001	0.0001	0.0001
lipoyl-AMP	534.518	535.526	0.0001	0.0001	0.0001	0.0001	0.0001	0.0001	0.0001	0.0001	0.0001	0.0001
UDP-D-apiose	535.271	536.279	0.0507711	0.0561778	0.0388478	0.0552324	0.0424709	0.0573957	0.0550466	0.0562768	0.0535833	0.0513082
UDP-D-xylose	535.271	536.279	0.0507711	0.0561778	0.0388478	0.0552324	0.0424709	0.0573957	0.0550466	0.0562768	0.0535833	0.0513082
UDP-L-arabinose	535.271	536.279	0.0507711	0.0561778	0.0388478	0.0552324	0.0424709	0.0573957	0.0550466	0.0562768	0.0535833	0.0513082
7,9,9',7'-tetra-cis-lycopene	535.43	536.438	0.0001	0.0001	0.0001	0.0001	0.0001	0.0001	0.0001	0.0001	0.0001	0.0001
alpha-carotene	535.43	536.438	0.0001	0.0001	0.0001	0.0001	0.0001	0.0001	0.0001	0.0001	0.0001	0.0001
beta-carotene	535.43	536.438	0.0001	0.0001	0.0001	0.0001	0.0001	0.0001	0.0001	0.0001	0.0001	0.0001
delta-carotene	535.43	536.438	0.0001	0.0001	0.0001	0.0001	0.0001	0.0001	0.0001	0.0001	0.0001	0.0001
gamma-carotene	535.43	536.438	0.0001	0.0001	0.0001	0.0001	0.0001	0.0001	0.0001	0.0001	0.0001	0.0001
lycopene	535.43	536.438	0.0001	0.0001	0.0001	0.0001	0.0001	0.0001	0.0001	0.0001	0.0001	0.0001
beta;-carotene	535.874	536.882	0.00457445	0.0001	0.00289919	0.00571841	0.00334065	0.00655521	0.00586345	0.00590806	0.00632945	0.00632091
fraxamoside	536.153	537.161	0.0536424	0.0577925	0.0395786	0.0569435	0.0001	0.0605025	0.0570869	0.0589875	0.0564661	0.0556542
7,9,9'-tri-cis-neurosporene	537.446	538.454	0.0001	0.0001	0.0001	0.0001	0.0001	0.0001	0.0001	0.0001	0.0001	0.0001
neurosporene	537.446	538.454	0.0001	0.0001	0.0001	0.0001	0.0001	0.0001	0.0001	0.0001	0.0001	0.0001
oleuropein	539.176	540.184	0.114164	0.16236	0.0762139	0.127571	0.0856608	0.0939751	0.0001	0.101358	0.0001	0.0853638
9,9'-di-cis-zeta-carotene	539.462	540.47	0.0001	0.0001	0.0001	0.0001	0.0001	0.0001	0.0001	0.0001	0.0001	0.0001
zeta-carotene	539.462	540.47	0.0001	0.0001	0.0001	0.0001	0.0001	0.0001	0.0001	0.0001	0.0001	0.0001
phytofluene	541.477	542.485	0.0001	0.0001	0.0001	0.0001	0.0001	0.0001	0.0001	0.0001	0.0001	0.0001
trans-zeatin-O-glucoside-7-N-glucoside	542.522	543.53	0.0001	0.0001	0.0001	0.0001	0.0001	0.0001	0.0001	0.0001	0.0001	0.0001
phytoene	543.493	544.501	0.0001	0.0001	0.0001	0.0001	0.0001	0.0001	0.0001	0.0001	0.0001	0.0001
dihydrozeatin-9-N-glucoside-O-glucoside	544.537	545.545	0.0001	0.0001	0.0001	0.0001	0.0001	0.0001	0.0001	0.0001	0.0001	0.0001
dTDP-4-dehydro-6-deoxy-D-glucose	545.309	546.317	0.0001	0.0001	0.0001	0.0001	0.0001	0.0001	0.0001	0.0001	0.0001	0.0001
3-hexaprenyl-4-hydroxybenzoate	545.824	546.832	0.0001	0.0001	0.00325696	0.0049236	0.0001	0.0001	0.00624809	0.00637629	0.0001	0.0001
UDP-4-dehydro-6-deoxy-D-glucose	547.282	548.29	0.0807687	0.0915276	0.0602319	0.0903583	0.0760284	0.0851164	0.073394	0.103682	0.0751822	0.0001
2-hexaprenyl-6-methoxy-1,4-benzoquinol	547.84	548.848	0.0151815	0.0156979	0.015744	0.0201874	0.0148553	0.0186728	0.0157428	0.0252269	0.0163581	0.0152931
Hordatine A	549.294	550.302	0.0730609	0.0777223	0.0573239	0.0766429	0.0658184	0.081729	0.0773743	0.0801312	0.0761773	0.074698
UDP-L-rhamnose	549.298	550.306	0.0730609	0.0777223	0.0573239	0.0766429	0.0658184	0.081729	0.0773743	0.0801312	0.0761773	0.074698
cryptoxanthin	551.425	552.433	0.112687	0.0001	0.0001	0.0001	0.100872	0.137079	0.128157	0.0001	0.127485	0.119195
ADP-ribose	558.064	559.072	0.00101265	0.0001	0.0001	0.0001	0.0001	0.0001	0.00250128	0.0001	0.0001	0.00535813
phosphoribosyl-AMP	558.311	559.319	0.0001	0.0001	0.0001	0.0001	0.0930097	0.0001	0.0001	0.0001	0.0001	0.0001
ADPribose	559.072	560.079	0.0001	0.0001	0.0001	0.0001	0.0001	0.0001	0.0001	0.0001	0.00137769	0.0001
N1-(5-phospho-D-ribosyl)-AMP	560.079	561.087	0.0043352	0.0001	0.00749497	0.00535707	0.0001	0.000651695	0.0001	0.00147029	0.0001	0.0001
protoporphyrin	561.25	562.258	0.0001	0.11835	0.0001	0.0001	0.0001	0.0001	0.0001	0.0960812	0.0001	0.0001
3-hexaprenyl-4,5-dihydroxybenzoate	561.823	562.831	0.0283116	0.0001	0.0001	0.0001	0.0208659	0.0370938	0.0364136	0.0181389	0.0360803	0.0345067
2-hexaprenyl-3-methyl-6-methoxy-1,4-benzoquinol	561.866	562.874	0.0283116	0.0001	0.0001	0.0001	0.0208659	0.0370938	0.0364136	0.0181389	0.0360803	0.0345067
dTDP-D-glucose	563.325	564.333	0.0001	0.0001	0.0001	0.0001	0.0001	0.0001	0.0001	0.0001	0.0001	0.0001
canthaxanthin	563.389	564.397	0.0001	0.0001	0.0001	0.0001	0.0001	0.0001	0.0001	0.0001	0.0001	0.0001
UDPglucose	565.047	566.055	0.0001	0.0001	0.0001	0.0001	0.0001	0.0001	0.0001	0.0001	0.0001	0.0001
UDP-D-galactose	565.047	566.055	0.0001	0.0001	0.0001	0.0001	0.0001	0.0001	0.0001	0.0001	0.0001	0.0001
UDP-D-glucose	565.047	566.055	0.0001	0.0001	0.0001	0.0001	0.0001	0.0001	0.0001	0.0001	0.0001	0.0001
leukotriene F4	567.274	568.282	0.0670689	0.0675426	0.0517532	0.0691445	0.0001	0.0001	0.0001	0.0618928	0.0001	0.0001
protoporphyrinogen IX	567.297	568.305	0.0670689	0.0675426	0.0517532	0.0691445	0.0001	0.0001	0.0001	0.0618928	0.0001	0.0001
lutein	567.42	568.428	0.0001	0.0001	0.0001	0.0001	0.0001	0.0001	0.0001	0.0001	0.0001	0.0001
zeaxanthin	567.42	568.428	0.0001	0.0001	0.0001	0.0001	0.0001	0.0001	0.0001	0.0001	0.0001	0.0001
protoporphyrinogen	567.706	568.714	0.0001	0.00698285	0.00625428	0.0100402	0.0001	0.00994583	0.00978612	0.00885458	0.0101406	0.00873679
tetrahydrofolate-L-glutamate	572.533	573.541	0.0001	0.0001	0.0001	0.0001	0.0001	0.0001	0.0001	0.0001	0.0001	0.0001
3-hexaprenyl-4-hydroxy-5-methoxybenzoate	575.85	576.858	0.0053373	0.00317617	0.0001	0.00537456	0.0001	0.00709636	0.0056953	0.00654441	0.00590423	0.00535139
5-(5-phospho-D-ribosylaminoformimino)-1-(5-phosphoribosyl)-imidazole-4-carboxamide	576.074	577.082	0.00581575	0.0001	0.015606	0.00254908	0.0001	0.0001	0.0001	0.0001	0.0001	0.0001
N-(5'-phospho-D-1'-ribulosylformimino)-5-amino-1-(5"-phospho-D-ribosyl)-4-imidazolecarboxamide	576.074	577.082	0.00581575	0.0001	0.015606	0.00254908	0.0001	0.0001	0.0001	0.0001	0.0001	0.0001
phosphoribosylformiminoAICAR-phosphate	576.326	577.334	0.0001	0.0001	0.0001	0.0001	0.0001	0.0926686	0.0001	0.0001	0.0001	0.0001
phosphoribulosylformimino-AICAR-P	576.326	577.334	0.0001	0.0001	0.0001	0.0001	0.0001	0.0926686	0.0001	0.0001	0.0001	0.0001
deserpidine	577.255	578.263	0.0001	0.0700585	0.0535165	0.0658125	0.0001	0.0632702	0.0629728	0.0657952	0.0583637	0.0001
2-hexaprenyl-3-methyl-5-hydroxy-6-methoxy-1,4-benzoquinol	577.866	578.874	0.010266	0.00744019	0.0001	0.0100249	0.00695866	0.0001	0.0106795	0.00759335	0.0102681	0.0001
naringen	579.171	580.179	0.0001	0.0527211	0.0440046	0.0533927	0.0388026	0.0001	0.0001	0.0530774	0.0482189	0.0001
UDP-D-galacturonate	579.281	580.289	0.0001	0.0527211	0.0440046	0.0533927	0.0388026	0.0001	0.0001	0.0530774	0.0482189	0.0001
UDP-D-glucuronate	579.281	580.289	0.0001	0.0527211	0.0440046	0.0533927	0.0388026	0.0001	0.0001	0.0530774	0.0482189	0.0001
UDP-L-iduronate	579.281	580.289	0.0001	0.0527211	0.0440046	0.0533927	0.0388026	0.0001	0.0001	0.0530774	0.0482189	0.0001
Hortadine B	579.304	580.312	0.0001	0.0001	0.0001	0.0001	0.0001	0.0001	0.0001	0.0001	0.0001	0.0001
Giganin	579.462	580.47	0.0001	0.0001	0.0001	0.0001	0.0001	0.0001	0.0001	0.0001	0.0001	0.0001
biliverdin-IX-alpha;	579.631	580.639	0.0001	0.0001	0.0001	0.0001	0.0001	0.0001	0.0001	0.0001	0.0001	0.0001
bilirubin	581.647	582.655	0.0001	0.0001	0.0001	0.0001	0.0001	0.0001	0.0001	0.0001	0.0001	0.0001
antheraxanthin	583.415	584.423	0.101759	0.116186	0.0673444	0.106186	0.0871029	0.104129	0.0948521	0.101395	0.0974678	0.0926252
PM-Toxin A	583.421	584.429	0.101759	0.116186	0.0673444	0.106186	0.0871029	0.104129	0.0948521	0.101395	0.0974678	0.0926252
all-trans-hexaprenyl	585.676	586.684	0.0001	0.0001	0.0001	0.0001	0.0001	0.0001	0.0001	0.0001	0.0001	0.0001
presqualene	585.676	586.684	0.0001	0.0001	0.0001	0.0001	0.0001	0.0001	0.0001	0.0001	0.0001	0.0001
GDP-4-dehydro-6-deoxy-D-mannose	586.322	587.33	0.0895893	0.0001	0.0001	0.0001	0.0689348	0.0851858	0.0884763	0.0001	0.089205	0.0824531
GDP-4-dehydro-6-L-deoxygalactose	586.322	587.33	0.0895893	0.0001	0.0001	0.0001	0.0689348	0.0851858	0.0884763	0.0001	0.089205	0.0824531
ADP-D-glucose	588.337	589.345	0.0712811	0.0001	0.0001	0.0001	0.0621964	0.0764811	0.0696828	0.0001	0.0678002	0.0702628
GDP-D-rhamnose	588.337	589.345	0.0712811	0.0001	0.0001	0.0001	0.0621964	0.0764811	0.0696828	0.0001	0.0678002	0.0702628
GDP-L-fucose	588.337	589.345	0.0712811	0.0001	0.0001	0.0001	0.0621964	0.0764811	0.0696828	0.0001	0.0678002	0.0702628
dTDP-4-acetamido-4,6-dideoxy-D-galactose	588.378	589.386	0.0712811	0.0001	0.0001	0.0001	0.0621964	0.0764811	0.0696828	0.0001	0.0678002	0.0702628
ubiquinone-6	589.877	590.885	0.0001	0.00912756	0.00593392	0.0001	0.0001	0.00642706	0.00697122	0.0100208	0.0066082	0.00518471
ubiquinol-6	591.893	592.901	0.00610405	0.00529693	0.0001	0.0001	0.00315935	0.00536933	0.00555764	0.00772354	0.0001	0.00549392
4-diphosphocytidyl-2-C-methylerythritol-2-phosphate	591.977	592.985	0.0001	0.0001	0.0001	0.0001	0.0001	0.0001	0.0001	0.0001	0.0001	0.0001
heparin	594.465	595.473	0.0001	0.0001	0.0001	0.0001	0.0001	0.0484979	0.0001	0.0001	0.0480669	0.0001
Isobutrin	595.166	596.174	0.0001	0.0756573	0.0462638	0.0655937	0.0001	0.0001	0.0001	0.068188	0.0001	0.0001
astaxanthin	595.379	596.387	0.0608243	0.0001	0.0001	0.0001	0.0001	0.0001	0.0596046	0.0001	0.0001	0.0554425
neoaxanthin	599.41	600.418	0.052377	0.0001	0.0373244	0.0555446	0.0438514	0.0583137	0.0566809	0.0001	0.0561102	0.0544967
neoxanthin	599.41	600.418	0.052377	0.0001	0.0373244	0.0555446	0.0438514	0.0583137	0.0566809	0.0001	0.0561102	0.0544967
violaxanthin	599.41	600.418	0.052377	0.0001	0.0373244	0.0555446	0.0438514	0.0583137	0.0566809	0.0001	0.0561102	0.0544967
frameroside	600.205	601.213	0.0001	0.0796314	0.0001	0.0800127	0.0001	0.0001	0.0001	0.178884	0.0001	0.0001
GDPmannose	604.069	605.077	0.0001	0.0001	0.0001	0.0001	0.0001	0.0001	0.0001	0.0001	0.0001	0.0001
GDP-mannose	604.069	605.077	0.0001	0.0001	0.0001	0.0001	0.0001	0.0001	0.0001	0.0001	0.0001	0.0001
GDP-alpha;-D-glucose	604.337	605.345	0.0596196	0.0001	0.0001	0.0001	0.0505573	0.0604912	0.0586766	0.0001	0.0577262	0.053286
GDP-alpha;-D-mannose	604.337	605.345	0.0596196	0.0001	0.0001	0.0001	0.0505573	0.0604912	0.0586766	0.0001	0.0577262	0.053286
UDP-N-acetyl-D-galactosamine	606.35	607.358	0.0411903	0.0001	0.0001	0.0001	0.0336335	0.0426365	0.0409179	0.0001	0.0001	0.0001
UDP-N-acetyl-D-glucosamine	606.35	607.358	0.0411903	0.0001	0.0001	0.0001	0.0336335	0.0426365	0.0409179	0.0001	0.0001	0.0001
diosmin	607.166	608.174	0.0001	0.0558318	0.0726227	0.060369	0.0257684	0.0001	0.0001	0.0649691	0.0001	0.0001
resperine	607.266	608.273	0.0001	0.0558318	0.0726227	0.060369	0.0257684	0.0001	0.0001	0.0649691	0.0001	0.0001
rutin	609.146	610.153	0.0001	0.0530763	0.047171	0.0558843	0.0001	0.0001	0.0001	0.0610268	0.0001	0.0001
hesperidin	609.182	610.19	0.0001	0.0530763	0.047171	0.0558843	0.0001	0.0001	0.0001	0.0610268	0.0001	0.0001
neohesperidoside	609.182	610.19	0.0001	0.0530763	0.047171	0.0558843	0.0001	0.0001	0.0001	0.0610268	0.0001	0.0001
Novobiocin	611.224	612.232	0.0001	0.0715005	0.043465	0.0648919	0.0001	0.0001	0.0001	0.0771349	0.0001	0.0001
glutathione	611.618	612.626	0.0001	0.0001	0.0001	0.0001	0.0001	0.0001	0.0001	0.0001	0.0001	0.0001
CMP-N-acetylneuraminate	613.448	614.456	0.0677676	0.0861082	0.0558193	0.0745387	0.0549708	0.0710983	0.0692687	0.0913944	0.0663437	0.0619051
protoheme	615.49	616.498	0.0001	0.0701917	0.0411508	0.0674306	0.0535311	0.0597833	0.0590924	0.0660254	0.0579548	0.0555493
Asimicin	621.473	622.481	0.0533244	0.0001	0.0406499	0.0558873	0.0446593	0.0554939	0.0515689	0.0001	0.0532275	0.0510514
Bullatacinone	621.473	622.481	0.0533244	0.0001	0.0406499	0.0558873	0.0446593	0.0554939	0.0515689	0.0001	0.0532275	0.0510514
Squamocin	621.473	622.481	0.0533244	0.0001	0.0406499	0.0558873	0.0446593	0.0554939	0.0515689	0.0001	0.0532275	0.0510514
Forsythiaside	623.198	624.205	0.0001	0.0001	0.0001	0.0001	0.0001	0.0001	0.0001	0.047457	0.0001	0.0001
verbascoside	623.198	624.205	0.0001	0.0001	0.0001	0.0001	0.0001	0.0001	0.0001	0.047457	0.0001	0.0001
leukotriene C4	624.295	625.303	0.0001	0.0001	0.0001	0.0001	0.0001	0.0001	0.0001	0.0001	0.0001	0.0001
leukotriene-C4	624.768	625.776	0.00413462	0.0001	0.00146886	0.00421373	0.0001	0.00596969	0.00461693	0.00691187	0.00549736	0.0001
tetrahydropteroyltri-L-glutamate	625.222	626.23	0.0001	0.0001	0.0001	0.0001	0.0001	0.0001	0.0001	0.0001	0.0001	0.0001
CMP-N-glycoloylneuraminate	629.447	630.455	0.0680931	0.07813	0.054805	0.0721161	0.0001	0.0570932	0.0544004	0.0763096	0.0557254	0.0553725
rescinnamine	633.281	634.289	0.0001	0.0001	0.0001	0.0001	0.0001	0.0001	0.0001	0.0001	0.0001	0.0001
Purpureacin-1	637.468	638.476	0.0001	0.0001	0.0001	0.0001	0.0001	0.0001	0.0001	0.0001	0.0001	0.0001
5-methyltetrahydropteroyltri-L-glutamate	639.237	640.245	0.0001	0.0001	0.114471	0.0001	0.0853205	0.0001	0.0001	0.0001	0.0001	0.0001
acarbose	644.24	645.248	0.0001	0.0001	0.0001	0.0001	0.0001	0.0001	0.0001	0.0001	0.0001	0.0001
Uvaricin	647.489	648.497	0.0400987	0.0456364	0.0001	0.0454043	0.028391	0.0412326	0.0413428	0.051208	0.0398866	0.0355353
L-triiodothyronine	649.97	650.978	0.0001	0.0001	0.0001	0.0001	0.0001	0.0001	0.0001	0.0001	0.0001	0.0001
phytate	652.981	653.989	0.0001	0.0001	0.0001	0.0001	0.0001	0.0001	0.0001	0.0001	0.0001	0.0001
all-trans-heptaprenyl	653.794	654.802	0.0001	0.0001	0.0001	0.00343037	0.0001	0.00434572	0.0001	0.00583698	0.0001	0.0001
fucoxanthin	657.416	658.423	0.0878801	0.0944125	0.0581486	0.0902622	0.0730872	0.0817757	0.0826292	0.0842172	0.0813861	0.0756282
coproporphyrinogen	659.758	660.766	0.0001	0.0001	0.0001	0.00377936	0.0001	0.0001	0.0001	0.0001	0.00349621	0.0001
NAD	662.101	663.109	0.0001	0.0001	0.0255434	0.0001	0.017433	0.0001	0.0001	0.0001	0.0001	0.0001
NAD+	663.109	664.117	0.0001	0.0001	0.0001	0.0001	0.0001	0.0001	0.0001	0.0001	0.0001	0.0001
deamino-NAD+	664.093	665.101	0.0001	0.0001	0.0001	0.0001	0.0001	0.0001	0.0001	0.0001	0.0001	0.0001
NADH	664.117	665.125	0.0001	0.0001	0.0001	0.0001	0.0001	0.0001	0.0001	0.0001	0.0001	0.0001
glycogen	665.214	666.222	0.0001	0.0001	0.0001	0.0001	0.0001	0.0001	0.0001	0.0001	0.0001	0.0001
Lychnose	665.214	666.222	0.0001	0.0001	0.0001	0.0001	0.0001	0.0001	0.0001	0.0001	0.0001	0.0001
sesamose	665.214	666.222	0.0001	0.0001	0.0001	0.0001	0.0001	0.0001	0.0001	0.0001	0.0001	0.0001
Stachyose	665.214	666.222	0.0001	0.0001	0.0001	0.0001	0.0001	0.0001	0.0001	0.0001	0.0001	0.0001
maltotetraose	665.575	666.583	0.0001	0.0001	0.0001	0.0001	0.0001	0.0001	0.0001	0.0001	0.0001	0.0001
veratridine	672.338	673.346	0.182889	0.185526	0.108465	0.182222	0.151744	0.146113	0.138349	0.135554	0.141717	0.129002
alpha;-N-acetylneuraminyl-2,6-beta;-D-galactosyl-1,4-N-acetyl-beta;-	673.601	674.609	0.0001	0.0001	0.0001	0.0001	0.0001	0.0001	0.0001	0.0001	0.0001	0.0001
dephospho-CoA	686.141	687.149	0.0001	0.0001	0.0001	0.0001	0.0001	0.0001	0.0001	0.0001	0.0001	0.0001
FAD	701.107	702.114	0.0001	0.0001	0.0001	0.0001	0.0001	0.0001	0.0001	0.0001	0.0001	0.0001
3-hydroxyacyl	710.861	711.869	0.0001	0.0001	0.0001	0.0001	0.0001	0.0001	0.0001	0.0001	0.0001	0.0001
3-demethylubiquinone-8	711.535	712.543	0.0001	0.00395348	0.0001	0.0001	0.0001	0.0001	0.0001	0.0001	0.0001	0.0001
N1-(5-phospho-D-ribosyl)-ATP	717.997	719.004	0.0001	0.0001	0.0001	0.0001	0.0001	0.0001	0.0001	0.0001	0.0001	0.0001
phosphoribosyl-ATP	718.271	719.279	0.0001	0.0001	0.0001	0.0001	0.0001	0.0001	0.0001	0.0001	0.0001	0.0001
molybdopterin-AMP	721.529	722.537	0.0001	0.0001	0.0001	0.0001	0.0001	0.0001	0.0001	0.0001	0.0001	0.0001
all-trans-octaprenyl	721.912	722.92	0.00336932	0.00309391	0.0001	0.00332957	0.0001	0.0001	0.0001	0.0001	0.0001	0.0001
ubiquinone-8	726.113	727.121	0.0001	0.0001	0.0001	0.0001	0.0001	0.0001	0.0001	0.0001	0.0001	0.0001
ubiquinol-8	728.129	729.137	0.0001	0.0001	0.0001	0.0001	0.0001	0.0001	0.0001	0.0001	0.0001	0.0001
FADH2	728.181	729.188	0.0001	0.0001	0.0001	0.0001	0.0001	0.0001	0.0001	0.0001	0.0001	0.0001
Anthemis glycoside B	734.23	735.237	0.0001	0.0001	0.0001	0.0001	0.0001	0.0001	0.0001	0.0001	0.0001	0.0001
5-diphospho-1D-myo-inositol	739.008	740.016	0.0001	0.00456098	0.0001	0.0001	0.0001	0.0001	0.0001	0.0001	0.0001	0.0001
NADP	743.075	744.083	0.0001	0.0001	0.0001	0.0001	0.0001	0.0001	0.0001	0.0001	0.0001	0.0001
NADP+	743.41	744.418	0.0001	0.0001	0.0152451	0.0001	0.0001	0.0001	0.0001	0.0359289	0.0001	0.0001
NADPH	744.418	745.426	0.0001	0.0001	0.0001	0.0375584	0.0185061	0.0001	0.0001	0.0401519	0.0001	0.0001
3-nonaprenyl-4-hydroxybenzoate	749.587	750.595	0.213584	0.0001	0.0001	0.0001	0.167831	0.0945474	0.0903361	0.0001	0.093602	0.0841061
undecaprenyl	750.308	751.316	0.0001	0.110883	0.0001	0.0001	0.0001	0.0001	0.0001	0.056662	0.0001	0.0001
zaragozic	753.819	754.827	0.0001	0.0001	0.0001	0.0001	0.0001	0.0001	0.0001	0.0001	0.0001	0.0001
5',5'-diadenosine	755.404	756.412	0.0001	0.0337939	0.0001	0.0246509	0.0001	0.0001	0.0001	0.033336	0.0001	0.0001
3-demethylubiquinone-9M	765.582	766.59	0.027306	0.0001	0.0001	0.0001	0.0001	0.0248082	0.0227693	0.0001	0.0235617	0.0235547
coenzyme A	766.107	767.115	0.0001	0.0001	0.0001	0.0001	0.0001	0.0001	0.0001	0.0001	0.0001	0.0001
coenzyme	766.526	767.534	0.0260384	0.0001	0.016406	0.0001	0.017738	0.0210935	0.0217348	0.0001	0.0204844	0.0190713
coenzyme-A-group	766.526	767.534	0.0260384	0.0001	0.016406	0.0001	0.017738	0.0210935	0.0217348	0.0001	0.0204844	0.0190713
L-thyroxine	775.866	776.874	0.0001	0.0001	0.0001	0.0001	0.0001	0.0001	0.0001	0.0001	0.0001	0.0001
FADH2M	786.165	787.173	0.0001	0.0001	0.0001	0.0001	0.0001	0.0001	0.0001	0.0001	0.0001	0.0001
FADH2	786.564	787.572	0.0293937	0.0389417	0.0180142	0.0340657	0.0001	0.0001	0.0225105	0.0322442	0.0221212	0.0204121
Delphinidin s,s;,5;-tri-o-glucoside	788.201	789.209	0.0001	0.0001	0.0001	0.0001	0.0001	0.0001	0.0001	0.0001	0.0001	0.0001
all-trans-Nonaprenyl diphosphate	789.499	790.507	0.0001	0.0001	0.0001	0.0001	0.0001	0.0001	0.0001	0.0001	0.0001	0.0001
all-trans-nonaprenyl	790.031	791.039	0.0001	0.0001	0.0001	0.0001	0.0001	0.0001	0.0001	0.0001	0.0001	0.0001
ubiquinone-9M	793.613	794.621	0.0303509	0.0460119	0.0189171	0.0370859	0.0203586	0.0386567	0.0399425	0.0615278	0.0370113	0.0357928
acetyl-Coa	808.118	809.126	0.0001	0.0001	0.0001	0.0001	0.0001	0.0001	0.0001	0.0001	0.0001	0.0001
amylopectin	827.267	828.275	0.0001	0.0001	0.0001	0.0001	0.0001	0.0001	0.0001	0.0001	0.0001	0.0001
verbascose	827.267	828.275	0.0001	0.0001	0.0001	0.0001	0.0001	0.0001	0.0001	0.0001	0.0001	0.0001
2-methylprop-2-enoyl-CoA	834.134	835.141	0.0001	0.0001	0.0001	0.0001	0.0001	0.0001	0.0001	0.0001	0.0001	0.0001
P1,P4-Bis(5'-adenosyl) tetraphosphate	835.04	836.048	0.0001	0.0001	0.0001	0.0001	0.0001	0.0001	0.0001	0.0001	0.0001	0.0001
uroporphyrinogen III	835.267	836.275	0.0001	0.0001	0.0001	0.0001	0.0001	0.0001	0.0001	0.0001	0.0001	0.0001
acetoacetyl-Coa	850.129	851.136	0.0001	0.0001	0.0001	0.0001	0.0001	0.0001	0.0001	0.0001	0.0001	0.0001
malonyl-CoA	852.108	853.116	0.0001	0.0001	0.0001	0.0001	0.0001	0.0001	0.0001	0.0001	0.0001	0.0001
hydroxymethylbilane	853.278	854.286	0.0001	0.0001	0.0001	0.0001	0.0001	0.0001	0.0001	0.0001	0.0001	0.0001
sirohydrochlorin	861.283	862.291	0.0001	0.0001	0.0001	0.0001	0.0001	0.0001	0.0001	0.0001	0.0001	0.0001
succinyl-CoA	866.123	867.131	0.0001	0.0001	0.0001	0.0001	0.0001	0.0001	0.0001	0.0001	0.0001	0.0001
Anthemis glycoside A	866.272	867.28	0.0001	0.0001	0.0001	0.0001	0.0001	0.0001	0.0001	0.0001	0.0001	0.0001
P1,P4-Bis(5'-guanosyl) tetraphosphate	867.03	868.038	0.0001	0.0001	0.0001	0.0001	0.0001	0.0001	0.0001	0.0001	0.0001	0.0001
itaconyl-CoAM	878.123	879.131	0.0001	0.0001	0.0001	0.0001	0.0001	0.0001	0.0001	0.0001	0.0001	0.0001
6-carboxyhexanoyl-CoA	908.17	909.178	0.0001	0.0001	0.0001	0.0001	0.0001	0.0001	0.0001	0.0001	0.0001	0.0001
(S)-3-hydroxy-3-methylglutaryl-CoA	910.15	911.157	0.0001	0.0001	0.0001	0.0001	0.0001	0.0001	0.0001	0.0001	0.0001	0.0001
coumaroyl-CoA	912.144	913.152	0.0001	0.0001	0.0001	0.0001	0.0001	0.0001	0.0001	0.0001	0.0001	0.0001
undecaprenyl diphosphate	925.624	926.632	0.0001	0.0001	0.0001	0.0001	0.0001	0.0001	0.0001	0.0001	0.0001	0.0001
caffeoyl-CoA	928.139	929.147	0.0001	0.0001	0.0001	0.0001	0.0001	0.0001	0.0001	0.0001	0.0001	0.0001
feruloyl-CoA	942.155	943.163	0.0001	0.0001	0.0001	0.0001	0.0001	0.0001	0.0001	0.0001	0.0001	0.0001
tetradecanoyl-CoA	976.306	977.314	0.0001	0.0001	0.0001	0.0001	0.0001	0.0001	0.0001	0.0001	0.0001	0.0001
palmitoyl-CoA	1004.34	1005.34	0.0001	0.0001	0.0001	0.0001	0.0001	0.0001	0.0001	0.0001	0.0001	0.0001
tomatine	1032.54	1033.55	0.0001	0.0001	0.0001	0.0001	0.0001	0.0001	0.0001	0.0001	0.0001	0.0001
Coumermycin A1	1148.68	1149.69	0.0001	0.0001	0.0001	0.0001	0.0001	0.0001	0.0001	0.0001	0.0001	0.0001

## Sheet: Neg ion mode stats
Statistics for negative ionisation putative metabolite allocation values
value of 0.0001 equivalent to zero
P-value < 0.05 highlighted red
DUPLICATIONS DELETED
					STRAIN
			11168		cj0150c		t test
metabolite	detected	accurate	AVERAGE	STDEV	AVERAGE	STDEV	P-value
methane	15.0235	16.0313	0.0001	0	0.0001	0	#DIV/0!
ammonia	16.0187	17.0265	0.0001	0	0.0001	0	#DIV/0!
ammonium	17.0265	18.0344	0.0001	0	0.0001	0	#DIV/0!
ethylene	27.0235	28.0313	0.0001	0	0.0001	0	#DIV/0!
formaldehyde	29.0027	30.0106	0.0001	0	0.0001	0	#DIV/0!
oxygen	30.982	31.9898	0.0001	0	0.0001	0	#DIV/0!
hydrogen sulfide	32.9799	33.9877	0.0001	0	0.0001	0	#DIV/0!
hydrogen peroxide	32.9977	34.0055	0.0001	0	0.0001	0	#DIV/0!
carbon dioxide	42.982	43.9898	0.0001	0	0.0001	0	#DIV/0!
acetaldehyde	43.0184	44.0262	0.0001	0	0.0001	0	#DIV/0!
nitrite	44.9851	45.9929	0.0001	0	0.0001	0	#DIV/0!
formate	44.9977	46.0055	0.0001	0	0.0001	0	#DIV/0!
formic acid	44.9977	46.0055	0.0001	0	0.0001	0	#DIV/0!
ethanol	45.034	46.0419	0.0001	0	0.0001	0	#DIV/0!
methanethiol	46.9955	48.0034	0.0001	0	0.0001	0	#DIV/0!
Methyl mercaptan	46.9955	48.0034	0.0001	0	0.0001	0	#DIV/0!
Fe2+	54.8392	55.847	0.0001	0	0.0001	0	#DIV/0!
Fe3+	54.8392	55.847	0.0001	0	0.0001	0	#DIV/0!
Ni2+	57.6922	58.7	8.82339e-05	2.63098e-05	8.22812e-05	3.96204e-05	0.78772
Co2+	57.9222	58.93	0.0001	0	0.0001	0	#DIV/0!
acetate	58.0362	59.044	0.0001	0	0.0001	0	#DIV/0!
Trimethylamine	58.0657	59.0735	0.0001	0	0.0001	0	#DIV/0!
thiocyanate	58.0782	59.086	0.0001	0	0.0001	0	#DIV/0!
acetic acid	59.0133	60.0211	0.000641249	0.000586705	0.00152794	0.00052395	0.0361268
glycolaldehyde	59.0133	60.0211	0.000641249	0.000586705	0.00152794	0.00052395	0.0361268
urea	59.0472	60.055	0.000641249	0.000586705	0.00152794	0.00052395	0.0361268
bicarbonate	60.0092	61.017	0.000727432	0.00140298	0.00157184	0.000889283	0.294302
ethanolamine	60.0752	61.083	0.000727432	0.00140298	0.00157184	0.000889283	0.294302
nitrate	60.98	61.9878	0.0240574	0.0132822	0.0387487	0.017733	0.179363
H2CO3	61.0172	62.025	0.0240574	0.0132822	0.0387487	0.017733	0.179363
ethylene glycol	61.029	62.0368	0.0240574	0.0132822	0.0387487	0.017733	0.179363
dimethylsulfide	61.1212	62.129	0.000820083	0.00149123	0.000528863	0.000958966	0.724526
Cu2+	62.5382	63.546	0.000860785	0.000831742	0.000697795	0.0006247	0.735796
Zn2+	64.3722	65.38	0.000188366	0.000197593	0.000910839	0.00111083	0.221379
1-pyrroline	68.0982	69.106	0.00315315	0.00127525	0.00316411	0.00113958	0.98892
alpha-aminopropiononitrile	69.0453	70.0531	0.00413839	0.00130272	0.00597932	0.000632821	0.0306703
methylglyoxal	71.0552	72.063	0.0467582	0.00878461	0.0603183	0.00998093	0.052547
3-aminopropanal	72.0449	73.0528	0.0373962	0.0136679	0.0309082	0.00801697	0.392785
3-aminopropionaldehyde	72.0862	73.094	0.0373962	0.0136679	0.0309082	0.00801697	0.392785
aminoacetone	72.0862	73.094	0.0373962	0.0136679	0.0309082	0.00801697	0.392785
glyoxylic acid	72.9926	74.0004	0.0459147	0.0150815	0.0459828	0.00691598	0.992991
Triacetylene	73.0078	74.0156	0.0459147	0.0150815	0.0459828	0.00691598	0.992991
glyoxylate	73.0282	74.036	0.0459147	0.0150815	0.0459828	0.00691598	0.992991
(S)-lactaldehyde	73.029	74.0368	0.0459147	0.0150815	0.0459828	0.00691598	0.992991
(S)-lactaldehydeM	73.029	74.0368	0.0459147	0.0150815	0.0459828	0.00691598	0.992991
propanoic acid	73.029	74.0368	0.0459147	0.0150815	0.0459828	0.00691598	0.992991
propionic acid	73.029	74.0368	0.0459147	0.0150815	0.0459828	0.00691598	0.992991
acetol	73.0712	74.079	0.0459147	0.0150815	0.0459828	0.00691598	0.992991
L-lactaldehyde	73.0712	74.079	0.0459147	0.0150815	0.0459828	0.00691598	0.992991
propionate	73.0712	74.079	0.0459147	0.0150815	0.0459828	0.00691598	0.992991
1,3-diaminopropane	73.1172	74.125	0.000536943	0.000719001	0.000224419	0.000170746	0.392799
glycine	74.0242	75.032	0.129317	0.0541108	0.0942537	0.0209411	0.232705
aminopropanol	74.0606	75.0684	0.129317	0.0541108	0.0942537	0.0209411	0.232705
1-amino-propan-2-ol	74.1022	75.11	0.0001	0	0.00042279	0.000217782	0.0295372
glycolic acid	75.0082	76.016	0.0999876	0.0407158	0.148695	0.0617007	0.184585
propane-1-thiol	75.0268	76.0347	0.0999876	0.0407158	0.148695	0.0617007	0.184585
Propane-2-thiol	75.0268	76.0347	0.0999876	0.0407158	0.148695	0.0617007	0.184585
glycolate	75.0442	76.052	0.0999876	0.0407158	0.148695	0.0617007	0.184585
propandiol	75.0446	76.0524	0.0999876	0.0407158	0.148695	0.0617007	0.184585
L-1,2-propanediol	75.0872	76.095	0.0999876	0.0407158	0.148695	0.0617007	0.184585
another	76.0142	77.022	0.00474406	0.000843737	0.00537347	0.00122265	0.374529
cysteamine	76.0221	77.0299	0.00474406	0.000843737	0.00537347	0.00122265	0.374529
trimethyl	76.1562	77.164	0.000304448	0.00045716	0.0001	0	0.373901
pyridine-ring	78.0932	79.101	0.011045	0.00392204	0.016151	0.00451552	0.0934
x-phosphate-group	78.9722	79.98	0.80089	0.34374	1.00438	0.207277	0.296643
Pyrimidine	79.0296	80.0374	0.80089	0.34374	1.00438	0.207277	0.296643
sulfite	79.0502	80.058	0.80089	0.34374	1.00438	0.207277	0.296643
pyrimidine-ring	79.0812	80.089	0.80089	0.34374	1.00438	0.207277	0.296643
selenide	79.9682	80.976	0.0111688	0.00423834	0.0123387	0.000470227	0.571995
3-methyl-2-butenal	83.1102	84.118	0.000679895	0.000514477	0.000171194	0.000159195	0.0911904
4-aminobutyraldehyde	86.0606	87.0684	0.0202829	0.00421538	0.0283859	0.00558718	0.0341829
4-aminobutanal	86.1132	87.121	0.000255516	0.000347743	0.000122414	3.08439e-05	0.441265
pyruvic acid	87.0082	88.016	1.86896	0.945967	1.25167	0.182945	0.220492
pyruvate	87.0082	88.016	1.86896	0.945967	1.25167	0.182945	0.220492
butyric acid	87.0446	88.0524	1.86896	0.945967	1.25167	0.182945	0.220492
Ethyl acetate	87.0446	88.0524	1.86896	0.945967	1.25167	0.182945	0.220492
isobutyric acid	87.0446	88.0524	1.86896	0.945967	1.25167	0.182945	0.220492
putrescine	87.0922	88.1	1.86896	0.945967	1.25167	0.182945	0.220492
butyrate	87.0982	88.106	1.86896	0.945967	1.25167	0.182945	0.220492
oxamic acid	88.0035	89.0113	0.230819	0.0799373	0.259456	0.0524027	0.524673
alanine	88.0399	89.0477	0.230819	0.0799373	0.259456	0.0524027	0.524673
beta-alanine	88.0399	89.0477	0.230819	0.0799373	0.259456	0.0524027	0.524673
beta;-alanine	88.0862	89.094	0.230819	0.0799373	0.259456	0.0524027	0.524673
D-alanine	88.0862	89.094	0.230819	0.0799373	0.259456	0.0524027	0.524673
L-alanine	88.0862	89.094	0.230819	0.0799373	0.259456	0.0524027	0.524673
sarcosine	88.0862	89.094	0.230819	0.0799373	0.259456	0.0524027	0.524673
oxalic acid	88.9875	89.9953	1.45813	0.900852	0.975148	0.148245	0.299209
Prpoanethial S-oxide	89.0061	90.0139	1.45813	0.900852	0.975148	0.148245	0.299209
dihydroacetone	89.0239	90.0317	1.45813	0.900852	0.975148	0.148245	0.299209
glycerone	89.0239	90.0317	1.45813	0.900852	0.975148	0.148245	0.299209
lactic acid	89.0239	90.0317	1.45813	0.900852	0.975148	0.148245	0.299209
dihydroxyacetone	89.0239	90.0317	1.45813	0.900852	0.975148	0.148245	0.299209
D-lactate	89.0712	90.079	1.45813	0.900852	0.975148	0.148245	0.299209
glyceraldehyde	89.0712	90.079	1.45813	0.900852	0.975148	0.148245	0.299209
L-lactate	89.0712	90.079	1.45813	0.900852	0.975148	0.148245	0.299209
glycerol	91.0862	92.094	0.0846268	0.0202262	0.120334	0.0186148	0.0198942
toluene	91.1322	92.14	0.00036555	0.000366444	0.000177482	7.78337e-05	0.319605
Dimethyl disulfide	92.9833	93.9911	0.274672	0.151639	0.251013	0.0150779	0.745644
phosphate	93.9632	94.971	0.00597519	0.00146163	0.0101051	0.00267016	0.0220698
4-hydroxypyridine	94.0293	95.0371	0.00597519	0.00146163	0.0101051	0.00267016	0.0220698
sulfate	95.0502	96.058	0.198563	0.0961563	0.190354	0.0126876	0.858815
phosphate-group	95.9792	96.987	0.0333619	0.0171821	0.0576771	0.0195967	0.0710305
orthophosphate	96.9691	97.9769	4.51015	1.03834	5.19276	0.343958	0.223201
phosphoric acid	96.9691	97.9769	4.51015	1.03834	5.19276	0.343958	0.223201
Gyromitrin	99.0558	100.064	0.204081	0.0337409	0.270814	0.0321006	0.0125757
Leaf alcohol	99.081	100.089	0.204081	0.0337409	0.270814	0.0321006	0.0125757
4-methylpentanal	99.1522	100.16	0.000205824	0.000159674	0.000154139	0.000121059	0.581083
L-azetidine 2-carboxylic acid	100.04	101.048	0.0765187	0.033652	0.0944643	0.0199096	0.341461
1-aminocyclopropane-1-carboxylate	100.097	101.105	0.0765187	0.033652	0.0944643	0.0199096	0.341461
Hexylamine	100.113	101.12	0.00019481	0.000212002	0.000252909	0.000212398	0.676518
succinate semialdehyde	101.024	102.032	0.173403	0.039831	0.208743	0.0335033	0.168521
2-oxobutanoate	101.024	102.032	0.173403	0.039831	0.208743	0.0335033	0.168521
acetoacetate	101.024	102.032	0.173403	0.039831	0.208743	0.0335033	0.168521
Isovaleric acid	101.06	102.068	0.173403	0.039831	0.208743	0.0335033	0.168521
valerianic acid	101.06	102.068	0.173403	0.039831	0.208743	0.0335033	0.168521
L-canaline	101.071	102.079	0.173403	0.039831	0.208743	0.0335033	0.168521
methylmalonate-semialdehyde	101.082	102.09	0.173403	0.039831	0.208743	0.0335033	0.168521
cadaverine	101.108	102.116	0.0001	0	0.0001	0	#DIV/0!
betaine	101.148	102.156	0.0001	0	0.0001	0	#DIV/0!
3-amino-2-methylpropanoate	102.056	103.063	0.0507315	0.0135005	0.0602656	0.0117092	0.267731
4-aminobutanoate	102.056	103.063	0.0507315	0.0135005	0.0602656	0.0117092	0.267731
GABA	102.056	103.063	0.0507315	0.0135005	0.0602656	0.0117092	0.267731
y-Aminobutyric acid	102.056	103.063	0.0507315	0.0135005	0.0602656	0.0117092	0.267731
4-aminobutyrate	102.113	103.121	0.000264188	0.000207785	0.0001	0	0.151989
dimethylglycine	102.113	103.121	0.000264188	0.000207785	0.0001	0	0.151989
hydroxypyruvic acid	103.003	104.011	0.0962163	0.0331217	0.124116	0.0139913	0.13907
malonic acid	103.003	104.011	0.0962163	0.0331217	0.124116	0.0139913	0.13907
malonate	103.003	104.011	0.0962163	0.0331217	0.124116	0.0139913	0.13907
urea-1-carboxylate	103.014	104.022	0.0962163	0.0331217	0.124116	0.0139913	0.13907
hydroxypyruvate	103.054	104.062	0.0962163	0.0331217	0.124116	0.0139913	0.13907
(R)-3-hydroxybutanoate	103.097	104.105	0.0962163	0.0331217	0.124116	0.0139913	0.13907
3-hydroxy-isobutyrate	103.097	104.105	0.0962163	0.0331217	0.124116	0.0139913	0.13907
choline	103.1	104.108	0.0962163	0.0331217	0.124116	0.0139913	0.13907
glyceric acid	104.011	105.019	0.042819	0.00974273	0.0510881	0.00678644	0.162512
serine	104.035	105.043	0.042819	0.00974273	0.0510881	0.00678644	0.162512
L-serine	104.035	105.043	0.042819	0.00974273	0.0510881	0.00678644	0.162512
diethanolamine	104.071	105.079	0.042819	0.00974273	0.0510881	0.00678644	0.162512
D-glycerate	105.07	106.078	0.0395242	0.0135449	0.0268936	0.00872062	0.124083
1,2-benzoquinone	107.088	108.096	0.0268815	0.0045656	0.040732	0.00626355	0.00476925
4-hydroxyaniline	108.119	109.127	0.0001	0	0.0001	0	#DIV/0!
hypotaurine	108.135	109.143	0.0001	0	0.0001	0	#DIV/0!
catechol	109.104	110.112	0.0001	0	0.0001	0	#DIV/0!
cytosine	110.035	111.043	0.0410657	0.0316763	0.0696153	0.0188422	0.130041
histamine	110.072	111.08	0.0410657	0.0316763	0.0696153	0.0188422	0.130041
uracil	111.019	112.027	0.225064	0.0243832	0.247568	0.0159871	0.128617
Parasorbic acid	111.045	112.052	0.225064	0.0243832	0.247568	0.0159871	0.128617
thiosulfate	111.11	112.118	0.00172204	0.00352538	0.0001	0	0.361704
trans-1,2-Dihydrobenzene-1,2-diol	111.12	112.128	0.00172204	0.00352538	0.0001	0	0.361704
(S)-1-pyrroline-5-carboxylate	112.04	113.048	0.0533633	0.0149577	0.0838536	0.021271	0.0335585
creatinine	112.111	113.119	0.0001	0	0.0001	0	#DIV/0!
3-cyanoalanine	113.035	114.043	0.198697	0.0482191	0.260507	0.0177851	0.0427405
cyanoalanine	113.035	114.043	0.198697	0.0482191	0.260507	0.0177851	0.0427405
L-B-Cyanoalanine	113.035	114.043	0.198697	0.0482191	0.260507	0.0177851	0.0427405
Muscimol	113.035	114.043	0.198697	0.0482191	0.260507	0.0177851	0.0427405
Diayl sulfide	113.042	114.05	0.198697	0.0482191	0.260507	0.0177851	0.0427405
dihydrouracil	113.096	114.104	0.198697	0.0482191	0.260507	0.0177851	0.0427405
N-methylhydantoin	113.096	114.104	0.198697	0.0482191	0.260507	0.0177851	0.0427405
Heptan-2-one	113.097	114.104	0.198697	0.0482191	0.260507	0.0177851	0.0427405
n-octane	113.222	114.23	0.0001	0	0.0001	0	#DIV/0!
proline	114.056	115.063	0.120717	0.0370379	0.218833	0.05691	0.0147983
L-proline	114.056	115.063	0.120717	0.0370379	0.218833	0.05691	0.0147983
fumaric acid	115.003	116.011	0.307228	0.0515501	0.323238	0.0268028	0.560354
succinate	115.003	116.011	0.307228	0.0515501	0.323238	0.0268028	0.560354
(R)-2-oxoisovalerate	115.04	116.047	0.307228	0.0515501	0.323238	0.0268028	0.560354
2-oxovaleric acid	115.04	116.047	0.307228	0.0515501	0.323238	0.0268028	0.560354
3-methyl-2-oxobutanoate	115.04	116.047	0.307228	0.0515501	0.323238	0.0268028	0.560354
fumarate	115.065	116.073	0.307228	0.0515501	0.323238	0.0268028	0.560354
caproic acid	115.076	116.084	0.307228	0.0515501	0.323238	0.0268028	0.560354
hexanoic acid	115.076	116.084	0.307228	0.0515501	0.323238	0.0268028	0.560354
Lilac aldehyde	115.076	116.084	0.307228	0.0515501	0.323238	0.0268028	0.560354
2-keto-isovalerate	115.108	116.116	0.0428298	0.0412425	0.0728299	0.0427347	0.291447
5-aminopentanamide	115.155	116.163	0.0428298	0.0412425	0.0728299	0.0427347	0.291447
trimethylaminoacetone	115.175	116.183	0.0428298	0.0412425	0.0728299	0.0427347	0.291447
aspartate-4-semialdehyde	116.035	117.043	0.629624	0.206858	0.177916	0.193851	0.00742051
Indole	116.05	117.058	0.629624	0.206858	0.177916	0.193851	0.00742051
Glycinebetaine	116.071	117.079	0.629624	0.206858	0.177916	0.193851	0.00742051
valine	116.071	117.079	0.629624	0.206858	0.177916	0.193851	0.00742051
L-valine	116.071	117.079	0.629624	0.206858	0.177916	0.193851	0.00742051
2-amino-3-oxobutanoate	116.096	117.104	0.629624	0.206858	0.177916	0.193851	0.00742051
L-aspartate-semialdehyde	116.096	117.104	0.629624	0.206858	0.177916	0.193851	0.00742051
guanidinoacetate	116.099	117.107	0.629624	0.206858	0.177916	0.193851	0.00742051
5-aminopentanoate	116.139	117.147	0.232141	0.326109	0.608915	0.341457	0.112288
succinic acid	117.019	118.027	0.209989	0.0581238	0.153111	0.0439599	0.121884
3-methylamino-L-alanine	117.066	118.074	0.209989	0.0581238	0.153111	0.0439599	0.121884
L-alpha,y-Diaminobutyric acid	117.066	118.074	0.209989	0.0581238	0.153111	0.0439599	0.121884
allothreonine	118.05	119.058	0.26165	0.037922	0.226691	0.0218802	0.121357
L-homoserine	118.05	119.058	0.26165	0.037922	0.226691	0.0218802	0.121357
L-Threomine	118.05	119.058	0.26165	0.037922	0.226691	0.0218802	0.121357
threonine	118.05	119.058	0.26165	0.037922	0.226691	0.0218802	0.121357
homoserine	118.05	119.058	0.26165	0.037922	0.226691	0.0218802	0.121357
L-threonine	118.112	119.12	0.0001	0	0.000787381	0.000956027	0.183175
Methyl allyl disulfide	118.999	120.007	0.903889	0.20035	0.880909	0.0741838	0.819347
3-(methylthio)propionic acid	119.017	120.025	0.903889	0.20035	0.880909	0.0741838	0.819347
erythrose and isomers	119.034	120.042	0.903889	0.20035	0.880909	0.0741838	0.819347
Purine	119.036	120.044	0.903889	0.20035	0.880909	0.0741838	0.819347
purine-ring	119.105	120.113	0.0001	0	0.0001	0	#DIV/0!
3-mercaptopyruvate	119.115	120.123	0.0001	0	0.0001	0	#DIV/0!
L-cysteine	120.012	121.02	0.0551323	0.00618368	0.0524709	0.00207589	0.404324
cysteine	120.012	121.02	0.0551323	0.00618368	0.0524709	0.00207589	0.404324
phenethylamine	120.081	121.089	0.0551323	0.00618368	0.0524709	0.00207589	0.404324
phenylethylamine	120.081	121.089	0.0551323	0.00618368	0.0524709	0.00207589	0.404324
N,N-dimethylaniline	120.174	121.182	0.0001	0	0.0001	0	#DIV/0!
dimethylarsinous	120.99	121.998	0.193063	0.0840486	0.258883	0.050434	0.179801
nicotinate	121.016	122.024	0.193063	0.0840486	0.258883	0.050434	0.179801
benzoic acid	121.029	122.037	0.193063	0.0840486	0.258883	0.050434	0.179801
nicotinamide	121.04	122.048	0.193063	0.0840486	0.258883	0.050434	0.179801
erythritol	121.05	122.058	0.193063	0.0840486	0.258883	0.050434	0.179801
tropolone	121.115	122.123	0.0001	0	0.0001	0	#DIV/0!
methylarsonite	121.955	122.963	0.0746869	0.00366834	0.103028	0.014735	0.0109477
nicotinic acid	122.024	123.032	0.0746869	0.00366834	0.103028	0.014735	0.0109477
guaiacol	123.131	124.139	0.0001	0	0.0001	0	#DIV/0!
methylcytosine	124.051	125.059	0.0388661	0.0138368	0.0803073	0.0118329	0.00101319
Ntau;-methylhistamine	124.165	125.173	0.000230027	0.00029075	0.0001	0	0.373901
arsenite	124.935	125.943	0.046628	0.0104639	0.0735415	0.0143319	0.0108218
dimethyl trisulfide	124.955	125.963	0.046628	0.0104639	0.0735415	0.0143319	0.0108218
thymine	125.035	126.043	0.046628	0.0104639	0.0735415	0.0143319	0.0108218
ethylphosphate	125.041	126.049	0.046628	0.0104639	0.0735415	0.0143319	0.0108218
iodide	125.896	126.904	0.0001	0	0.0001	0	#DIV/0!
selenite	125.95	126.958	0.053492	0.0177766	0.074068	0.0160056	0.0910336
2-aminomuconate-6-semialdehyde	126.032	127.04	0.053492	0.0177766	0.074068	0.0160056	0.0910336
alpha-(methylenecyclopropyl)glycine	126.056	127.063	0.053492	0.0177766	0.074068	0.0160056	0.0910336
L-Baikian	126.056	127.063	0.053492	0.0177766	0.074068	0.0160056	0.0910336
Galegine	126.103	127.111	0.0001	0	0.0001	0	#DIV/0!
coniine	126.128	127.136	0.0001	0	0.0001	0	#DIV/0!
(S)-2,3,4,5-tetrahydropiperidine-2-carboxylate	126.135	127.143	0.0001	0	0.0001	0	#DIV/0!
Delta;1-piperideine-2-carboxylate	126.135	127.143	0.0001	0	0.0001	0	#DIV/0!
gamma-amino-gamma-cyanobutanoate	127.051	128.059	0.106547	0.0489742	0.197446	0.0577856	0.0284495
Naphthalene	127.055	128.063	0.106547	0.0489742	0.197446	0.0577856	0.0284495
Ethyl 2-methlbut-2-enoate	127.076	128.084	0.106547	0.0489742	0.197446	0.0577856	0.0284495
1-octanal	127.206	128.214	0.0001	0	0.000125217	5.63871e-05	0.373901
L-1-pyrroline-3-hydroxy-5-carboxylate	128.035	129.043	0.393852	0.144798	0.491827	0.126664	0.28831
pyroglutamic acid	128.035	129.043	0.393852	0.144798	0.491827	0.126664	0.28831
L-pipecolic acid	128.071	129.079	0.393852	0.144798	0.491827	0.126664	0.28831
pipecolic acid	128.071	129.079	0.393852	0.144798	0.491827	0.126664	0.28831
5-oxoproline	128.107	129.115	0.000613381	0.00071894	0.00181652	0.00112914	0.0856791
pyrroline-hydroxy-carboxylate	128.107	129.115	0.000613381	0.00071894	0.00181652	0.00112914	0.0856791
L-pipecolate	128.15	129.158	0.000613381	0.00071894	0.00181652	0.00112914	0.0856791
itaconate	129.019	130.027	1.2498	0.404427	1.42726	0.0281531	0.382597
2-oxoisocaproic acid	129.055	130.063	1.2498	0.404427	1.42726	0.0281531	0.382597
N-acetylputrescine	129.103	130.111	0.00190464	0.00190554	0.00137498	0.00225272	0.698913
agmatine	129.114	130.122	0.00190464	0.00190554	0.00137498	0.00225272	0.698913
octan-1-ol	129.128	130.136	0.00190464	0.00190554	0.00137498	0.00225272	0.698913
2-keto-3-methyl-valerate	129.135	130.143	0.00190464	0.00190554	0.00137498	0.00225272	0.698913
2-ketoisocaproate	129.135	130.143	0.00190464	0.00190554	0.00137498	0.00225272	0.698913
4-trimethylammoniobutanal	129.201	130.209	0.00190464	0.00190554	0.00137498	0.00225272	0.698913
octanol	129.222	130.23	0.00190464	0.00190554	0.00137498	0.00225272	0.698913
5-aminolevulinate	130.05	131.058	0.00269691	0.00412038	0.00348389	0.00485449	0.789453
glutamate-5-semialdehyde	130.05	131.058	0.00269691	0.00412038	0.00348389	0.00485449	0.789453
trans-4-hydroxy-L-proline	130.05	131.058	0.00269691	0.00412038	0.00348389	0.00485449	0.789453
creatine	130.062	131.069	0.00269691	0.00412038	0.00348389	0.00485449	0.789453
Skatole	130.066	131.073	0.00269691	0.00412038	0.00348389	0.00485449	0.789453
iminoaspartate	130.08	131.088	0.00269691	0.00412038	0.00348389	0.00485449	0.789453
B-alaninebetaine	130.087	131.095	0.00269691	0.00412038	0.00348389	0.00485449	0.789453
isoleucine	130.087	131.095	0.00269691	0.00412038	0.00348389	0.00485449	0.789453
leucine	130.087	131.095	0.00269691	0.00412038	0.00348389	0.00485449	0.789453
L-Leucine	130.087	131.095	0.00269691	0.00412038	0.00348389	0.00485449	0.789453
L-isoleucine	130.087	131.095	0.00269691	0.00412038	0.00348389	0.00485449	0.789453
N-carbamoylputrescine	130.098	131.106	0.00269691	0.00412038	0.00348389	0.00485449	0.789453
5-amino-levulinate	130.123	131.131	2.09575	0.552525	3.06578	0.696319	0.0420622
glutamate-1-semialdehyde	130.123	131.131	2.09575	0.552525	3.06578	0.696319	0.0420622
L-4-hydroxy-proline	130.123	131.131	2.09575	0.552525	3.06578	0.696319	0.0420622
oxalacetic acid	130.998	132.006	0.171532	0.0246825	0.170722	0.00749461	0.946893
(R)-3-hydroxy-3-methyl-2-oxobutanoateM	131.034	132.042	0.171532	0.0246825	0.170722	0.00749461	0.946893
3-hydroxy-3-methyl-2-oxobutanoate	131.034	132.042	0.171532	0.0246825	0.170722	0.00749461	0.946893
glutaric acid	131.034	132.042	0.171532	0.0246825	0.170722	0.00749461	0.946893
2-acetolactate	131.034	132.042	0.171532	0.0246825	0.170722	0.00749461	0.946893
glutarate	131.034	132.042	0.171532	0.0246825	0.170722	0.00749461	0.946893
asparagine	131.046	132.053	0.171532	0.0246825	0.170722	0.00749461	0.946893
L-aspaargine	131.046	132.053	0.171532	0.0246825	0.170722	0.00749461	0.946893
oxaloacetate	131.065	132.073	0.171532	0.0246825	0.170722	0.00749461	0.946893
ornithine	131.082	132.09	0.171532	0.0246825	0.170722	0.00749461	0.946893
L-ornithine	131.082	132.09	0.171532	0.0246825	0.170722	0.00749461	0.946893
3-ureidopropionate	131.111	132.119	0.268111	0.0544089	0.3237	0.0641671	0.178788
L-asparagine	131.111	132.119	0.268111	0.0544089	0.3237	0.0641671	0.178788
N-carbamoylsarcosine	131.111	132.119	0.268111	0.0544089	0.3237	0.0641671	0.178788
pteridine-ring	131.116	132.124	0.268111	0.0544089	0.3237	0.0641671	0.178788
aspartic acid	132.03	133.038	0.150184	0.0625282	0.0976562	0.00224455	0.133522
L-aspartic acid	132.03	133.038	0.150184	0.0625282	0.0976562	0.00224455	0.133522
D-aspartate	132.096	133.104	0.150184	0.0625282	0.0976562	0.00224455	0.133522
L-aspartate	132.096	133.104	0.150184	0.0625282	0.0976562	0.00224455	0.133522
mailc acid	133.014	134.022	0.369311	0.124823	0.317634	0.0651773	0.44309
malic acid	133.014	134.022	0.369311	0.124823	0.317634	0.0651773	0.44309
(-)-ureidoglycolate	133.025	134.033	0.369311	0.124823	0.317634	0.0651773	0.44309
(+)-ureidoglycolate	133.025	134.033	0.369311	0.124823	0.317634	0.0651773	0.44309
S-dimethylsulfonium	133.032	134.04	0.369311	0.124823	0.317634	0.0651773	0.44309
(R)-2,3-dihydroxy-3-methylbutanoateM	133.05	134.058	0.369311	0.124823	0.317634	0.0651773	0.44309
2,3-dihydroxy-3-methylbutanoate	133.05	134.058	0.369311	0.124823	0.317634	0.0651773	0.44309
deoxyribose	133.05	134.058	0.369311	0.124823	0.317634	0.0651773	0.44309
1-deoxy-D-xylulose	133.05	134.058	0.369311	0.124823	0.317634	0.0651773	0.44309
malate	133.08	134.088	0.369311	0.124823	0.317634	0.0651773	0.44309
S-ureidoglycolate	133.083	134.091	0.369311	0.124823	0.317634	0.0651773	0.44309
adenine-ring	133.112	134.12	0.0001	0	0.0001	0	#DIV/0!
2,3-dihydroxy-isovalerate	133.124	134.132	0.0001	0	0.0001	0	#DIV/0!
nt-pentose-ring	133.124	134.132	0.0001	0	0.0001	0	#DIV/0!
6,7-dihydropteridine	133.132	134.14	0.0001	0	0.0001	0	#DIV/0!
p-aminobezoic acid	134.024	135.032	0.19471	0.0498282	0.0854545	0.0112392	0.00687016
homocysteine	134.028	135.035	0.19471	0.0498282	0.0854545	0.0112392	0.00687016
se-Methyl-L-selenocysteine	134.028	135.035	0.19471	0.0498282	0.0854545	0.0112392	0.00687016
L-homocysteine	134.028	135.035	0.19471	0.0498282	0.0854545	0.0112392	0.00687016
4-hydroxy-L-threonine	134.045	135.053	0.19471	0.0498282	0.0854545	0.0112392	0.00687016
adenine	134.047	135.054	0.19471	0.0498282	0.0854545	0.0112392	0.00687016
2-phenylacetamide	134.061	135.068	0.19471	0.0498282	0.0854545	0.0112392	0.00687016
N-acetylarylamine	134.157	135.165	0.0001	0	0.0001	0	#DIV/0!
(R)-amphetamine	134.2	135.208	0.0001	0	0.0001	0	#DIV/0!
(S)-amphetamine	134.2	135.208	0.0001	0	0.0001	0	#DIV/0!
hypoxanthine	135.031	136.039	0.126611	0.00750505	0.166534	0.0055926	2.04358e-05
phenylacetic acid	135.045	136.052	0.126611	0.00750505	0.166534	0.0055926	2.04358e-05
8-hydroxypurine	135.105	136.113	0.0001	0	0.0001	0	#DIV/0!
5,6,7,8-tetrahydropteridine	135.148	136.156	0.0001	0	0.0001	0	#DIV/0!
dimethylarsinate	135.982	136.99	0.0357476	0.0165821	0.0309763	0.0183867	0.678035
4-aminobenzoate	136.04	137.048	0.0357476	0.0165821	0.0309763	0.0183867	0.678035
anthranilate	136.04	137.048	0.0357476	0.0165821	0.0309763	0.0183867	0.678035
tyramine	136.076	137.084	0.0357476	0.0165821	0.0309763	0.0183867	0.678035
3-pyridylacetate	136.13	137.138	0.0001	0	0.0164008	0.00914929	0.0163482
1-methylnicotinamide	136.153	137.161	0.0001	0	0.0164008	0.00914929	0.0163482
nn-dimethylaniline-n-oxide	136.173	137.181	0.0001	0	0.0164008	0.00914929	0.0163482
phenylethanolamine	136.173	137.181	0.0001	0	0.0164008	0.00914929	0.0163482
methylarsonate	136.946	137.954	0.0950442	0.0142872	0.105356	0.0154876	0.305859
hydroxybenzoic acid	137.024	138.032	0.0950442	0.0142872	0.105356	0.0154876	0.305859
salicylic acid	137.024	138.032	0.0950442	0.0142872	0.105356	0.0154876	0.305859
Nona-2,6-dienal	137.097	138.104	0.0950442	0.0142872	0.105356	0.0154876	0.305859
4-hydroxybenzoate	137.115	138.123	0.0001	0	0.0001	0	#DIV/0!
urocanate	137.118	138.126	0.0001	0	0.0001	0	#DIV/0!
hydroxynicotinic acid	138.019	139.027	0.0293507	0.0131203	0.0505827	0.00703587	0.0183359
4-amino-5-hydroxymethyl-2-methylpyrimidine	138.067	139.075	0.0293507	0.0131203	0.0505827	0.00703587	0.0183359
4-nitrophenol	138.102	139.11	0.0001	0	0.0001	0	#DIV/0!
3,4-dihydroxybenzylamine	138.146	139.154	0.0001	0	0.0001	0	#DIV/0!
histidinal	138.149	139.157	0.0001	0	0.0001	0	#DIV/0!
arsenate	138.919	139.927	0.0551268	0.0154798	0.102642	0.0222377	0.00552005
acetylphosphate	139.024	140.032	0.0551268	0.0154798	0.102642	0.0222377	0.00552005
carbamoyl phosphate	139.975	140.983	0.0380672	0.00679312	0.04497	0.0059974	0.127494
ethanolamine phosphate	140.011	141.019	0.0380672	0.00679312	0.04497	0.0059974	0.127494
carbamoyl-phosphate	140.012	141.02	0.0380672	0.00679312	0.04497	0.0059974	0.127494
phosphoryl-ethanolamine	140.055	141.063	0.0380672	0.00679312	0.04497	0.0059974	0.127494
L-hypoglycin	140.071	141.079	0.0380672	0.00679312	0.04497	0.0059974	0.127494
histidinol	140.082	141.09	0.0380672	0.00679312	0.04497	0.0059974	0.127494
hygrine	140.108	141.115	0.0135515	0.0186803	0.0490244	0.0275779	0.048627
x-pyrophosphate-group	140.937	141.945	0.0479042	0.0139174	0.106372	0.0228558	0.00209857
5-(2-hydroxyethyl)-4-methylthiazole	142.033	143.04	0.0929636	0.0398693	0.110061	0.0349013	0.491504
4-guanidino-butanamide	143.093	144.101	0.0580117	0.00963177	0.0987249	0.0107919	0.000247245
caprylic acid	143.107	144.115	0.0976943	0.063239	0.139001	0.0848943	0.410356
octanoic acid	143.107	144.115	0.0976943	0.063239	0.139001	0.0848943	0.410356
1-naphthol	143.165	144.173	0.0976943	0.063239	0.139001	0.0848943	0.410356
octanoate	143.205	144.213	0.0976943	0.063239	0.139001	0.0848943	0.410356
1-(3-aminopropyl)-4-aminobutanal	143.208	144.216	0.0976943	0.063239	0.139001	0.0848943	0.410356
2-keto-glutaramate	144.107	145.115	0.00742811	0.0101991	0.0189458	0.0122996	0.146952
spermidine	144.15	145.158	0.00742811	0.0101991	0.0189458	0.0122996	0.146952
(S)-5-amino-3-oxohexanoate	144.15	145.158	0.00742811	0.0101991	0.0189458	0.0122996	0.146952
2-aminoadipate-6-semialdehyde	144.15	145.158	0.00742811	0.0101991	0.0189458	0.0122996	0.146952
2-keto-6-aminocaproate	144.15	145.158	0.00742811	0.0101991	0.0189458	0.0122996	0.146952
gamma;-butyrobetaine	144.193	145.201	0.00742811	0.0101991	0.0189458	0.0122996	0.146952
2-oxoglutarate	145.014	146.022	0.167284	0.0454132	0.15472	0.0202284	0.5942
alpha-ketoglutairc acid	145.014	146.022	0.167284	0.0454132	0.15472	0.0202284	0.5942
alpha-ketoglutaric acid	145.014	146.022	0.167284	0.0454132	0.15472	0.0202284	0.5942
Diallyl disulfide	145.015	146.022	0.167284	0.0454132	0.15472	0.0202284	0.5942
2-dehydropantoate	145.05	146.058	0.167284	0.0454132	0.15472	0.0202284	0.5942
adipic acid	145.05	146.058	0.167284	0.0454132	0.15472	0.0202284	0.5942
glutamine	145.061	146.069	0.167284	0.0454132	0.15472	0.0202284	0.5942
L-Glutamine	145.061	146.069	0.167284	0.0454132	0.15472	0.0202284	0.5942
2-ketoglutarate	145.091	146.099	0.167284	0.0454132	0.15472	0.0202284	0.5942
L-Lysine	145.098	146.106	0.167284	0.0454132	0.15472	0.0202284	0.5942
lysine	145.098	146.106	0.167284	0.0454132	0.15472	0.0202284	0.5942
2-aceto-2-hydroxy-butyrate	145.135	146.143	0.136607	0.0419952	0.184018	0.0565775	0.173954
coumarin	145.137	146.145	0.136607	0.0419952	0.184018	0.0565775	0.173954
(3S)-3,6-diaminohexanoate	145.181	146.189	0.136607	0.0419952	0.184018	0.0565775	0.173954
(3S,5S)-3,5-diaminohexanoate	145.181	146.189	0.136607	0.0419952	0.184018	0.0565775	0.173954
D-lysine	145.181	146.189	0.136607	0.0419952	0.184018	0.0565775	0.173954
dimethylbenzimidazole	145.183	146.191	0.136607	0.0419952	0.184018	0.0565775	0.173954
acetylcholine	145.201	146.209	0.136607	0.0419952	0.184018	0.0565775	0.173954
glutamate	146.045	147.053	0.155323	0.025736	0.20057	0.0238992	0.0206053
glutamic acid	146.045	147.053	0.155323	0.025736	0.20057	0.0238992	0.0206053
L-glutamic acid	146.045	147.053	0.155323	0.025736	0.20057	0.0238992	0.0206053
O-acetyl-L-serine	146.045	147.053	0.155323	0.025736	0.20057	0.0238992	0.0206053
L-glutamate	146.045	147.053	0.155323	0.025736	0.20057	0.0238992	0.0206053
L-albizziine	146.057	147.064	0.155323	0.025736	0.20057	0.0238992	0.0206053
L-2-aminoadipate	146.058	147.066	0.155323	0.025736	0.20057	0.0238992	0.0206053
2-methylmalic acid	147.029	148.037	0.54162	0.0637514	0.56174	0.0644228	0.632969
arabinono-1,4-lactone	147.029	148.037	0.54162	0.0637514	0.56174	0.0644228	0.632969
citramalic acid	147.029	148.037	0.54162	0.0637514	0.56174	0.0644228	0.632969
ribonic acid	147.029	148.037	0.54162	0.0637514	0.56174	0.0644228	0.632969
cinnamic acid	147.045	148.052	0.54162	0.0637514	0.56174	0.0644228	0.632969
coumaraldehyde	147.045	148.052	0.54162	0.0637514	0.56174	0.0644228	0.632969
trans-cinnamate	147.045	148.052	0.54162	0.0637514	0.56174	0.0644228	0.632969
(R)-pantoate	147.066	148.074	0.54162	0.0637514	0.56174	0.0644228	0.632969
Mevalonic acid	147.066	148.074	0.54162	0.0637514	0.56174	0.0644228	0.632969
(R)-mevalonate	147.066	148.074	0.54162	0.0637514	0.56174	0.0644228	0.632969
abequose	147.066	148.074	0.54162	0.0637514	0.56174	0.0644228	0.632969
nornicotine	147.092	148.1	0.54162	0.0637514	0.56174	0.0644228	0.632969
2,3-dihydroxy-3-methylvalerate	147.15	148.158	0.0001	0	0.0001	0	#DIV/0!
2-oxo-4-methylthiobutanoate	147.168	148.176	0.0001	0	0.0001	0	#DIV/0!
L-Methionine	148.043	149.051	0.194934	0.0204584	0.23781	0.0231075	0.0147865
methionine	148.043	149.051	0.194934	0.0204584	0.23781	0.0231075	0.0147865
D-cathinone	148.076	149.084	0.194934	0.0204584	0.23781	0.0231075	0.0147865
2-formylaminobenzaldehyde	148.141	149.149	0.00268236	0.00577433	0.00725771	0.00657098	0.27638
phentermine	148.227	149.235	0.00268236	0.00577433	0.00725771	0.00657098	0.27638
tartaric acid	149.009	150.016	0.130875	0.0153375	0.169152	0.013324	0.003075
arabinose	149.045	150.053	0.130875	0.0153375	0.169152	0.013324	0.003075
D-Apiose	149.045	150.053	0.130875	0.0153375	0.169152	0.013324	0.003075
ribose	149.045	150.053	0.130875	0.0153375	0.169152	0.013324	0.003075
Ribulose	149.045	150.053	0.130875	0.0153375	0.169152	0.013324	0.003075
Xylose	149.045	150.053	0.130875	0.0153375	0.169152	0.013324	0.003075
Xylulose	149.045	150.053	0.130875	0.0153375	0.169152	0.013324	0.003075
Dipropyl disulfide	149.046	150.054	0.130875	0.0153375	0.169152	0.013324	0.003075
coumaryl-alcohol	149.06	150.068	0.130875	0.0153375	0.169152	0.013324	0.003075
beta;-D-ribofuranose	149.123	150.131	0.0001	0	0.0001	0	#DIV/0!
beta;-D-ribopyranose	149.123	150.131	0.0001	0	0.0001	0	#DIV/0!
D-xylulose	149.123	150.131	0.0001	0	0.0001	0	#DIV/0!
pentose-ring	149.123	150.131	0.0001	0	0.0001	0	#DIV/0!
guanine	150.042	151.049	0.0734895	0.0157043	0.111848	0.0185744	0.00812156
D-cathine	150.092	151.1	0.0734895	0.0157043	0.111848	0.0185744	0.00812156
acetaminophen	150.157	151.165	0.0001	0	0.0001	0	#DIV/0!
N-methylphenylethanolamine	150.2	151.208	0.0001	0	0.0001	0	#DIV/0!
alloxanthin	151.026	152.033	0.110276	0.0138344	0.148454	0.0195108	0.00866807
alloxanthine	151.026	152.033	0.110276	0.0138344	0.148454	0.0195108	0.00866807
xanthine	151.026	152.033	0.110276	0.0138344	0.148454	0.0195108	0.00866807
d-arabitol	151.061	152.068	0.110276	0.0138344	0.148454	0.0195108	0.00866807
ribitol	151.061	152.068	0.110276	0.0138344	0.148454	0.0195108	0.00866807
xylitol	151.061	152.068	0.110276	0.0138344	0.148454	0.0195108	0.00866807
3-sulfinyl-pyruvate	151.114	152.122	0.00108693	0.00220685	0.0001	0	0.373901
3,4-dihydroxyphenylacetaldehyde	151.141	152.149	0.00108693	0.00220685	0.0001	0	0.373901
vanillin	151.141	152.149	0.00108693	0.00220685	0.0001	0	0.373901
3-hydroxyanthranilate	152.035	153.043	0.0370083	0.00216345	0.0566041	0.0154174	0.046016
dopamine and octopamine	152.071	153.079	0.0370083	0.00216345	0.0566041	0.0154174	0.046016
octopamine	152.071	153.079	0.0370083	0.00216345	0.0566041	0.0154174	0.046016
dopamine	152.071	153.079	0.0370083	0.00216345	0.0566041	0.0154174	0.046016
3-sulfinoalanine	152.145	153.153	0.0001	0	0.0001	0	#DIV/0!
1-(4-hydroxyphenyl)-2-aminoethanol	152.172	153.18	0.0001	0	0.0001	0	#DIV/0!
vanillylamine	152.172	153.18	0.0001	0	0.0001	0	#DIV/0!
dihydroxybenzoic acid	153.019	154.027	0.0708293	0.0425378	0.129853	0.0778277	0.185783
gentisic acid	153.019	154.027	0.0708293	0.0425378	0.129853	0.0778277	0.185783
propionyl-P	153.051	154.059	0.0708293	0.0425378	0.129853	0.0778277	0.185783
diethylphosphate	153.094	154.102	0.0708293	0.0425378	0.129853	0.0778277	0.185783
protocatechuate	153.114	154.122	0.0001	0	0.0001	0	#DIV/0!
6,8-dihydroxypurine	153.12	154.128	0.0001	0	0.0001	0	#DIV/0!
1,8-cineol	153.128	154.136	0.0001	0	0.0001	0	#DIV/0!
argentine	153.193	154.2	0.0001	0	0.0001	0	#DIV/0!
histidine	154.062	155.069	0.24448	0.0731206	0.222225	0.0268553	0.550724
L-histidine	154.062	155.069	0.24448	0.0731206	0.222225	0.0268553	0.550724
orotate	155.009	156.017	0.266606	0.137142	0.221359	0.039587	0.512293
3-indoleacetonitrile	155.061	156.069	0.266606	0.137142	0.221359	0.039587	0.512293
y-nonalactone	155.107	156.115	0.0417246	0.0408814	0.117313	0.0406054	0.0189015
4-imidazolone-5-propionate	155.133	156.141	0.0417246	0.0408814	0.117313	0.0406054	0.0189015
m-chlorobenzoate	155.56	156.568	0.0001	0	0.0010325	0.000852977	0.0708601
2-aminomuconate	156.03	157.038	0.0499241	0.0276145	0.00799304	0.0176494	0.0250734
Homostachydrine	156.102	157.11	0.0295358	0.0408337	0.199611	0.0393768	0.000152982
2-amino-muconate	156.118	157.126	0.0295358	0.0408337	0.199611	0.0393768	0.000152982
(S)-dihydroorotate	157.025	158.033	0.118256	0.0391329	0.0951002	0.0414605	0.390396
Tiglyl tiglate	157.029	158.037	0.118256	0.0391329	0.0951002	0.0414605	0.390396
allantoin	157.036	158.044	0.118256	0.0391329	0.0951002	0.0414605	0.390396
2-isopropylmaleate	157.05	158.058	0.118256	0.0391329	0.0951002	0.0414605	0.390396
dihydroorotate	157.105	158.113	0.0524509	0.0364953	0.110631	0.057539	0.0992771
S-allantoin	157.108	158.116	0.0524509	0.0364953	0.110631	0.057539	0.0992771
isopropylmaleate	157.146	158.154	0.0524509	0.0364953	0.110631	0.057539	0.0992771
Betonicine	158.082	159.09	0.0306551	0.0288192	0.0723016	0.00667353	0.0300572
3-dehydrocarnitine	158.177	159.185	0.0533698	0.0334982	0.084364	0.0052288	0.107164
5-acetamidovalerate	158.177	159.185	0.0533698	0.0334982	0.084364	0.0052288	0.107164
aminopropylcadaverine	158.266	159.274	0.0533698	0.0334982	0.084364	0.0052288	0.107164
tellurite	158.591	159.599	0.0001	0	0.0001	0	#DIV/0!
molybdate	158.93	159.938	0.080184	0.0232032	0.0906251	0.00493929	0.376436
2-oxoadipate	159.029	160.037	0.080184	0.0232032	0.0906251	0.00493929	0.376436
Tricholomic acid	159.041	160.048	0.080184	0.0232032	0.0906251	0.00493929	0.376436
pimelic acid	159.066	160.074	0.080184	0.0232032	0.0906251	0.00493929	0.376436
homoglutamine	159.077	160.085	0.080184	0.0232032	0.0906251	0.00493929	0.376436
Tryptamine	159.092	160.1	0.080184	0.0232032	0.0906251	0.00493929	0.376436
alpha;-ketoadipate	159.118	160.126	0.0253159	0.0231027	0.0395774	0.0221661	0.348449
selenophosphate	159.948	160.956	0.701477	0.195829	0.192403	0.0404129	0.0036608
2-aminoadipic acid	160.061	161.069	0.701477	0.195829	0.192403	0.0404129	0.0036608
O-acetyl-L-homoserine	160.061	161.069	0.701477	0.195829	0.192403	0.0404129	0.0036608
alpha;-aminoadipate	160.149	161.157	0.0001	0	0.0001	0	#DIV/0!
D-carnitine	160.192	161.2	0.0001	0	0.0001	0	#DIV/0!
L-carnitine	160.192	161.2	0.0001	0	0.0001	0	#DIV/0!
nicotine-Delta;1'5'-iminium	160.218	161.226	0.0001	0	0.0001	0	#DIV/0!
Allicin	161.009	162.017	0.264655	0.0141822	0.362562	0.0136457	3.85732e-06
Umbelliferone	161.024	162.032	0.264655	0.0141822	0.362562	0.0136457	3.85732e-06
Tridec-1-ene-3,5,7,9,11-pentayne	161.039	162.047	0.264655	0.0141822	0.362562	0.0136457	3.85732e-06
3-hydroxy-3-methylglutaric acid	161.045	162.053	0.264655	0.0141822	0.362562	0.0136457	3.85732e-06
Oleandrose	161.081	162.089	0.264655	0.0141822	0.362562	0.0136457	3.85732e-06
D-4-hydroxy-2-keto-glutarate	161.091	162.099	0.264655	0.0141822	0.362562	0.0136457	3.85732e-06
carnitine	161.105	162.113	0.0001	0	0.0001	0	#DIV/0!
anabasine	161.108	162.116	0.0001	0	0.0001	0	#DIV/0!
nicotine	161.108	162.116	0.0001	0	0.0001	0	#DIV/0!
norcotinine	161.183	162.191	0.0001	0	0.0001	0	#DIV/0!
1,2-dihydroxy-3-keto-5-methylthiopentene	161.195	162.203	0.0001	0	0.0001	0	#DIV/0!
L-erythro-4-hydroxy-glutamate	162.122	163.13	0.0001	0	0.0001	0	#DIV/0!
4-(3-pyridyl)-3-butenoate	162.168	163.176	0.0001	0	0.0001	0	#DIV/0!
4-coumarate	163.04	164.047	0.142099	0.0116739	0.166503	0.0089532	0.00669263
coumaric acid	163.04	164.047	0.142099	0.0116739	0.166503	0.0089532	0.00669263
hydroxycinnamic acid	163.04	164.047	0.142099	0.0116739	0.166503	0.0089532	0.00669263
phenylpyruvate	163.04	164.047	0.142099	0.0116739	0.166503	0.0089532	0.00669263
1-phenylhepta-1,3,5-triyne	163.055	164.063	0.142099	0.0116739	0.166503	0.0089532	0.00669263
2-deoxy glucose	163.061	164.068	0.142099	0.0116739	0.166503	0.0089532	0.00669263
beta-D-fucose	163.061	164.068	0.142099	0.0116739	0.166503	0.0089532	0.00669263
fucose	163.061	164.068	0.142099	0.0116739	0.166503	0.0089532	0.00669263
quercitol	163.061	164.068	0.142099	0.0116739	0.166503	0.0089532	0.00669263
quinovose	163.061	164.068	0.142099	0.0116739	0.166503	0.0089532	0.00669263
rhamnose	163.061	164.068	0.142099	0.0116739	0.166503	0.0089532	0.00669263
viburnitol	163.061	164.068	0.142099	0.0116739	0.166503	0.0089532	0.00669263
S-methylmethionine	163.067	164.075	0.142099	0.0116739	0.166503	0.0089532	0.00669263
Jasmone	163.112	164.12	0.0001	0	0.000133841	7.56713e-05	0.373901
enol-phenylpyruvate	163.152	164.16	0.0001	0	0.000133841	7.56713e-05	0.373901
kynuramine	163.199	164.207	0.0001	0	0.000133841	7.56713e-05	0.373901
phenylalanine	164.071	165.079	0.323677	0.442407	0.159598	0.355735	0.536999
Hordenine	164.108	165.115	0.588583	0.546952	0.968515	0.5422	0.302062
L-ephedrine	164.108	165.115	0.588583	0.546952	0.968515	0.5422	0.302062
4-(3-pyridyl)-butanoate	164.183	165.191	0.588583	0.546952	0.968515	0.5422	0.302062
L-phenylalanine	164.183	165.191	0.588583	0.546952	0.968515	0.5422	0.302062
phenyllactic acid	165.055	166.063	0.111086	0.132766	0.0614657	0.11308	0.542842
1-pheynl-5-heptene-1,3-diyne	165.07	166.078	0.111086	0.132766	0.0614657	0.11308	0.542842
pyridine-2,3-dicarboxylate	166.014	167.022	0.0627836	0.0359719	0.0391592	0.0543828	0.44474
pyridoxal	166.05	167.058	0.0627836	0.0359719	0.0391592	0.0543828	0.44474
2,5-Dihydrophenylalanine	166.087	167.095	0.0627836	0.0359719	0.0391592	0.0543828	0.44474
urate	166.096	167.104	0.0627836	0.0359719	0.0391592	0.0543828	0.44474
quinolinate	166.113	167.121	0.0001	0	0.0001	0	#DIV/0!
3-methoxytyramine	166.199	167.207	0.0001	0	0.0001	0	#DIV/0!
4-methoxytyramine	166.199	167.207	0.0001	0	0.0001	0	#DIV/0!
phosphoenol pyruvic acid	166.975	167.982	0.057551	0.00359499	0.0722641	0.00930092	0.0204564
phosphoenolpyruvate	166.975	167.982	0.057551	0.00359499	0.0722641	0.00930092	0.0204564
uric acid	167.021	168.028	0.057551	0.00359499	0.0722641	0.00930092	0.0204564
homogentisate	167.034	168.042	0.057551	0.00359499	0.0722641	0.00930092	0.0204564
pyridoxamine	167.082	168.09	0.057551	0.00359499	0.0722641	0.00930092	0.0204564
(Z)-3,5-hexadienyl butyrate	167.107	168.115	0.0162546	0.0226155	0.0653022	0.0217549	0.00815828
3,4-dihydroxyphenylacetate	167.141	168.149	0.0162546	0.0226155	0.0653022	0.0217549	0.00815828
1-amino-propan-2-one-3-phosphate	168.006	169.014	0.173904	0.104911	0.0380875	0.0849427	0.055982
L-noradrenaline	168.066	169.074	0.173904	0.104911	0.0380875	0.0849427	0.055982
noradrenaline	168.066	169.074	0.173904	0.104911	0.0380875	0.0849427	0.055982
pyridoxine	168.066	169.074	0.173904	0.104911	0.0380875	0.0849427	0.055982
N(pai)-methyl-L-histidine	168.077	169.085	0.173904	0.104911	0.0380875	0.0849427	0.055982
L-2,3-dihydrodipicolinate	168.129	169.137	0.039503	0.0881078	0.0893363	0.122192	0.482673
6-hydroxydopamine	168.172	169.18	0.039503	0.0881078	0.0893363	0.122192	0.482673
DHAP	168.99	169.998	0.0535497	0.0212507	0.0311498	0.0182674	0.11253
dihydroxy acetone phosphate	168.99	169.998	0.0535497	0.0212507	0.0311498	0.0182674	0.11253
glyceraldehyde-3-phosphate	168.99	169.998	0.0535497	0.0212507	0.0311498	0.0182674	0.11253
glycerone phosphate	168.99	169.998	0.0535497	0.0212507	0.0311498	0.0182674	0.11253
gallic acid	169.014	170.022	0.0535497	0.0212507	0.0311498	0.0182674	0.11253
trihydroxybenzoic acid	169.014	170.022	0.0535497	0.0212507	0.0311498	0.0182674	0.11253
D-glyceraldehyde-3-phosphate	169.05	170.058	0.0535497	0.0212507	0.0311498	0.0182674	0.11253
diethylthiophosphate	169.155	170.163	0.0510204	0.048618	0.161315	0.0480143	0.0068906
Dodecane	169.196	170.203	0.0510204	0.048618	0.161315	0.0480143	0.0068906
8-methylnonenoate	169.243	170.251	0.0510204	0.048618	0.161315	0.0480143	0.0068906
tetrahydrodipicolinate	170.144	171.152	0.0001	0	0.0001	0	#DIV/0!
sn-glycerol-3-phosphate	171.006	172.014	0.381507	0.0593719	0.33743	0.0643496	0.293145
3-dehydroshikimate	171.029	172.037	0.381507	0.0593719	0.33743	0.0643496	0.293145
dehydromatricaria ester	171.045	172.052	0.381507	0.0593719	0.33743	0.0643496	0.293145
vitamin K3	171.045	172.052	0.381507	0.0593719	0.33743	0.0643496	0.293145
capric acid	171.139	172.146	0.0412064	0.0284232	0.0938527	0.0424494	0.0547108
Decanoic acid	171.139	172.146	0.0412064	0.0284232	0.0938527	0.0424494	0.0547108
N-acetyl-L-glutamate-5-semialdehydeM	172.061	173.069	0.0268589	0.0366687	0.0160895	0.0357537	0.650771
indospicine	172.109	173.116	0.0910576	0.034196	0.110278	0.0176511	0.306868
L-indospicine	172.109	173.116	0.0910576	0.034196	0.110278	0.0176511	0.306868
aconitic acid	173.009	174.016	0.043045	0.0125483	0.0161404	0.0135162	0.01158
3-Carboxy-4-methyl-2-oxopentanoate	173.045	174.053	0.043045	0.0125483	0.0161404	0.0135162	0.01158
shikimic acid	173.045	174.053	0.043045	0.0125483	0.0161404	0.0135162	0.01158
indole-3-acetamide	173.071	174.079	0.043045	0.0125483	0.0161404	0.0135162	0.01158
suberic acid	173.081	174.089	0.043045	0.0125483	0.0161404	0.0135162	0.01158
N2-acetyl-L-ornithineM	173.093	174.1	0.043045	0.0125483	0.0161404	0.0135162	0.01158
cis-aconitate	173.102	174.11	0.352643	0.0564492	0.307321	0.0376001	0.178985
L-dehydro-ascorbate	173.102	174.11	0.352643	0.0564492	0.307321	0.0376001	0.178985
arginine	173.104	174.112	0.352643	0.0564492	0.307321	0.0376001	0.178985
L-arginine	173.104	174.112	0.352643	0.0564492	0.307321	0.0376001	0.178985
Gramine	173.108	174.116	0.352643	0.0564492	0.307321	0.0376001	0.178985
Muscarine	173.142	174.149	0.352643	0.0564492	0.307321	0.0376001	0.178985
2-isopropyl-3-oxosuccinate	173.145	174.153	0.352643	0.0564492	0.307321	0.0376001	0.178985
N-formimino-L-glutamate	173.148	174.156	0.352643	0.0564492	0.307321	0.0376001	0.178985
Gentianin	174.056	175.063	0.0136867	0.0303807	0.127292	0.0083314	0.000698464
Indolacetic acid	174.056	175.063	0.0136867	0.0303807	0.127292	0.0083314	0.000698464
indole-3-acetic acid	174.056	175.063	0.0136867	0.0303807	0.127292	0.0083314	0.000698464
gentianine	174.056	175.063	0.0136867	0.0303807	0.127292	0.0083314	0.000698464
L-citrulline	174.088	175.096	0.0136867	0.0303807	0.127292	0.0083314	0.000698464
citrulline	174.088	175.096	0.0136867	0.0303807	0.127292	0.0083314	0.000698464
indole-3-acetate	174.179	175.187	0.0845772	0.0489399	0.0001	0	0.0181507
ascorbic acid	175.024	176.032	0.0781882	0.0271918	0.0688298	0.0222037	0.568238
L-alpha-amino-B-oxalylaminopropionic acid	175.035	176.043	0.0781882	0.0271918	0.0688298	0.0222037	0.568238
N-carbamoyl-L-aspartate	175.035	176.043	0.0781882	0.0271918	0.0688298	0.0222037	0.568238
Heriarin	175.04	176.047	0.0781882	0.0271918	0.0688298	0.0222037	0.568238
allantoate	175.047	176.055	0.0781882	0.0271918	0.0688298	0.0222037	0.568238
2-isopropylmalate	175.061	176.068	0.0781882	0.0271918	0.0688298	0.0222037	0.568238
3-isopropylmalate	175.061	176.068	0.0781882	0.0271918	0.0688298	0.0222037	0.568238
Lachnophyllum ester	175.076	176.084	0.0781882	0.0271918	0.0688298	0.0222037	0.568238
L-canavanine	175.083	176.091	0.0781882	0.0271918	0.0688298	0.0222037	0.568238
canavanine	175.083	176.091	0.0781882	0.0271918	0.0688298	0.0222037	0.568238
cotinine	175.087	176.095	0.0781882	0.0271918	0.0688298	0.0222037	0.568238
serotonin	175.087	176.095	0.0781882	0.0271918	0.0688298	0.0222037	0.568238
L-ascorbate	175.118	176.126	0.0001	0	0.0001	0	#DIV/0!
4-methylumbelliferone	175.163	176.171	0.0001	0	0.0001	0	#DIV/0!
pyrophosphate-group	175.959	176.967	0.0864556	0.00597586	0.102703	0.00683027	0.00407531
Alliin	176.038	177.046	0.0864556	0.00597586	0.102703	0.00683027	0.00407531
O-ureidohomoserine	176.152	177.16	0.0001	0	0.0001	0	#DIV/0!
N-formyl-L-methionine	176.21	177.218	0.0001	0	0.0001	0	#DIV/0!
pyrophosphate	176.935	177.943	0.219558	0.0658166	0.313106	0.0489023	0.0363927
diphosphate	176.967	177.975	0.219558	0.0658166	0.313106	0.0489023	0.0363927
Daphnetin	177.019	178.027	0.219558	0.0658166	0.313106	0.0489023	0.0363927
Esculetin	177.019	178.027	0.219558	0.0658166	0.313106	0.0489023	0.0363927
gulonolactone	177.04	178.048	0.219558	0.0658166	0.313106	0.0489023	0.0363927
coniferyl aldehyde	177.055	178.063	0.219558	0.0658166	0.313106	0.0489023	0.0363927
Digitalose	177.076	178.084	0.219558	0.0658166	0.313106	0.0489023	0.0363927
2-dehydro-3-deoxy-D-gluconate	177.133	178.141	0.0001	0	0.0001	0	#DIV/0!
3-keto-beta;-D-galactose	177.133	178.141	0.0001	0	0.0001	0	#DIV/0!
glucono-delta;-lactone	177.133	178.141	0.0001	0	0.0001	0	#DIV/0!
4-oxo-4-(3-pyridyl)-butanamide	177.182	178.19	0.0001	0	0.0001	0	#DIV/0!
cysteinylglycine	177.198	178.206	0.0001	0	0.0001	0	#DIV/0!
2'-hydroxynicotine	177.225	178.233	0.0001	0	0.0001	0	#DIV/0!
4-(methylamino)-1-(3-pyridyl)-1-butanone	177.225	178.233	0.0001	0	0.0001	0	#DIV/0!
nicotine-1'-N-oxide	177.225	178.233	0.0001	0	0.0001	0	#DIV/0!
phenanthrene-ring	177.225	178.233	0.0001	0	0.0001	0	#DIV/0!
glucosamine	178.072	179.079	0.0450877	0.00522694	0.0722069	0.00127579	0.000187384
4-oxo-4-(3-pyridyl)-butanoate	178.167	179.175	0.0001	0	0.0001	0	#DIV/0!
3-(4-hydroxyphenyl)pyruvate	179.034	180.042	0.882642	0.222301	1.29997	0.180979	0.0122646
caffeate	179.034	180.042	0.882642	0.222301	1.29997	0.180979	0.0122646
caffeic acid	179.034	180.042	0.882642	0.222301	1.29997	0.180979	0.0122646
alpha-D-glucose	179.056	180.063	0.882642	0.222301	1.29997	0.180979	0.0122646
alpha-D-mannose	179.056	180.063	0.882642	0.222301	1.29997	0.180979	0.0122646
beta-D-glucose	179.056	180.063	0.882642	0.222301	1.29997	0.180979	0.0122646
fructose	179.056	180.063	0.882642	0.222301	1.29997	0.180979	0.0122646
galactose	179.056	180.063	0.882642	0.222301	1.29997	0.180979	0.0122646
glucose	179.056	180.063	0.882642	0.222301	1.29997	0.180979	0.0122646
Hammamelose	179.056	180.063	0.882642	0.222301	1.29997	0.180979	0.0122646
mannose	179.056	180.063	0.882642	0.222301	1.29997	0.180979	0.0122646
myo-insitol	179.056	180.063	0.882642	0.222301	1.29997	0.180979	0.0122646
sorbose	179.056	180.063	0.882642	0.222301	1.29997	0.180979	0.0122646
alpha;-D-glucose	179.056	180.063	0.882642	0.222301	1.29997	0.180979	0.0122646
D-myo-inositol	179.056	180.063	0.882642	0.222301	1.29997	0.180979	0.0122646
myo-inositol	179.056	180.063	0.882642	0.222301	1.29997	0.180979	0.0122646
coniferyl alcohol	179.071	180.079	0.882642	0.222301	1.29997	0.180979	0.0122646
(Z,Z,Z)-3,6,9-Dodecatrien-1-ol	179.144	180.151	0.0001	0	0.0001	0	#DIV/0!
beta;-D-galactose	179.149	180.157	0.0001	0	0.0001	0	#DIV/0!
beta;-D-glucose	179.149	180.157	0.0001	0	0.0001	0	#DIV/0!
D-mannose	179.149	180.157	0.0001	0	0.0001	0	#DIV/0!
L-sorbose	179.149	180.157	0.0001	0	0.0001	0	#DIV/0!
4-hydroxyphenylpyruvate	179.152	180.16	0.0001	0	0.0001	0	#DIV/0!
S-methyl-5-thio-D-ribose	179.21	180.218	0.0001	0	0.0001	0	#DIV/0!
l-tyrosine	180.066	181.074	0.136813	0.187709	0.0818792	0.182399	0.651378
tyrosine	180.066	181.074	0.136813	0.187709	0.0818792	0.182399	0.651378
4-hydroxy-4-(3-pyridyl)-butanoate	180.183	181.191	0.081296	0.18156	0.324017	0.296003	0.16436
dimethoxybenzoic acid	181.05	182.058	0.100393	0.0558194	0.0307215	0.0684717	0.117352
Dulcitol	181.071	182.079	0.100393	0.0558194	0.0307215	0.0684717	0.117352
glucitol	181.071	182.079	0.100393	0.0558194	0.0307215	0.0684717	0.117352
mannitol	181.071	182.079	0.100393	0.0558194	0.0307215	0.0684717	0.117352
sorbitol	181.071	182.079	0.100393	0.0558194	0.0307215	0.0684717	0.117352
L-Lathyrine	181.073	182.08	0.100393	0.0558194	0.0307215	0.0684717	0.117352
D-sorbitol	181.165	182.173	0.0313712	0.0699245	0.174237	0.0975074	0.0313186
L-iditol	181.165	182.173	0.0313712	0.0699245	0.174237	0.0975074	0.0313186
homovanillate	181.168	182.176	0.0313712	0.0699245	0.174237	0.0975074	0.0313186
normetanephrine	182.082	183.09	0.023001	0.0313619	0.0155134	0.0344655	0.728753
adrenaline	182.199	183.207	0.0130488	0.0289544	0.0361577	0.0494052	0.399273
3-phosphonooxypyruvate	182.969	183.977	0.0136847	0.0189681	0.00787192	0.0169226	0.623107
3-phospho-hydroxypyruvate	183.034	184.042	0.0136847	0.0189681	0.00787192	0.0169226	0.623107
choline phosphate	183.066	184.074	0.0136847	0.0189681	0.00787192	0.0169226	0.623107
y-undecalactone	183.139	184.146	0.0462321	0.0471595	0.14303	0.0482459	0.0124662
phosphoryl-choline	183.144	184.152	0.0462321	0.0471595	0.14303	0.0482459	0.0124662
3-phosphoserine	184.001	185.009	0.022192	0.0270159	0.0271201	0.0604187	0.873675
2-amino-3-carboxymuconate semialdehyde	184.025	185.032	0.022192	0.0270159	0.0271201	0.0604187	0.873675
3-phospho-serine	184.065	185.073	0.022192	0.0270159	0.0271201	0.0604187	0.873675
2-amino-3-(3-oxoprop-2-enyl)-but-2-enedioate	184.128	185.136	0.0699356	0.0451051	0.14508	0.0810989	0.118124
2-amino-3-carboxymuconate	184.128	185.136	0.0699356	0.0451051	0.14508	0.0810989	0.118124
2-phospho-D-glycerate	184.985	185.993	0.169738	0.0126206	0.285454	0.0330941	0.000668914
3-phospho-D-glycerate	184.985	185.993	0.169738	0.0126206	0.285454	0.0330941	0.000668914
3-phosphoglycerate	184.985	185.993	0.169738	0.0126206	0.285454	0.0330941	0.000668914
Angelicin	185.024	186.032	0.169738	0.0126206	0.285454	0.0330941	0.000668914
Psoralen	185.024	186.032	0.169738	0.0126206	0.285454	0.0330941	0.000668914
2-phosphoglycerate	185.05	186.058	0.169738	0.0126206	0.285454	0.0330941	0.000668914
Eutypine	185.06	186.068	0.169738	0.0126206	0.285454	0.0330941	0.000668914
l-abrine	185.108	186.116	0.0001	0	0.0001	0	#DIV/0!
8-amino-7-oxononanoate	186.113	187.121	0.0856276	0.0483029	0.126353	0.00552938	0.132526
N1-acetylspermidine	186.161	187.168	0.0856276	0.0483029	0.126353	0.00552938	0.132526
2-keto-6-acetamidocaproate	186.187	187.195	0.0856276	0.0483029	0.126353	0.00552938	0.132526
Lenthionine	186.884	187.892	0.0001	0	0.0001	0	#DIV/0!
azelaic acid	187.097	188.105	0.0799534	0.0348761	0.0787899	0.0116349	0.946394
L-homoarginine	187.12	188.127	0.321954	0.0265983	0.278686	0.0249292	0.0291791
N,N-dimethyltryptamine	187.124	188.131	0.321954	0.0265983	0.278686	0.0249292	0.0291791
7,8-diaminononanoate	187.145	188.152	0.321954	0.0265983	0.278686	0.0249292	0.0291791
N6-acetyl-L-lysine	187.218	188.226	0.321954	0.0265983	0.278686	0.0249292	0.0291791
N6,N6,N6-trimethyl-L-lysine	187.261	188.269	0.321954	0.0265983	0.278686	0.0249292	0.0291791
N-acetyl-L-glutamate	188.056	189.064	0.294129	0.0421785	0.241499	0.0245729	0.0497553
S-prenyl-L-cysteine	188.264	189.272	0.0001	0	0.0001	0	#DIV/0!
oxalosuccinate	189.004	190.011	0.0761156	0.0140255	0.0591836	0.0334076	0.340802
3-dehydroquinate	189.04	190.048	0.0761156	0.0140255	0.0591836	0.0334076	0.340802
l-alpha-amino-y-oxalyaminobutyric acid	189.051	190.059	0.0761156	0.0140255	0.0591836	0.0334076	0.340802
y-hydroxy-l-arginine	189.099	190.107	0.0761156	0.0140255	0.0591836	0.0334076	0.340802
L,L-diaminopimelate	189.191	190.199	0.0001	0	0.0001	0	#DIV/0!
meso-diaminopimelate	189.191	190.199	0.0001	0	0.0001	0	#DIV/0!
o-oxalylhomoserine	190.035	191.043	0.15991	0.063165	0.130067	0.0139328	0.355701
citric acid	191.019	192.027	0.232694	0.114109	0.0856693	0.0625735	0.0436274
Isocitirc acid	191.019	192.027	0.232694	0.114109	0.0856693	0.0625735	0.0436274
isocitrate	191.019	192.027	0.232694	0.114109	0.0856693	0.0625735	0.0436274
isocitric acid	191.019	192.027	0.232694	0.114109	0.0856693	0.0625735	0.0436274
scopoletin	191.034	192.042	0.232694	0.114109	0.0856693	0.0625735	0.0436274
quinate	191.056	192.063	0.232694	0.114109	0.0856693	0.0625735	0.0436274
quinic acid	191.056	192.063	0.232694	0.114109	0.0856693	0.0625735	0.0436274
citrate	191.117	192.125	0.0001	0	0.0001	0	#DIV/0!
D-isocitrate	191.117	192.125	0.0001	0	0.0001	0	#DIV/0!
4-oxo-4-(3-pyridyl)-N-methylbutanamide	191.209	192.217	0.0001	0	0.0001	0	#DIV/0!
5'-hydroxycotinine	191.209	192.217	0.0001	0	0.0001	0	#DIV/0!
N'-hydroxymethyl-norcotinine	191.209	192.217	0.0001	0	0.0001	0	#DIV/0!
trans-3'-hydroxycotinine	191.209	192.217	0.0001	0	0.0001	0	#DIV/0!
5,6-dihydroxyindole-2-carboxylate	192.151	193.159	0.0001	0	0.0398192	0.0543902	0.177823
L-dopachrome	192.151	193.159	0.0001	0	0.0398192	0.0543902	0.177823
2-keto-D-gluconic acid	193.035	194.043	0.0435225	0.0281532	0.0124454	0.00958518	0.0675564
5-keto-D-gluconic acid	193.035	194.043	0.0435225	0.0281532	0.0124454	0.00958518	0.0675564
alpha-D-galacturonic acid	193.035	194.043	0.0435225	0.0281532	0.0124454	0.00958518	0.0675564
fructuronate	193.035	194.043	0.0435225	0.0281532	0.0124454	0.00958518	0.0675564
Galacturonic acid	193.035	194.043	0.0435225	0.0281532	0.0124454	0.00958518	0.0675564
glucuronate	193.035	194.043	0.0435225	0.0281532	0.0124454	0.00958518	0.0675564
glucuronate and isomers	193.035	194.043	0.0435225	0.0281532	0.0124454	0.00958518	0.0675564
iduronic acid	193.035	194.043	0.0435225	0.0281532	0.0124454	0.00958518	0.0675564
tagaluronate	193.035	194.043	0.0435225	0.0281532	0.0124454	0.00958518	0.0675564
5-hydroxy-coniferaldehyde	193.05	194.058	0.0435225	0.0281532	0.0124454	0.00958518	0.0675564
ferulic acid	193.05	194.058	0.0435225	0.0281532	0.0124454	0.00958518	0.0675564
l-bornesitol	193.071	194.079	0.0435225	0.0281532	0.0124454	0.00958518	0.0675564
ononitol	193.071	194.079	0.0435225	0.0281532	0.0124454	0.00958518	0.0675564
pinitol	193.071	194.079	0.0435225	0.0281532	0.0124454	0.00958518	0.0675564
quebrachitol	193.071	194.079	0.0435225	0.0281532	0.0124454	0.00958518	0.0675564
sequoyitol	193.071	194.079	0.0435225	0.0281532	0.0124454	0.00958518	0.0675564
caffeine	193.073	194.08	0.0435225	0.0281532	0.0124454	0.00958518	0.0675564
D-galacturonate	193.133	194.141	0.0001	0	0.0613569	0.0343971	0.0163717
D-glucuronate	193.133	194.141	0.0001	0	0.0613569	0.0343971	0.0163717
glucosaminic acid	194.066	195.074	0.019108	0.0145821	0.0138032	0.0199937	0.645696
2-amino-4-hydroxy-6-hydroxymethyl-7,8-dihydropteridine	194.068	195.076	0.019108	0.0145821	0.0138032	0.0199937	0.645696
dopaquinone	194.166	195.174	0.00648067	0.0142676	0.0324332	0.0295245	0.129125
alpha;-methyl-tyrosine	194.21	195.218	0.00648067	0.0142676	0.0324332	0.0295245	0.129125
Thiarubine A	195.045	196.052	0.580911	0.123946	0.555042	0.0964448	0.72275
Thiarubine B	195.045	196.052	0.580911	0.123946	0.555042	0.0964448	0.72275
galactonate	195.05	196.058	0.580911	0.123946	0.555042	0.0964448	0.72275
galactonic acid	195.05	196.058	0.580911	0.123946	0.555042	0.0964448	0.72275
gluconic acid	195.05	196.058	0.580911	0.123946	0.555042	0.0964448	0.72275
Ethyl (E,Z)-decadienoate	195.139	196.146	0.0001	0	0.0001	0	#DIV/0!
D-gluconate	195.149	196.157	0.0001	0	0.0001	0	#DIV/0!
cis-stilbene	195.24	196.248	0.0001	0	0.0001	0	#DIV/0!
3-4-dihydroxy-L-phenylalanine	196.061	197.069	0.146642	0.139402	0.0324397	0.0723138	0.154995
DOPAR	196.061	197.069	0.146642	0.139402	0.0324397	0.0723138	0.154995
L-dopa	196.061	197.069	0.146642	0.139402	0.0324397	0.0723138	0.154995
O-acetylneuraminic acid	196.134	197.142	0.0308244	0.0687019	0.113815	0.0638631	0.0834465
syringic acid	197.045	198.053	0.054647	0.0490127	0.0228053	0.049493	0.336609
L-mimosine	197.056	198.064	0.054647	0.0490127	0.0228053	0.049493	0.336609
Dehydrosafynol	197.06	198.068	0.054647	0.0490127	0.0228053	0.049493	0.336609
harmalol	197.071	198.079	0.054647	0.0490127	0.0228053	0.049493	0.336609
O-phospho-L-homoserine	198.017	199.025	0.028934	0.0395185	0.0001	0	0.178118
Isowillardiine	198.051	199.059	0.028934	0.0395185	0.0001	0	0.178118
Willardiine	198.051	199.059	0.028934	0.0395185	0.0001	0	0.178118
erythrose-4-phosphate	199.001	200.009	0.118971	0.0531402	0.138491	0.0234322	0.483233
4-fumarylacetoacetate	199.024	200.032	0.118971	0.0531402	0.138491	0.0234322	0.483233
alpha-terthienyl	199.04	200.047	0.118971	0.0531402	0.138491	0.0234322	0.483233
Safynol	199.076	200.084	0.118971	0.0531402	0.138491	0.0234322	0.483233
D-erythrose-4-phosphate	199.077	200.085	0.118971	0.0531402	0.138491	0.0234322	0.483233
4-fumaryl-acetoacetate	199.14	200.148	0.13817	0.0827289	0.284617	0.0425291	0.0125952
4-maleyl-acetoacetate	199.14	200.148	0.13817	0.0827289	0.284617	0.0425291	0.0125952
lauric acid	199.17	200.178	0.13817	0.0827289	0.284617	0.0425291	0.0125952
perseitol	201.004	202.011	0.0546289	0.0508496	0.0550941	0.0690738	0.990646
Xanthotoxol	201.019	202.027	0.0546289	0.0508496	0.0550941	0.0690738	0.990646
[truncated: 1,154 more rows]

## Sheet: cj0150_Neg_RANKED_ALL
Statistics for negative ionisation putative metabolite allocation values
[truncated: 1,377 more rows]

[truncated: 1 more sheets: cj0150_Neg_RANKED_CAMPY_ONLY]
